# Supplementary material for: Analysis of the Transcriptional Differences between Indigenous and Invasive Whiteflies Reveals Possible Mechanisms of Whitefly Invasion
Source: PLoS One. 2013 May 8;8(5):e62176. doi: 10.1371/journal.pone.0062176 (PMC3648516; doi:10.1371/journal.pone.0062176)
Supplement: Table S1 — The expression level of orthologous genes in MEAM1, MED and Asia II 3. (XLS) [file pone.0062176.s002.xls]

## Sheet: MEAM1
Table S1 The expression level of orthologous genes in MEAM1, MED and Asia II 3
Genes	Raw Intensity-MEAM1	TPM-MEAM1	nr annotation
BT_B_ZJU_Singletons68453	25055	5250.05	-
BT_ZHJ1_ZJU_Unigene46534	19489	4083.75	-
BT_ZHJ1_ZJU_Unigene50136	9066	1899.7	-
BT_ZHJ1_ZJU_Unigene40759	7974	1670.88	gi|89213828|gb|ABD64222.1|/6.9373e-29/adenine nucleotide translocator [Myzus persicae]
BT_Q_ZJU_Singletons35268	7857	1646.36	-
BT_B_ZJU_Singletons99487	7166	1501.57	-
BT_ZHJ1_ZJU_Unigene36139	5972	1251.38	-
BT_ZHJ1_ZJU_Unigene51594	5620	1177.62	gi|147902318|ref|NP_001085179.1|/7.3491e-33/nudix-type motif 5 [Xenopus laevis]
BT_B_ZJU_Singletons91096	5329	1116.64	gi|48094605|ref|XP_394221.1|/9.79576e-20/PREDICTED: glucose dehydrogenase [acceptor] [Apis mellifera]
BT_B_ZJU_Singletons18907	5242	1098.41	-
BT_ZHJ1_ZJU_Unigene47174	5053	1058.81	gi|113205580|ref|NP_001037895.1|/4.51576e-12/ubiquinol-cytochrome c reductase complex [Xenopus (Silurana) tropicalis]
BT_ZHJ1_ZJU_Unigene42105	4565	956.56	gi|52220953|ref|YP_086814.1|/8.89592e-29/NADH dehydrogenase subunit 2 [Bemisia tabaci]
BT_B_ZJU_Singletons83946	4508	944.61	-
BT_ZHJ1_ZJU_Unigene45429	4430	928.27	-
BT_B_ZJU_Singletons75975	3907	818.68	gi|209737538|gb|ACI69638.1|/6.27793e-14/Cytochrome b-c1 complex subunit Rieske, mitochondrial precursor [Salmo salar]
BT_ZHJ1_ZJU_Unigene49480	3809	798.14	gi|307199295|gb|EFN79948.1|/1.56465e-41/60S ribosomal protein L36 [Harpegnathos saltator]
BT_ZHJ1_ZJU_Unigene48841	3698	774.88	gi|242007986|ref|XP_002424794.1|/6.88123e-47/60S ribosomal protein L9, putative [Pediculus humanus corporis]
BT_ZHJ1_ZJU_Unigene37368	3689	773	-
BT_B_ZJU_Singletons100594	3664	767.76	-
BT_ZHJ1_ZJU_Unigene49872	3653	765.45	gi|157361531|gb|ABV44723.1|/6.16736e-61/60S ribosomal protein L23-like protein [Phlebotomus papatasi]
BT_ZHJ1_ZJU_Unigene52119	3363	704.69	gi|114319091|gb|ABI63547.1|/4.60622e-103/triosephosphate isomerase [Blattella germanica]
BT_Q_ZJU_Singletons58754	3342	700.29	-
BT_B_ZJU_Singletons74897	3292	689.81	-
BT_ZHJ1_ZJU_Unigene50362	3250	681.01	gi|195382531|ref|XP_002049983.1|/7.39009e-69/GJ20445 [Drosophila virilis]
BT_B_ZJU_Singletons72935	3058	640.78	-
BT_ZHJ1_ZJU_Unigene44730	3046	638.26	gi|110671516|gb|ABG82009.1|/3.03988e-21/putative ribosomal protein L28 [Diaphorina citri]
BT_ZHJ1_ZJU_Unigene47655	2860	599.29	-
BT_ZHJ1_ZJU_Unigene50558	2777	581.9	gi|91091798|ref|XP_970498.1|/1.53412e-59/PREDICTED: similar to S14e ribosomal protein [Tribolium castaneum]
BT_Q_ZJU_Singletons9807	2647	554.66	-
BT_ZHJ1_ZJU_Unigene32450	2617	548.37	gi|46561762|gb|AAT01086.1|/4.81827e-14/putative activated protein kinase C receptor [Homalodisca vitripennis]
BT_Q_ZJU_Singletons142486	2613	547.53	-
BT_ZHJ1_ZJU_Unigene51466	2612	547.32	-
BT_ZHJ1_ZJU_Unigene38219	2607	546.27	-
BT_B_ZJU_Singletons71696	2604	545.65	-
BT_B_ZJU_Singletons88216	2595	543.76	-
BT_ZHJ1_ZJU_Unigene25730	2454	514.21	-
BT_Q_ZJU_Singletons6941	2428	508.77	-
BT_ZHJ1_ZJU_Unigene49831	2347	491.79	gi|240848663|ref|NP_001155672.1|/5.42532e-62/60S ribosomal protein L21-like [Acyrthosiphon pisum]
BT_Q_ZJU_Singletons13361	2306	483.2	-
BT_B_ZJU_Singletons95380	2233	467.91	-
BT_ZHJ1_ZJU_Unigene50188	2201	461.2	-
BT_B_ZJU_Singletons77386	2149	450.3	-
BT_ZHJ1_ZJU_Unigene47671	2126	445.48	gi|242006851|ref|XP_002424258.1|/1.43341e-63/40S ribosomal protein S16, putative [Pediculus humanus corporis]
BT_B_ZJU_Singletons93071	2080	435.85	-
BT_B_ZJU_Singletons96015	2069	433.54	gi|307179543|gb|EFN67857.1|/5.64625e-56/Inositol monophosphatase [Camponotus floridanus]
BT_B_ZJU_Singletons94343	2047	428.93	gi|48096382|ref|XP_392446.1|/1.49389e-08/PREDICTED: death-associated protein 1-like [Apis mellifera]
BT_B_ZJU_Singletons1186	1974	413.63	-
BT_B_ZJU_Singletons91626	1966	411.96	-
BT_B_ZJU_Singletons9521	1954	409.44	-
BT_ZHJ1_ZJU_Unigene48322	1952	409.02	gi|295393298|gb|ADG03469.1|/4.8729e-28/heat shock protein 90 [Bemisia tabaci]
BT_Q_ZJU_Singletons147575	1937	405.88	-
BT_Q_ZJU_Singletons31173	1915	401.27	gi|220678848|emb|CAX12968.1|/5.44554e-07/novel ubiquitin-protein ligase protein [Danio rerio]
BT_Q_ZJU_Singletons113458	1908	399.8	-
BT_B_ZJU_Singletons74007	1906	399.39	-
BT_Q_ZJU_Singletons120102	1894	396.87	-
BT_ZHJ1_ZJU_Unigene51261	1889	395.82	gi|28630253|gb|AAN73355.1|/5.01275e-80/ribosomal protein L5 [Branchiostoma lanceolatum]
BT_ZHJ1_ZJU_Unigene50882	1883	394.57	gi|264667423|gb|ACY71297.1|/1.56635e-71/ribosomal protein L13 [Chrysomela tremulae]
BT_ZHJ1_ZJU_Unigene32908	1861	389.96	-
BT_B_ZJU_Singletons21104	1848	387.23	-
BT_ZHJ1_ZJU_Unigene50904	1828	383.04	gi|187123194|ref|NP_001119698.1|/9.67544e-37/ribosomal protein L24 [Acyrthosiphon pisum]
BT_ZHJ1_ZJU_Unigene31023	1813	379.9	-
BT_B_ZJU_Singletons77602	1811	379.48	-
BT_ZHJ1_ZJU_Unigene49547	1811	379.48	gi|121543615|gb|ABM55519.1|/1.97078e-47/putative ribosomal protein L13A [Maconellicoccus hirsutus]
BT_ZHJ1_ZJU_Unigene42476	1806	378.43	-
BT_ZHJ1_ZJU_Unigene52003	1802	377.59	-
BT_ZHJ1_ZJU_Unigene41778	1786	374.24	-
BT_Q_ZJU_Singletons38408	1777	372.35	-
BT_Q_ZJU_Singletons44111	1767	370.26	-
BT_Q_ZJU_Singletons137965	1766	370.05	-
BT_ZHJ1_ZJU_Unigene47181	1737	363.97	-
BT_ZHJ1_ZJU_Unigene42071	1732	362.93	-
BT_B_ZJU_Singletons69641	1710	358.32	-
BT_ZHJ1_ZJU_Unigene49651	1709	358.11	gi|170573411|ref|XP_001892460.1|/2.31193e-54/60S ribosomal protein L27a [Brugia malayi]
BT_ZHJ1_ZJU_Unigene37561	1686	353.29	-
BT_B_ZJU_Singletons82946	1665	348.89	gi|242011615|ref|XP_002426543.1|/8.2428e-19/hypothetical protein Phum_PHUM259320 [Pediculus humanus corporis]
BT_B_ZJU_Singletons93648	1655	346.79	gi|170029346|ref|XP_001842554.1|/2.26241e-08/conserved hypothetical protein [Culex quinquefasciatus]
BT_B_ZJU_Singletons101362	1641	343.86	-
BT_B_ZJU_Singletons86627	1564	327.72	-
BT_B_ZJU_Singletons95850	1548	324.37	-
BT_ZHJ1_ZJU_Unigene37497	1507	315.78	-
BT_B_ZJU_Singletons99145	1504	315.15	gi|308208146|gb|ADO20320.1|/1.24289e-82/Cu/Zn superoxide dismutase [Bemisia tabaci]
BT_B_ZJU_Singletons75210	1466	307.19	-
BT_B_ZJU_Singletons100099	1464	306.77	-
BT_ZHJ1_ZJU_Unigene50329	1450	303.83	gi|110671484|gb|ABG81993.1|/1.61273e-63/putative ribosomal protein S13e [Diaphorina citri]
BT_Q_ZJU_Singletons125489	1401	293.57	-
BT_ZHJ1_ZJU_Unigene49263	1384	290	gi|91080447|ref|XP_969254.1|/7.76286e-51/PREDICTED: similar to peroxiredoxin-like protein [Tribolium castaneum]
BT_B_ZJU_Singletons89383	1371	287.28	-
BT_B_ZJU_Singletons75406	1369	286.86	gi|193598869|ref|XP_001951916.1|/1.60958e-09/PREDICTED: peroxidase-like [Acyrthosiphon pisum]
BT_Q_ZJU_Singletons126314	1362	285.4	-
BT_Q_ZJU_Singletons89731	1359	284.77	-
BT_B_ZJU_Singletons76547	1358	284.56	gi|193605889|ref|XP_001950874.1|/6.2595e-14/PREDICTED: 3-ketoacyl-CoA thiolase, mitochondrial-like [Acyrthosiphon pisum]
BT_ZHJ1_ZJU_Unigene41067	1332	279.11	-
BT_ZHJ1_ZJU_Unigene22953	1332	279.11	-
BT_B_ZJU_Singletons94624	1320	276.59	gi|242014216|ref|XP_002427787.1|/2.11582e-37/Cathepsin F precursor, putative [Pediculus humanus corporis]
BT_ZHJ1_ZJU_Unigene37119	1297	271.77	-
BT_ZHJ1_ZJU_Unigene46773	1285	269.26	-
BT_B_ZJU_Singletons91950	1271	266.33	-
BT_ZHJ1_ZJU_Unigene44151	1266	265.28	gi|170571521|ref|XP_001891758.1|/3.05672e-13/Transcription factor [Brugia malayi]
BT_B_ZJU_Singletons98607	1251	262.14	gi|193598979|ref|XP_001950697.1|/3.808e-54/PREDICTED: facilitated trehalose transporter Tret1-like [Acyrthosiphon pisum]
BT_ZHJ1_ZJU_Unigene31609	1247	261.3	-
BT_ZHJ1_ZJU_Unigene35285	1238	259.41	-
BT_Q_ZJU_Singletons2821	1227	257.11	-
BT_ZHJ1_ZJU_Unigene40076	1221	255.85	gi|110755333|ref|XP_001121817.1|/2.93805e-08/PREDICTED: cytochrome c oxidase subunit 6A1, mitochondrial [Apis mellifera]
BT_Q_ZJU_Singletons2056	1207	252.92	-
BT_ZHJ1_ZJU_Unigene48279	1200	251.45	gi|307095100|gb|ADN29856.1|/1.50975e-66/putative 40S ribosomal protein S6 [Triatoma matogrossensis]
BT_Q_ZJU_Singletons119369	1182	247.68	-
BT_ZHJ1_ZJU_Unigene52301	1179	247.05	gi|242011547|ref|XP_002426510.1|/1.01565e-70/conserved hypothetical protein [Pediculus humanus corporis]
BT_B_ZJU_Singletons77104	1172	245.58	-
BT_B_ZJU_Singletons90943	1164	243.91	-
BT_B_ZJU_Singletons102643	1159	242.86	gi|170059692|ref|XP_001865472.1|/1.64671e-114/NADH-ubiquinone oxidoreductase 39 kda subunit [Culex quinquefasciatus]
BT_B_ZJU_Singletons98023	1154	241.81	gi|195474781|ref|XP_002089668.1|/1.33578e-66/GE19217 [Drosophila yakuba]
BT_B_ZJU_Singletons81934	1130	236.78	gi|66507356|ref|XP_395683.2|/3.98395e-37/PREDICTED: proliferation-associated protein 2G4-like [Apis mellifera]
BT_B_ZJU_Singletons69414	1100	230.5	gi|110456545|gb|ABG74722.1|/7.22032e-10/cytochrome c oxidase polypeptide IV-like protein [Diaphorina citri]
BT_B_ZJU_Singletons82725	1100	230.5	-
BT_B_ZJU_Singletons69438	1098	230.08	gi|193659748|ref|XP_001946449.1|/2.83273e-14/PREDICTED: flavin-containing monooxygenase FMO GS-OX3-like [Acyrthosiphon pisum]
BT_B_ZJU_Singletons98243	1097	229.87	gi|242015624|ref|XP_002428453.1|/2.91959e-24/WD-repeat protein YNL035C, putative [Pediculus humanus corporis]
BT_Q_ZJU_Singletons85767	1090	228.4	-
BT_Q_ZJU_Singletons916	1084	227.14	-
BT_B_ZJU_Singletons75434	1082	226.72	-
BT_Q_ZJU_Singletons93148	1072	224.63	-
BT_B_ZJU_Singletons95304	1066	223.37	gi|270011076|gb|EFA07524.1|/3.21923e-26/aminopeptidase-like protein [Tribolium castaneum]
BT_ZHJ1_ZJU_Unigene46012	1064	222.95	gi|121543794|gb|ABM55562.1|/3.33915e-28/ribosomal protein L37A-like protein [Maconellicoccus hirsutus]
BT_B_ZJU_Singletons93323	1060	222.11	gi|71980957|ref|NP_001021009.1|/5.7803e-06/PolyBRoMo domain containing family member (pbrm-1) [Caenorhabditis elegans]
BT_B_ZJU_Singletons73507	1055	221.07	-
BT_B_ZJU_Singletons95458	1052	220.44	-
BT_ZHJ1_ZJU_Unigene21726	1048	219.6	gi|296238232|ref|XP_002764075.1|/1.54437e-20/PREDICTED: tubulin alpha-3C/D chain isoform 2 [Callithrix jacchus]
BT_B_ZJU_Singletons100316	1040	217.92	-
BT_Q_ZJU_Singletons136913	1039	217.71	-
BT_ZHJ1_ZJU_Unigene32512	1039	217.71	-
BT_B_ZJU_Singletons95910	1029	215.62	gi|170051629|ref|XP_001861851.1|/1.7954e-94/NADH dehydrogenase iron-sulfur protein 2, mitochondrial [Culex quinquefasciatus]
BT_B_ZJU_Singletons86060	1024	214.57	-
BT_B_ZJU_Singletons93350	1015	212.68	gi|170041182|ref|XP_001848352.1|/3.48247e-27/3-hydroxyacyl-coa dehyrogenase [Culex quinquefasciatus]
BT_B_ZJU_Singletons75921	1005	210.59	-
BT_Q_ZJU_Singletons167138	995	208.49	-
BT_ZHJ1_ZJU_Unigene51374	992	207.86	gi|307207781|gb|EFN85399.1|/7.11278e-32/Polyadenylate-binding protein 1 [Harpegnathos saltator]
BT_ZHJ1_ZJU_Unigene52085	989	207.24	gi|133256|sp|P21522.1|ROA1_SCHAM/6.98842e-56/RecName: Full=Heterogeneous nuclear ribonucleoprotein A1, A2/B1 homolog
BT_Q_ZJU_Singletons29015	988	207.03	-
BT_Q_ZJU_Singletons141538	987	206.82	-
BT_B_ZJU_Singletons77738	978	204.93	-
BT_B_ZJU_Singletons85570	976	204.51	gi|241781184|ref|XP_002400257.1|/1.98131e-12/ribosomal protein L39, putative [Ixodes scapularis]
BT_B_ZJU_Singletons94186	974	204.09	-
BT_ZHJ1_ZJU_Unigene45241	971	203.46	-
BT_B_ZJU_Singletons94848	968	202.84	-
BT_B_ZJU_Singletons81219	967	202.63	-
BT_B_ZJU_Singletons94107	946	198.23	gi|263173415|gb|ACY69936.1|/5.94573e-71/60S ribosomal protein L10A [Cimex lectularius]
BT_B_ZJU_Singletons91792	934	195.71	-
BT_ZHJ1_ZJU_Unigene51313	926	194.04	-
BT_B_ZJU_Singletons93747	922	193.2	-
BT_B_ZJU_Singletons92545	913	191.31	-
BT_B_ZJU_Singletons84502	913	191.31	-
BT_ZHJ1_ZJU_Unigene12805	908	190.26	gi|156404302|ref|XP_001640346.1|/1.04634e-08/predicted protein [Nematostella vectensis]
BT_Q_ZJU_Singletons126266	900	188.59	-
BT_B_ZJU_Singletons103653	900	188.59	gi|157954021|ref|NP_001103247.1|/5.48456e-77/nicotinic acetylcholine receptor alpha 10 subunit [Tribolium castaneum]
BT_ZHJ1_ZJU_Unigene36651	896	187.75	-
BT_B_ZJU_Singletons102733	891	186.7	gi|158287621|ref|XP_309608.4|/1.32896e-119/AGAP004055-PA [Anopheles gambiae str. PEST]
BT_Q_ZJU_Singletons97435	877	183.77	-
BT_B_ZJU_Singletons22468	876	183.56	-
BT_B_ZJU_Singletons99029	873	182.93	-
BT_Q_ZJU_Singletons128476	866	181.46	-
BT_Q_ZJU_Singletons129098	861	180.41	-
BT_B_ZJU_Singletons25425	858	179.79	gi|157106942|ref|XP_001649552.1|/3.65079e-77/sodium/nucleoside cotransporter [Aedes aegypti]
BT_B_ZJU_Singletons89379	849	177.9	-
BT_B_ZJU_Singletons103547	847	177.48	gi|157125957|ref|XP_001654466.1|/1.12087e-47/SEC14, putative [Aedes aegypti]
BT_B_ZJU_Singletons83991	843	176.64	-
BT_B_ZJU_Singletons76432	837	175.39	-
BT_ZHJ1_ZJU_Unigene18979	828	173.5	-
BT_Q_ZJU_Singletons80893	823	172.45	-
BT_B_ZJU_Singletons79150	822	172.24	-
BT_ZHJ1_ZJU_Unigene44761	820	171.82	-
BT_Q_ZJU_Singletons56307	819	171.61	-
BT_ZHJ1_ZJU_Unigene50511	811	169.94	-
BT_Q_ZJU_Singletons96237	809	169.52	-
BT_B_ZJU_Singletons94723	804	168.47	-
BT_ZHJ1_ZJU_Unigene25771	803	168.26	-
BT_B_ZJU_Singletons94181	802	168.05	-
BT_Q_ZJU_Singletons977	799	167.42	-
BT_ZHJ1_ZJU_Unigene51394	797	167	gi|289742279|gb|ADD19887.1|/1.82018e-59/60s ribosomal protein L19 [Glossina morsitans morsitans]
BT_B_ZJU_Singletons76253	793	166.17	-
BT_B_ZJU_Singletons80412	792	165.96	-
BT_ZHJ1_ZJU_Unigene50475	786	164.7	gi|91087125|ref|XP_975213.1|/1.10353e-14/PREDICTED: similar to CG10320 CG10320-PB [Tribolium castaneum]
BT_B_ZJU_Singletons92995	786	164.7	gi|195382288|ref|XP_002049862.1|/5.86284e-53/GJ20513 [Drosophila virilis]
BT_ZHJ1_ZJU_Unigene21823	783	164.07	-
BT_Q_ZJU_Singletons108967	782	163.86	-
BT_B_ZJU_Singletons96447	781	163.65	gi|118795048|ref|XP_321892.3|/6.6445e-58/AGAP001257-PA [Anopheles gambiae str. PEST]
BT_ZHJ1_ZJU_Unigene48774	777	162.81	-
BT_ZHJ1_ZJU_Unigene42974	774	162.18	gi|240848562|ref|NP_001155834.1|/1.55813e-09/cytochrome c oxidase subunit 5B, mitochondrial [Acyrthosiphon pisum]
BT_Q_ZJU_Singletons22672	771	161.56	-
BT_Q_ZJU_Singletons84500	769	161.14	-
BT_B_ZJU_Singletons24326	769	161.14	-
BT_B_ZJU_Singletons95100	758	158.83	gi|260788834|ref|XP_002589454.1|/3.23141e-15/hypothetical protein BRAFLDRAFT_58861 [Branchiostoma floridae]
BT_B_ZJU_Singletons103119	758	158.83	-
BT_B_ZJU_Singletons95107	756	158.41	gi|282165794|ref|NP_001164136.1|/1.11454e-60/chickadee [Tribolium castaneum]
BT_B_ZJU_Singletons103167	754	157.99	gi|156537045|ref|XP_001601436.1|/1.54532e-159/PREDICTED: similar to CG10206 [Nasonia vitripennis]
BT_Q_ZJU_Singletons30116	753	157.78	-
BT_Q_ZJU_Singletons108845	751	157.37	-
BT_Q_ZJU_Singletons98854	749	156.95	-
BT_Q_ZJU_Singletons127160	748	156.74	-
BT_B_ZJU_Singletons70464	745	156.11	-
BT_B_ZJU_Singletons78754	742	155.48	-
BT_Q_ZJU_Singletons125297	738	154.64	-
BT_B_ZJU_Singletons79949	736	154.22	gi|242004658|ref|XP_002423197.1|/5.49675e-26/eukaryotic translation initiation factor 3 subunit, putative [Pediculus humanus corporis]
BT_B_ZJU_Singletons99989	728	152.55	-
BT_B_ZJU_Singletons68778	728	152.55	-
BT_B_ZJU_Singletons98433	726	152.13	gi|307185089|gb|EFN71288.1|/4.0693e-45/Cysteine dioxygenase type 1 [Camponotus floridanus]
BT_B_ZJU_Singletons99072	726	152.13	-
BT_Q_ZJU_Singletons21800	718	150.45	-
BT_B_ZJU_Singletons103699	717	150.24	gi|307182735|gb|EFN69859.1|/8.22166e-84/Ras-related protein Rab-32 [Camponotus floridanus]
BT_B_ZJU_Singletons97050	717	150.24	gi|58377313|ref|XP_309539.2|/4.77577e-33/glutaredoxin (AGAP011107-PA) [Anopheles gambiae str. PEST]
BT_B_ZJU_Singletons91686	715	149.82	-
BT_B_ZJU_Singletons81506	713	149.4	-
BT_B_ZJU_Singletons69331	709	148.56	-
BT_ZHJ1_ZJU_Unigene40879	709	148.56	-
BT_B_ZJU_Singletons103209	696	145.84	gi|242016965|ref|XP_002428965.1|/2.05068e-58/Aminopeptidase N precursor, putative [Pediculus humanus corporis]
BT_Q_ZJU_Singletons30648	694	145.42	-
BT_B_ZJU_Singletons93722	690	144.58	-
BT_Q_ZJU_Singletons68312	688	144.16	-
BT_ZHJ1_ZJU_Unigene34643	687	143.95	-
BT_Q_ZJU_Singletons68072	687	143.95	-
BT_B_ZJU_Singletons100423	686	143.75	gi|307206382|gb|EFN84426.1|/1.70621e-07/Dihydropteridine reductase [Harpegnathos saltator]
BT_Q_ZJU_Singletons52820	684	143.33	-
BT_Q_ZJU_Singletons160924	682	142.91	gi|270004132|gb|EFA00580.1|/3.35896e-28/hypothetical protein TcasGA2_TC003450 [Tribolium castaneum]
BT_B_ZJU_Singletons93091	680	142.49	-
BT_Q_ZJU_Singletons3360	680	142.49	-
BT_B_ZJU_Singletons94629	677	141.86	gi|121543811|gb|ABM55570.1|/1.84925e-41/Bax inhibitor 1-like protein [Maconellicoccus hirsutus]
BT_B_ZJU_Singletons92936	673	141.02	-
BT_B_ZJU_Singletons69337	671	140.6	-
BT_B_ZJU_Singletons103145	663	138.93	gi|239790801|dbj|BAH71937.1|/2.8276e-12/ACYPI46913 [Acyrthosiphon pisum]
BT_B_ZJU_Singletons81781	663	138.93	gi|308055648|gb|ADO08221.1|/5.62824e-07/NADPH cytochrome b5 reductase [Helicoverpa armigera]
BT_B_ZJU_Singletons97703	662	138.72	-
BT_B_ZJU_Singletons101876	659	138.09	-
BT_Q_ZJU_Singletons17091	659	138.09	-
BT_Q_ZJU_Singletons15671	658	137.88	-
BT_B_ZJU_Singletons95825	655	137.25	-
BT_B_ZJU_Singletons98491	654	137.04	-
BT_ZHJ1_ZJU_Unigene16691	652	136.62	-
BT_ZHJ1_ZJU_Unigene11398	648	135.78	-
BT_B_ZJU_Singletons80632	648	135.78	-
BT_ZHJ1_ZJU_Unigene51946	647	135.57	-
BT_ZHJ1_ZJU_Unigene50433	646	135.36	-
BT_B_ZJU_Singletons93689	645	135.15	-
BT_ZHJ1_ZJU_Unigene43243	645	135.15	gi|66519683|ref|XP_391917.2|/4.83656e-14/PREDICTED: adenosylhomocysteinase-like [Apis mellifera]
BT_B_ZJU_Singletons103981	643	134.73	gi|9972788|sp|Q9PWF7.3|CATA_RANRU/3.65584e-145/RecName: Full=Catalase
BT_B_ZJU_Singletons88655	643	134.73	gi|289741539|gb|ADD19517.1|/7.68133e-12/NADH-ubiquinone oxidoreductase NDUFA8/PGIV/19 kDa subunit [Glossina morsitans morsitans]
BT_B_ZJU_Singletons102414	643	134.73	-
BT_Q_ZJU_Singletons58956	640	134.11	-
BT_B_ZJU_Singletons102663	638	133.69	gi|307172978|gb|EFN64120.1|/5.05089e-71/Ubiquitin-conjugating enzyme E2 C [Camponotus floridanus]
BT_B_ZJU_Singletons95445	637	133.48	-
BT_B_ZJU_Singletons101907	635	133.06	gi|195135143|ref|XP_002011994.1|/6.10906e-35/GI16716 [Drosophila mojavensis]
BT_Q_ZJU_Singletons117188	634	132.85	-
BT_Q_ZJU_Singletons7195	634	132.85	-
BT_ZHJ1_ZJU_Unigene50594	631	132.22	gi|121543815|gb|ABM55572.1|/4.26726e-89/putative ribosomal protein L11 [Maconellicoccus hirsutus]
BT_B_ZJU_Singletons103417	629	131.8	-
BT_B_ZJU_Singletons94004	629	131.8	-
BT_ZHJ1_ZJU_Unigene44646	629	131.8	-
BT_B_ZJU_Singletons84499	628	131.59	-
BT_ZHJ1_ZJU_Unigene48329	627	131.38	-
BT_ZHJ1_ZJU_Unigene48704	626	131.17	gi|307209986|gb|EFN86755.1|/8.57724e-16/Cytochrome b-c1 complex subunit 8 [Harpegnathos saltator]
BT_B_ZJU_Singletons80555	625	130.96	-
BT_Q_ZJU_Singletons10028	624	130.75	-
BT_B_ZJU_Singletons103966	620	129.92	gi|307213501|gb|EFN88910.1|/8.22782e-150/Ubiquitin carboxyl-terminal hydrolase 32 [Harpegnathos saltator]
BT_B_ZJU_Singletons101867	619	129.71	gi|242003874|ref|XP_002422894.1|/3.74169e-69/ubiquitin carboxyl-terminal hydrolase, putative [Pediculus humanus corporis]
BT_Q_ZJU_Singletons13244	618	129.5	-
BT_B_ZJU_Singletons80164	615	128.87	gi|260828121|ref|XP_002609012.1|/7.95007e-09/hypothetical protein BRAFLDRAFT_59444 [Branchiostoma floridae]
BT_Q_ZJU_Singletons25101	614	128.66	-
BT_ZHJ1_ZJU_Unigene46352	614	128.66	-
BT_B_ZJU_Singletons83272	612	128.24	-
BT_Q_ZJU_Singletons54388	609	127.61	-
BT_B_ZJU_Singletons91790	608	127.4	gi|156543298|ref|XP_001601952.1|/4.91138e-35/PREDICTED: similar to GA10597-PA [Nasonia vitripennis]
BT_B_ZJU_Singletons100212	606	126.98	gi|156550600|ref|XP_001604166.1|/8.94646e-115/PREDICTED: similar to inorganic pyrophosphatase [Nasonia vitripennis]
BT_Q_ZJU_Singletons27982	606	126.98	-
BT_Q_ZJU_Singletons121850	604	126.56	-
BT_B_ZJU_Singletons104027	603	126.35	-
BT_B_ZJU_Singletons4955	601	125.93	-
BT_Q_ZJU_Singletons52700	600	125.72	-
BT_B_ZJU_Singletons94876	600	125.72	-
BT_ZHJ1_ZJU_Unigene51074	600	125.72	gi|31232346|ref|XP_318689.1|/5.65771e-30/AGAP009652-PA [Anopheles gambiae str. PEST]
BT_B_ZJU_Singletons100127	598	125.31	gi|156539571|ref|XP_001601646.1|/4.76779e-76/PREDICTED: similar to f14p3.9 protein (auxin transport protein) [Nasonia vitripennis]
BT_B_ZJU_Singletons100657	595	124.68	-
BT_B_ZJU_Singletons102598	590	123.63	gi|239789413|dbj|BAH71332.1|/5.12397e-52/ACYPI23752 [Acyrthosiphon pisum]
BT_B_ZJU_Singletons103025	590	123.63	gi|242023731|ref|XP_002432284.1|/8.0698e-134/26S proteasome non-ATPase regulatory subunit, putative [Pediculus humanus corporis]
BT_Q_ZJU_Singletons77622	588	123.21	-
BT_ZHJ1_ZJU_Unigene52117	587	123	-
BT_B_ZJU_Singletons90704	587	123	-
BT_B_ZJU_Singletons91648	583	122.16	-
BT_B_ZJU_Singletons20503	582	121.95	-
BT_B_ZJU_Singletons96188	582	121.95	-
BT_Q_ZJU_Singletons26689	582	121.95	-
BT_Q_ZJU_Singletons107329	581	121.74	-
BT_B_ZJU_Singletons80212	580	121.53	-
BT_B_ZJU_Singletons88766	579	121.32	gi|307190597|gb|EFN74579.1|/1.09781e-34/Histidine triad nucleotide-binding protein 1 [Camponotus floridanus]
BT_B_ZJU_Singletons92269	577	120.91	-
BT_ZHJ1_ZJU_Unigene49438	575	120.49	gi|112984000|ref|NP_001037269.1|/1.36119e-61/ribosomal protein S18 [Bombyx mori]
BT_B_ZJU_Singletons85987	572	119.86	gi|242017789|ref|XP_002429369.1|/6.54417e-24/conserved hypothetical protein [Pediculus humanus corporis]
BT_B_ZJU_Singletons92766	566	118.6	-
BT_Q_ZJU_Singletons31843	565	118.39	-
BT_B_ZJU_Singletons91575	564	118.18	-
BT_B_ZJU_Singletons103315	563	117.97	gi|91084043|ref|XP_967085.1|/0/PREDICTED: similar to AGAP001884-PA [Tribolium castaneum]
BT_ZHJ1_ZJU_Unigene46036	563	117.97	gi|90820006|gb|ABD98760.1|/5.11584e-53/putative ribosomal protein S23e [Graphocephala atropunctata]
BT_Q_ZJU_Singletons126727	562	117.76	-
BT_B_ZJU_Singletons84672	561	117.55	-
BT_B_ZJU_Singletons87946	561	117.55	-
BT_Q_ZJU_Singletons29397	561	117.55	-
BT_B_ZJU_Singletons73335	558	116.92	-
BT_B_ZJU_Singletons96164	556	116.5	gi|66501038|ref|XP_623954.1|/1.45456e-46/PREDICTED: translocon-associated protein subunit beta isoform 2 [Apis mellifera]
BT_B_ZJU_Singletons87751	556	116.5	gi|156543937|ref|XP_001607256.1|/5.52037e-55/PREDICTED: similar to cyclin k [Nasonia vitripennis]
BT_B_ZJU_Singletons104116	556	116.5	gi|307196333|gb|EFN77943.1|/8.17738e-125/Choline-phosphate cytidylyltransferase B [Harpegnathos saltator]
BT_Q_ZJU_Singletons17748	556	116.5	-
BT_B_ZJU_Singletons96930	554	116.09	gi|54289289|gb|AAV31928.1|/5.26904e-29/vitellogenin C [Ochlerotatus atropalpus]
BT_B_ZJU_Singletons89104	553	115.88	gi|149898803|gb|ABR27863.1|/6.24176e-14/Sec61 protein translocation complex beta subunit [Triatoma infestans]
BT_Q_ZJU_Singletons138633	553	115.88	-
BT_Q_ZJU_Singletons98203	552	115.67	-
BT_B_ZJU_Singletons96795	550	115.25	gi|242009252|ref|XP_002425404.1|/8.26985e-43/conserved hypothetical protein [Pediculus humanus corporis]
BT_B_ZJU_Singletons97687	549	115.04	gi|90820036|gb|ABD98775.1|/3.1027e-17/putative mitochondrial porin [Graphocephala atropunctata]
BT_B_ZJU_Singletons73801	549	115.04	-
BT_B_ZJU_Singletons101448	549	115.04	gi|91087635|ref|XP_973117.1|/2.8179e-116/PREDICTED: similar to proteasome zeta subunit [Tribolium castaneum]
BT_Q_ZJU_Singletons148300	547	114.62	-
BT_Q_ZJU_Singletons24697	547	114.62	-
BT_Q_ZJU_Singletons9154	546	114.41	-
BT_ZHJ1_ZJU_Unigene28312	544	113.99	-
BT_Q_ZJU_Singletons118680	544	113.99	-
BT_B_ZJU_Singletons92565	544	113.99	-
BT_Q_ZJU_Singletons21511	544	113.99	-
BT_B_ZJU_Singletons99473	543	113.78	-
BT_ZHJ1_ZJU_Unigene45181	543	113.78	gi|91083393|ref|XP_967983.1|/1.38532e-45/PREDICTED: similar to ribosomal protein L8e [Tribolium castaneum]
BT_B_ZJU_Singletons102067	542	113.57	gi|270006236|gb|EFA02684.1|/1.06249e-13/hypothetical protein TcasGA2_TC008405 [Tribolium castaneum]
BT_Q_ZJU_Singletons153677	542	113.57	-
BT_ZHJ1_ZJU_Unigene44441	539	112.94	-
BT_ZHJ1_ZJU_Unigene49847	537	112.52	gi|156553723|ref|XP_001600828.1|/2.76874e-13/PREDICTED: similar to GA19489-PA [Nasonia vitripennis]
BT_B_ZJU_Singletons102620	532	111.48	gi|158286472|ref|XP_308774.4|/8.29157e-143/AGAP006996-PA [Anopheles gambiae str. PEST]
BT_B_ZJU_Singletons68422	530	111.06	-
BT_ZHJ1_ZJU_Unigene9033	529	110.85	-
BT_B_ZJU_Singletons100055	529	110.85	-
BT_Q_ZJU_Singletons26584	529	110.85	-
BT_B_ZJU_Singletons88570	528	110.64	-
BT_Q_ZJU_Singletons141752	528	110.64	-
BT_B_ZJU_Singletons72741	526	110.22	-
BT_Q_ZJU_Singletons23887	526	110.22	-
BT_B_ZJU_Singletons98277	526	110.22	gi|195473607|ref|XP_002089084.1|/7.44391e-52/GE18922 [Drosophila yakuba]
BT_Q_ZJU_Singletons74334	525	110.01	-
BT_B_ZJU_Singletons82647	523	109.59	-
BT_Q_ZJU_Singletons779	522	109.38	-
BT_B_ZJU_Singletons97151	521	109.17	-
BT_B_ZJU_Singletons95224	521	109.17	gi|156553332|ref|XP_001602921.1|/2.69775e-62/PREDICTED: similar to retinoblastoma-binding protein 4 (rbbp4) [Nasonia vitripennis]
BT_B_ZJU_Singletons98139	518	108.54	-
BT_Q_ZJU_Singletons68157	518	108.54	-
BT_B_ZJU_Singletons100610	518	108.54	-
BT_ZHJ1_ZJU_Unigene42468	518	108.54	gi|157273776|gb|ABV27535.1|/4.83257e-51/elongation factor 1 alpha [Argynnis hyperbius]
BT_Q_ZJU_Singletons4178	516	108.12	gi|5231178|gb|AAD41105.1|AF157961_1/4.88914e-51/cysteine proteinase [Hypera postica]
BT_B_ZJU_Singletons90260	513	107.49	gi|157674467|gb|ABV60329.1|/9.68804e-15/putative glutathione s-transferase [Lutzomyia longipalpis]
BT_B_ZJU_Singletons70103	511	107.08	-
BT_ZHJ1_ZJU_Unigene49661	510	106.87	-
BT_Q_ZJU_Singletons99663	508	106.45	-
BT_B_ZJU_Singletons86455	507	106.24	gi|156549246|ref|XP_001607134.1|/2.9781e-64/PREDICTED: similar to putative GTP-binding nuclear protein Ran [Nasonia vitripennis]
BT_Q_ZJU_Singletons135579	507	106.24	-
BT_B_ZJU_Singletons87166	505	105.82	-
BT_Q_ZJU_Singletons74461	505	105.82	-
BT_Q_ZJU_Singletons80589	504	105.61	-
BT_Q_ZJU_Singletons161187	503	105.4	-
BT_Q_ZJU_Singletons6986	502	105.19	-
BT_Q_ZJU_Singletons17657	502	105.19	-
BT_Q_ZJU_Singletons61443	502	105.19	-
BT_B_ZJU_Singletons103836	500	104.77	-
BT_B_ZJU_Singletons104012	499	104.56	-
BT_ZHJ1_ZJU_Unigene49689	499	104.56	gi|264667463|gb|ACY71317.1|/1.01317e-09/ribosomal protein L22 [Chrysomela tremulae]
BT_ZHJ1_ZJU_Unigene47484	495	103.72	gi|108742520|gb|ABG01896.1|/3.81218e-64/S9 ribosomal protein [Gryllus firmus]
BT_ZHJ1_ZJU_Unigene43588	495	103.72	-
BT_ZHJ1_ZJU_Unigene49640	492	103.09	-
BT_Q_ZJU_Singletons83441	490	102.68	gi|66540009|ref|XP_624438.1|/2.54604e-07/PREDICTED: eukaryotic translation initiation factor 3 subunit L-like [Apis mellifera]
BT_B_ZJU_Singletons20618	490	102.68	-
BT_B_ZJU_Singletons89771	489	102.47	-
BT_B_ZJU_Singletons86896	487	102.05	-
BT_Q_ZJU_Singletons392	487	102.05	-
BT_B_ZJU_Singletons84675	487	102.05	-
BT_Q_ZJU_Singletons23041	486	101.84	-
BT_Q_ZJU_Singletons129702	484	101.42	-
BT_B_ZJU_Singletons89644	480	100.58	-
BT_Q_ZJU_Singletons2746	480	100.58	-
BT_ZHJ1_ZJU_Unigene51906	479	100.37	-
BT_B_ZJU_Singletons102756	477	99.95	gi|263173502|gb|ACY69956.1|/1.24656e-133/mitochondrial phosphate carrier protein [Cimex lectularius]
BT_B_ZJU_Singletons91573	477	99.95	-
BT_Q_ZJU_Singletons22794	476	99.74	-
BT_B_ZJU_Singletons83322	474	99.32	-
BT_B_ZJU_Singletons71887	474	99.32	gi|148298880|ref|NP_001091805.1|/2.89007e-11/hypothetical protein LOC778510 [Bombyx mori]
BT_B_ZJU_Singletons96779	473	99.11	gi|307177471|gb|EFN66598.1|/7.0661e-10/hypothetical protein EAG_15596 [Camponotus floridanus]
BT_ZHJ1_ZJU_Unigene49966	473	99.11	-
BT_B_ZJU_Singletons103450	471	98.69	-
BT_B_ZJU_Singletons101625	471	98.69	gi|240849099|ref|NP_001155700.1|/1.989e-72/39S ribosomal protein L13-like [Acyrthosiphon pisum]
BT_B_ZJU_Singletons69185	470	98.48	-
BT_B_ZJU_Singletons97730	468	98.07	-
BT_B_ZJU_Singletons103630	466	97.65	gi|91090153|ref|XP_972190.1|/0/PREDICTED: similar to carbamoyl-phosphate synthase large chain [Tribolium castaneum]
BT_Q_ZJU_Singletons142854	466	97.65	-
BT_B_ZJU_Singletons84650	465	97.44	-
BT_B_ZJU_Singletons103672	464	97.23	gi|193652640|ref|XP_001943100.1|/2.05411e-180/PREDICTED: protein ERGIC-53-like isoform 1 [Acyrthosiphon pisum]
BT_ZHJ1_ZJU_Unigene49898	464	97.23	-
BT_ZHJ1_ZJU_Unigene45770	464	97.23	-
BT_ZHJ1_ZJU_Unigene49241	464	97.23	gi|91078482|ref|XP_975769.1|/1.54029e-43/PREDICTED: similar to AGAP006099-PA isoform 2 [Tribolium castaneum]
BT_B_ZJU_Singletons102704	462	96.81	gi|157133375|ref|XP_001656227.1|/1.52238e-99/leucyl aminopeptidase, putative [Aedes aegypti]
BT_B_ZJU_Singletons101713	462	96.81	-
BT_Q_ZJU_Singletons11435	460	96.39	-
BT_B_ZJU_Singletons13389	460	96.39	-
BT_B_ZJU_Singletons101302	459	96.18	gi|193713722|ref|XP_001942734.1|/3.76412e-33/PREDICTED: hypothetical protein LOC100160904 [Acyrthosiphon pisum]
BT_B_ZJU_Singletons96891	458	95.97	gi|307195303|gb|EFN77251.1|/4.26065e-71/Proteasome subunit beta type-5 [Harpegnathos saltator]
BT_B_ZJU_Singletons9112	457	95.76	-
BT_Q_ZJU_Singletons107080	457	95.76	-
BT_B_ZJU_Singletons83569	454	95.13	-
BT_ZHJ1_ZJU_Unigene48042	453	94.92	-
BT_B_ZJU_Singletons102437	453	94.92	gi|112983802|ref|NP_001037299.1|/4.37416e-77/Mn superoxide dismutase [Bombyx mori]
BT_B_ZJU_Singletons99905	452	94.71	-
BT_B_ZJU_Singletons104101	451	94.5	gi|270002460|gb|EEZ98907.1|/0/hypothetical protein TcasGA2_TC004526 [Tribolium castaneum]
BT_Q_ZJU_Singletons34863	450	94.29	-
BT_B_ZJU_Singletons98351	449	94.08	-
BT_Q_ZJU_Singletons131490	448	93.87	-
BT_B_ZJU_Singletons95692	448	93.87	-
BT_B_ZJU_Singletons95539	447	93.66	-
BT_B_ZJU_Singletons19354	446	93.46	-
BT_Q_ZJU_Singletons7850	445	93.25	-
BT_B_ZJU_Singletons102937	445	93.25	gi|242004841|ref|XP_002423285.1|/5.43327e-34/conserved hypothetical protein [Pediculus humanus corporis]
BT_B_ZJU_Singletons97039	444	93.04	-
BT_B_ZJU_Singletons88825	444	93.04	-
BT_ZHJ1_ZJU_Unigene48893	443	92.83	gi|240848575|ref|NP_001155797.1|/1.36212e-19/ferritin-like [Acyrthosiphon pisum]
BT_ZHJ1_ZJU_Unigene49807	436	91.36	gi|193669290|ref|XP_001952250.1|/1.81026e-49/PREDICTED: leucine-rich repeat-containing protein 58-like [Acyrthosiphon pisum]
BT_ZHJ1_ZJU_Unigene29994	435	91.15	gi|157117555|ref|XP_001658824.1|/8.32436e-47/hypothetical protein AaeL_AAEL008015 [Aedes aegypti]
BT_B_ZJU_Singletons102096	432	90.52	gi|239789125|dbj|BAH71208.1|/1.10863e-10/ACYPI008397 [Acyrthosiphon pisum]
BT_ZHJ1_ZJU_Unigene44594	429	89.89	gi|187107124|ref|NP_001119646.1|/1.71816e-32/ribosomal protein L18A [Acyrthosiphon pisum]
BT_B_ZJU_Singletons103434	428	89.68	gi|239791210|dbj|BAH72103.1|/1.55935e-67/ACYPI001532 [Acyrthosiphon pisum]
BT_B_ZJU_Singletons80273	428	89.68	-
BT_ZHJ1_ZJU_Unigene32772	428	89.68	-
BT_B_ZJU_Singletons100273	425	89.05	-
BT_B_ZJU_Singletons72131	425	89.05	-
BT_Q_ZJU_Singletons120495	425	89.05	-
BT_B_ZJU_Singletons78665	423	88.64	-
BT_Q_ZJU_Singletons1264	422	88.43	-
BT_Q_ZJU_Singletons144114	422	88.43	-
BT_B_ZJU_Singletons95041	422	88.43	-
BT_B_ZJU_Singletons99440	422	88.43	-
BT_Q_ZJU_Singletons145181	420	88.01	-
BT_Q_ZJU_Singletons4545	420	88.01	-
BT_ZHJ1_ZJU_Unigene44395	420	88.01	-
BT_B_ZJU_Singletons103725	417	87.38	gi|270015184|gb|EFA11632.1|/1.00671e-12/hypothetical protein TcasGA2_TC000010 [Tribolium castaneum]
BT_B_ZJU_Singletons103963	415	86.96	gi|307206361|gb|EFN84413.1|/0/Ubiquitin carboxyl-terminal hydrolase 7 [Harpegnathos saltator]
BT_Q_ZJU_Singletons67423	415	86.96	-
BT_B_ZJU_Singletons80725	414	86.75	-
BT_Q_ZJU_Singletons9215	414	86.75	-
BT_B_ZJU_Singletons91824	414	86.75	-
BT_B_ZJU_Singletons89728	414	86.75	gi|170049265|ref|XP_001855135.1|/2.91599e-48/dendritic cell protein [Culex quinquefasciatus]
BT_ZHJ1_ZJU_Unigene51131	414	86.75	-
BT_B_ZJU_Singletons103269	413	86.54	gi|261335974|emb|CBH09259.1|/6.70546e-97/putative enoyl-CoA hydratase precursor [Heliconius melpomene]
BT_B_ZJU_Singletons102345	413	86.54	gi|156553318|ref|XP_001600461.1|/1.44822e-101/PREDICTED: similar to Mitochondrial 39S ribosomal protein L3 [Nasonia vitripennis]
BT_B_ZJU_Singletons18793	412	86.33	-
BT_B_ZJU_Singletons14207	412	86.33	-
BT_ZHJ1_ZJU_Unigene51788	411	86.12	gi|239790504|dbj|BAH71809.1|/6.3909e-49/ACYPI000473 [Acyrthosiphon pisum]
BT_ZHJ1_ZJU_Unigene3777	411	86.12	-
BT_Q_ZJU_Singletons22584	409	85.7	-
BT_Q_ZJU_Singletons1330	408	85.49	-
BT_ZHJ1_ZJU_Unigene26237	408	85.49	-
BT_B_ZJU_Singletons92783	407	85.28	-
BT_B_ZJU_Singletons101800	406	85.07	-
BT_B_ZJU_Singletons17114	406	85.07	-
BT_ZHJ1_ZJU_Unigene46144	404	84.65	gi|158292320|ref|XP_313835.4|/3.79456e-27/AGAP004533-PA [Anopheles gambiae str. PEST]
BT_ZHJ1_ZJU_Unigene48934	404	84.65	gi|146285362|gb|ABQ18257.1|/1.43835e-16/unknown [Lygus lineolaris]
BT_ZHJ1_ZJU_Unigene29844	403	84.45	-
BT_Q_ZJU_Singletons77221	401	84.03	-
BT_B_ZJU_Singletons99866	396	82.98	gi|307169539|gb|EFN62181.1|/6.73383e-56/Deoxyuridine 5'-triphosphate nucleotidohydrolase [Camponotus floridanus]
BT_B_ZJU_Singletons89133	396	82.98	-
BT_Q_ZJU_Singletons125565	396	82.98	-
BT_B_ZJU_Singletons69853	395	82.77	gi|307170882|gb|EFN62993.1|/6.30747e-06/39S ribosomal protein L27, mitochondrial [Camponotus floridanus]
BT_B_ZJU_Singletons78338	394	82.56	-
BT_ZHJ1_ZJU_Unigene48272	394	82.56	-
BT_B_ZJU_Singletons92555	394	82.56	gi|158297847|ref|XP_001689079.1|/6.91718e-32/AGAP004793-PB [Anopheles gambiae str. PEST]
BT_Q_ZJU_Singletons165379	394	82.56	-
BT_B_ZJU_Singletons71000	393	82.35	-
BT_B_ZJU_Singletons100837	392	82.14	gi|170055789|ref|XP_001863738.1|/1.1005e-100/NADH dehydrogenase iron-sulfur protein 3, mitochondrial [Culex quinquefasciatus]
BT_B_ZJU_Singletons87291	392	82.14	-
BT_B_ZJU_Singletons101724	391	81.93	gi|159459914|gb|ABW96354.1|/1.38064e-145/aquaporin 1 [Bemisia tabaci]
BT_B_ZJU_Singletons90273	391	81.93	gi|307179319|gb|EFN67683.1|/2.89676e-35/Eukaryotic translation initiation factor 3 subunit G [Camponotus floridanus]
BT_ZHJ1_ZJU_Unigene38742	391	81.93	-
BT_Q_ZJU_Singletons150532	389	81.51	-
BT_B_ZJU_Singletons103527	389	81.51	-
BT_B_ZJU_Singletons97895	388	81.3	-
BT_ZHJ1_ZJU_Unigene51777	388	81.3	-
BT_Q_ZJU_Singletons30750	386	80.88	-
BT_Q_ZJU_Singletons105646	386	80.88	-
BT_B_ZJU_Singletons94869	385	80.67	gi|157109295|ref|XP_001650609.1|/1.65855e-24/ubiquinol-cytochrome c reductase complex core protein [Aedes aegypti]
BT_ZHJ1_ZJU_Unigene49692	385	80.67	-
BT_Q_ZJU_Singletons98625	384	80.46	-
BT_B_ZJU_Singletons103910	383	80.25	gi|189236327|ref|XP_975279.2|/5.7272e-52/PREDICTED: similar to AGAP010331-PA [Tribolium castaneum]
BT_B_ZJU_Singletons98813	383	80.25	gi|242004678|ref|XP_002423206.1|/1.94247e-109/26S protease regulatory subunit 6A, putative [Pediculus humanus corporis]
BT_Q_ZJU_Singletons10584	381	79.84	-
BT_Q_ZJU_Singletons15239	381	79.84	-
BT_B_ZJU_Singletons85512	380	79.63	-
BT_Q_ZJU_Singletons69966	379	79.42	-
BT_ZHJ1_ZJU_Unigene47940	378	79.21	gi|156358531|ref|XP_001624571.1|/9.26064e-10/predicted protein [Nematostella vectensis]
BT_B_ZJU_Singletons91417	376	78.79	-
BT_Q_ZJU_Singletons146673	376	78.79	-
BT_Q_ZJU_Singletons89023	374	78.37	-
BT_ZHJ1_ZJU_Unigene47394	374	78.37	gi|121543794|gb|ABM55562.1|/1.9096e-31/ribosomal protein L37A-like protein [Maconellicoccus hirsutus]
BT_B_ZJU_Singletons77735	373	78.16	-
BT_B_ZJU_Singletons86987	372	77.95	-
BT_Q_ZJU_Singletons34470	372	77.95	-
BT_B_ZJU_Singletons99887	371	77.74	gi|91088997|ref|XP_967529.1|/4.27691e-10/PREDICTED: similar to Cytochrome c oxidase copper chaperone [Tribolium castaneum]
BT_B_ZJU_Singletons78376	369	77.32	-
BT_Q_ZJU_Singletons17259	369	77.32	-
BT_B_ZJU_Singletons90521	368	77.11	gi|53830714|gb|AAU95200.1|/5.95695e-57/enolase [Oncometopia nigricans]
BT_B_ZJU_Singletons97867	368	77.11	-
BT_B_ZJU_Singletons78898	367	76.9	-
BT_Q_ZJU_Singletons129874	366	76.69	-
BT_Q_ZJU_Singletons139949	366	76.69	-
BT_B_ZJU_Singletons100348	366	76.69	gi|209693414|ref|NP_001129405.1|/1.56947e-13/odorant-binding protein [Acyrthosiphon pisum]
BT_B_ZJU_Singletons95259	365	76.48	gi|156541188|ref|XP_001599196.1|/7.83763e-09/PREDICTED: similar to ENSANGP00000014147 [Nasonia vitripennis]
BT_Q_ZJU_Singletons29792	365	76.48	-
BT_Q_ZJU_Singletons116081	364	76.27	-
BT_B_ZJU_Singletons81904	364	76.27	gi|121543779|gb|ABM55559.1|/6.58206e-32/putative elongation factor 1 delta [Maconellicoccus hirsutus]
BT_B_ZJU_Singletons86619	363	76.06	-
BT_Q_ZJU_Singletons14460	363	76.06	-
BT_ZHJ1_ZJU_Unigene46407	363	76.06	-
BT_B_ZJU_Singletons72595	362	75.85	-
BT_ZHJ1_ZJU_Unigene51280	362	75.85	gi|201023321|ref|NP_001128402.1|/4.61949e-41/cathepsin B-1874 [Acyrthosiphon pisum]
BT_Q_ZJU_Singletons79966	362	75.85	-
BT_B_ZJU_Singletons100004	362	75.85	gi|91076410|ref|XP_969526.1|/1.16443e-103/PREDICTED: similar to AGAP011050-PA [Tribolium castaneum]
BT_ZHJ1_ZJU_Unigene49475	361	75.64	-
BT_Q_ZJU_Singletons140764	360	75.43	-
BT_B_ZJU_Singletons96097	359	75.23	gi|307183026|gb|EFN69982.1|/5.72808e-56/Iron-sulfur cluster assembly enzyme ISCU, mitochondrial [Camponotus floridanus]
BT_B_ZJU_Singletons21575	359	75.23	gi|307212056|gb|EFN87939.1|/5.54759e-21/Sphingomyelin phosphodiesterase 4 [Harpegnathos saltator]
BT_B_ZJU_Singletons99135	359	75.23	-
BT_B_ZJU_Singletons77737	358	75.02	gi|160550171|gb|ABX44790.1|/4.56622e-25/putative 40S ribosomal protein RPS17 [Flustra foliacea]
BT_ZHJ1_ZJU_Unigene41335	357	74.81	gi|242006555|ref|XP_002424115.1|/3.10956e-13/60S ribosomal protein L35, putative [Pediculus humanus corporis]
BT_ZHJ1_ZJU_Unigene49249	357	74.81	-
BT_Q_ZJU_Singletons6400	355	74.39	-
BT_B_ZJU_Singletons74833	355	74.39	-
BT_B_ZJU_Singletons100402	355	74.39	gi|242007282|ref|XP_002424470.1|/9.80326e-56/conserved hypothetical protein [Pediculus humanus corporis]
BT_Q_ZJU_Singletons12896	355	74.39	gi|157126954|ref|XP_001654743.1|/4.18679e-37/importin beta-4 [Aedes aegypti]
BT_B_ZJU_Singletons97447	355	74.39	gi|124487836|gb|ABN12001.1|/2.24206e-65/putative apyrase [Maconellicoccus hirsutus]
BT_ZHJ1_ZJU_Unigene41324	354	74.18	-
BT_ZHJ1_ZJU_Unigene51324	353	73.97	-
BT_B_ZJU_Singletons86247	353	73.97	gi|124487727|gb|ABN11951.1|/1.26402e-38/putative proteasome 2 subunit [Maconellicoccus hirsutus]
BT_B_ZJU_Singletons96474	352	73.76	gi|156552012|ref|XP_001603429.1|/1.77328e-79/PREDICTED: similar to Hsc70/Hsp90-organizing protein HOP [Nasonia vitripennis]
BT_Q_ZJU_Singletons21054	352	73.76	-
BT_B_ZJU_Singletons69314	350	73.34	-
BT_Q_ZJU_Singletons9251	350	73.34	-
BT_B_ZJU_Singletons92569	350	73.34	-
BT_B_ZJU_Singletons88895	350	73.34	gi|156541821|ref|XP_001600369.1|/8.3775e-35/PREDICTED: similar to beta-hexosaminidase b [Nasonia vitripennis]
BT_B_ZJU_Singletons96920	349	73.13	gi|91085035|ref|XP_974101.1|/7.78276e-65/PREDICTED: similar to prohibitin [Tribolium castaneum]
BT_Q_ZJU_Singletons1606	348	72.92	-
BT_B_ZJU_Singletons95268	348	72.92	gi|6016425|sp|O76485.1|CSK2B_SPOFR/1.45769e-55/RecName: Full=Casein kinase II subunit beta; Short=CK II beta
BT_B_ZJU_Singletons96958	348	72.92	-
BT_Q_ZJU_Singletons25942	348	72.92	-
BT_B_ZJU_Singletons104049	346	72.5	gi|110748836|ref|XP_001120612.1|/2.83716e-32/PREDICTED: vacuolar protein sorting-associated protein 37B-like [Apis mellifera]
BT_ZHJ1_ZJU_Unigene48221	346	72.5	-
BT_Q_ZJU_Singletons17556	346	72.5	-
BT_B_ZJU_Singletons103576	345	72.29	gi|156547575|ref|XP_001602897.1|/0/PREDICTED: similar to DEAD box ATP-dependent RNA helicase [Nasonia vitripennis]
BT_B_ZJU_Singletons81500	345	72.29	-
BT_ZHJ1_ZJU_Unigene35662	345	72.29	-
BT_B_ZJU_Singletons101214	344	72.08	-
BT_Q_ZJU_Singletons19328	344	72.08	-
BT_B_ZJU_Singletons89675	343	71.87	gi|148298671|ref|NP_001091763.1|/1.45889e-31/signal peptidase complex subunit 3 [Bombyx mori]
BT_Q_ZJU_Singletons11985	343	71.87	-
BT_Q_ZJU_Singletons67950	343	71.87	-
BT_Q_ZJU_Singletons13203	343	71.87	-
BT_B_ZJU_Singletons91333	342	71.66	-
BT_Q_ZJU_Singletons67003	342	71.66	-
BT_Q_ZJU_Singletons146758	342	71.66	-
BT_Q_ZJU_Singletons103667	340	71.24	-
BT_ZHJ1_ZJU_Unigene49579	339	71.03	gi|242015712|ref|XP_002428491.1|/5.69467e-10/hepatoma up-regulated protein, putative [Pediculus humanus corporis]
BT_Q_ZJU_Singletons165664	338	70.82	-
BT_B_ZJU_Singletons102386	337	70.62	gi|193622556|ref|XP_001950244.1|/7.61175e-58/PREDICTED: putative fatty acyl-CoA reductase CG5065-like [Acyrthosiphon pisum]
BT_ZHJ1_ZJU_Unigene37253	337	70.62	-
BT_Q_ZJU_Singletons16928	335	70.2	-
BT_B_ZJU_Singletons99167	335	70.2	gi|312190375|dbj|BAJ33507.1|/1.34806e-60/vitellogenin [Trigonotylus caelestialium]
BT_B_ZJU_Singletons98317	335	70.2	-
BT_B_ZJU_Singletons17683	335	70.2	-
BT_B_ZJU_Singletons100982	333	69.78	gi|306518660|ref|NP_001182391.1|/1.33994e-16/alpha amylase [Bombyx mori]
BT_B_ZJU_Singletons91153	332	69.57	-
BT_Q_ZJU_Singletons4763	332	69.57	-
BT_ZHJ1_ZJU_Unigene26505	332	69.57	-
BT_B_ZJU_Singletons82498	332	69.57	-
BT_B_ZJU_Singletons101449	331	69.36	-
BT_B_ZJU_Singletons99602	331	69.36	gi|193688255|ref|XP_001945800.1|/1.30127e-40/PREDICTED: SH2 domain-containing protein 4A-like [Acyrthosiphon pisum]
BT_Q_ZJU_Singletons68462	331	69.36	-
BT_B_ZJU_Singletons74650	330	69.15	gi|156545960|ref|XP_001606175.1|/7.96774e-22/PREDICTED: similar to CG18081-PA [Nasonia vitripennis]
BT_Q_ZJU_Singletons18306	329	68.94	-
BT_B_ZJU_Singletons82453	329	68.94	-
BT_B_ZJU_Singletons98677	328	68.73	gi|112983406|ref|NP_001037642.1|/1.12566e-29/nucleolar phosphoprotein [Bombyx mori]
BT_Q_ZJU_Singletons34209	328	68.73	gi|307212721|gb|EFN88397.1|/8.13552e-52/UPF0585 protein C16orf13-like protein [Harpegnathos saltator]
BT_B_ZJU_Singletons94993	328	68.73	-
BT_Q_ZJU_Singletons21011	328	68.73	-
BT_ZHJ1_ZJU_Unigene42671	328	68.73	-
BT_Q_ZJU_Singletons29094	328	68.73	-
BT_ZHJ1_ZJU_Unigene33903	328	68.73	-
BT_Q_ZJU_Singletons40582	327	68.52	-
BT_Q_ZJU_Singletons87183	327	68.52	-
BT_Q_ZJU_Singletons102479	327	68.52	-
BT_B_ZJU_Singletons80208	324	67.89	-
BT_Q_ZJU_Singletons137640	324	67.89	-
BT_B_ZJU_Singletons7998	323	67.68	-
BT_ZHJ1_ZJU_Unigene46694	323	67.68	gi|156382415|ref|XP_001632549.1|/1.46386e-31/predicted protein [Nematostella vectensis]
BT_B_ZJU_Singletons103882	322	67.47	-
BT_B_ZJU_Singletons101468	322	67.47	-
BT_B_ZJU_Singletons102873	322	67.47	gi|156547510|ref|XP_001603936.1|/0/PREDICTED: similar to 26S proteasome regulatory complex ATPase RPT4 [Nasonia vitripennis]
BT_B_ZJU_Singletons83727	322	67.47	-
BT_Q_ZJU_Singletons154729	322	67.47	-
BT_ZHJ1_ZJU_Unigene33261	321	67.26	-
BT_B_ZJU_Singletons75097	321	67.26	gi|156538841|ref|XP_001607999.1|/1.60958e-09/PREDICTED: similar to glucosidase, alpha, acid [Nasonia vitripennis]
BT_Q_ZJU_Singletons73665	321	67.26	-
BT_B_ZJU_Singletons102234	320	67.05	gi|189234981|ref|XP_968038.2|/5.44213e-45/PREDICTED: similar to oxidoreductase [Tribolium castaneum]
BT_ZHJ1_ZJU_Unigene39277	320	67.05	-
BT_Q_ZJU_Singletons85325	319	66.84	-
BT_Q_ZJU_Singletons6480	319	66.84	-
BT_B_ZJU_Singletons101235	319	66.84	gi|270003857|gb|EFA00305.1|/1.59304e-68/hypothetical protein TcasGA2_TC003140 [Tribolium castaneum]
BT_B_ZJU_Singletons75376	319	66.84	gi|223951437|gb|ACN29683.1|/1.60958e-09/alakaline phosphatase 2 [Nilaparvata lugens]
BT_ZHJ1_ZJU_Unigene30763	318	66.63	-
BT_B_ZJU_Singletons8253	318	66.63	gi|156548068|ref|XP_001606190.1|/0/PREDICTED: similar to nuclear protein localization [Nasonia vitripennis]
BT_B_ZJU_Singletons80673	318	66.63	-
BT_B_ZJU_Singletons82676	317	66.42	-
BT_B_ZJU_Singletons104082	317	66.42	gi|291461563|dbj|BAI83416.1|/6.86978e-101/sugar transporter 2 [Nilaparvata lugens]
BT_ZHJ1_ZJU_Unigene49908	316	66.22	-
BT_B_ZJU_Singletons103833	315	66.01	gi|158291368|ref|XP_312882.4|/0/AGAP003184-PA [Anopheles gambiae str. PEST]
BT_B_ZJU_Singletons86510	315	66.01	-
BT_Q_ZJU_Singletons13250	315	66.01	-
BT_Q_ZJU_Singletons20163	314	65.8	-
BT_B_ZJU_Singletons103479	314	65.8	gi|91076846|ref|XP_974788.1|/1.35971e-175/PREDICTED: similar to GA20229-PA [Tribolium castaneum]
BT_B_ZJU_Singletons95128	314	65.8	-
BT_B_ZJU_Singletons103651	314	65.8	gi|242003452|ref|XP_002422737.1|/0/Phosphoribosylformylglycinamidine synthase, putative [Pediculus humanus corporis]
BT_Q_ZJU_Singletons132780	313	65.59	-
BT_ZHJ1_ZJU_Unigene38152	313	65.59	-
BT_B_ZJU_Singletons103892	312	65.38	gi|91077138|ref|XP_971446.1|/6.23285e-144/PREDICTED: similar to DnaJ homolog subfamily A member 1 [Tribolium castaneum]
BT_ZHJ1_ZJU_Unigene45504	312	65.38	-
BT_B_ZJU_Singletons24469	312	65.38	-
BT_Q_ZJU_Singletons9606	311	65.17	-
BT_B_ZJU_Singletons103113	311	65.17	gi|122092232|sp|Q0Q028.1|DFP3_ANTMY/5.9848e-23/RecName: Full=Putative defense protein 3; Short=DFP-3; Flags: Precursor
BT_B_ZJU_Singletons81569	311	65.17	-
BT_Q_ZJU_Singletons24713	311	65.17	-
BT_ZHJ1_ZJU_Unigene51334	311	65.17	gi|91095131|ref|XP_971500.1|/1.55308e-07/PREDICTED: similar to midline fasciclin [Tribolium castaneum]
BT_B_ZJU_Singletons104096	309	64.75	gi|270003255|gb|EEZ99702.1|/0/hypothetical protein TcasGA2_TC002463 [Tribolium castaneum]
BT_B_ZJU_Singletons68338	309	64.75	-
BT_Q_ZJU_Singletons86953	309	64.75	-
BT_Q_ZJU_Singletons135381	308	64.54	-
BT_ZHJ1_ZJU_Unigene47505	308	64.54	-
BT_B_ZJU_Singletons93880	308	64.54	-
BT_B_ZJU_Singletons95635	308	64.54	-
BT_B_ZJU_Singletons68421	308	64.54	-
BT_Q_ZJU_Singletons11445	307	64.33	-
BT_Q_ZJU_Singletons92713	307	64.33	-
BT_Q_ZJU_Singletons154252	307	64.33	-
BT_B_ZJU_Singletons97137	306	64.12	-
BT_Q_ZJU_Singletons20781	305	63.91	-
BT_B_ZJU_Singletons102278	305	63.91	-
BT_B_ZJU_Singletons103206	304	63.7	-
BT_B_ZJU_Singletons26034	304	63.7	-
BT_B_ZJU_Singletons102136	304	63.7	-
BT_Q_ZJU_Singletons23910	304	63.7	-
BT_B_ZJU_Singletons79061	303	63.49	-
BT_B_ZJU_Singletons87002	303	63.49	-
BT_B_ZJU_Singletons97920	303	63.49	gi|157106871|ref|XP_001649522.1|/1.21675e-88/phenylalanyl-tRNA synthetase beta chain [Aedes aegypti]
BT_B_ZJU_Singletons103083	302	63.28	-
BT_ZHJ1_ZJU_Unigene15220	301	63.07	-
BT_B_ZJU_Singletons80832	300	62.86	-
BT_Q_ZJU_Singletons88573	300	62.86	-
BT_B_ZJU_Singletons100788	300	62.86	-
BT_ZHJ1_ZJU_Unigene49905	300	62.86	-
BT_B_ZJU_Singletons94485	300	62.86	gi|307182703|gb|EFN69827.1|/5.45405e-46/RNA exonuclease 4 [Camponotus floridanus]
BT_B_ZJU_Singletons10316	299	62.65	-
BT_B_ZJU_Singletons103678	299	62.65	gi|66523683|ref|XP_393437.2|/0/PREDICTED: aspartyl-tRNA synthetase, cytoplasmic [Apis mellifera]
BT_ZHJ1_ZJU_Unigene14244	299	62.65	-
BT_B_ZJU_Singletons4269	298	62.44	-
BT_B_ZJU_Singletons90825	298	62.44	-
BT_B_ZJU_Singletons91149	298	62.44	-
BT_Q_ZJU_Singletons151898	298	62.44	-
BT_ZHJ1_ZJU_Unigene49010	298	62.44	-
BT_B_ZJU_Singletons95110	297	62.23	-
BT_Q_ZJU_Singletons17118	297	62.23	-
BT_ZHJ1_ZJU_Unigene30526	297	62.23	-
BT_Q_ZJU_Singletons97297	296	62.02	-
BT_B_ZJU_Singletons100045	296	62.02	gi|156545794|ref|XP_001605783.1|/1.46673e-21/PREDICTED: similar to rCG31985 [Nasonia vitripennis]
BT_B_ZJU_Singletons101097	296	62.02	gi|156552454|ref|XP_001601194.1|/9.71455e-55/PREDICTED: similar to GTP-binding protein [Nasonia vitripennis]
BT_Q_ZJU_Singletons154055	296	62.02	-
BT_B_ZJU_Singletons79768	296	62.02	gi|62083383|gb|AAX62416.1|/5.67507e-31/small nuclear ribonucleoprotein G [Lysiphlebus testaceipes]
BT_ZHJ1_ZJU_Unigene9947	295	61.81	gi|241834608|ref|XP_002415012.1|/6.92518e-129/mitochondrial import inner membrane translocase, subunit TIM44, putative [Ixodes scapularis]
BT_B_ZJU_Singletons6422	294	61.61	-
BT_B_ZJU_Singletons101576	294	61.61	gi|71834556|ref|NP_001025379.1|/4.40609e-72/N-acetylglucosamine-6-sulfatase [Danio rerio]
BT_B_ZJU_Singletons97280	294	61.61	gi|156543993|ref|XP_001607385.1|/3.9812e-91/PREDICTED: similar to ubiquitin conjugating enzyme [Nasonia vitripennis]
BT_ZHJ1_ZJU_Unigene40733	293	61.4	-
BT_Q_ZJU_Singletons34534	293	61.4	-
BT_B_ZJU_Singletons96808	292	61.19	-
BT_ZHJ1_ZJU_Unigene33036	292	61.19	-
BT_ZHJ1_ZJU_Unigene11773	291	60.98	-
BT_B_ZJU_Singletons75666	290	60.77	-
BT_ZHJ1_ZJU_Unigene51476	290	60.77	-
BT_Q_ZJU_Singletons53281	289	60.56	-
BT_B_ZJU_Singletons102808	289	60.56	-
BT_Q_ZJU_Singletons109667	289	60.56	-
BT_B_ZJU_Singletons87205	288	60.35	-
BT_Q_ZJU_Singletons86986	288	60.35	-
BT_ZHJ1_ZJU_Unigene1703	288	60.35	-
BT_ZHJ1_ZJU_Unigene24390	287	60.14	-
BT_B_ZJU_Singletons96669	287	60.14	-
BT_ZHJ1_ZJU_Unigene45982	287	60.14	gi|307189014|gb|EFN73531.1|/1.10499e-55/40S ribosomal protein S15a [Camponotus floridanus]
BT_Q_ZJU_Singletons23026	286	59.93	-
BT_B_ZJU_Singletons103224	286	59.93	gi|242007218|ref|XP_002424439.1|/2.36257e-155/26S proteasome non-ATPase regulatory subunit, putative [Pediculus humanus corporis]
BT_B_ZJU_Singletons103869	286	59.93	gi|1916626|gb|AAB51198.1|/7.96175e-27/CELF35-1 [Caenorhabditis elegans]
BT_B_ZJU_Singletons72361	286	59.93	-
BT_B_ZJU_Singletons100816	285	59.72	gi|1351153|sp|Q04451.2|SYG_BOMMO/1.01872e-21/RecName: Full=Glycyl-tRNA synthetase; AltName: Full=Diadenosine tetraphosphate synthetase; Short=AP-4-A synthetase; AltName: Full=Glycine--tRNA ligase; Short=GlyRS
BT_Q_ZJU_Singletons30373	285	59.72	-
BT_B_ZJU_Singletons69015	284	59.51	-
BT_B_ZJU_Singletons101822	284	59.51	gi|193577861|ref|XP_001945250.1|/3.47126e-67/PREDICTED: ubiquitin domain-containing protein 1-like [Acyrthosiphon pisum]
BT_Q_ZJU_Singletons9177	284	59.51	-
BT_B_ZJU_Singletons92833	283	59.3	-
BT_B_ZJU_Singletons97695	283	59.3	gi|91091742|ref|XP_966408.1|/5.66759e-11/PREDICTED: similar to AGAP000313-PA isoform 1 [Tribolium castaneum]
BT_ZHJ1_ZJU_Unigene49619	283	59.3	gi|17975567|ref|NP_524709.1|/4.91983e-54/ribosomal protein S15Aa, isoform D [Drosophila melanogaster]
BT_B_ZJU_Singletons92418	282	59.09	gi|195331460|ref|XP_002032419.1|/6.93247e-45/GM23523 [Drosophila sechellia]
BT_Q_ZJU_Singletons4249	282	59.09	-
BT_B_ZJU_Singletons93461	281	58.88	-
BT_Q_ZJU_Singletons145464	281	58.88	-
BT_ZHJ1_ZJU_Unigene47569	281	58.88	gi|121511992|gb|ABM55447.1|/4.09161e-26/ribosome-associated membrane protein [Xenopsylla cheopis]
BT_B_ZJU_Singletons94095	280	58.67	-
BT_ZHJ1_ZJU_Unigene41549	280	58.67	-
BT_Q_ZJU_Singletons106346	279	58.46	-
BT_B_ZJU_Singletons104045	279	58.46	gi|242006398|ref|XP_002424037.1|/0/clathrin heavy chain, putative [Pediculus humanus corporis]
BT_B_ZJU_Singletons99728	278	58.25	gi|239791724|dbj|BAH72291.1|/2.50464e-31/ACYPI000002 [Acyrthosiphon pisum]
BT_Q_ZJU_Singletons76394	278	58.25	-
BT_Q_ZJU_Singletons83383	278	58.25	-
BT_B_ZJU_Singletons94205	278	58.25	-
BT_Q_ZJU_Singletons165459	276	57.83	-
BT_B_ZJU_Singletons100604	276	57.83	gi|307176970|gb|EFN66276.1|/4.32466e-54/Asparagine synthetase [glutamine-hydrolyzing] [Camponotus floridanus]
BT_B_ZJU_Singletons96056	276	57.83	gi|149898855|gb|ABR27904.1|/2.123e-26/G protein gamma subunit [Triatoma infestans]
BT_B_ZJU_Singletons97160	275	57.62	gi|156541240|ref|XP_001600736.1|/6.02881e-76/PREDICTED: similar to proteasome beta 2 subunit-like protein [Nasonia vitripennis]
BT_B_ZJU_Singletons98991	275	57.62	gi|157126173|ref|XP_001660832.1|/3.89523e-57/mago nashi, putative [Aedes aegypti]
BT_B_ZJU_Singletons24152	275	57.62	gi|189236717|ref|XP_974715.2|/0/PREDICTED: similar to Histidyl-tRNA synthetase CG6335-PA [Tribolium castaneum]
BT_B_ZJU_Singletons86887	275	57.62	-
BT_B_ZJU_Singletons79641	275	57.62	-
BT_Q_ZJU_Singletons25678	275	57.62	-
BT_B_ZJU_Singletons92915	275	57.62	gi|91090704|ref|XP_974824.1|/1.20024e-26/PREDICTED: similar to diazepam binding inhibitor, putative [Tribolium castaneum]
BT_ZHJ1_ZJU_Unigene39088	274	57.41	-
BT_Q_ZJU_Singletons46635	274	57.41	-
BT_Q_ZJU_Singletons114666	274	57.41	-
BT_Q_ZJU_Singletons28879	273	57.2	-
BT_B_ZJU_Singletons94296	273	57.2	gi|242010956|ref|XP_002426223.1|/7.56637e-53/mitochondrial import inner membrane translocase subunit Tim23, putative [Pediculus humanus corporis]
BT_B_ZJU_Singletons103711	273	57.2	gi|237874162|ref|NP_001153853.1|/3.82546e-105/pentatricopeptide repeat domain 1 [Acyrthosiphon pisum]
BT_B_ZJU_Singletons99799	273	57.2	-
BT_B_ZJU_Singletons89468	273	57.2	gi|189239337|ref|XP_973607.2|/1.67487e-27/PREDICTED: similar to cathepsin F-like cysteine protease [Tribolium castaneum]
BT_ZHJ1_ZJU_Unigene36597	273	57.2	-
BT_B_ZJU_Singletons103843	272	57	gi|193681083|ref|XP_001944922.1|/2.41203e-145/PREDICTED: proton-coupled amino acid transporter 4-like isoform 1 [Acyrthosiphon pisum]
BT_B_ZJU_Singletons99688	272	57	-
BT_B_ZJU_Singletons76143	271	56.79	-
BT_B_ZJU_Singletons78748	271	56.79	-
BT_B_ZJU_Singletons104099	271	56.79	gi|156551676|ref|XP_001601439.1|/1.42024e-144/PREDICTED: similar to beclin [Nasonia vitripennis]
BT_Q_ZJU_Singletons78119	271	56.79	-
BT_B_ZJU_Singletons102938	270	56.58	gi|193582590|ref|XP_001951535.1|/1.2048e-49/PREDICTED: dynein heavy chain, cytoplasmic-like [Acyrthosiphon pisum]
BT_Q_ZJU_Singletons29666	269	56.37	-
BT_ZHJ1_ZJU_Unigene21122	269	56.37	-
BT_B_ZJU_Singletons99876	268	56.16	-
BT_B_ZJU_Singletons103649	268	56.16	gi|193586979|ref|XP_001952482.1|/0/PREDICTED: tyrosine-protein kinase CSK-like [Acyrthosiphon pisum]
BT_B_ZJU_Singletons102344	268	56.16	gi|156554880|ref|XP_001606894.1|/3.39334e-42/PREDICTED: similar to hagoromo [Nasonia vitripennis]
BT_Q_ZJU_Singletons150600	268	56.16	-
BT_ZHJ1_ZJU_Unigene51301	267	55.95	gi|94469294|gb|ABF18496.1|/1.88441e-50/mitochondrial NADH:ubiquinone oxidoreductase NDUFA8/PGIV/19 kDa subunit [Aedes aegypti]
BT_Q_ZJU_Singletons6251	267	55.95	-
BT_Q_ZJU_Singletons30814	267	55.95	-
BT_B_ZJU_Singletons92291	266	55.74	gi|48113496|ref|XP_393160.1|/8.48654e-56/PREDICTED: 5'-AMP-activated protein kinase subunit beta-1 isoform 1 [Apis mellifera]
BT_B_ZJU_Singletons97360	265	55.53	-
BT_ZHJ1_ZJU_Unigene45334	265	55.53	-
BT_ZHJ1_ZJU_Unigene50720	265	55.53	-
BT_ZHJ1_ZJU_Unigene30082	265	55.53	-
BT_ZHJ1_ZJU_Unigene47194	264	55.32	gi|240849643|ref|NP_001155867.1|/2.62014e-12/translocase of outer mitochondrial membrane 7 homolog [Nasonia vitripennis]
BT_Q_ZJU_Singletons141741	263	55.11	-
BT_Q_ZJU_Singletons56881	263	55.11	-
BT_B_ZJU_Singletons103971	262	54.9	-
BT_B_ZJU_Singletons98897	262	54.9	-
BT_B_ZJU_Singletons103034	262	54.9	gi|91091096|ref|XP_968472.1|/1.88785e-90/PREDICTED: similar to GA16025-PA [Tribolium castaneum]
BT_Q_ZJU_Singletons20643	262	54.9	-
BT_Q_ZJU_Singletons129397	262	54.9	-
BT_ZHJ1_ZJU_Unigene7477	262	54.9	-
BT_B_ZJU_Singletons100	261	54.69	-
BT_Q_ZJU_Singletons140539	261	54.69	-
BT_B_ZJU_Singletons103942	261	54.69	gi|307200844|gb|EFN80897.1|/0/Eukaryotic translation initiation factor 3 subunit C [Harpegnathos saltator]
BT_Q_ZJU_Singletons108732	261	54.69	-
BT_B_ZJU_Singletons99712	260	54.48	gi|270011092|gb|EFA07540.1|/3.36946e-44/NADH dehydrogenase (ubiquinone) Fe-S protein 4 [Tribolium castaneum]
BT_B_ZJU_Singletons102561	260	54.48	gi|307212383|gb|EFN88173.1|/1.11918e-83/Vacuolar protein-sorting-associated protein 36 [Harpegnathos saltator]
BT_B_ZJU_Singletons94527	260	54.48	gi|66519504|ref|XP_624674.1|/8.41439e-47/PREDICTED: translocon-associated protein subunit gamma-like [Apis mellifera]
BT_B_ZJU_Singletons96162	260	54.48	-
BT_B_ZJU_Singletons96157	259	54.27	gi|193683311|ref|XP_001947354.1|/2.52016e-59/PREDICTED: branched-chain-amino-acid aminotransferase, cytosolic-like [Acyrthosiphon pisum]
BT_B_ZJU_Singletons103193	259	54.27	gi|242011701|ref|XP_002426585.1|/1.88447e-80/ADP-ribosylation factor GTPase-activating protein, putative [Pediculus humanus corporis]
BT_B_ZJU_Singletons83169	258	54.06	gi|156544966|ref|XP_001607733.1|/7.73294e-09/PREDICTED: similar to ENSANGP00000011467 [Nasonia vitripennis]
BT_Q_ZJU_Singletons57146	258	54.06	-
BT_B_ZJU_Singletons101525	258	54.06	-
BT_B_ZJU_Singletons93223	258	54.06	-
BT_B_ZJU_Singletons100077	258	54.06	gi|270005079|gb|EFA01527.1|/4.10275e-88/hypothetical protein TcasGA2_TC007087 [Tribolium castaneum]
BT_Q_ZJU_Singletons125755	257	53.85	-
BT_B_ZJU_Singletons74630	257	53.85	-
BT_B_ZJU_Singletons92881	257	53.85	-
BT_Q_ZJU_Singletons19487	257	53.85	-
BT_B_ZJU_Singletons102042	256	53.64	-
BT_B_ZJU_Singletons99503	256	53.64	-
BT_B_ZJU_Singletons78842	255	53.43	gi|37788265|gb|AAO64472.1|/2.94691e-08/cathepsin B precursor [Fundulus heteroclitus]
BT_B_ZJU_Singletons88973	255	53.43	gi|242017617|ref|XP_002429284.1|/6.15551e-62/tyrosine/tryptophan monooxygenase, putative [Pediculus humanus corporis]
BT_Q_ZJU_Singletons8151	255	53.43	-
BT_B_ZJU_Singletons98633	255	53.43	gi|158287465|ref|XP_309491.4|/9.29282e-85/AGAP011158-PA [Anopheles gambiae str. PEST]
BT_B_ZJU_Singletons90523	255	53.43	-
BT_Q_ZJU_Singletons112047	254	53.22	-
BT_ZHJ1_ZJU_Unigene47507	254	53.22	-
BT_Q_ZJU_Singletons152922	254	53.22	-
BT_B_ZJU_Singletons88574	254	53.22	gi|68051667|gb|AAY85097.1|/2.07943e-41/IP03424p [Drosophila melanogaster]
BT_B_ZJU_Singletons104120	253	53.01	gi|242004038|ref|XP_002422948.1|/0/formate-tetrahydrofolate ligase, putative [Pediculus humanus corporis]
BT_B_ZJU_Singletons90795	253	53.01	-
BT_B_ZJU_Singletons102711	253	53.01	-
BT_Q_ZJU_Singletons81790	252	52.8	-
BT_B_ZJU_Singletons93989	252	52.8	-
BT_B_ZJU_Singletons72029	252	52.8	-
BT_Q_ZJU_Singletons144680	252	52.8	-
BT_ZHJ1_ZJU_Unigene47470	251	52.59	-
BT_Q_ZJU_Singletons8929	250	52.39	gi|242024320|ref|XP_002432576.1|/1.31195e-108/COP9 signalosome complex subunit, putative [Pediculus humanus corporis]
BT_ZHJ1_ZJU_Unigene37605	250	52.39	-
BT_ZHJ1_ZJU_Unigene44150	250	52.39	-
BT_B_ZJU_Singletons101798	249	52.18	gi|242025271|ref|XP_002433049.1|/4.97946e-58/conserved hypothetical protein [Pediculus humanus corporis]
BT_B_ZJU_Singletons93535	249	52.18	-
BT_B_ZJU_Singletons79092	249	52.18	-
BT_B_ZJU_Singletons81598	249	52.18	-
BT_Q_ZJU_Singletons19640	249	52.18	-
BT_ZHJ1_ZJU_Unigene37925	249	52.18	-
BT_ZHJ1_ZJU_Unigene41692	249	52.18	-
BT_ZHJ1_ZJU_Unigene40856	248	51.97	gi|193716219|ref|XP_001951495.1|/5.3364e-13/PREDICTED: hypothetical protein LOC100165336 [Acyrthosiphon pisum]
BT_B_ZJU_Singletons97557	248	51.97	-
BT_Q_ZJU_Singletons51143	248	51.97	-
BT_B_ZJU_Singletons17885	248	51.97	gi|156549184|ref|XP_001607777.1|/4.04602e-38/PREDICTED: similar to synaptic vesicle protein [Nasonia vitripennis]
BT_Q_ZJU_Singletons40949	247	51.76	-
BT_B_ZJU_Singletons91411	247	51.76	-
BT_B_ZJU_Singletons79299	247	51.76	-
BT_B_ZJU_Singletons73670	246	51.55	-
BT_B_ZJU_Singletons75693	246	51.55	-
BT_B_ZJU_Singletons99605	246	51.55	-
BT_Q_ZJU_Singletons154426	246	51.55	-
BT_Q_ZJU_Singletons20499	245	51.34	-
BT_B_ZJU_Singletons102641	245	51.34	-
BT_Q_ZJU_Singletons12615	245	51.34	-
BT_ZHJ1_ZJU_Unigene51481	244	51.13	-
BT_ZHJ1_ZJU_Unigene48023	244	51.13	-
BT_B_ZJU_Singletons100916	243	50.92	gi|91090252|ref|XP_969934.1|/4.99669e-24/PREDICTED: similar to maggie CG14981-PA [Tribolium castaneum]
BT_Q_ZJU_Singletons7747	243	50.92	-
BT_B_ZJU_Singletons96643	242	50.71	-
BT_B_ZJU_Singletons69836	242	50.71	-
BT_B_ZJU_Singletons72052	242	50.71	-
BT_Q_ZJU_Singletons3572	242	50.71	gi|242013039|ref|XP_002427227.1|/1.03433e-16/conserved hypothetical protein [Pediculus humanus corporis]
BT_B_ZJU_Singletons103358	242	50.71	gi|307208555|gb|EFN85894.1|/5.72296e-176/Methionine aminopeptidase 2 [Harpegnathos saltator]
BT_Q_ZJU_Singletons154171	242	50.71	-
BT_B_ZJU_Singletons95496	242	50.71	-
BT_Q_ZJU_Singletons31602	242	50.71	-
BT_ZHJ1_ZJU_Unigene37112	241	50.5	-
BT_B_ZJU_Singletons103489	241	50.5	gi|283837917|ref|NP_001164640.1|/0/suppressor of variegation 3-9 isoform 2 [Apis mellifera]
BT_B_ZJU_Singletons73160	241	50.5	-
BT_B_ZJU_Singletons92494	241	50.5	-
BT_B_ZJU_Singletons96425	241	50.5	gi|307168563|gb|EFN61621.1|/1.16012e-46/NEDD8-activating enzyme E1 regulatory subunit [Camponotus floridanus]
BT_B_ZJU_Singletons97772	241	50.5	-
BT_Q_ZJU_Singletons142196	241	50.5	-
BT_ZHJ1_ZJU_Unigene50757	241	50.5	-
BT_Q_ZJU_Singletons140782	240	50.29	-
BT_Q_ZJU_Singletons26972	240	50.29	-
BT_B_ZJU_Singletons99638	240	50.29	-
BT_B_ZJU_Singletons103769	240	50.29	gi|48106137|ref|XP_393051.1|/0/PREDICTED: pontin protein isoform 1 [Apis mellifera]
BT_B_ZJU_Singletons98411	240	50.29	-
BT_Q_ZJU_Singletons25478	240	50.29	-
BT_B_ZJU_Singletons82443	239	50.08	-
BT_B_ZJU_Singletons104122	239	50.08	gi|242009602|ref|XP_002425572.1|/7.17444e-55/lingerer, putative [Pediculus humanus corporis]
BT_Q_ZJU_Singletons153488	239	50.08	-
BT_Q_ZJU_Singletons128741	238	49.87	-
BT_B_ZJU_Singletons103486	238	49.87	gi|242020246|ref|XP_002430566.1|/6.80236e-58/Lysosomal acid phosphatase precursor, putative [Pediculus humanus corporis]
BT_ZHJ1_ZJU_Unigene52102	238	49.87	gi|46561750|gb|AAT01080.1|/3.74015e-65/putative mitochondrial porin [Homalodisca vitripennis]
BT_B_ZJU_Singletons102445	238	49.87	-
BT_ZHJ1_ZJU_Unigene51207	238	49.87	-
BT_B_ZJU_Singletons93331	237	49.66	gi|240849013|ref|NP_001155728.1|/1.11768e-33/NADH dehydrogenase [ubiquinone] 1 alpha subcomplex subunit 12 [Acyrthosiphon pisum]
BT_B_ZJU_Singletons70146	237	49.66	-
BT_B_ZJU_Singletons101714	237	49.66	gi|307197198|gb|EFN78520.1|/6.15445e-170/26S protease regulatory subunit 7 [Harpegnathos saltator]
BT_ZHJ1_ZJU_Unigene50432	237	49.66	gi|110763240|ref|XP_001121481.1|/2.27627e-12/PREDICTED: hypothetical protein LOC725659 [Apis mellifera]
BT_B_ZJU_Singletons98365	237	49.66	gi|195490858|ref|XP_002093316.1|/1.43044e-18/GE20837 [Drosophila yakuba]
BT_B_ZJU_Singletons18753	236	49.45	-
BT_B_ZJU_Singletons101436	235	49.24	-
BT_ZHJ1_ZJU_Unigene5211	235	49.24	gi|237874213|ref|NP_001153863.1|/7.96611e-153/Obg-like ATPase 1 [Acyrthosiphon pisum]
BT_B_ZJU_Singletons78195	235	49.24	-
BT_B_ZJU_Singletons91963	233	48.82	gi|270014958|gb|EFA11406.1|/9.57316e-23/hypothetical protein TcasGA2_TC013580 [Tribolium castaneum]
BT_B_ZJU_Singletons25477	233	48.82	-
BT_Q_ZJU_Singletons86457	233	48.82	-
BT_Q_ZJU_Singletons10888	233	48.82	-
BT_Q_ZJU_Singletons14048	232	48.61	-
BT_B_ZJU_Singletons73108	232	48.61	gi|240849191|ref|NP_001155816.1|/1.52368e-12/DNA-directed RNA polymerases I, II, and III subunit RPABC3 [Acyrthosiphon pisum]
BT_B_ZJU_Singletons102027	232	48.61	gi|270004986|gb|EFA01434.1|/1.22854e-30/hypothetical protein TcasGA2_TC030638 [Tribolium castaneum]
BT_Q_ZJU_Singletons159331	232	48.61	-
BT_B_ZJU_Singletons72835	231	48.4	gi|2522237|dbj|BAA22791.1|/2.13105e-06/vitellogenin [Athalia rosae]
BT_B_ZJU_Singletons97775	231	48.4	gi|198250388|gb|ACH85196.1|/4.78872e-90/heat shock protein 20 [Bemisia tabaci]
BT_B_ZJU_Singletons86809	230	48.19	-
BT_ZHJ1_ZJU_Unigene20975	230	48.19	-
BT_ZHJ1_ZJU_Unigene5566	230	48.19	gi|239791006|dbj|BAH72025.1|/5.90444e-94/ACYPI002894 [Acyrthosiphon pisum]
BT_Q_ZJU_Singletons30248	230	48.19	-
BT_Q_ZJU_Singletons3381	230	48.19	-
BT_Q_ZJU_Singletons101929	230	48.19	-
BT_Q_ZJU_Singletons163180	230	48.19	-
BT_B_ZJU_Singletons96981	230	48.19	gi|307172416|gb|EFN63878.1|/3.59454e-09/39S ribosomal protein L34, mitochondrial [Camponotus floridanus]
BT_B_ZJU_Singletons76188	230	48.19	-
BT_B_ZJU_Singletons73222	230	48.19	-
BT_B_ZJU_Singletons98984	229	47.98	gi|91084741|ref|XP_971031.1|/6.05144e-34/PREDICTED: similar to apolipoprotein D [Tribolium castaneum]
BT_B_ZJU_Singletons25101	229	47.98	gi|119114973|ref|XP_310812.3|/3.21708e-40/AGAP000311-PA [Anopheles gambiae str. PEST]
BT_B_ZJU_Singletons103265	229	47.98	-
BT_B_ZJU_Singletons87852	228	47.78	gi|45822205|emb|CAE47499.1|/1.08993e-10/cathepsin L-like proteinase [Diabrotica virgifera virgifera]
BT_Q_ZJU_Singletons116916	228	47.78	-
BT_B_ZJU_Singletons88211	228	47.78	-
BT_B_ZJU_Singletons72614	227	47.57	gi|282721116|ref|NP_001164230.1|/4.56644e-25/mitochondrial acyl carrier protein 1 isoform B [Tribolium castaneum]
BT_B_ZJU_Singletons103808	227	47.57	gi|156542369|ref|XP_001600536.1|/3.70731e-90/PREDICTED: similar to CG2767-PA [Nasonia vitripennis]
BT_B_ZJU_Singletons101802	227	47.57	gi|157131660|ref|XP_001655912.1|/1.81582e-84/methylthioadenosine phosphorylase [Aedes aegypti]
BT_Q_ZJU_Singletons24261	227	47.57	-
BT_Q_ZJU_Singletons127428	227	47.57	-
BT_B_ZJU_Singletons87821	227	47.57	-
BT_Q_ZJU_Singletons153892	227	47.57	-
BT_Q_ZJU_Singletons142229	226	47.36	-
BT_ZHJ1_ZJU_Unigene26373	226	47.36	-
BT_B_ZJU_Singletons94616	225	47.15	-
BT_B_ZJU_Singletons102924	225	47.15	gi|158290432|ref|XP_312034.4|/3.22003e-79/AGAP002879-PA [Anopheles gambiae str. PEST]
BT_B_ZJU_Singletons97228	225	47.15	-
BT_B_ZJU_Singletons104128	225	47.15	gi|307195451|gb|EFN77337.1|/0/Protein shuttle craft [Harpegnathos saltator]
BT_B_ZJU_Singletons92618	225	47.15	-
BT_Q_ZJU_Singletons107400	225	47.15	gi|195062810|ref|XP_001996258.1|/3.13689e-10/GH22292 [Drosophila grimshawi]
BT_B_ZJU_Singletons87873	225	47.15	gi|242014430|ref|XP_002427894.1|/2.50689e-15/conserved hypothetical protein [Pediculus humanus corporis]
BT_Q_ZJU_Singletons31511	225	47.15	gi|239790658|dbj|BAH71877.1|/7.38295e-74/ACYPI000717 [Acyrthosiphon pisum]
BT_B_ZJU_Singletons96843	225	47.15	-
BT_Q_ZJU_Singletons129824	225	47.15	-
BT_Q_ZJU_Singletons158963	225	47.15	-
BT_B_ZJU_Singletons95217	225	47.15	-
BT_B_ZJU_Singletons76643	224	46.94	-
BT_Q_ZJU_Singletons104547	224	46.94	-
BT_B_ZJU_Singletons79134	224	46.94	-
BT_B_ZJU_Singletons85876	224	46.94	-
BT_B_ZJU_Singletons81495	223	46.73	-
BT_B_ZJU_Singletons103970	223	46.73	gi|307166569|gb|EFN60632.1|/2.2461e-22/Myelin expression factor 2 [Camponotus floridanus]
BT_B_ZJU_Singletons78600	223	46.73	gi|242018051|ref|XP_002429496.1|/1.67062e-19/mcfdp2, putative [Pediculus humanus corporis]
BT_B_ZJU_Singletons71307	223	46.73	-
BT_B_ZJU_Singletons76793	223	46.73	-
BT_B_ZJU_Singletons69923	222	46.52	-
BT_Q_ZJU_Singletons52827	222	46.52	-
BT_Q_ZJU_Singletons109902	222	46.52	-
BT_Q_ZJU_Singletons63642	222	46.52	-
BT_B_ZJU_Singletons20126	221	46.31	-
BT_B_ZJU_Singletons102001	221	46.31	gi|242011367|ref|XP_002426424.1|/3.11099e-34/BRCA1-associated RING domain protein, putative [Pediculus humanus corporis]
BT_B_ZJU_Singletons93414	221	46.31	-
BT_B_ZJU_Singletons99778	221	46.31	-
BT_B_ZJU_Singletons103130	221	46.31	-
BT_ZHJ1_ZJU_Unigene50436	221	46.31	gi|307213083|gb|EFN88605.1|/1.33447e-12/hypothetical protein EAI_10907 [Harpegnathos saltator]
BT_B_ZJU_Singletons97553	220	46.1	gi|307192234|gb|EFN75536.1|/3.62615e-95/Protein l(2)37Cc [Harpegnathos saltator]
BT_B_ZJU_Singletons101199	220	46.1	-
BT_B_ZJU_Singletons103623	220	46.1	-
BT_B_ZJU_Singletons92984	220	46.1	-
BT_B_ZJU_Singletons100652	220	46.1	-
BT_B_ZJU_Singletons94596	220	46.1	-
BT_B_ZJU_Singletons93706	220	46.1	gi|170057826|ref|XP_001864654.1|/1.03881e-45/s-adenosyl-methyl transferase mraw [Culex quinquefasciatus]
BT_B_ZJU_Singletons19233	220	46.1	gi|157120677|ref|XP_001659718.1|/2.18814e-114/mitochondrial oxodicarboxylate carrier [Aedes aegypti]
BT_B_ZJU_Singletons88490	220	46.1	-
BT_B_ZJU_Singletons103092	219	45.89	gi|189239399|ref|XP_973602.2|/1.15973e-127/PREDICTED: similar to AGAP009439-PA [Tribolium castaneum]
BT_Q_ZJU_Singletons2459	219	45.89	gi|307185529|gb|EFN71505.1|/3.70475e-06/FK506-binding protein 6 [Camponotus floridanus]
BT_Q_ZJU_Singletons154237	219	45.89	-
BT_B_ZJU_Singletons20480	219	45.89	-
BT_Q_ZJU_Singletons102518	218	45.68	-
BT_B_ZJU_Singletons98842	218	45.68	-
BT_Q_ZJU_Singletons12940	218	45.68	-
BT_B_ZJU_Singletons100883	218	45.68	gi|183979272|dbj|BAG30797.1|/5.01251e-109/similar to CG1519-PA [Papilio xuthus]
BT_B_ZJU_Singletons74878	218	45.68	-
BT_B_ZJU_Singletons98132	218	45.68	gi|198419255|ref|XP_002121265.1|/3.52152e-14/PREDICTED: similar to LOC494863 protein [Ciona intestinalis]
BT_Q_ZJU_Singletons822	217	45.47	-
BT_ZHJ1_ZJU_Unigene50305	217	45.47	gi|226443348|ref|NP_001139851.1|/3.79607e-25/Thioredoxin domain-containing protein 12 [Salmo salar]
BT_B_ZJU_Singletons103734	217	45.47	gi|242022049|ref|XP_002431454.1|/1.27231e-140/arp2/3, putative [Pediculus humanus corporis]
BT_B_ZJU_Singletons78949	216	45.26	-
BT_Q_ZJU_Singletons99965	216	45.26	-
BT_B_ZJU_Singletons103221	216	45.26	gi|91079945|ref|XP_968596.1|/4.49715e-122/PREDICTED: similar to lysosomal alpha-mannosidase (mannosidase alpha class 2b member 1) [Tribolium castaneum]
BT_Q_ZJU_Singletons9589	216	45.26	-
BT_ZHJ1_ZJU_Unigene30801	216	45.26	-
BT_ZHJ1_ZJU_Unigene51799	216	45.26	-
BT_B_ZJU_Singletons103639	215	45.05	gi|193596571|ref|XP_001950847.1|/0/PREDICTED: glutamate decarboxylase-like protein 1-like [Acyrthosiphon pisum]
BT_ZHJ1_ZJU_Unigene51265	215	45.05	-
BT_ZHJ1_ZJU_Unigene43592	215	45.05	gi|289743317|gb|ADD20406.1|/6.26279e-22/cytochrome c oxidase subunit VIb COX12 [Glossina morsitans morsitans]
BT_Q_ZJU_Singletons144646	215	45.05	-
BT_B_ZJU_Singletons103079	215	45.05	gi|307188484|gb|EFN73227.1|/9.30036e-178/Protein will die slowly [Camponotus floridanus]
BT_B_ZJU_Singletons103263	215	45.05	gi|91094099|ref|XP_967118.1|/6.33183e-55/PREDICTED: similar to predicted protein [Tribolium castaneum]
BT_Q_ZJU_Singletons115477	214	44.84	-
BT_B_ZJU_Singletons98538	214	44.84	gi|307170998|gb|EFN63061.1|/9.84212e-55/Acylamino-acid-releasing enzyme [Camponotus floridanus]
BT_Q_ZJU_Singletons7647	214	44.84	-
BT_B_ZJU_Singletons102167	214	44.84	gi|66501445|ref|XP_392829.2|/1.21555e-81/PREDICTED: zinc finger CCCH domain-containing protein 15 homolog [Apis mellifera]
BT_Q_ZJU_Singletons161546	214	44.84	-
BT_Q_ZJU_Singletons166347	214	44.84	gi|91083375|ref|XP_966996.1|/1.91309e-25/PREDICTED: similar to glycosyltransferase [Tribolium castaneum]
BT_Q_ZJU_Singletons14346	214	44.84	-
BT_B_ZJU_Singletons73552	214	44.84	-
BT_Q_ZJU_Singletons22312	213	44.63	-
BT_Q_ZJU_Singletons135371	213	44.63	-
BT_ZHJ1_ZJU_Unigene30626	213	44.63	-
BT_B_ZJU_Singletons96284	213	44.63	-
BT_B_ZJU_Singletons76380	213	44.63	-
BT_B_ZJU_Singletons102612	213	44.63	gi|242010533|ref|XP_002426020.1|/8.105e-82/N-terminal acetyltransferase complex Ard1 subunit, putative [Pediculus humanus corporis]
BT_ZHJ1_ZJU_Unigene48286	213	44.63	-
BT_ZHJ1_ZJU_Unigene18878	213	44.63	-
BT_Q_ZJU_Singletons1263	212	44.42	gi|239799279|dbj|BAH70568.1|/5.55925e-31/ACYPI002360 [Acyrthosiphon pisum]
BT_B_ZJU_Singletons79449	212	44.42	-
BT_B_ZJU_Singletons6261	212	44.42	-
BT_Q_ZJU_Singletons11940	212	44.42	gi|156543923|ref|XP_001607161.1|/4.31682e-68/PREDICTED: similar to CG10540-PA [Nasonia vitripennis]
BT_ZHJ1_ZJU_Unigene46097	212	44.42	-
BT_ZHJ1_ZJU_Unigene50370	212	44.42	gi|121543831|gb|ABM55580.1|/1.57079e-26/OS-D-like protein [Maconellicoccus hirsutus]
BT_Q_ZJU_Singletons149911	211	44.21	-
BT_B_ZJU_Singletons102601	211	44.21	gi|156549535|ref|XP_001602657.1|/1.21893e-170/PREDICTED: similar to GA19430-PA [Nasonia vitripennis]
BT_B_ZJU_Singletons103919	211	44.21	gi|242025566|ref|XP_002433195.1|/0/Cullin-associated NEDD8-dissociated protein, putative [Pediculus humanus corporis]
BT_B_ZJU_Singletons101546	210	44	-
BT_B_ZJU_Singletons94209	210	44	-
BT_B_ZJU_Singletons103082	209	43.79	-
BT_ZHJ1_ZJU_Unigene47534	209	43.79	-
BT_Q_ZJU_Singletons17962	208	43.58	-
BT_ZHJ1_ZJU_Unigene23943	208	43.58	-
BT_ZHJ1_ZJU_Unigene46578	208	43.58	-
BT_B_ZJU_Singletons81276	208	43.58	gi|307176929|gb|EFN66246.1|/9.62982e-07/hypothetical protein EAG_07273 [Camponotus floridanus]
BT_B_ZJU_Singletons75343	208	43.58	-
BT_Q_ZJU_Singletons127168	207	43.38	-
BT_B_ZJU_Singletons101136	207	43.38	gi|307180251|gb|EFN68284.1|/5.47245e-114/Cathepsin L [Camponotus floridanus]
BT_Q_ZJU_Singletons90961	207	43.38	-
BT_B_ZJU_Singletons103742	207	43.38	gi|242025024|ref|XP_002432926.1|/1.75514e-81/conserved hypothetical protein [Pediculus humanus corporis]
BT_B_ZJU_Singletons80150	207	43.38	-
BT_Q_ZJU_Singletons22923	207	43.38	-
BT_ZHJ1_ZJU_Unigene52526	207	43.38	gi|156543493|ref|XP_001601953.1|/0/PREDICTED: similar to LD24485p [Nasonia vitripennis]
BT_B_ZJU_Singletons103202	206	43.17	gi|110760854|ref|XP_001120472.1|/1.78216e-62/PREDICTED: probable palmitoyltransferase ZDHHC24-like [Apis mellifera]
BT_B_ZJU_Singletons89064	206	43.17	gi|242008804|ref|XP_002425189.1|/4.61343e-09/DNA-directed RNA polymerases I, II, and III 17.1 kDa polypeptide, putative [Pediculus humanus corporis]
BT_B_ZJU_Singletons72890	206	43.17	-
BT_B_ZJU_Singletons99979	206	43.17	gi|156541126|ref|XP_001601669.1|/1.81344e-48/PREDICTED: similar to ribophorin ii [Nasonia vitripennis]
BT_Q_ZJU_Singletons34986	206	43.17	-
BT_B_ZJU_Singletons102419	205	42.96	gi|307192325|gb|EFN75591.1|/9.85274e-13/Kinesin-like protein costal2 [Harpegnathos saltator]
BT_B_ZJU_Singletons99590	205	42.96	gi|124487878|gb|ABN12022.1|/1.67214e-96/putative T-complex protein 1 subunit delta [Maconellicoccus hirsutus]
BT_Q_ZJU_Singletons10740	205	42.96	-
BT_Q_ZJU_Singletons62558	205	42.96	-
BT_B_ZJU_Singletons92282	205	42.96	gi|147905712|ref|NP_001088716.1|/5.94566e-17/nucleoside diphosphate-linked moiety X motif 19, mitochondrial precursor [Xenopus laevis]
BT_B_ZJU_Singletons94977	205	42.96	-
BT_Q_ZJU_Singletons157162	205	42.96	-
BT_Q_ZJU_Singletons46231	205	42.96	-
BT_ZHJ1_ZJU_Unigene52186	205	42.96	gi|156537001|ref|XP_001608291.1|/7.35301e-30/PREDICTED: similar to Vacuolar ATP synthase subunit H [Nasonia vitripennis]
BT_ZHJ1_ZJU_Unigene43131	204	42.75	-
BT_Q_ZJU_Singletons34809	204	42.75	gi|25147433|ref|NP_508952.2|/3.13148e-26/hypothetical protein T22B7.3 [Caenorhabditis elegans]
BT_Q_ZJU_Singletons11937	204	42.75	gi|307179550|gb|EFN67864.1|/1.95379e-72/Leucine-rich repeat-containing protein 57 [Camponotus floridanus]
BT_Q_ZJU_Singletons74722	204	42.75	-
BT_ZHJ1_ZJU_Unigene12855	204	42.75	-
BT_B_ZJU_Singletons103665	203	42.54	gi|242009651|ref|XP_002425596.1|/0/Chloride channel protein ClC-Ka, putative [Pediculus humanus corporis]
BT_B_ZJU_Singletons103002	203	42.54	gi|3024084|sp|Q26474.1|LACH_SCHAM/6.5813e-128/RecName: Full=Lachesin; Flags: Precursor
BT_B_ZJU_Singletons94085	203	42.54	gi|307180154|gb|EFN68188.1|/8.68576e-30/Protein BCCIP-like protein [Camponotus floridanus]
BT_Q_ZJU_Singletons8008	203	42.54	-
BT_B_ZJU_Singletons72671	203	42.54	-
BT_B_ZJU_Singletons88350	203	42.54	-
BT_Q_ZJU_Singletons109861	203	42.54	-
BT_ZHJ1_ZJU_Unigene51345	203	42.54	gi|90819984|gb|ABD98748.1|/4.77159e-73/putative translationally controlled tumor protein [Graphocephala atropunctata]
BT_B_ZJU_Singletons85809	202	42.33	-
BT_B_ZJU_Singletons103909	202	42.33	gi|91083225|ref|XP_973597.1|/0/PREDICTED: similar to CG7371 CG7371-PA [Tribolium castaneum]
BT_ZHJ1_ZJU_Unigene13979	202	42.33	-
BT_Q_ZJU_Singletons18503	202	42.33	-
BT_B_ZJU_Singletons92825	202	42.33	-
BT_B_ZJU_Singletons104026	201	42.12	-
BT_Q_ZJU_Singletons26967	201	42.12	-
BT_B_ZJU_Singletons101242	201	42.12	gi|307172340|gb|EFN63828.1|/1.28221e-126/Erlin-1 [Camponotus floridanus]
BT_Q_ZJU_Singletons163885	201	42.12	-
BT_Q_ZJU_Singletons51035	201	42.12	-
BT_Q_ZJU_Singletons85122	201	42.12	-
BT_B_ZJU_Singletons98174	201	42.12	-
BT_B_ZJU_Singletons98738	201	42.12	gi|307194529|gb|EFN76821.1|/1.26365e-36/Probable small nuclear ribonucleoprotein Sm D2 [Harpegnathos saltator]
BT_B_ZJU_Singletons103215	200	41.91	gi|307204829|gb|EFN83387.1|/4.6192e-135/Sorbitol dehydrogenase [Harpegnathos saltator]
BT_Q_ZJU_Singletons165824	200	41.91	-
BT_B_ZJU_Singletons102942	200	41.91	-
BT_B_ZJU_Singletons90648	200	41.91	-
BT_ZHJ1_ZJU_Unigene47422	200	41.91	-
BT_B_ZJU_Singletons96221	200	41.91	gi|110758045|ref|XP_001120055.1|/9.75662e-43/PREDICTED: 39S ribosomal protein L51, mitochondrial [Apis mellifera]
BT_ZHJ1_ZJU_Unigene51105	200	41.91	-
BT_B_ZJU_Singletons92097	200	41.91	-
BT_ZHJ1_ZJU_Unigene39523	200	41.91	-
BT_ZHJ1_ZJU_Unigene16484	200	41.91	-
BT_B_ZJU_Singletons102582	199	41.7	gi|194746631|ref|XP_001955780.1|/1.74716e-68/GF16067 [Drosophila ananassae]
BT_B_ZJU_Singletons84936	199	41.7	-
BT_B_ZJU_Singletons26236	199	41.7	gi|242021990|ref|XP_002431425.1|/0/116 kDa U5 small nuclear ribonucleoprotein component, putative [Pediculus humanus corporis]
BT_Q_ZJU_Singletons127136	199	41.7	-
BT_Q_ZJU_Singletons153135	199	41.7	-
BT_Q_ZJU_Singletons106010	199	41.7	-
BT_ZHJ1_ZJU_Unigene51897	199	41.7	gi|193620177|ref|XP_001944948.1|/3.00009e-84/PREDICTED: prostaglandin reductase 1-like [Acyrthosiphon pisum]
BT_B_ZJU_Singletons102800	198	41.49	-
BT_Q_ZJU_Singletons22551	198	41.49	gi|260790511|ref|XP_002590285.1|/5.16244e-16/hypothetical protein BRAFLDRAFT_121353 [Branchiostoma floridae]
BT_Q_ZJU_Singletons54189	198	41.49	-
BT_ZHJ1_ZJU_Unigene47400	198	41.49	-
BT_ZHJ1_ZJU_Unigene40704	197	41.28	-
BT_Q_ZJU_Singletons142411	197	41.28	-
BT_B_ZJU_Singletons97677	196	41.07	gi|307185191|gb|EFN71328.1|/4.62564e-21/39S ribosomal protein L54, mitochondrial [Camponotus floridanus]
BT_B_ZJU_Singletons102610	196	41.07	gi|91076410|ref|XP_969526.1|/1.51442e-112/PREDICTED: similar to AGAP011050-PA [Tribolium castaneum]
BT_B_ZJU_Singletons69530	196	41.07	-
BT_B_ZJU_Singletons101166	196	41.07	gi|307197078|gb|EFN78446.1|/3.04677e-80/UPF0400 protein C20orf77-like protein [Harpegnathos saltator]
BT_B_ZJU_Singletons100166	196	41.07	gi|242011371|ref|XP_002426426.1|/1.60877e-47/Splicing factor 3B subunit, putative [Pediculus humanus corporis]
BT_B_ZJU_Singletons85908	196	41.07	gi|307187668|gb|EFN72640.1|/5.9327e-17/Malignant T cell amplified sequence 1 [Camponotus floridanus]
BT_Q_ZJU_Singletons7848	196	41.07	-
BT_Q_ZJU_Singletons24800	196	41.07	-
BT_B_ZJU_Singletons25371	196	41.07	gi|156551872|ref|XP_001603255.1|/2.94324e-41/PREDICTED: similar to GA12600-PA isoform 1 [Nasonia vitripennis]
BT_B_ZJU_Singletons101587	196	41.07	gi|124487699|gb|ABN11937.1|/9.95329e-24/putative ubiquilin 1,2 [Maconellicoccus hirsutus]
BT_Q_ZJU_Singletons131527	196	41.07	-
BT_B_ZJU_Singletons91786	195	40.86	-
BT_B_ZJU_Singletons99868	195	40.86	gi|270016249|gb|EFA12695.1|/3.55385e-49/hypothetical protein TcasGA2_TC002004 [Tribolium castaneum]
BT_B_ZJU_Singletons96146	195	40.86	gi|242023696|ref|XP_002432267.1|/3.17325e-70/Kinesin heavy chain, putative [Pediculus humanus corporis]
BT_Q_ZJU_Singletons28558	195	40.86	gi|307198654|gb|EFN79490.1|/5.60043e-31/Solute carrier organic anion transporter family member 5A1 [Harpegnathos saltator]
BT_Q_ZJU_Singletons17062	195	40.86	gi|307208189|gb|EFN85663.1|/1.96297e-28/FAS-associated factor 1 [Harpegnathos saltator]
BT_ZHJ1_ZJU_Unigene47861	195	40.86	-
BT_B_ZJU_Singletons88092	195	40.86	-
BT_ZHJ1_ZJU_Unigene52525	194	40.65	gi|221128021|ref|XP_002154898.1|/0/PREDICTED: similar to DNA-directed RNA polymerase beta chain [Hydra magnipapillata]
BT_B_ZJU_Singletons101574	194	40.65	-
BT_ZHJ1_ZJU_Unigene31496	194	40.65	-
BT_Q_ZJU_Singletons91725	194	40.65	-
BT_B_ZJU_Singletons22139	194	40.65	-
BT_B_ZJU_Singletons97855	193	40.44	gi|307189647|gb|EFN73985.1|/4.27879e-54/PAB-dependent poly(A)-specific ribonuclease subunit 2 [Camponotus floridanus]
BT_Q_ZJU_Singletons119668	193	40.44	-
BT_B_ZJU_Singletons98866	193	40.44	gi|307095114|gb|ADN29863.1|/6.78024e-86/proteasome subunit alpha type 6 [Triatoma matogrossensis]
BT_B_ZJU_Singletons98063	193	40.44	gi|195339170|ref|XP_002036193.1|/1.65192e-24/GM16890 [Drosophila sechellia]
BT_B_ZJU_Singletons102452	193	40.44	-
BT_Q_ZJU_Singletons136614	193	40.44	-
BT_Q_ZJU_Singletons150394	192	40.23	-
BT_Q_ZJU_Singletons32017	192	40.23	-
BT_B_ZJU_Singletons101999	192	40.23	gi|307182161|gb|EFN69504.1|/8.64247e-93/Eukaryotic translation initiation factor 2 subunit 2 [Camponotus floridanus]
BT_B_ZJU_Singletons82403	192	40.23	-
BT_B_ZJU_Singletons100632	192	40.23	-
BT_Q_ZJU_Singletons123732	192	40.23	-
BT_B_ZJU_Singletons103047	192	40.23	gi|201023369|ref|NP_001128426.1|/3.15767e-53/cathepsin B-3483 [Acyrthosiphon pisum]
BT_B_ZJU_Singletons24949	192	40.23	-
BT_B_ZJU_Singletons94162	192	40.23	-
BT_ZHJ1_ZJU_Unigene31106	192	40.23	-
BT_B_ZJU_Singletons84920	192	40.23	-
BT_B_ZJU_Singletons98496	192	40.23	-
BT_B_ZJU_Singletons24544	191	40.02	-
BT_B_ZJU_Singletons100699	191	40.02	gi|170065535|ref|XP_001867980.1|/1.16378e-38/39S ribosomal protein L12, mitochondrial [Culex quinquefasciatus]
BT_ZHJ1_ZJU_Unigene47863	191	40.02	-
BT_B_ZJU_Singletons97517	191	40.02	-
BT_B_ZJU_Singletons80089	190	39.81	-
BT_B_ZJU_Singletons92483	190	39.81	-
BT_Q_ZJU_Singletons15651	190	39.81	-
BT_B_ZJU_Singletons88853	190	39.81	-
BT_B_ZJU_Singletons78375	190	39.81	-
BT_B_ZJU_Singletons16116	190	39.81	-
BT_B_ZJU_Singletons83043	189	39.6	-
BT_ZHJ1_ZJU_Unigene46573	189	39.6	-
BT_B_ZJU_Singletons102980	189	39.6	-
BT_B_ZJU_Singletons101769	189	39.6	-
BT_B_ZJU_Singletons88544	189	39.6	-
BT_Q_ZJU_Singletons140249	189	39.6	-
BT_ZHJ1_ZJU_Unigene45332	189	39.6	-
BT_Q_ZJU_Singletons31251	188	39.39	-
BT_ZHJ1_ZJU_Unigene49290	188	39.39	gi|198419255|ref|XP_002121265.1|/2.03215e-14/PREDICTED: similar to LOC494863 protein [Ciona intestinalis]
BT_Q_ZJU_Singletons156789	188	39.39	-
BT_B_ZJU_Singletons103917	188	39.39	gi|307174012|gb|EFN64722.1|/0/Ubiquitin carboxyl-terminal hydrolase 5 [Camponotus floridanus]
BT_B_ZJU_Singletons69168	188	39.39	-
BT_ZHJ1_ZJU_Unigene27827	188	39.39	-
BT_B_ZJU_Singletons88177	188	39.39	-
BT_ZHJ1_ZJU_Unigene1675	188	39.39	-
BT_Q_ZJU_Singletons104564	188	39.39	-
BT_Q_ZJU_Singletons2015	188	39.39	-
BT_ZHJ1_ZJU_Unigene51377	187	39.18	-
BT_Q_ZJU_Singletons17944	187	39.18	gi|59894802|gb|AAX11212.1|/4.26645e-23/preprotachykinin [Periplaneta americana]
BT_Q_ZJU_Singletons127888	187	39.18	-
BT_B_ZJU_Singletons102899	187	39.18	gi|291392013|ref|XP_002712489.1|/6.23888e-67/PREDICTED: NIF3 NGG1 interacting factor 3-like 1 [Oryctolagus cuniculus]
BT_Q_ZJU_Singletons35539	186	38.97	-
BT_B_ZJU_Singletons97426	186	38.97	gi|110766351|ref|XP_395869.3|/5.00171e-73/PREDICTED: microfibrillar-associated protein 1 [Apis mellifera]
BT_B_ZJU_Singletons68515	185	38.77	gi|133778688|gb|AAI34218.1|/8.85113e-08/Zgc:163074 protein [Danio rerio]
BT_Q_ZJU_Singletons21044	185	38.77	gi|193662244|ref|XP_001949662.1|/1.06202e-91/PREDICTED: putative serine protease K12H4.7-like [Acyrthosiphon pisum]
BT_B_ZJU_Singletons92916	185	38.77	-
BT_Q_ZJU_Singletons23174	185	38.77	-
BT_Q_ZJU_Singletons159609	184	38.56	-
BT_Q_ZJU_Singletons19084	184	38.56	gi|156550989|ref|XP_001604385.1|/2.61279e-102/PREDICTED: similar to RE48840p [Nasonia vitripennis]
BT_Q_ZJU_Singletons36242	184	38.56	-
BT_Q_ZJU_Singletons122914	184	38.56	-
BT_B_ZJU_Singletons103451	183	38.35	gi|300487873|gb|ACT68012.1|/2.62609e-155/cytochrome P450 CYP6CX1v1 [Bemisia tabaci]
BT_B_ZJU_Singletons100200	183	38.35	gi|91083101|ref|XP_969476.1|/1.28602e-36/PREDICTED: similar to MGC88883 protein [Tribolium castaneum]
BT_B_ZJU_Singletons98592	183	38.35	-
BT_B_ZJU_Singletons99671	183	38.35	-
BT_B_ZJU_Singletons102496	183	38.35	-
BT_B_ZJU_Singletons4407	183	38.35	-
BT_ZHJ1_ZJU_Unigene10362	183	38.35	-
BT_Q_ZJU_Singletons124865	183	38.35	-
BT_ZHJ1_ZJU_Unigene999	183	38.35	-
BT_Q_ZJU_Singletons136287	182	38.14	-
BT_B_ZJU_Singletons85606	182	38.14	gi|270016663|gb|EFA13109.1|/1.61706e-22/hypothetical protein TcasGA2_TC006821 [Tribolium castaneum]
BT_Q_ZJU_Singletons23967	182	38.14	-
BT_Q_ZJU_Singletons8150	182	38.14	-
BT_B_ZJU_Singletons26363	182	38.14	-
BT_B_ZJU_Singletons101922	182	38.14	-
BT_B_ZJU_Singletons89575	181	37.93	-
BT_B_ZJU_Singletons96892	181	37.93	gi|91084965|ref|XP_971914.1|/1.33371e-48/PREDICTED: similar to predicted protein [Tribolium castaneum]
BT_B_ZJU_Singletons97041	181	37.93	-
BT_B_ZJU_Singletons82868	181	37.93	-
BT_B_ZJU_Singletons100666	181	37.93	-
BT_ZHJ1_ZJU_Unigene52305	181	37.93	gi|270007469|gb|EFA03917.1|/3.65462e-68/hypothetical protein TcasGA2_TC014051 [Tribolium castaneum]
BT_B_ZJU_Singletons82254	181	37.93	gi|170036995|ref|XP_001846346.1|/5.39283e-18/mitochondrial ribosomal protein S17 [Culex quinquefasciatus]
BT_Q_ZJU_Singletons154419	180	37.72	-
BT_B_ZJU_Singletons103536	180	37.72	-
BT_B_ZJU_Singletons26741	180	37.72	gi|19922382|ref|NP_611119.1|/2.49487e-134/CG7997, isoform A [Drosophila melanogaster]
BT_B_ZJU_Singletons103786	180	37.72	gi|270003072|gb|EEZ99519.1|/7.6945e-48/hypothetical protein TcasGA2_TC000100 [Tribolium castaneum]
BT_B_ZJU_Singletons93260	180	37.72	gi|240849191|ref|NP_001155816.1|/1.81201e-12/DNA-directed RNA polymerases I, II, and III subunit RPABC3 [Acyrthosiphon pisum]
BT_B_ZJU_Singletons71372	180	37.72	-
BT_B_ZJU_Singletons71015	180	37.72	gi|149689216|gb|ABR27984.1|/8.72665e-08/hypothetical protein [Triatoma infestans]
BT_ZHJ1_ZJU_Unigene23167	180	37.72	gi|156554116|ref|XP_001602967.1|/8.04761e-161/PREDICTED: similar to protein disulfide isomerase [Nasonia vitripennis]
BT_ZHJ1_ZJU_Unigene48933	180	37.72	gi|307168554|gb|EFN61612.1|/1.66895e-09/hypothetical protein EAG_05916 [Camponotus floridanus]
BT_B_ZJU_Singletons100193	179	37.51	gi|242006450|ref|XP_002424063.1|/3.56739e-63/Lysosomal Pro-X carboxypeptidase, putative [Pediculus humanus corporis]
BT_B_ZJU_Singletons93985	179	37.51	-
BT_B_ZJU_Singletons100693	179	37.51	gi|66522335|ref|XP_391960.2|/1.7012e-130/PREDICTED: 26S proteasome non-ATPase regulatory subunit 7-like [Apis mellifera]
BT_B_ZJU_Singletons102525	179	37.51	gi|156542969|ref|XP_001602580.1|/2.33538e-41/PREDICTED: similar to conserved hypothetical protein [Nasonia vitripennis]
BT_B_ZJU_Singletons19125	179	37.51	-
BT_B_ZJU_Singletons72494	179	37.51	-
BT_ZHJ1_ZJU_Unigene1112	179	37.51	-
BT_B_ZJU_Singletons102412	179	37.51	-
BT_Q_ZJU_Singletons133705	179	37.51	-
BT_B_ZJU_Singletons93032	179	37.51	gi|307202383|gb|EFN81811.1|/1.35437e-12/Cleavage stimulation factor 64 kDa subunit [Harpegnathos saltator]
BT_Q_ZJU_Singletons101822	179	37.51	-
BT_B_ZJU_Singletons93353	178	37.3	-
BT_B_ZJU_Singletons99302	178	37.3	-
BT_B_ZJU_Singletons101954	178	37.3	-
BT_Q_ZJU_Singletons47336	178	37.3	-
BT_B_ZJU_Singletons102482	178	37.3	gi|195502062|ref|XP_002098059.1|/1.26989e-07/GE10153 [Drosophila yakuba]
BT_Q_ZJU_Singletons26954	178	37.3	-
BT_B_ZJU_Singletons103496	178	37.3	gi|307175595|gb|EFN65505.1|/0/Protein ST7-like protein [Camponotus floridanus]
BT_B_ZJU_Singletons93497	178	37.3	-
BT_Q_ZJU_Singletons109581	178	37.3	-
BT_Q_ZJU_Singletons152631	178	37.3	-
BT_Q_ZJU_Singletons2894	178	37.3	gi|182894140|gb|ACA51846.1|/6.96843e-53/cytochrome P450 YP6CM1vQ [Bemisia tabaci]
BT_ZHJ1_ZJU_Unigene40490	178	37.3	-
BT_B_ZJU_Singletons25193	178	37.3	-
BT_Q_ZJU_Singletons121366	177	37.09	gi|306518656|ref|NP_001182390.1|/9.93452e-12/UDP-glucosyltransferase [Bombyx mori]
BT_B_ZJU_Singletons71423	177	37.09	-
BT_B_ZJU_Singletons101061	177	37.09	gi|242021714|ref|XP_002431288.1|/1.21582e-49/Augmenter of liver regeneration, putative [Pediculus humanus corporis]
BT_B_ZJU_Singletons85319	177	37.09	-
BT_B_ZJU_Singletons95722	177	37.09	-
BT_Q_ZJU_Singletons115837	177	37.09	-
BT_Q_ZJU_Singletons30877	177	37.09	gi|157115819|ref|XP_001658297.1|/1.4984e-128/COMPASS component SWD2, putative [Aedes aegypti]
BT_Q_ZJU_Singletons166812	177	37.09	-
BT_ZHJ1_ZJU_Unigene49020	177	37.09	-
BT_ZHJ1_ZJU_Unigene52067	177	37.09	gi|242004038|ref|XP_002422948.1|/1.03464e-144/formate-tetrahydrofolate ligase, putative [Pediculus humanus corporis]
BT_B_ZJU_Singletons102439	177	37.09	gi|91080113|ref|XP_967415.1|/2.06105e-127/PREDICTED: similar to eukaryotic translation initiation factor 3 subunit 2 beta [Tribolium castaneum]
BT_B_ZJU_Singletons76289	176	36.88	-
BT_B_ZJU_Singletons103085	176	36.88	gi|242247652|ref|NP_001156182.1|/1.98147e-111/sideroflexin-like [Acyrthosiphon pisum]
BT_B_ZJU_Singletons86243	176	36.88	-
BT_B_ZJU_Singletons103376	176	36.88	gi|189237082|ref|XP_001810630.1|/3.03219e-92/PREDICTED: similar to CG14722 CG14722-PA [Tribolium castaneum]
BT_ZHJ1_ZJU_Unigene35492	176	36.88	-
BT_B_ZJU_Singletons100959	176	36.88	-
BT_Q_ZJU_Singletons143391	176	36.88	-
BT_Q_ZJU_Singletons28584	176	36.88	-
BT_B_ZJU_Singletons103407	175	36.67	gi|255652970|ref|NP_001157400.1|/4.52183e-43/legumain-like [Acyrthosiphon pisum]
BT_B_ZJU_Singletons71650	175	36.67	gi|156542285|ref|XP_001602440.1|/2.69876e-17/PREDICTED: similar to GA15457-PA [Nasonia vitripennis]
BT_B_ZJU_Singletons100935	175	36.67	gi|193681083|ref|XP_001944922.1|/6.25358e-75/PREDICTED: proton-coupled amino acid transporter 4-like isoform 1 [Acyrthosiphon pisum]
BT_B_ZJU_Singletons104091	175	36.67	gi|307181237|gb|EFN68934.1|/5.90802e-63/Protein tyrosine phosphatase type IVA 1 [Camponotus floridanus]
BT_Q_ZJU_Singletons101066	175	36.67	-
BT_Q_ZJU_Singletons124719	175	36.67	-
BT_Q_ZJU_Singletons126446	175	36.67	-
BT_Q_ZJU_Singletons25172	175	36.67	-
BT_B_ZJU_Singletons80027	175	36.67	gi|193709215|ref|XP_001943317.1|/4.07357e-13/PREDICTED: probable maltase H [Acyrthosiphon pisum]
BT_Q_ZJU_Singletons118513	175	36.67	-
BT_Q_ZJU_Singletons106174	174	36.46	-
BT_Q_ZJU_Singletons148861	174	36.46	-
BT_B_ZJU_Singletons69784	174	36.46	-
BT_B_ZJU_Singletons89302	174	36.46	-
BT_B_ZJU_Singletons102893	174	36.46	-
BT_ZHJ1_ZJU_Unigene30598	174	36.46	-
BT_ZHJ1_ZJU_Unigene32695	174	36.46	-
BT_B_ZJU_Singletons103762	174	36.46	gi|307172981|gb|EFN64123.1|/0/Tubulin beta-1 chain [Camponotus floridanus]
BT_B_ZJU_Singletons26955	174	36.46	gi|66516821|ref|XP_396989.2|/4.12946e-171/PREDICTED: WD and tetratricopeptide repeats protein 1-like [Apis mellifera]
BT_B_ZJU_Singletons93488	174	36.46	-
BT_B_ZJU_Singletons87989	173	36.25	-
BT_B_ZJU_Singletons99762	173	36.25	gi|91088983|ref|XP_966918.1|/4.75754e-30/PREDICTED: similar to mitochondrial ribosomal protein S21 CG32854-PA [Tribolium castaneum]
BT_ZHJ1_ZJU_Unigene37651	173	36.25	-
BT_Q_ZJU_Singletons61654	173	36.25	-
BT_B_ZJU_Singletons101063	173	36.25	gi|91090592|ref|XP_972768.1|/2.88715e-59/PREDICTED: similar to transcription initiation factor RRN3 [Tribolium castaneum]
BT_B_ZJU_Singletons85047	173	36.25	-
BT_B_ZJU_Singletons102287	173	36.25	-
BT_Q_ZJU_Singletons50650	173	36.25	-
BT_Q_ZJU_Singletons9645	173	36.25	-
BT_Q_ZJU_Singletons100918	173	36.25	-
BT_Q_ZJU_Singletons23053	172	36.04	-
BT_B_ZJU_Singletons99313	172	36.04	-
BT_B_ZJU_Singletons101094	172	36.04	-
BT_B_ZJU_Singletons101068	172	36.04	gi|215422331|ref|NP_001135855.1|/3.54571e-41/adenosine deaminase, tRNA-specific 2, TAD2 homolog [Nasonia vitripennis]
BT_B_ZJU_Singletons16507	172	36.04	gi|307205502|gb|EFN83819.1|/6.70966e-72/Mitochondrial carrier-like protein 2 [Harpegnathos saltator]
BT_B_ZJU_Singletons102978	172	36.04	gi|270015596|gb|EFA12044.1|/3.09516e-61/hypothetical protein TcasGA2_TC001461 [Tribolium castaneum]
BT_Q_ZJU_Singletons150060	172	36.04	-
BT_B_ZJU_Singletons86603	172	36.04	-
BT_B_ZJU_Singletons25835	172	36.04	gi|242017702|ref|XP_002429326.1|/1.47651e-78/sumo-1-activating enzyme E1a, putative [Pediculus humanus corporis]
BT_B_ZJU_Singletons24176	172	36.04	-
BT_Q_ZJU_Singletons33273	172	36.04	-
BT_B_ZJU_Singletons25572	172	36.04	gi|163914375|ref|NP_001106274.1|/8.03544e-22/CDC28 protein kinase regulatory subunit 2 [Xenopus laevis]
BT_B_ZJU_Singletons103453	171	35.83	gi|270001623|gb|EEZ98070.1|/2.29116e-50/hypothetical protein TcasGA2_TC000477 [Tribolium castaneum]
BT_Q_ZJU_Singletons2454	171	35.83	-
BT_Q_ZJU_Singletons16668	171	35.83	gi|91078880|ref|XP_972914.1|/5.03641e-46/PREDICTED: similar to THUMP domain-containing protein 1 [Tribolium castaneum]
BT_B_ZJU_Singletons102732	171	35.83	-
BT_B_ZJU_Singletons72378	171	35.83	-
BT_B_ZJU_Singletons83780	171	35.83	-
BT_Q_ZJU_Singletons19726	171	35.83	-
BT_ZHJ1_ZJU_Unigene8503	171	35.83	-
BT_ZHJ1_ZJU_Unigene462	171	35.83	-
BT_B_ZJU_Singletons72399	170	35.62	-
BT_B_ZJU_Singletons102449	170	35.62	-
BT_B_ZJU_Singletons86044	170	35.62	gi|307190379|gb|EFN74438.1|/6.50805e-32/Nuclear receptor 2C2-associated protein [Camponotus floridanus]
BT_B_ZJU_Singletons93559	170	35.62	-
BT_Q_ZJU_Singletons33362	170	35.62	-
BT_Q_ZJU_Singletons3439	170	35.62	-
BT_B_ZJU_Singletons1737	170	35.62	-
BT_Q_ZJU_Singletons11524	170	35.62	-
BT_Q_ZJU_Singletons118839	170	35.62	-
BT_B_ZJU_Singletons77947	170	35.62	-
BT_Q_ZJU_Singletons114583	170	35.62	-
BT_ZHJ1_ZJU_Unigene47509	170	35.62	gi|283135232|ref|NP_001164371.1|/1.23343e-30/succinate dehydrogenase cytochrome b560 subunit, mitochondrial [Nasonia vitripennis]
BT_Q_ZJU_Singletons6598	170	35.62	-
BT_B_ZJU_Singletons68602	169	35.41	-
BT_Q_ZJU_Singletons127962	169	35.41	-
BT_B_ZJU_Singletons75259	169	35.41	-
BT_B_ZJU_Singletons94715	169	35.41	gi|156543798|ref|XP_001606443.1|/4.04401e-52/PREDICTED: similar to TATA box binding protein (TBP)-associated factor, putative [Nasonia vitripennis]
BT_Q_ZJU_Singletons160235	169	35.41	-
BT_B_ZJU_Singletons94170	169	35.41	-
BT_Q_ZJU_Singletons11749	169	35.41	-
BT_B_ZJU_Singletons17802	169	35.41	-
BT_ZHJ1_ZJU_Unigene51358	169	35.41	-
BT_Q_ZJU_Singletons25905	169	35.41	-
BT_B_ZJU_Singletons70496	169	35.41	-
BT_B_ZJU_Singletons103928	169	35.41	gi|193647913|ref|XP_001951890.1|/6.04441e-134/PREDICTED: probable ATP-dependent RNA helicase DDX28-like [Acyrthosiphon pisum]
BT_B_ZJU_Singletons102724	169	35.41	-
BT_B_ZJU_Singletons93445	168	35.2	-
BT_Q_ZJU_Singletons25536	168	35.2	-
BT_B_ZJU_Singletons103853	168	35.2	-
BT_B_ZJU_Singletons89011	168	35.2	gi|270014029|gb|EFA10477.1|/3.30967e-15/hypothetical protein TcasGA2_TC012723 [Tribolium castaneum]
BT_Q_ZJU_Singletons13484	168	35.2	-
BT_Q_ZJU_Singletons12716	168	35.2	-
BT_B_ZJU_Singletons102524	168	35.2	gi|307207935|gb|EFN85494.1|/3.53206e-98/Vacuolar proton pump subunit d [Harpegnathos saltator]
BT_ZHJ1_ZJU_Unigene33162	168	35.2	-
BT_B_ZJU_Singletons76569	168	35.2	-
BT_ZHJ1_ZJU_Unigene34197	168	35.2	-
BT_B_ZJU_Singletons101483	167	34.99	gi|66530284|ref|XP_396117.2|/2.36589e-62/PREDICTED: programmed cell death 6-interacting protein [Apis mellifera]
BT_B_ZJU_Singletons79592	167	34.99	-
BT_ZHJ1_ZJU_Unigene51535	167	34.99	gi|241573363|ref|XP_002402985.1|/7.8128e-24/ATP-dependent RNA helicase, putative [Ixodes scapularis]
BT_Q_ZJU_Singletons79368	167	34.99	-
BT_B_ZJU_Singletons97172	167	34.99	-
BT_B_ZJU_Singletons80148	167	34.99	-
BT_B_ZJU_Singletons23293	167	34.99	-
BT_B_ZJU_Singletons77830	166	34.78	gi|242019541|ref|XP_002430219.1|/8.36029e-11/mitochondrial ribosomal protein S10, putative [Pediculus humanus corporis]
BT_B_ZJU_Singletons94120	166	34.78	-
BT_B_ZJU_Singletons96953	166	34.78	-
BT_B_ZJU_Singletons26066	166	34.78	-
BT_ZHJ1_ZJU_Unigene51525	166	34.78	-
BT_ZHJ1_ZJU_Unigene46709	166	34.78	-
BT_ZHJ1_ZJU_Unigene41143	166	34.78	-
BT_B_ZJU_Singletons95480	166	34.78	gi|307205423|gb|EFN83764.1|/1.57245e-20/Protein lin-52-like protein [Harpegnathos saltator]
BT_ZHJ1_ZJU_Unigene51560	166	34.78	-
BT_B_ZJU_Singletons94608	165	34.57	-
BT_Q_ZJU_Singletons149852	165	34.57	-
BT_B_ZJU_Singletons69406	165	34.57	-
BT_B_ZJU_Singletons88890	165	34.57	-
BT_Q_ZJU_Singletons26097	165	34.57	-
BT_B_ZJU_Singletons94662	165	34.57	-
BT_Q_ZJU_Singletons77665	165	34.57	-
BT_B_ZJU_Singletons91385	165	34.57	-
BT_B_ZJU_Singletons101559	164	34.36	-
BT_Q_ZJU_Singletons112454	164	34.36	-
BT_B_ZJU_Singletons103893	164	34.36	gi|270011142|gb|EFA07590.1|/1.69043e-40/roadblock [Tribolium castaneum]
BT_B_ZJU_Singletons85536	164	34.36	-
BT_Q_ZJU_Singletons24154	164	34.36	-
BT_B_ZJU_Singletons92500	164	34.36	-
BT_B_ZJU_Singletons26260	164	34.36	gi|170575108|ref|XP_001893102.1|/1.5182e-52/Zinc finger, C2H2 type family protein [Brugia malayi]
BT_B_ZJU_Singletons100952	164	34.36	gi|91086609|ref|XP_973998.1|/1.68876e-120/PREDICTED: similar to dolichyl-phosphate mannosyltransferase [Tribolium castaneum]
BT_B_ZJU_Singletons88677	164	34.36	-
BT_B_ZJU_Singletons84586	163	34.16	-
BT_Q_ZJU_Singletons18352	163	34.16	-
BT_B_ZJU_Singletons101058	163	34.16	gi|242007947|ref|XP_002424776.1|/5.07271e-72/hypothetical protein Phum_PHUM150900 [Pediculus humanus corporis]
BT_Q_ZJU_Singletons27548	163	34.16	-
BT_Q_ZJU_Singletons22399	163	34.16	gi|193671711|ref|XP_001951382.1|/1.92773e-90/PREDICTED: BTB/POZ domain-containing protein 10-like isoform 4 [Acyrthosiphon pisum]
BT_Q_ZJU_Singletons25013	163	34.16	-
BT_Q_ZJU_Singletons158370	163	34.16	-
BT_Q_ZJU_Singletons156484	163	34.16	-
BT_Q_ZJU_Singletons16578	162	33.95	-
BT_B_ZJU_Singletons103763	162	33.95	gi|307175882|gb|EFN65697.1|/7.54926e-64/39S ribosomal protein L1, mitochondrial [Camponotus floridanus]
BT_B_ZJU_Singletons96945	162	33.95	gi|242012485|ref|XP_002426963.1|/1.45261e-26/mitochondrial 50S ribosomal protein L41, putative [Pediculus humanus corporis]
BT_B_ZJU_Singletons90718	162	33.95	-
BT_B_ZJU_Singletons25116	162	33.95	-
BT_ZHJ1_ZJU_Unigene26456	162	33.95	-
BT_B_ZJU_Singletons81199	162	33.95	-
BT_Q_ZJU_Singletons8263	162	33.95	gi|170056669|ref|XP_001864134.1|/1.08458e-13/conserved hypothetical protein [Culex quinquefasciatus]
BT_Q_ZJU_Singletons63899	162	33.95	-
BT_Q_ZJU_Singletons5724	162	33.95	-
BT_B_ZJU_Singletons100411	162	33.95	-
BT_B_ZJU_Singletons92896	162	33.95	gi|242247248|ref|NP_001156204.1|/1.01371e-33/UTP11-like U3 small nucleolar ribonucleoprotein-like [Acyrthosiphon pisum]
BT_B_ZJU_Singletons77944	162	33.95	-
BT_B_ZJU_Singletons92029	161	33.74	-
BT_B_ZJU_Singletons102579	161	33.74	gi|195448977|ref|XP_002071895.1|/1.64671e-42/GK10240 [Drosophila willistoni]
BT_B_ZJU_Singletons80202	161	33.74	gi|307203201|gb|EFN82356.1|/2.64041e-12/hypothetical protein EAI_01497 [Harpegnathos saltator]
BT_B_ZJU_Singletons84195	161	33.74	-
BT_B_ZJU_Singletons20442	161	33.74	-
BT_B_ZJU_Singletons103582	161	33.74	gi|66515288|ref|XP_392511.2|/1.44779e-159/PREDICTED: eukaryotic translation initiation factor 5 isoform 1 [Apis mellifera]
BT_Q_ZJU_Singletons16435	161	33.74	-
BT_Q_ZJU_Singletons6029	161	33.74	gi|195447324|ref|XP_002071163.1|/7.52506e-32/GK25645 [Drosophila willistoni]
BT_B_ZJU_Singletons92836	161	33.74	-
BT_B_ZJU_Singletons96607	161	33.74	-
BT_Q_ZJU_Singletons22777	161	33.74	-
BT_B_ZJU_Singletons94444	160	33.53	-
BT_ZHJ1_ZJU_Unigene51612	160	33.53	-
BT_B_ZJU_Singletons100419	160	33.53	gi|189239379|ref|XP_971918.2|/3.72523e-55/PREDICTED: similar to receptor expression enhancing protein [Tribolium castaneum]
BT_B_ZJU_Singletons98051	160	33.53	gi|193596505|ref|XP_001945593.1|/1.52936e-94/PREDICTED: 26S protease regulatory subunit 6B-like [Acyrthosiphon pisum]
BT_Q_ZJU_Singletons84910	160	33.53	-
BT_Q_ZJU_Singletons160935	160	33.53	-
BT_Q_ZJU_Singletons117092	160	33.53	-
BT_B_ZJU_Singletons79777	159	33.32	-
BT_B_ZJU_Singletons93259	159	33.32	-
BT_Q_ZJU_Singletons156713	159	33.32	-
BT_Q_ZJU_Singletons136854	159	33.32	-
BT_ZHJ1_ZJU_Unigene27619	159	33.32	-
BT_B_ZJU_Singletons84677	159	33.32	-
BT_Q_ZJU_Singletons18962	159	33.32	-
BT_ZHJ1_ZJU_Unigene48130	159	33.32	-
BT_Q_ZJU_Singletons138460	159	33.32	-
BT_B_ZJU_Singletons100154	159	33.32	gi|91092850|ref|XP_968855.1|/6.6529e-78/PREDICTED: similar to proteasome beta subunit [Tribolium castaneum]
BT_B_ZJU_Singletons94730	159	33.32	-
BT_ZHJ1_ZJU_Unigene50549	159	33.32	-
BT_Q_ZJU_Singletons9450	159	33.32	gi|209731940|gb|ACI66839.1|/2.88408e-12/NEDD8 precursor [Salmo salar]
BT_B_ZJU_Singletons86297	159	33.32	gi|147902014|ref|NP_001084875.1|/5.1797e-08/spermidine synthase [Xenopus laevis]
BT_Q_ZJU_Singletons137890	158	33.11	-
BT_Q_ZJU_Singletons5016	158	33.11	gi|242017448|ref|XP_002429200.1|/4.08129e-158/male sterility domain-containing protein, putative [Pediculus humanus corporis]
BT_B_ZJU_Singletons101593	158	33.11	-
BT_B_ZJU_Singletons100417	158	33.11	gi|242011258|ref|XP_002426372.1|/2.94953e-76/conserved hypothetical protein [Pediculus humanus corporis]
BT_B_ZJU_Singletons97189	158	33.11	-
BT_B_ZJU_Singletons100669	158	33.11	-
BT_Q_ZJU_Singletons32351	158	33.11	-
BT_B_ZJU_Singletons102624	158	33.11	gi|66515291|ref|XP_394767.2|/1.34232e-92/PREDICTED: zinc finger protein 622-like isoform 1 [Apis mellifera]
BT_Q_ZJU_Singletons7155	158	33.11	-
BT_ZHJ1_ZJU_Unigene40358	158	33.11	-
BT_ZHJ1_ZJU_Unigene52115	158	33.11	-
BT_B_ZJU_Singletons91750	157	32.9	gi|110671468|gb|ABG81985.1|/3.91869e-08/putative fatty acid binding protein [Diaphorina citri]
BT_B_ZJU_Singletons103921	157	32.9	gi|307181032|gb|EFN68806.1|/3.08758e-21/Pterin-4-alpha-carbinolamine dehydratase 2 [Camponotus floridanus]
BT_B_ZJU_Singletons16475	157	32.9	-
BT_Q_ZJU_Singletons20192	157	32.9	gi|195451611|ref|XP_002072999.1|/9.17936e-168/GK13898 [Drosophila willistoni]
BT_B_ZJU_Singletons83118	157	32.9	-
BT_Q_ZJU_Singletons105847	157	32.9	-
BT_Q_ZJU_Singletons107600	157	32.9	-
BT_Q_ZJU_Singletons31480	156	32.69	-
BT_B_ZJU_Singletons88101	156	32.69	-
BT_B_ZJU_Singletons84969	156	32.69	gi|307178509|gb|EFN67198.1|/5.43015e-10/hypothetical protein EAG_09069 [Camponotus floridanus]
BT_B_ZJU_Singletons2205	156	32.69	-
BT_B_ZJU_Singletons86200	156	32.69	gi|147906805|ref|NP_001090027.1|/4.38488e-07/sel-1 suppressor of lin-12-like [Xenopus laevis]
BT_Q_ZJU_Singletons52597	156	32.69	-
BT_B_ZJU_Singletons86318	156	32.69	-
BT_Q_ZJU_Singletons84649	156	32.69	-
BT_B_ZJU_Singletons93498	156	32.69	-
BT_Q_ZJU_Singletons10588	156	32.69	-
BT_B_ZJU_Singletons93994	156	32.69	-
BT_Q_ZJU_Singletons32824	155	32.48	-
BT_Q_ZJU_Singletons19639	155	32.48	-
BT_B_ZJU_Singletons102289	155	32.48	gi|195440622|ref|XP_002068139.1|/8.79818e-27/GK12457 [Drosophila willistoni]
BT_Q_ZJU_Singletons16563	155	32.48	-
BT_ZHJ1_ZJU_Unigene51195	155	32.48	-
BT_Q_ZJU_Singletons97553	155	32.48	-
BT_B_ZJU_Singletons95645	155	32.48	gi|242023983|ref|XP_002432410.1|/1.0973e-40/conserved hypothetical protein [Pediculus humanus corporis]
BT_ZHJ1_ZJU_Unigene26814	155	32.48	-
BT_Q_ZJU_Singletons18010	154	32.27	-
BT_Q_ZJU_Singletons32481	154	32.27	-
BT_B_ZJU_Singletons104098	154	32.27	gi|270002547|gb|EEZ98994.1|/1.2722e-161/hypothetical protein TcasGA2_TC004855 [Tribolium castaneum]
BT_Q_ZJU_Singletons144869	154	32.27	-
BT_Q_ZJU_Singletons41278	154	32.27	gi|156547500|ref|XP_001600229.1|/1.72673e-08/PREDICTED: similar to phosphatase [Nasonia vitripennis]
BT_B_ZJU_Singletons98028	154	32.27	gi|195061666|ref|XP_001996042.1|/1.6481e-32/GH14039 [Drosophila grimshawi]
BT_Q_ZJU_Singletons7327	154	32.27	-
BT_B_ZJU_Singletons26482	154	32.27	-
BT_Q_ZJU_Singletons1831	154	32.27	gi|91094389|ref|XP_971252.1|/2.95321e-40/PREDICTED: similar to NC2alpha CG10318-PA [Tribolium castaneum]
BT_ZHJ1_ZJU_Unigene30722	154	32.27	-
BT_ZHJ1_ZJU_Unigene34230	154	32.27	-
BT_Q_ZJU_Singletons33081	154	32.27	-
BT_ZHJ1_ZJU_Unigene49996	154	32.27	-
BT_ZHJ1_ZJU_Unigene17570	154	32.27	-
BT_B_ZJU_Singletons103007	154	32.27	-
BT_Q_ZJU_Cluster2591	154	32.27	-
BT_B_ZJU_Singletons19636	154	32.27	gi|307205253|gb|EFN83633.1|/2.77502e-29/Mediator of RNA polymerase II transcription subunit 28 [Harpegnathos saltator]
BT_Q_ZJU_Singletons10531	154	32.27	gi|156537731|ref|XP_001607966.1|/5.86033e-43/PREDICTED: similar to conserved hypothetical protein [Nasonia vitripennis]
BT_B_ZJU_Singletons90458	154	32.27	gi|239792197|dbj|BAH72467.1|/6.02643e-17/ACYPI009119 [Acyrthosiphon pisum]
BT_B_ZJU_Singletons14641	154	32.27	gi|242024338|ref|XP_002432585.1|/0/Threonyl-tRNA synthetase, cytoplasmic, putative [Pediculus humanus corporis]
BT_Q_ZJU_Singletons19345	154	32.27	-
BT_B_ZJU_Singletons84835	154	32.27	-
BT_B_ZJU_Singletons70252	154	32.27	-
BT_B_ZJU_Singletons103904	153	32.06	gi|157117728|ref|XP_001658908.1|/0/arginyl-tRNA synthetase [Aedes aegypti]
BT_Q_ZJU_Singletons128660	153	32.06	-
BT_B_ZJU_Singletons87896	153	32.06	-
BT_B_ZJU_Singletons103821	153	32.06	gi|291464103|gb|ADE05589.1|/1.03942e-116/cytochrome P450 354A5 [Manduca sexta]
BT_Q_ZJU_Singletons152100	153	32.06	-
BT_B_ZJU_Singletons25010	153	32.06	gi|91093773|ref|XP_966763.1|/1.42187e-100/PREDICTED: similar to CG4699 CG4699-PA [Tribolium castaneum]
BT_Q_ZJU_Singletons33651	153	32.06	-
BT_Q_ZJU_Singletons102498	152	31.85	-
BT_Q_ZJU_Singletons7854	152	31.85	-
BT_B_ZJU_Singletons84864	152	31.85	-
BT_Q_ZJU_Singletons129823	152	31.85	-
BT_B_ZJU_Singletons101542	152	31.85	-
BT_B_ZJU_Singletons85072	152	31.85	-
BT_B_ZJU_Singletons103962	152	31.85	gi|66551478|ref|XP_624725.1|/0/PREDICTED: coatomer subunit delta isoform 2 [Apis mellifera]
BT_B_ZJU_Singletons26934	152	31.85	gi|307169946|gb|EFN62455.1|/1.40775e-136/Cationic amino acid transporter 3 [Camponotus floridanus]
BT_B_ZJU_Singletons97380	152	31.85	gi|58382750|ref|XP_312147.2|/5.41875e-27/AGAP002777-PA [Anopheles gambiae str. PEST]
BT_B_ZJU_Singletons100994	151	31.64	gi|157131381|ref|XP_001662221.1|/3.649e-14/hypothetical protein AaeL_AAEL012074 [Aedes aegypti]
BT_B_ZJU_Singletons83260	151	31.64	-
BT_B_ZJU_Singletons100956	151	31.64	gi|242023108|ref|XP_002431978.1|/1.20744e-126/serine/threonine-protein kinase prp4, putative [Pediculus humanus corporis]
BT_B_ZJU_Singletons103104	151	31.64	-
BT_ZHJ1_ZJU_Unigene50193	151	31.64	-
BT_Q_ZJU_Singletons22806	151	31.64	-
BT_B_ZJU_Singletons103135	151	31.64	-
BT_Q_ZJU_Singletons142850	151	31.64	-
BT_Q_ZJU_Singletons95754	151	31.64	-
BT_Q_ZJU_Singletons54994	151	31.64	-
BT_B_ZJU_Singletons102007	150	31.43	-
BT_B_ZJU_Singletons26635	150	31.43	gi|345308|pir||S31909/1.85542e-16/cathepsin B-like cysteine proteinase (EC 3.4.22.-) - fluke (Schistosoma japonicum)
BT_B_ZJU_Singletons96335	150	31.43	-
BT_Q_ZJU_Singletons29016	150	31.43	-
BT_B_ZJU_Singletons96784	150	31.43	-
BT_Q_ZJU_Singletons141606	150	31.43	-
BT_Q_ZJU_Singletons22080	150	31.43	-
BT_Q_ZJU_Singletons156622	150	31.43	-
BT_B_ZJU_Singletons99294	150	31.43	gi|156553324|ref|XP_001601425.1|/8.59564e-111/PREDICTED: similar to proteasome beta-subunit [Nasonia vitripennis]
BT_B_ZJU_Singletons14431	149	31.22	-
BT_B_ZJU_Singletons90669	149	31.22	-
BT_B_ZJU_Singletons94764	149	31.22	-
BT_Q_ZJU_Singletons7419	149	31.22	-
BT_B_ZJU_Singletons98415	149	31.22	-
BT_Q_ZJU_Singletons27586	149	31.22	-
BT_Q_ZJU_Singletons1603	149	31.22	-
BT_B_ZJU_Singletons98282	149	31.22	gi|307205416|gb|EFN83757.1|/3.52781e-62/Eukaryotic translation initiation factor 4E [Harpegnathos saltator]
BT_B_ZJU_Cluster399	149	31.22	gi|149634334|ref|XP_001510978.1|/9.14114e-35/PREDICTED: hypothetical protein [Ornithorhynchus anatinus]
BT_B_ZJU_Singletons6656	149	31.22	-
BT_B_ZJU_Singletons103775	149	31.22	gi|156551818|ref|XP_001604051.1|/1.13977e-160/PREDICTED: similar to pom1 [Nasonia vitripennis]
BT_Q_ZJU_Singletons12085	149	31.22	-
BT_Q_ZJU_Singletons131345	149	31.22	-
BT_B_ZJU_Singletons102898	149	31.22	gi|58392833|ref|XP_319655.2|/1.10994e-140/AGAP008908-PA [Anopheles gambiae str. PEST]
BT_B_ZJU_Singletons15487	149	31.22	-
BT_B_ZJU_Singletons93972	149	31.22	gi|91083615|ref|XP_969779.1|/2.73823e-28/PREDICTED: similar to AGAP002658-PA [Tribolium castaneum]
BT_Q_ZJU_Singletons122299	149	31.22	-
BT_Q_ZJU_Singletons100091	149	31.22	-
BT_Q_ZJU_Singletons16417	148	31.01	-
BT_B_ZJU_Singletons95368	148	31.01	-
BT_B_ZJU_Singletons79933	148	31.01	-
BT_B_ZJU_Singletons79088	148	31.01	-
BT_B_ZJU_Singletons72658	148	31.01	-
BT_B_ZJU_Singletons85262	148	31.01	-
BT_Q_ZJU_Singletons109918	148	31.01	-
BT_Q_ZJU_Singletons30290	148	31.01	-
BT_Q_ZJU_Singletons24918	148	31.01	-
BT_Q_ZJU_Singletons16207	148	31.01	gi|110749750|ref|XP_624152.2|/0/PREDICTED: putative adenosylhomocysteinase 3-like [Apis mellifera]
BT_B_ZJU_Singletons99864	148	31.01	gi|307172378|gb|EFN63844.1|/2.0228e-60/DnaJ-like protein subfamily C member 2 [Camponotus floridanus]
BT_B_ZJU_Singletons94373	148	31.01	gi|157132639|ref|XP_001662588.1|/3.39204e-08/brain chitinase and chia [Aedes aegypti]
BT_ZHJ1_ZJU_Unigene49894	148	31.01	gi|307170788|gb|EFN62905.1|/2.12461e-53/Broad-complex core protein isoform 6 [Camponotus floridanus]
BT_Q_ZJU_Singletons124034	148	31.01	-
BT_B_ZJU_Singletons102907	148	31.01	gi|91085787|ref|XP_974503.1|/3.74136e-104/PREDICTED: similar to thioredoxin-like protein [Tribolium castaneum]
BT_ZHJ1_ZJU_Unigene23797	148	31.01	-
BT_B_ZJU_Singletons89349	148	31.01	-
BT_B_ZJU_Singletons87272	148	31.01	gi|307168594|gb|EFN61652.1|/2.5258e-23/Proteasome maturation protein [Camponotus floridanus]
BT_B_ZJU_Singletons96935	147	30.8	-
BT_Q_ZJU_Singletons21337	147	30.8	-
BT_B_ZJU_Singletons103449	147	30.8	gi|270013502|gb|EFA09950.1|/3.78452e-37/hypothetical protein TcasGA2_TC012103 [Tribolium castaneum]
BT_Q_ZJU_Singletons155823	147	30.8	-
BT_Q_ZJU_Singletons124278	147	30.8	-
BT_Q_ZJU_Singletons146328	147	30.8	-
BT_Q_ZJU_Singletons8698	147	30.8	-
BT_B_ZJU_Singletons101422	147	30.8	-
BT_Q_ZJU_Singletons21790	147	30.8	-
BT_B_ZJU_Singletons78695	147	30.8	gi|241620380|ref|XP_002408659.1|/4.26812e-07/GTP-binding ADP-ribosylation factor ARF6, putative [Ixodes scapularis]
BT_B_ZJU_Singletons87180	146	30.59	-
BT_B_ZJU_Singletons98122	146	30.59	gi|193580079|ref|XP_001952371.1|/3.94363e-50/PREDICTED: peptidyl-tRNA hydrolase ICT1, mitochondrial-like [Acyrthosiphon pisum]
BT_B_ZJU_Singletons68379	146	30.59	-
BT_B_ZJU_Singletons99696	146	30.59	gi|270008398|gb|EFA04846.1|/1.3708e-13/hypothetical protein TcasGA2_TC014898 [Tribolium castaneum]
BT_B_ZJU_Singletons81606	146	30.59	-
BT_Q_ZJU_Singletons24955	146	30.59	-
BT_B_ZJU_Singletons96453	146	30.59	-
BT_Q_ZJU_Singletons11394	146	30.59	gi|124487938|gb|ABN12052.1|/7.82944e-09/cathepsin B endopeptidase-like protein [Maconellicoccus hirsutus]
BT_Q_ZJU_Singletons165094	146	30.59	-
BT_ZHJ1_ZJU_Unigene51514	146	30.59	-
BT_Q_ZJU_Singletons54358	146	30.59	-
BT_Q_ZJU_Singletons7485	146	30.59	gi|91077074|ref|XP_969460.1|/1.66185e-11/PREDICTED: similar to CG3823 CG3823-PA [Tribolium castaneum]
BT_B_ZJU_Singletons98856	145	30.38	-
BT_Q_ZJU_Singletons130979	145	30.38	-
BT_B_ZJU_Singletons97192	145	30.38	-
BT_B_ZJU_Singletons91723	145	30.38	gi|195055035|ref|XP_001994428.1|/1.10178e-10/GH16334 [Drosophila grimshawi]
BT_B_ZJU_Singletons102208	145	30.38	-
BT_ZHJ1_ZJU_Unigene35659	145	30.38	-
BT_Q_ZJU_Singletons142348	145	30.38	-
BT_Q_ZJU_Singletons15276	145	30.38	gi|157117136|ref|XP_001652952.1|/5.73719e-19/translation initiation factor-3 (IF3), putative [Aedes aegypti]
BT_B_ZJU_Singletons102644	145	30.38	-
BT_Q_ZJU_Singletons9528	145	30.38	-
BT_Q_ZJU_Singletons9574	145	30.38	-
BT_ZHJ1_ZJU_Unigene2178	145	30.38	-
BT_ZHJ1_ZJU_Unigene47389	145	30.38	-
BT_B_ZJU_Singletons103012	145	30.38	-
BT_Q_ZJU_Singletons153768	145	30.38	gi|307214673|gb|EFN89602.1|/5.66445e-23/Coatomer subunit epsilon [Harpegnathos saltator]
BT_B_ZJU_Singletons91906	144	30.17	-
BT_B_ZJU_Singletons99962	144	30.17	gi|270016275|gb|EFA12721.1|/5.51101e-13/hypothetical protein TcasGA2_TC002356 [Tribolium castaneum]
BT_Q_ZJU_Singletons16497	144	30.17	-
BT_B_ZJU_Singletons103719	144	30.17	gi|242009240|ref|XP_002425398.1|/0/Sulfate permease, putative [Pediculus humanus corporis]
BT_ZHJ1_ZJU_Unigene37954	144	30.17	-
BT_B_ZJU_Singletons94367	144	30.17	gi|242009896|ref|XP_002425718.1|/4.04005e-30/eukaryotic translation initiation factor 1A, putative [Pediculus humanus corporis]
BT_Q_ZJU_Singletons113079	144	30.17	-
BT_Q_ZJU_Singletons51943	144	30.17	gi|121543895|gb|ABM55612.1|/1.56548e-12/putative RAB1 [Maconellicoccus hirsutus]
BT_Q_ZJU_Singletons75240	144	30.17	-
BT_B_ZJU_Singletons17821	144	30.17	-
BT_B_ZJU_Singletons78711	143	29.96	gi|91090890|ref|XP_973414.1|/3.48108e-09/PREDICTED: similar to RE62270p [Tribolium castaneum]
BT_B_ZJU_Singletons100613	143	29.96	gi|170034336|ref|XP_001845030.1|/3.04935e-108/isocitrate dehydrogenase [Culex quinquefasciatus]
BT_B_ZJU_Singletons100695	143	29.96	gi|156547363|ref|XP_001603154.1|/4.87267e-69/PREDICTED: similar to 6-phosphogluconolactonase [Nasonia vitripennis]
BT_ZHJ1_ZJU_Unigene49515	143	29.96	-
BT_Q_ZJU_Singletons166251	143	29.96	-
BT_B_ZJU_Singletons92890	143	29.96	-
BT_B_ZJU_Singletons96140	143	29.96	-
BT_B_ZJU_Singletons102634	143	29.96	-
BT_B_ZJU_Singletons23757	142	29.75	gi|226443348|ref|NP_001139851.1|/1.28151e-12/Thioredoxin domain-containing protein 12 [Salmo salar]
BT_B_ZJU_Singletons101392	142	29.75	-
BT_Q_ZJU_Singletons141510	142	29.75	-
BT_B_ZJU_Singletons95893	142	29.75	-
BT_B_ZJU_Singletons19829	142	29.75	-
BT_B_ZJU_Singletons101134	142	29.75	-
BT_B_ZJU_Singletons100686	142	29.75	-
BT_B_ZJU_Singletons103326	142	29.75	gi|195040357|ref|XP_001991053.1|/6.60034e-15/GH12463 [Drosophila grimshawi]
BT_Q_ZJU_Singletons10247	142	29.75	-
BT_ZHJ1_ZJU_Unigene46237	142	29.75	-
BT_ZHJ1_ZJU_Unigene29586	142	29.75	-
BT_Q_ZJU_Singletons8300	141	29.55	-
BT_ZHJ1_ZJU_Unigene1385	141	29.55	-
BT_B_ZJU_Singletons80034	141	29.55	-
BT_B_ZJU_Singletons95845	141	29.55	-
BT_B_ZJU_Singletons103364	141	29.55	gi|307182424|gb|EFN69660.1|/4.13137e-158/Pescadillo [Camponotus floridanus]
BT_Q_ZJU_Singletons5680	141	29.55	-
BT_B_ZJU_Singletons90902	141	29.55	-
BT_Q_ZJU_Singletons57236	141	29.55	-
BT_Q_ZJU_Singletons156648	141	29.55	-
BT_B_ZJU_Singletons89588	141	29.55	-
BT_B_ZJU_Singletons92194	141	29.55	-
BT_B_ZJU_Singletons102695	141	29.55	gi|91080201|ref|XP_971515.1|/5.79203e-83/PREDICTED: similar to serine/threonine-protein kinase RIO1 [Tribolium castaneum]
BT_Q_ZJU_Singletons84536	141	29.55	-
BT_Q_ZJU_Singletons66096	140	29.34	-
BT_B_ZJU_Singletons81141	140	29.34	-
BT_Q_ZJU_Singletons33498	140	29.34	-
BT_Q_ZJU_Singletons39082	140	29.34	-
BT_Q_ZJU_Singletons65091	140	29.34	-
BT_ZHJ1_ZJU_Unigene50330	140	29.34	gi|307181211|gb|EFN68908.1|/1.17985e-66/60S ribosomal protein L18 [Camponotus floridanus]
BT_Q_ZJU_Singletons87237	140	29.34	-
BT_B_ZJU_Singletons99857	140	29.34	gi|156544992|ref|XP_001608049.1|/2.47845e-50/PREDICTED: similar to leucine rich repeat (in flii) interacting protein [Nasonia vitripennis]
BT_B_ZJU_Singletons92489	140	29.34	-
BT_Q_ZJU_Singletons19859	140	29.34	-
BT_B_ZJU_Singletons77764	140	29.34	-
BT_Q_ZJU_Singletons81754	140	29.34	-
BT_B_ZJU_Singletons101980	140	29.34	-
BT_B_ZJU_Singletons100118	140	29.34	gi|307203918|gb|EFN82825.1|/9.67729e-29/Heterogeneous nuclear ribonucleoprotein H2 [Harpegnathos saltator]
BT_B_ZJU_Singletons94582	140	29.34	-
BT_ZHJ1_ZJU_Unigene5824	140	29.34	-
BT_Q_ZJU_Singletons13065	140	29.34	-
BT_B_ZJU_Singletons4280	140	29.34	-
BT_B_ZJU_Singletons103627	140	29.34	-
BT_B_ZJU_Singletons103026	140	29.34	gi|223890174|ref|NP_001138802.1|/6.78413e-157/JAB-MPN domain protein [Bombyx mori]
BT_B_ZJU_Singletons102369	140	29.34	-
BT_Q_ZJU_Singletons63495	140	29.34	-
BT_B_ZJU_Singletons13155	140	29.34	-
BT_Q_ZJU_Singletons60087	140	29.34	-
BT_ZHJ1_ZJU_Unigene50812	140	29.34	gi|268306462|gb|ACY95352.1|/3.05882e-88/ribosomal protein L7 [Manduca sexta]
BT_B_ZJU_Singletons75503	139	29.13	-
BT_B_ZJU_Singletons91021	139	29.13	-
BT_B_ZJU_Singletons5165	139	29.13	-
BT_B_ZJU_Singletons89335	139	29.13	gi|242015157|ref|XP_002428240.1|/5.56861e-39/cytochrome P-450, putative [Pediculus humanus corporis]
BT_Q_ZJU_Singletons13014	139	29.13	-
BT_B_ZJU_Singletons103716	139	29.13	gi|156548678|ref|XP_001602392.1|/8.42251e-153/PREDICTED: similar to ENSANGP00000011734 [Nasonia vitripennis]
BT_B_ZJU_Singletons88016	139	29.13	-
BT_ZHJ1_ZJU_Unigene51489	139	29.13	-
BT_Q_ZJU_Singletons23418	139	29.13	-
BT_B_ZJU_Singletons97090	139	29.13	-
BT_Q_ZJU_Singletons71946	139	29.13	-
BT_B_ZJU_Singletons76966	139	29.13	-
BT_B_ZJU_Singletons22429	138	28.92	-
BT_Q_ZJU_Singletons33377	138	28.92	-
BT_Q_ZJU_Singletons7782	138	28.92	gi|193688160|ref|XP_001948460.1|/1.09314e-58/PREDICTED: phosphoglucomutase-like [Acyrthosiphon pisum]
BT_Q_ZJU_Singletons97683	138	28.92	-
BT_Q_ZJU_Singletons12463	138	28.92	-
BT_Q_ZJU_Singletons27573	138	28.92	-
BT_Q_ZJU_Singletons20852	138	28.92	-
BT_ZHJ1_ZJU_Unigene28102	138	28.92	-
BT_B_ZJU_Singletons95346	138	28.92	gi|156536875|ref|XP_001606019.1|/8.24364e-06/PREDICTED: similar to conserved hypothetical protein [Nasonia vitripennis]
BT_Q_ZJU_Singletons11697	138	28.92	gi|193575579|ref|XP_001951870.1|/2.46738e-26/PREDICTED: proclotting enzyme-like isoform 1 [Acyrthosiphon pisum]
BT_ZHJ1_ZJU_Unigene9251	138	28.92	-
BT_ZHJ1_ZJU_Unigene37838	138	28.92	-
BT_B_ZJU_Singletons100431	138	28.92	gi|239790868|dbj|BAH71968.1|/8.98439e-33/ACYPI000351 [Acyrthosiphon pisum]
BT_B_ZJU_Singletons100517	137	28.71	-
BT_Q_ZJU_Singletons149928	137	28.71	-
BT_B_ZJU_Singletons87196	137	28.71	gi|307191603|gb|EFN75100.1|/6.65597e-08/GrpE protein-like protein 1, mitochondrial [Harpegnathos saltator]
BT_B_ZJU_Singletons93496	137	28.71	gi|157104500|ref|XP_001648436.1|/1.64928e-24/Niemann-Pick Type C-2, putative [Aedes aegypti]
BT_Q_ZJU_Singletons13648	137	28.71	gi|114052514|ref|NP_001040249.1|/1.18928e-63/homocysteine S-methyltransferase [Bombyx mori]
BT_B_ZJU_Singletons17530	137	28.71	-
BT_ZHJ1_ZJU_Unigene28162	137	28.71	-
BT_Q_ZJU_Singletons162378	137	28.71	-
BT_Q_ZJU_Singletons17509	137	28.71	-
BT_B_ZJU_Singletons73785	137	28.71	-
BT_Q_ZJU_Singletons81317	137	28.71	-
BT_Q_ZJU_Singletons156346	136	28.5	-
BT_B_ZJU_Singletons81386	136	28.5	gi|300487873|gb|ACT68012.1|/9.58526e-23/cytochrome P450 CYP6CX1v1 [Bemisia tabaci]
BT_Q_ZJU_Singletons4630	136	28.5	-
BT_Q_ZJU_Singletons124292	136	28.5	-
BT_Q_ZJU_Singletons19246	136	28.5	-
BT_ZHJ1_ZJU_Unigene39050	136	28.5	gi|301630260|ref|XP_002944240.1|/4.41249e-28/PREDICTED: 50S ribosomal protein L16-like [Xenopus (Silurana) tropicalis]
BT_Q_ZJU_Singletons25036	136	28.5	-
BT_B_ZJU_Singletons103973	136	28.5	gi|307180793|gb|EFN68657.1|/8.24263e-166/Tuberin [Camponotus floridanus]
BT_B_ZJU_Singletons94185	136	28.5	gi|91078378|ref|XP_974191.1|/3.14685e-19/PREDICTED: similar to Leucyl-tRNA synthetase CG7479-PA [Tribolium castaneum]
BT_B_ZJU_Singletons104023	136	28.5	gi|307176575|gb|EFN66062.1|/0/Calpain-7 [Camponotus floridanus]
BT_Q_ZJU_Singletons122840	136	28.5	-
BT_Q_ZJU_Singletons135403	136	28.5	-
BT_Q_ZJU_Singletons62955	136	28.5	-
BT_B_ZJU_Singletons26809	136	28.5	gi|307183487|gb|EFN70286.1|/1.28282e-50/Mitogen-activated protein kinase-binding protein 1 [Camponotus floridanus]
BT_Q_ZJU_Singletons149608	136	28.5	-
BT_B_ZJU_Singletons78577	136	28.5	-
BT_B_ZJU_Singletons102019	136	28.5	gi|170051215|ref|XP_001861664.1|/1.81044e-74/NADH-ubiquinone oxidoreductase 42 kda subunit [Culex quinquefasciatus]
BT_Q_ZJU_Singletons8789	136	28.5	gi|196011425|ref|XP_002115576.1|/3.67321e-14/hypothetical protein TRIADDRAFT_29914 [Trichoplax adhaerens]
BT_ZHJ1_ZJU_Unigene20412	136	28.5	-
BT_B_ZJU_Singletons96840	136	28.5	-
BT_B_ZJU_Singletons103308	135	28.29	gi|197245382|ref|NP_001127791.1|/1.81118e-73/ BTB/POZ domain protein [Nasonia vitripennis]
BT_Q_ZJU_Singletons31956	135	28.29	-
BT_B_ZJU_Singletons25056	135	28.29	-
BT_B_ZJU_Singletons98484	135	28.29	-
BT_Q_ZJU_Singletons134476	135	28.29	-
BT_Q_ZJU_Singletons23326	135	28.29	gi|156543207|ref|XP_001606338.1|/4.98117e-40/PREDICTED: similar to conserved hypothetical protein [Nasonia vitripennis]
BT_B_ZJU_Singletons97320	135	28.29	-
BT_B_ZJU_Singletons21933	135	28.29	gi|307178479|gb|EFN67168.1|/7.19369e-62/N-acetyltransferase MAK3-like protein [Camponotus floridanus]
BT_Q_ZJU_Singletons19424	135	28.29	-
BT_B_ZJU_Singletons96625	135	28.29	-
BT_ZHJ1_ZJU_Unigene50505	135	28.29	-
BT_B_ZJU_Singletons89731	135	28.29	-
BT_B_ZJU_Singletons16171	134	28.08	-
BT_Q_ZJU_Singletons87507	134	28.08	-
BT_Q_ZJU_Singletons41284	134	28.08	-
BT_B_ZJU_Singletons97472	134	28.08	gi|195453030|ref|XP_002073607.1|/5.07654e-09/GK13054 [Drosophila willistoni]
BT_B_ZJU_Singletons101737	134	28.08	-
BT_Q_ZJU_Singletons165203	134	28.08	gi|219911525|emb|CAX11688.1|/1.3811e-85/pelota protein [Nilaparvata lugens]
BT_B_ZJU_Singletons104020	134	28.08	gi|270014592|gb|EFA11040.1|/0/hypothetical protein TcasGA2_TC004631 [Tribolium castaneum]
BT_ZHJ1_ZJU_Unigene23552	134	28.08	-
BT_ZHJ1_ZJU_Unigene26816	134	28.08	-
BT_B_ZJU_Singletons102366	133	27.87	gi|307180080|gb|EFN68148.1|/1.10091e-24/Nuclear nucleic acid-binding protein C1D [Camponotus floridanus]
BT_Q_ZJU_Singletons31205	133	27.87	-
BT_Q_ZJU_Singletons52834	133	27.87	-
BT_B_ZJU_Singletons95049	133	27.87	-
BT_B_ZJU_Singletons101190	133	27.87	-
BT_ZHJ1_ZJU_Unigene36588	133	27.87	-
BT_B_ZJU_Singletons103693	133	27.87	gi|109081984|ref|XP_001104297.1|/2.87286e-12/PREDICTED: f-box only protein 22 [Macaca mulatta]
BT_B_ZJU_Singletons15343	133	27.87	-
BT_ZHJ1_ZJU_Unigene9596	133	27.87	gi|242012413|ref|XP_002426927.1|/0/Coatomer subunit gamma-2, putative [Pediculus humanus corporis]
BT_ZHJ1_ZJU_Unigene35273	133	27.87	-
BT_B_ZJU_Singletons74750	132	27.66	-
BT_B_ZJU_Singletons96648	132	27.66	-
BT_Q_ZJU_Singletons35672	132	27.66	gi|195037889|ref|XP_001990393.1|/1.34572e-11/GH19322 [Drosophila grimshawi]
BT_Q_ZJU_Singletons119939	132	27.66	-
BT_Q_ZJU_Singletons3650	132	27.66	-
BT_B_ZJU_Singletons102997	132	27.66	gi|307200839|gb|EFN80892.1|/1.51806e-07/hypothetical protein EAI_11927 [Harpegnathos saltator]
BT_B_ZJU_Singletons97500	132	27.66	gi|91086139|ref|XP_968980.1|/1.64759e-15/PREDICTED: similar to AGAP008073-PA [Tribolium castaneum]
BT_B_ZJU_Singletons86114	132	27.66	-
BT_B_ZJU_Singletons86095	132	27.66	gi|307213620|gb|EFN89006.1|/4.33509e-52/Ubiquitin-conjugating enzyme E2-17 kDa [Harpegnathos saltator]
BT_B_ZJU_Singletons15831	132	27.66	gi|91081989|ref|XP_968889.1|/5.34296e-78/PREDICTED: similar to lethal (1) G0431 CG14788-PA [Tribolium castaneum]
BT_Q_ZJU_Singletons28619	132	27.66	-
BT_B_ZJU_Singletons100875	132	27.66	gi|301632603|ref|XP_002945371.1|/3.18795e-39/PREDICTED: acetolactate synthase small subunit-like [Xenopus (Silurana) tropicalis]
BT_B_ZJU_Singletons11470	132	27.66	gi|239789556|dbj|BAH71394.1|/3.14614e-87/ACYPI007311 [Acyrthosiphon pisum]
BT_B_ZJU_Singletons102457	132	27.66	-
BT_Q_ZJU_Singletons4821	132	27.66	-
BT_ZHJ1_ZJU_Unigene38960	132	27.66	-
BT_ZHJ1_ZJU_Unigene50872	132	27.66	-
BT_B_ZJU_Singletons104021	131	27.45	gi|91081569|ref|XP_975186.1|/4.81111e-58/PREDICTED: similar to AGAP001285-PA [Tribolium castaneum]
BT_B_ZJU_Singletons21950	131	27.45	-
BT_Q_ZJU_Singletons118155	131	27.45	-
BT_B_ZJU_Singletons90967	131	27.45	-
BT_B_ZJU_Singletons86033	131	27.45	-
BT_B_ZJU_Singletons78091	131	27.45	-
BT_B_ZJU_Singletons94674	131	27.45	-
BT_B_ZJU_Singletons92328	131	27.45	gi|110769309|ref|XP_001120020.1|/8.28459e-06/PREDICTED: hypothetical protein LOC725573 [Apis mellifera]
BT_Q_ZJU_Singletons4675	131	27.45	gi|156548072|ref|XP_001606214.1|/4.96939e-19/PREDICTED: similar to sulfate transporter [Nasonia vitripennis]
BT_B_ZJU_Singletons99365	131	27.45	gi|270012854|gb|EFA09302.1|/1.05543e-31/hypothetical protein TcasGA2_TC030596 [Tribolium castaneum]
BT_Q_ZJU_Singletons12183	131	27.45	gi|270001197|gb|EEZ97644.1|/2.84222e-86/hypothetical protein TcasGA2_TC016092 [Tribolium castaneum]
BT_B_ZJU_Singletons25947	131	27.45	-
BT_Q_ZJU_Singletons133478	131	27.45	-
BT_B_ZJU_Singletons99416	131	27.45	gi|91093211|ref|XP_969739.1|/5.10066e-34/PREDICTED: similar to small nuclear ribonucleoprotein at 69D CG10753-PA [Tribolium castaneum]
BT_B_ZJU_Singletons103223	131	27.45	gi|156544080|ref|XP_001605370.1|/4.50759e-114/PREDICTED: similar to ubiquitin fusion degradaton protein [Nasonia vitripennis]
BT_B_ZJU_Singletons100100	130	27.24	-
BT_Q_ZJU_Singletons18501	130	27.24	-
BT_Q_ZJU_Singletons116005	130	27.24	-
BT_B_ZJU_Singletons99501	130	27.24	-
BT_B_ZJU_Singletons90300	130	27.24	-
BT_B_ZJU_Singletons21294	130	27.24	-
BT_Q_ZJU_Singletons9943	130	27.24	-
BT_B_ZJU_Singletons94584	130	27.24	gi|193641157|ref|XP_001946607.1|/5.90759e-64/PREDICTED: probable ATP-dependent RNA helicase DDX23-like [Acyrthosiphon pisum]
BT_Q_ZJU_Singletons30295	130	27.24	-
BT_Q_ZJU_Singletons21643	130	27.24	-
BT_Q_ZJU_Singletons105938	130	27.24	gi|307200800|gb|EFN80853.1|/3.46956e-17/Dynein light chain Tctex-type 1 [Harpegnathos saltator]
BT_Q_ZJU_Singletons133621	130	27.24	-
BT_ZHJ1_ZJU_Unigene46795	130	27.24	-
BT_B_ZJU_Singletons98801	130	27.24	-
BT_ZHJ1_ZJU_Unigene46246	130	27.24	-
BT_B_ZJU_Singletons97491	129	27.03	gi|270008178|gb|EFA04626.1|/7.5301e-69/argonaute-2b [Tribolium castaneum]
BT_B_ZJU_Singletons99468	129	27.03	-
BT_B_ZJU_Singletons83844	129	27.03	gi|241251590|ref|XP_002403498.1|/1.3952e-21/histone 2A [Ixodes scapularis]
BT_B_ZJU_Singletons101721	129	27.03	-
BT_B_ZJU_Singletons96375	129	27.03	-
BT_Q_ZJU_Singletons31083	129	27.03	-
BT_B_ZJU_Singletons83428	129	27.03	-
BT_ZHJ1_ZJU_Unigene52496	129	27.03	gi|270009864|gb|EFA06312.1|/0/hypothetical protein TcasGA2_TC009181 [Tribolium castaneum]
BT_Q_ZJU_Singletons30028	129	27.03	-
BT_B_ZJU_Singletons98004	129	27.03	-
BT_Q_ZJU_Singletons135730	129	27.03	-
BT_Q_ZJU_Singletons26946	129	27.03	-
BT_B_ZJU_Singletons99375	129	27.03	gi|307192118|gb|EFN75446.1|/2.68396e-35/UPF0463 transmembrane protein C6orf35-like protein [Harpegnathos saltator]
BT_Q_ZJU_Singletons126739	129	27.03	-
BT_B_ZJU_Singletons73920	129	27.03	-
BT_ZHJ1_ZJU_Unigene49922	129	27.03	-
BT_B_ZJU_Singletons73428	128	26.82	-
BT_Q_ZJU_Singletons91899	128	26.82	-
BT_B_ZJU_Singletons97716	128	26.82	-
BT_Q_ZJU_Singletons111818	128	26.82	-
BT_B_ZJU_Singletons76842	128	26.82	-
BT_Q_ZJU_Singletons13029	128	26.82	-
BT_B_ZJU_Singletons99788	128	26.82	gi|193594137|ref|XP_001952759.1|/5.78878e-44/PREDICTED: transmembrane protein 170A-like [Acyrthosiphon pisum]
BT_B_ZJU_Singletons26926	128	26.82	gi|239792807|dbj|BAH72702.1|/6.84429e-27/ACYPI001034 [Acyrthosiphon pisum]
BT_Q_ZJU_Singletons162432	128	26.82	gi|193681083|ref|XP_001944922.1|/1.98297e-21/PREDICTED: proton-coupled amino acid transporter 4-like isoform 1 [Acyrthosiphon pisum]
BT_Q_ZJU_Singletons8943	128	26.82	-
BT_B_ZJU_Singletons86565	128	26.82	-
BT_Q_ZJU_Singletons137920	128	26.82	-
BT_ZHJ1_ZJU_Unigene1632	128	26.82	-
BT_Q_ZJU_Singletons103939	127	26.61	-
BT_Q_ZJU_Singletons33602	127	26.61	-
BT_Q_ZJU_Singletons103819	127	26.61	-
BT_Q_ZJU_Singletons163965	127	26.61	gi|242008157|ref|XP_002424878.1|/3.65227e-64/guanine nucleotide-binding protein G(q), subunit alpha, putative [Pediculus humanus corporis]
BT_Q_ZJU_Singletons7915	127	26.61	gi|242018035|ref|XP_002429488.1|/1.70464e-19/tpr repeat nuclear phosphoprotein, putative [Pediculus humanus corporis]
BT_B_ZJU_Singletons98014	127	26.61	-
BT_Q_ZJU_Singletons15766	127	26.61	gi|170062068|ref|XP_001866509.1|/1.27033e-33/FAM20C [Culex quinquefasciatus]
BT_Q_ZJU_Singletons62172	127	26.61	-
BT_Q_ZJU_Singletons7692	127	26.61	-
BT_Q_ZJU_Singletons25785	127	26.61	-
BT_Q_ZJU_Singletons11517	127	26.61	-
BT_B_ZJU_Singletons104062	127	26.61	gi|110763770|ref|XP_624497.2|/0/PREDICTED: signal recognition particle 54 kDa protein-like [Apis mellifera]
BT_ZHJ1_ZJU_Unigene33109	127	26.61	-
BT_Q_ZJU_Singletons9404	127	26.61	gi|91093142|ref|XP_969809.1|/2.80321e-125/PREDICTED: similar to Cdc27 CG8610-PA [Tribolium castaneum]
BT_Q_ZJU_Singletons84877	127	26.61	-
BT_ZHJ1_ZJU_Unigene43703	127	26.61	-
BT_B_ZJU_Singletons81159	126	26.4	-
BT_B_ZJU_Singletons100619	126	26.4	gi|193700092|ref|XP_001951744.1|/3.58542e-125/PREDICTED: ABC transporter G family member 20-like isoform 1 [Acyrthosiphon pisum]
BT_B_ZJU_Singletons81153	126	26.4	-
BT_B_ZJU_Singletons80206	126	26.4	-
BT_B_ZJU_Singletons73914	126	26.4	-
BT_ZHJ1_ZJU_Unigene5372	126	26.4	-
BT_B_ZJU_Singletons73870	126	26.4	-
BT_B_ZJU_Singletons87960	126	26.4	-
BT_B_ZJU_Singletons75044	126	26.4	-
BT_B_ZJU_Singletons102901	126	26.4	gi|242012503|ref|XP_002426972.1|/5.18444e-130/RAB GDP/GTP exchange factor, putative [Pediculus humanus corporis]
BT_Q_ZJU_Singletons15229	126	26.4	gi|242023708|ref|XP_002432273.1|/7.61547e-140/GTP-binding protein 128up, putative [Pediculus humanus corporis]
BT_Q_ZJU_Singletons165790	126	26.4	gi|170049370|ref|XP_001855817.1|/2.74533e-67/mannose-1-phosphate guanyltransferase [Culex quinquefasciatus]
BT_ZHJ1_ZJU_Unigene42655	126	26.4	-
BT_Q_ZJU_Singletons152261	125	26.19	gi|307189800|gb|EFN74072.1|/1.23941e-14/HemK methyltransferase family member 1 [Camponotus floridanus]
BT_B_ZJU_Singletons103194	125	26.19	gi|170030841|ref|XP_001843296.1|/3.51679e-10/transcription initiation factor TFIID subunit 9 [Culex quinquefasciatus]
BT_Q_ZJU_Singletons139843	125	26.19	-
BT_B_ZJU_Singletons102635	125	26.19	gi|307179470|gb|EFN67794.1|/8.16297e-106/U3 small nucleolar RNA-associated protein 15-like protein [Camponotus floridanus]
BT_Q_ZJU_Singletons54123	125	26.19	-
BT_Q_ZJU_Singletons151588	125	26.19	-
BT_B_ZJU_Singletons92285	125	26.19	gi|270000480|gb|ACZ58086.1|/7.28496e-07/odorant binding protein 14 [Adelphocoris lineolatus]
BT_Q_ZJU_Singletons125165	125	26.19	-
BT_Q_ZJU_Singletons114513	125	26.19	-
BT_Q_ZJU_Singletons36690	125	26.19	-
BT_Q_ZJU_Singletons3687	125	26.19	-
BT_Q_ZJU_Singletons14771	125	26.19	-
BT_B_ZJU_Singletons101869	125	26.19	-
BT_ZHJ1_ZJU_Unigene28108	125	26.19	gi|66508472|ref|XP_624484.1|/5.88324e-17/PREDICTED: hypothetical protein LOC552102 [Apis mellifera]
BT_B_ZJU_Singletons103961	125	26.19	gi|91087113|ref|XP_975150.1|/3.15393e-101/PREDICTED: similar to Rab-protein 1 CG3320-PA [Tribolium castaneum]
BT_Q_ZJU_Singletons78846	125	26.19	-
BT_B_ZJU_Singletons99901	124	25.98	gi|189014554|gb|ACD69513.1|/3.03677e-64/ubiquinone biosynthesis protein [Gryllus firmus]
BT_Q_ZJU_Singletons72960	124	25.98	-
BT_B_ZJU_Singletons73343	124	25.98	-
BT_B_ZJU_Singletons90442	124	25.98	-
BT_B_ZJU_Singletons78179	124	25.98	-
BT_B_ZJU_Singletons23125	124	25.98	gi|242012965|ref|XP_002427194.1|/3.93929e-41/class B secretin-like G-protein coupled receptor GPRmth1, putative [Pediculus humanus corporis]
BT_Q_ZJU_Singletons10626	124	25.98	gi|194749489|ref|XP_001957171.1|/7.59283e-40/GF20115 [Drosophila ananassae]
BT_B_ZJU_Singletons104092	124	25.98	gi|91077116|ref|XP_970572.1|/1.37969e-19/PREDICTED: similar to corticotropin releasing hormone binding protein [Tribolium castaneum]
BT_Q_ZJU_Singletons10112	124	25.98	-
BT_B_ZJU_Cluster357	124	25.98	-
BT_ZHJ1_ZJU_Unigene43457	124	25.98	gi|195113089|ref|XP_002001102.1|/6.74343e-08/GI22154 [Drosophila mojavensis]
BT_Q_ZJU_Singletons134177	124	25.98	gi|242023286|ref|XP_002432066.1|/1.59121e-17/conserved hypothetical protein [Pediculus humanus corporis]
BT_Q_ZJU_Singletons35191	124	25.98	-
BT_B_ZJU_Singletons79197	124	25.98	-
BT_Q_ZJU_Singletons5454	124	25.98	-
BT_B_ZJU_Singletons82806	124	25.98	gi|195376329|ref|XP_002046949.1|/2.31402e-37/GJ13163 [Drosophila virilis]
BT_ZHJ1_ZJU_Unigene51699	124	25.98	gi|156541188|ref|XP_001599196.1|/3.9355e-08/PREDICTED: similar to ENSANGP00000014147 [Nasonia vitripennis]
BT_Q_ZJU_Singletons25746	123	25.77	-
BT_Q_ZJU_Singletons19042	123	25.77	-
BT_B_ZJU_Singletons102596	123	25.77	-
BT_B_ZJU_Singletons76919	123	25.77	-
BT_B_ZJU_Singletons97628	123	25.77	gi|195120149|ref|XP_002004591.1|/1.40933e-54/GI20015 [Drosophila mojavensis]
BT_B_ZJU_Singletons89624	123	25.77	-
BT_Q_ZJU_Singletons112660	123	25.77	-
BT_Q_ZJU_Singletons17943	123	25.77	gi|260787380|ref|XP_002588731.1|/2.10244e-17/hypothetical protein BRAFLDRAFT_238276 [Branchiostoma floridae]
BT_Q_ZJU_Singletons59546	123	25.77	-
BT_Q_ZJU_Singletons23907	123	25.77	-
BT_ZHJ1_ZJU_Unigene49685	123	25.77	gi|91088233|ref|XP_973769.1|/5.86176e-33/PREDICTED: similar to Elongation factor 1 beta CG6341-PA [Tribolium castaneum]
BT_Q_ZJU_Singletons115901	122	25.56	-
BT_B_ZJU_Singletons81903	122	25.56	-
BT_B_ZJU_Singletons74613	122	25.56	gi|158289094|ref|XP_310873.4|/8.55963e-11/AGAP000252-PA [Anopheles gambiae str. PEST]
BT_B_ZJU_Singletons100576	122	25.56	-
BT_Q_ZJU_Singletons156125	122	25.56	-
BT_Q_ZJU_Singletons1231	122	25.56	-
BT_B_ZJU_Singletons90854	122	25.56	-
BT_B_ZJU_Singletons91993	122	25.56	-
BT_B_ZJU_Singletons98934	122	25.56	-
BT_B_ZJU_Singletons102462	122	25.56	gi|270005393|gb|EFA01841.1|/1.61598e-71/hypothetical protein TcasGA2_TC007443 [Tribolium castaneum]
BT_ZHJ1_ZJU_Unigene52170	122	25.56	gi|241785831|ref|XP_002400518.1|/5.23488e-81/thioredoxin-dependent peroxide reductase [Ixodes scapularis]
BT_B_ZJU_Singletons101294	122	25.56	-
BT_Q_ZJU_Singletons2927	122	25.56	-
BT_B_ZJU_Singletons101291	122	25.56	gi|307187670|gb|EFN72642.1|/2.69755e-31/Prefoldin subunit 2 [Camponotus floridanus]
BT_B_ZJU_Singletons84552	122	25.56	-
BT_B_ZJU_Singletons26222	122	25.56	-
BT_B_ZJU_Singletons95027	121	25.35	-
BT_B_ZJU_Singletons93185	121	25.35	-
BT_B_ZJU_Singletons9530	121	25.35	-
BT_B_ZJU_Singletons81453	121	25.35	-
BT_Q_ZJU_Singletons7702	121	25.35	-
BT_ZHJ1_ZJU_Unigene13499	121	25.35	-
BT_B_ZJU_Singletons86308	121	25.35	gi|307206343|gb|EFN84400.1|/3.96595e-08/Max-like protein X [Harpegnathos saltator]
BT_Q_ZJU_Singletons7486	121	25.35	-
BT_Q_ZJU_Singletons23040	121	25.35	-
BT_B_ZJU_Singletons75595	121	25.35	gi|112983254|ref|NP_001037656.1|/3.71068e-06/eukaryotic translation initiation factor 3 subunit D [Bombyx mori]
BT_B_ZJU_Singletons17319	121	25.35	-
BT_B_ZJU_Singletons102429	121	25.35	gi|157117782|ref|XP_001658935.1|/6.67647e-102/ubiquinone/menaquinone biosynthesis methyltransferase [Aedes aegypti]
BT_Q_ZJU_Singletons50853	121	25.35	-
BT_Q_ZJU_Singletons158944	120	25.14	gi|237681135|ref|NP_001153712.1|/4.163e-18/catalase-like [Tribolium castaneum]
BT_B_ZJU_Singletons86174	120	25.14	gi|195164502|ref|XP_002023086.1|/3.03013e-21/GL21167 [Drosophila persimilis]
BT_Q_ZJU_Singletons155522	120	25.14	-
BT_B_ZJU_Singletons102174	120	25.14	gi|76253908|ref|NP_998277.2|/1.1194e-135/geranylgeranyl transferase type-2 subunit beta [Danio rerio]
BT_B_ZJU_Singletons102857	120	25.14	gi|112983082|ref|NP_001037668.1|/1.53809e-110/cytosolic juvenile hormone binding protein 36 kDa subunit [Bombyx mori]
BT_Q_ZJU_Singletons19057	120	25.14	-
BT_B_ZJU_Singletons98715	120	25.14	-
BT_B_ZJU_Singletons76276	120	25.14	-
BT_Q_ZJU_Singletons70578	120	25.14	-
BT_B_ZJU_Singletons100427	120	25.14	-
BT_Q_ZJU_Singletons13459	120	25.14	-
BT_B_ZJU_Singletons103746	120	25.14	-
BT_B_ZJU_Singletons12614	120	25.14	-
BT_Q_ZJU_Singletons167356	120	25.14	gi|242016400|ref|XP_002428809.1|/8.95738e-85/transportin-3, putative [Pediculus humanus corporis]
BT_ZHJ1_ZJU_Unigene45044	120	25.14	-
BT_Q_ZJU_Singletons95872	120	25.14	-
BT_B_ZJU_Singletons101617	120	25.14	-
BT_Q_ZJU_Singletons128787	120	25.14	-
BT_ZHJ1_ZJU_Unigene31157	120	25.14	-
BT_ZHJ1_ZJU_Unigene34629	120	25.14	-
BT_Q_ZJU_Singletons17471	119	24.94	-
BT_Q_ZJU_Singletons40578	119	24.94	-
BT_Q_ZJU_Singletons153987	119	24.94	-
BT_B_ZJU_Singletons97842	119	24.94	-
BT_Q_ZJU_Singletons17441	119	24.94	gi|193697617|ref|XP_001943575.1|/1.65477e-83/PREDICTED: facilitated trehalose transporter Tret1-like [Acyrthosiphon pisum]
BT_Q_ZJU_Singletons13849	119	24.94	-
BT_B_ZJU_Singletons102969	119	24.94	gi|158297101|ref|XP_317383.4|/1.45934e-111/AGAP008074-PA [Anopheles gambiae str. PEST]
BT_B_ZJU_Singletons78764	119	24.94	-
BT_B_ZJU_Singletons97233	119	24.94	-
BT_B_ZJU_Singletons101159	119	24.94	gi|156543316|ref|XP_001605980.1|/1.5867e-28/PREDICTED: similar to GA20344-PA [Nasonia vitripennis]
BT_B_ZJU_Singletons101022	119	24.94	-
BT_Q_ZJU_Singletons151070	119	24.94	-
BT_ZHJ1_ZJU_Unigene43958	119	24.94	-
BT_Q_ZJU_Singletons22859	119	24.94	gi|193610686|ref|XP_001950302.1|/7.28496e-07/PREDICTED: venom carboxylesterase-6-like [Acyrthosiphon pisum]
BT_Q_ZJU_Singletons8443	118	24.73	-
BT_B_ZJU_Singletons85174	118	24.73	-
BT_B_ZJU_Singletons83617	118	24.73	-
BT_B_ZJU_Singletons100864	118	24.73	-
BT_B_ZJU_Singletons97831	118	24.73	-
BT_B_ZJU_Singletons92933	118	24.73	gi|307208691|gb|EFN85981.1|/7.03645e-27/hypothetical protein EAI_07906 [Harpegnathos saltator]
BT_ZHJ1_ZJU_Unigene52208	118	24.73	-
BT_Q_ZJU_Singletons112322	118	24.73	-
BT_ZHJ1_ZJU_Unigene5573	118	24.73	gi|110762262|ref|XP_624754.2|/7.822e-167/PREDICTED: diacylglycerol O-acyltransferase 1 [Apis mellifera]
BT_B_ZJU_Singletons103569	118	24.73	gi|91081511|ref|XP_974643.1|/3.06785e-77/PREDICTED: similar to synaptobrevin [Tribolium castaneum]
BT_Q_ZJU_Singletons24533	118	24.73	gi|194762532|ref|XP_001963388.1|/1.86531e-27/GF20313 [Drosophila ananassae]
BT_Q_ZJU_Singletons161139	118	24.73	-
BT_B_ZJU_Singletons71859	118	24.73	-
BT_B_ZJU_Singletons88175	118	24.73	-
BT_B_ZJU_Singletons88166	117	24.52	-
BT_B_ZJU_Singletons88855	117	24.52	-
BT_B_ZJU_Singletons93831	117	24.52	-
BT_Q_ZJU_Singletons12246	117	24.52	-
BT_B_ZJU_Singletons94459	117	24.52	-
BT_B_ZJU_Singletons101607	117	24.52	gi|225711962|gb|ACO11827.1|/3.69868e-87/Ribosome production factor 1 [Lepeophtheirus salmonis]
BT_Q_ZJU_Singletons12843	117	24.52	gi|74273320|gb|ABA01328.1|/3.12055e-37/secreted cathepsin F [Teladorsagia circumcincta]
BT_B_ZJU_Singletons96331	117	24.52	gi|242014196|ref|XP_002427779.1|/1.11126e-33/pdz domain protein arc, putative [Pediculus humanus corporis]
BT_B_ZJU_Singletons101618	117	24.52	-
BT_B_ZJU_Singletons103567	117	24.52	gi|156549522|ref|XP_001600320.1|/7.15078e-143/PREDICTED: similar to serine-threonine kinase receptor-associated protein [Nasonia vitripennis]
BT_B_ZJU_Singletons88598	117	24.52	-
BT_B_ZJU_Singletons99724	117	24.52	gi|242010719|ref|XP_002426106.1|/5.32976e-74/glutathione-S-transferase theta, GST, putative [Pediculus humanus corporis]
BT_ZHJ1_ZJU_Unigene51237	117	24.52	gi|70909551|emb|CAJ17197.1|/5.07782e-101/ribosomal protein S3e [Scarabaeus laticollis]
BT_ZHJ1_ZJU_Unigene40265	117	24.52	-
BT_Q_ZJU_Singletons53415	116	24.31	-
BT_B_ZJU_Singletons17790	116	24.31	-
BT_Q_ZJU_Singletons758	116	24.31	-
BT_B_ZJU_Singletons78081	116	24.31	-
BT_B_ZJU_Singletons87423	116	24.31	gi|195568709|ref|XP_002102356.1|/8.63269e-32/GD19865 [Drosophila simulans]
BT_B_ZJU_Singletons89272	116	24.31	-
BT_B_ZJU_Singletons98988	116	24.31	-
BT_B_ZJU_Singletons94733	116	24.31	-
BT_Q_ZJU_Singletons128235	116	24.31	-
BT_Q_ZJU_Singletons30170	116	24.31	-
BT_Q_ZJU_Singletons160437	116	24.31	-
BT_B_ZJU_Singletons26171	116	24.31	gi|283483330|emb|CAX20735.1|/1.95781e-39/putative CAAX prenyl protease [Chorthippus parallelus]
BT_B_ZJU_Singletons26687	116	24.31	-
BT_Q_ZJU_Singletons39311	116	24.31	-
BT_Q_ZJU_Singletons75363	116	24.31	-
BT_Q_ZJU_Singletons138692	116	24.31	-
BT_ZHJ1_ZJU_Unigene49643	116	24.31	-
BT_B_ZJU_Singletons99715	115	24.1	gi|240849039|ref|NP_001155547.1|/9.09119e-74/thioredoxin domain-containing protein 9-like [Acyrthosiphon pisum]
BT_B_ZJU_Singletons88660	115	24.1	-
BT_B_ZJU_Singletons26914	115	24.1	-
BT_B_ZJU_Singletons101336	115	24.1	-
BT_Q_ZJU_Singletons34200	115	24.1	-
BT_Q_ZJU_Singletons25494	115	24.1	gi|158285765|ref|XP_308450.4|/2.59105e-77/AGAP007381-PA [Anopheles gambiae str. PEST]
BT_Q_ZJU_Singletons21261	115	24.1	-
BT_ZHJ1_ZJU_Unigene43905	115	24.1	-
BT_B_ZJU_Singletons101787	115	24.1	-
BT_Q_ZJU_Singletons32217	115	24.1	-
BT_Q_ZJU_Singletons24242	115	24.1	gi|156543078|ref|XP_001605101.1|/1.87767e-38/PREDICTED: similar to CG2212-PA [Nasonia vitripennis]
[truncated: 13,105 more rows]

## Sheet: MED
Genes	Raw Intensity-MED	TPM-MED	nr annotation
BT_B_ZJU_Singletons68453	14836	2994.29	-
BT_ZHJ1_ZJU_Unigene50136	7500	1513.69	-
BT_B_ZJU_Singletons95380	7315	1476.36	-
BT_Q_ZJU_Singletons58754	5781	1166.75	-
BT_ZHJ1_ZJU_Unigene46534	5683	1146.98	-
BT_B_ZJU_Singletons18907	5672	1144.76	-
BT_Q_ZJU_Singletons35268	5489	1107.82	-
BT_ZHJ1_ZJU_Unigene45429	5453	1100.56	-
BT_B_ZJU_Singletons75975	5201	1049.7	gi|209737538|gb|ACI69638.1|/6.27793e-14/Cytochrome b-c1 complex subunit Rieske, mitochondrial precursor [Salmo salar]
BT_ZHJ1_ZJU_Unigene37368	4973	1003.68	-
BT_ZHJ1_ZJU_Unigene49872	4733	955.24	gi|157361531|gb|ABV44723.1|/6.16736e-61/60S ribosomal protein L23-like protein [Phlebotomus papatasi]
BT_ZHJ1_ZJU_Unigene50188	4730	954.64	-
BT_ZHJ1_ZJU_Unigene47174	4723	953.22	gi|113205580|ref|NP_001037895.1|/4.51576e-12/ubiquinol-cytochrome c reductase complex [Xenopus (Silurana) tropicalis]
BT_B_ZJU_Singletons71696	4428	893.68	-
BT_ZHJ1_ZJU_Unigene46773	4396	887.23	-
BT_B_ZJU_Singletons83946	4195	846.66	-
BT_ZHJ1_ZJU_Unigene32450	3962	799.63	gi|46561762|gb|AAT01086.1|/4.81827e-14/putative activated protein kinase C receptor [Homalodisca vitripennis]
BT_B_ZJU_Singletons100594	3959	799.03	-
BT_Q_ZJU_Singletons117188	3956	798.42	-
BT_B_ZJU_Singletons77386	3563	719.11	-
BT_Q_ZJU_Singletons56307	3537	713.86	-
BT_ZHJ1_ZJU_Unigene49651	3450	696.3	gi|170573411|ref|XP_001892460.1|/2.31193e-54/60S ribosomal protein L27a [Brugia malayi]
BT_ZHJ1_ZJU_Unigene41778	3380	682.17	-
BT_Q_ZJU_Singletons126314	3324	670.87	-
BT_ZHJ1_ZJU_Unigene44730	3320	670.06	gi|110671516|gb|ABG82009.1|/3.03988e-21/putative ribosomal protein L28 [Diaphorina citri]
BT_B_ZJU_Singletons72935	3301	666.23	-
BT_ZHJ1_ZJU_Unigene38219	3204	646.65	-
BT_ZHJ1_ZJU_Unigene50558	3197	645.24	gi|91091798|ref|XP_970498.1|/1.53412e-59/PREDICTED: similar to S14e ribosomal protein [Tribolium castaneum]
BT_ZHJ1_ZJU_Unigene48841	3164	638.58	gi|242007986|ref|XP_002424794.1|/6.88123e-47/60S ribosomal protein L9, putative [Pediculus humanus corporis]
BT_B_ZJU_Singletons99145	2867	578.63	gi|308208146|gb|ADO20320.1|/1.24289e-82/Cu/Zn superoxide dismutase [Bemisia tabaci]
BT_Q_ZJU_Singletons96237	2849	575	-
BT_ZHJ1_ZJU_Unigene47655	2818	568.74	-
BT_B_ZJU_Singletons74007	2796	564.3	-
BT_ZHJ1_ZJU_Unigene22953	2759	556.84	-
BT_Q_ZJU_Singletons89731	2744	553.81	-
BT_ZHJ1_ZJU_Unigene45181	2684	541.7	gi|91083393|ref|XP_967983.1|/1.38532e-45/PREDICTED: similar to ribosomal protein L8e [Tribolium castaneum]
BT_B_ZJU_Singletons91096	2678	540.49	gi|48094605|ref|XP_394221.1|/9.79576e-20/PREDICTED: glucose dehydrogenase [acceptor] [Apis mellifera]
BT_B_ZJU_Singletons75210	2671	539.08	-
BT_ZHJ1_ZJU_Unigene25730	2556	515.87	-
BT_B_ZJU_Singletons69414	2527	510.01	gi|110456545|gb|ABG74722.1|/7.22032e-10/cytochrome c oxidase polypeptide IV-like protein [Diaphorina citri]
BT_B_ZJU_Singletons77602	2523	509.21	-
BT_ZHJ1_ZJU_Unigene50362	2512	506.99	gi|195382531|ref|XP_002049983.1|/7.39009e-69/GJ20445 [Drosophila virilis]
BT_B_ZJU_Singletons97687	2436	491.65	gi|90820036|gb|ABD98775.1|/3.1027e-17/putative mitochondrial porin [Graphocephala atropunctata]
BT_Q_ZJU_Singletons142486	2436	491.65	-
BT_ZHJ1_ZJU_Unigene37561	2402	484.79	-
BT_ZHJ1_ZJU_Unigene47181	2341	472.47	-
BT_ZHJ1_ZJU_Unigene49263	2305	465.21	gi|91080447|ref|XP_969254.1|/7.76286e-51/PREDICTED: similar to peroxiredoxin-like protein [Tribolium castaneum]
BT_ZHJ1_ZJU_Unigene43997	2296	463.39	gi|22758848|gb|AAN05584.1|/9.27036e-18/ribosomal protein L30 [Argopecten irradians]
BT_Q_ZJU_Singletons9807	2243	452.7	-
BT_Q_ZJU_Singletons13361	2232	450.48	-
BT_B_ZJU_Singletons101362	2195	443.01	-
BT_Q_ZJU_Singletons38408	2169	437.76	-
BT_B_ZJU_Singletons74897	2152	434.33	-
BT_B_ZJU_Singletons90943	2143	432.51	-
BT_B_ZJU_Singletons76547	2125	428.88	gi|193605889|ref|XP_001950874.1|/6.2595e-14/PREDICTED: 3-ketoacyl-CoA thiolase, mitochondrial-like [Acyrthosiphon pisum]
BT_Q_ZJU_Singletons25101	1995	402.64	-
BT_ZHJ1_ZJU_Unigene41067	1988	401.23	-
BT_B_ZJU_Singletons95304	1963	396.18	gi|270011076|gb|EFA07524.1|/3.21923e-26/aminopeptidase-like protein [Tribolium castaneum]
BT_ZHJ1_ZJU_Unigene31023	1885	380.44	-
BT_Q_ZJU_Singletons916	1817	366.72	-
BT_B_ZJU_Singletons21104	1781	359.45	-
BT_ZHJ1_ZJU_Unigene50329	1773	357.84	gi|110671484|gb|ABG81993.1|/1.61273e-63/putative ribosomal protein S13e [Diaphorina citri]
BT_Q_ZJU_Singletons113458	1761	355.42	-
BT_ZHJ1_ZJU_Unigene52003	1754	354	-
BT_Q_ZJU_Singletons137965	1748	352.79	-
BT_B_ZJU_Singletons85570	1740	351.18	gi|241781184|ref|XP_002400257.1|/1.98131e-12/ribosomal protein L39, putative [Ixodes scapularis]
BT_B_ZJU_Singletons94343	1682	339.47	gi|48096382|ref|XP_392446.1|/1.49389e-08/PREDICTED: death-associated protein 1-like [Apis mellifera]
BT_ZHJ1_ZJU_Unigene49480	1679	338.87	gi|307199295|gb|EFN79948.1|/1.56465e-41/60S ribosomal protein L36 [Harpegnathos saltator]
BT_Q_ZJU_Singletons74334	1668	336.65	-
BT_ZHJ1_ZJU_Unigene52119	1658	334.63	gi|114319091|gb|ABI63547.1|/4.60622e-103/triosephosphate isomerase [Blattella germanica]
BT_B_ZJU_Singletons93071	1653	333.62	-
BT_B_ZJU_Singletons89383	1641	331.2	-
BT_B_ZJU_Singletons101302	1619	326.76	gi|193713722|ref|XP_001942734.1|/3.76412e-33/PREDICTED: hypothetical protein LOC100160904 [Acyrthosiphon pisum]
BT_B_ZJU_Singletons75921	1614	325.75	-
BT_B_ZJU_Singletons91824	1585	319.89	-
BT_Q_ZJU_Singletons20499	1521	306.98	-
BT_ZHJ1_ZJU_Unigene51261	1518	306.37	gi|28630253|gb|AAN73355.1|/5.01275e-80/ribosomal protein L5 [Branchiostoma lanceolatum]
BT_B_ZJU_Singletons94848	1517	306.17	-
BT_B_ZJU_Singletons1186	1512	305.16	-
BT_Q_ZJU_Singletons93148	1476	297.89	-
BT_ZHJ1_ZJU_Unigene49547	1463	295.27	gi|121543615|gb|ABM55519.1|/1.97078e-47/putative ribosomal protein L13A [Maconellicoccus hirsutus]
BT_B_ZJU_Singletons77104	1444	291.44	-
BT_B_ZJU_Singletons95850	1440	290.63	-
BT_Q_ZJU_Singletons58581	1421	286.79	-
BT_Q_ZJU_Singletons1330	1413	285.18	-
BT_ZHJ1_ZJU_Unigene50904	1385	279.53	gi|187123194|ref|NP_001119698.1|/9.67544e-37/ribosomal protein L24 [Acyrthosiphon pisum]
BT_ZHJ1_ZJU_Unigene51594	1380	278.52	gi|147902318|ref|NP_001085179.1|/7.3491e-33/nudix-type motif 5 [Xenopus laevis]
BT_Q_ZJU_Singletons977	1377	277.91	-
BT_ZHJ1_ZJU_Unigene50511	1349	272.26	-
BT_B_ZJU_Singletons100099	1349	272.26	-
BT_Q_ZJU_Singletons147575	1347	271.86	-
BT_Q_ZJU_Singletons68072	1336	269.64	-
BT_ZHJ1_ZJU_Unigene47671	1328	268.02	gi|242006851|ref|XP_002424258.1|/1.43341e-63/40S ribosomal protein S16, putative [Pediculus humanus corporis]
BT_B_ZJU_Singletons92915	1327	267.82	gi|91090704|ref|XP_974824.1|/1.20024e-26/PREDICTED: similar to diazepam binding inhibitor, putative [Tribolium castaneum]
BT_ZHJ1_ZJU_Unigene48279	1318	266.01	gi|307095100|gb|ADN29856.1|/1.50975e-66/putative 40S ribosomal protein S6 [Triatoma matogrossensis]
BT_B_ZJU_Singletons68778	1315	265.4	-
BT_Q_ZJU_Singletons29015	1310	264.39	-
BT_Q_ZJU_Singletons74461	1306	263.58	-
BT_B_ZJU_Singletons95107	1278	257.93	gi|282165794|ref|NP_001164136.1|/1.11454e-60/chickadee [Tribolium castaneum]
BT_B_ZJU_Singletons93350	1254	253.09	gi|170041182|ref|XP_001848352.1|/3.48247e-27/3-hydroxyacyl-coa dehyrogenase [Culex quinquefasciatus]
BT_ZHJ1_ZJU_Unigene50882	1244	251.07	gi|264667423|gb|ACY71297.1|/1.56635e-71/ribosomal protein L13 [Chrysomela tremulae]
BT_B_ZJU_Singletons104012	1242	250.67	-
BT_ZHJ1_ZJU_Unigene35285	1238	249.86	-
BT_ZHJ1_ZJU_Unigene26816	1225	247.24	-
BT_B_ZJU_Singletons100657	1224	247.03	-
BT_Q_ZJU_Singletons85767	1218	245.82	-
BT_Q_ZJU_Singletons1264	1209	244.01	-
BT_Q_ZJU_Singletons52820	1206	243.4	-
BT_ZHJ1_ZJU_Unigene43243	1206	243.4	gi|66519683|ref|XP_391917.2|/4.83656e-14/PREDICTED: adenosylhomocysteinase-like [Apis mellifera]
BT_B_ZJU_Singletons97050	1203	242.8	gi|58377313|ref|XP_309539.2|/4.77577e-33/glutaredoxin (AGAP011107-PA) [Anopheles gambiae str. PEST]
BT_Q_ZJU_Singletons54388	1200	242.19	-
BT_ZHJ1_ZJU_Unigene45982	1195	241.18	gi|307189014|gb|EFN73531.1|/1.10499e-55/40S ribosomal protein S15a [Camponotus floridanus]
BT_Q_ZJU_Singletons67423	1184	238.96	-
BT_B_ZJU_Singletons81781	1182	238.56	gi|308055648|gb|ADO08221.1|/5.62824e-07/NADPH cytochrome b5 reductase [Helicoverpa armigera]
BT_B_ZJU_Singletons100935	1181	238.36	gi|193681083|ref|XP_001944922.1|/6.25358e-75/PREDICTED: proton-coupled amino acid transporter 4-like isoform 1 [Acyrthosiphon pisum]
BT_Q_ZJU_Singletons129098	1173	236.74	-
BT_ZHJ1_ZJU_Unigene37119	1154	232.91	-
BT_ZHJ1_ZJU_Unigene50433	1144	230.89	-
BT_ZHJ1_ZJU_Unigene29844	1140	230.08	-
BT_B_ZJU_Singletons80632	1134	228.87	-
BT_ZHJ1_ZJU_Unigene32908	1112	224.43	-
BT_Q_ZJU_Singletons97435	1109	223.82	-
BT_B_ZJU_Singletons94723	1109	223.82	-
BT_B_ZJU_Singletons101449	1096	221.2	-
BT_B_ZJU_Singletons91626	1090	219.99	-
BT_Q_ZJU_Singletons141538	1089	219.79	-
BT_Q_ZJU_Singletons119369	1086	219.18	-
BT_B_ZJU_Singletons94624	1085	218.98	gi|242014216|ref|XP_002427787.1|/2.11582e-37/Cathepsin F precursor, putative [Pediculus humanus corporis]
BT_Q_ZJU_Singletons9215	1079	217.77	-
BT_B_ZJU_Singletons99029	1078	217.57	-
BT_B_ZJU_Singletons89379	1074	216.76	-
BT_ZHJ1_ZJU_Unigene51334	1072	216.36	gi|91095131|ref|XP_971500.1|/1.55308e-07/PREDICTED: similar to midline fasciclin [Tribolium castaneum]
BT_ZHJ1_ZJU_Unigene49831	1071	216.16	gi|240848663|ref|NP_001155672.1|/5.42532e-62/60S ribosomal protein L21-like [Acyrthosiphon pisum]
BT_B_ZJU_Singletons82453	1063	214.54	-
BT_ZHJ1_ZJU_Unigene48322	1058	213.53	gi|295393298|gb|ADG03469.1|/4.8729e-28/heat shock protein 90 [Bemisia tabaci]
BT_B_ZJU_Singletons92995	1057	213.33	gi|195382288|ref|XP_002049862.1|/5.86284e-53/GJ20513 [Drosophila virilis]
BT_B_ZJU_Singletons83991	1055	212.93	-
BT_Q_ZJU_Singletons31173	1053	212.52	gi|220678848|emb|CAX12968.1|/5.44554e-07/novel ubiquitin-protein ligase protein [Danio rerio]
BT_Q_ZJU_Singletons108845	1043	210.5	-
BT_B_ZJU_Singletons69641	1037	209.29	-
BT_B_ZJU_Singletons91648	1029	207.68	-
BT_B_ZJU_Singletons103653	1023	206.47	gi|157954021|ref|NP_001103247.1|/5.48456e-77/nicotinic acetylcholine receptor alpha 10 subunit [Tribolium castaneum]
BT_Q_ZJU_Singletons22672	1020	205.86	-
BT_ZHJ1_ZJU_Unigene40879	1010	203.84	-
BT_B_ZJU_Singletons98243	1008	203.44	gi|242015624|ref|XP_002428453.1|/2.91959e-24/WD-repeat protein YNL035C, putative [Pediculus humanus corporis]
BT_B_ZJU_Singletons88655	1006	203.04	gi|289741539|gb|ADD19517.1|/7.68133e-12/NADH-ubiquinone oxidoreductase NDUFA8/PGIV/19 kDa subunit [Glossina morsitans morsitans]
BT_B_ZJU_Singletons93747	1005	202.83	-
BT_B_ZJU_Singletons94107	999	201.62	gi|263173415|gb|ACY69936.1|/5.94573e-71/60S ribosomal protein L10A [Cimex lectularius]
BT_B_ZJU_Singletons94616	986	199	-
BT_Q_ZJU_Singletons117821	986	199	-
BT_B_ZJU_Singletons82647	985	198.8	-
BT_B_ZJU_Singletons103417	984	198.6	-
BT_Q_ZJU_Singletons121850	982	198.19	-
BT_ZHJ1_ZJU_Unigene51313	982	198.19	-
BT_B_ZJU_Singletons103699	981	197.99	gi|307182735|gb|EFN69859.1|/8.22166e-84/Ras-related protein Rab-32 [Camponotus floridanus]
BT_B_ZJU_Singletons75406	981	197.99	gi|193598869|ref|XP_001951916.1|/1.60958e-09/PREDICTED: peroxidase-like [Acyrthosiphon pisum]
BT_Q_ZJU_Singletons120102	978	197.39	-
BT_B_ZJU_Singletons99989	975	196.78	-
BT_B_ZJU_Singletons93880	974	196.58	-
BT_ZHJ1_ZJU_Unigene37253	971	195.97	-
BT_Q_ZJU_Singletons167138	971	195.97	-
BT_B_ZJU_Singletons102437	970	195.77	gi|112983802|ref|NP_001037299.1|/4.37416e-77/Mn superoxide dismutase [Bombyx mori]
BT_ZHJ1_ZJU_Unigene50432	969	195.57	gi|110763240|ref|XP_001121481.1|/2.27627e-12/PREDICTED: hypothetical protein LOC725659 [Apis mellifera]
BT_ZHJ1_ZJU_Unigene42071	958	193.35	-
BT_ZHJ1_ZJU_Unigene32512	958	193.35	-
BT_B_ZJU_Singletons86896	957	193.15	-
BT_Q_ZJU_Singletons23887	949	191.53	-
BT_B_ZJU_Singletons76432	949	191.53	-
BT_ZHJ1_ZJU_Unigene42476	949	191.53	-
BT_Q_ZJU_Singletons98854	942	190.12	-
BT_ZHJ1_ZJU_Unigene51377	938	189.31	-
BT_B_ZJU_Singletons78169	932	188.1	-
BT_B_ZJU_Singletons81506	929	187.5	-
BT_B_ZJU_Singletons93689	924	186.49	-
BT_Q_ZJU_Singletons52700	923	186.29	-
BT_B_ZJU_Singletons70103	919	185.48	-
BT_Q_ZJU_Singletons107329	914	184.47	-
BT_Q_ZJU_Singletons150532	913	184.27	-
BT_B_ZJU_Singletons78754	913	184.27	-
BT_B_ZJU_Singletons97151	911	183.86	-
BT_Q_ZJU_Singletons24713	910	183.66	-
BT_B_ZJU_Singletons94181	909	183.46	-
BT_B_ZJU_Singletons103479	907	183.06	gi|91076846|ref|XP_974788.1|/1.35971e-175/PREDICTED: similar to GA20229-PA [Tribolium castaneum]
BT_B_ZJU_Singletons99487	904	182.45	-
BT_B_ZJU_Singletons101713	902	182.05	-
BT_ZHJ1_ZJU_Unigene52301	900	181.64	gi|242011547|ref|XP_002426510.1|/1.01565e-70/conserved hypothetical protein [Pediculus humanus corporis]
BT_Q_ZJU_Cluster570	896	180.84	-
BT_B_ZJU_Singletons75434	890	179.62	-
BT_B_ZJU_Singletons72614	887	179.02	gi|282721116|ref|NP_001164230.1|/4.56644e-25/mitochondrial acyl carrier protein 1 isoform B [Tribolium castaneum]
BT_Q_ZJU_Singletons129702	885	178.62	-
BT_Q_ZJU_Singletons30648	882	178.01	-
BT_ZHJ1_ZJU_Unigene50594	881	177.81	gi|121543815|gb|ABM55572.1|/4.26726e-89/putative ribosomal protein L11 [Maconellicoccus hirsutus]
BT_ZHJ1_ZJU_Unigene45241	880	177.61	-
BT_Q_ZJU_Singletons1263	879	177.4	gi|239799279|dbj|BAH70568.1|/5.55925e-31/ACYPI002360 [Acyrthosiphon pisum]
BT_B_ZJU_Singletons77947	877	177	-
BT_Q_ZJU_Singletons125297	872	175.99	-
BT_ZHJ1_ZJU_Unigene51476	869	175.39	-
BT_Q_ZJU_Singletons136614	866	174.78	-
BT_Q_ZJU_Singletons108967	865	174.58	-
BT_B_ZJU_Singletons91686	860	173.57	-
BT_Q_ZJU_Singletons165459	856	172.76	-
BT_B_ZJU_Singletons77737	854	172.36	gi|160550171|gb|ABX44790.1|/4.56622e-25/putative 40S ribosomal protein RPS17 [Flustra foliacea]
BT_B_ZJU_Singletons88216	854	172.36	-
BT_Q_ZJU_Singletons44111	854	172.36	-
BT_ZHJ1_ZJU_Unigene47505	849	171.35	-
BT_ZHJ1_ZJU_Unigene46352	848	171.15	-
BT_Q_ZJU_Singletons153677	844	170.34	-
BT_Q_ZJU_Singletons127168	841	169.74	-
BT_Q_ZJU_Singletons161187	841	169.74	-
BT_ZHJ1_ZJU_Unigene44151	838	169.13	gi|170571521|ref|XP_001891758.1|/3.05672e-13/Transcription factor [Brugia malayi]
BT_B_ZJU_Singletons25425	832	167.92	gi|157106942|ref|XP_001649552.1|/3.65079e-77/sodium/nucleoside cotransporter [Aedes aegypti]
BT_Q_ZJU_Singletons77622	832	167.92	-
BT_Q_ZJU_Singletons9154	831	167.72	-
BT_B_ZJU_Singletons102414	827	166.91	-
BT_B_ZJU_Singletons82725	826	166.71	-
BT_B_ZJU_Singletons102643	825	166.51	gi|170059692|ref|XP_001865472.1|/1.64671e-114/NADH-ubiquinone oxidoreductase 39 kda subunit [Culex quinquefasciatus]
BT_B_ZJU_Singletons98607	821	165.7	gi|193598979|ref|XP_001950697.1|/3.808e-54/PREDICTED: facilitated trehalose transporter Tret1-like [Acyrthosiphon pisum]
BT_B_ZJU_Singletons22468	819	165.3	-
BT_B_ZJU_Singletons88570	817	164.89	-
BT_B_ZJU_Singletons78338	816	164.69	-
BT_Q_ZJU_Singletons21800	814	164.29	-
BT_Q_ZJU_Singletons2056	801	161.66	-
BT_B_ZJU_Singletons84675	800	161.46	-
BT_B_ZJU_Singletons103167	795	160.45	gi|156537045|ref|XP_001601436.1|/1.54532e-159/PREDICTED: similar to CG10206 [Nasonia vitripennis]
BT_Q_ZJU_Singletons22794	795	160.45	-
BT_B_ZJU_Singletons104027	792	159.85	-
BT_ZHJ1_ZJU_Unigene51374	791	159.64	gi|307207781|gb|EFN85399.1|/7.11278e-32/Polyadenylate-binding protein 1 [Harpegnathos saltator]
BT_ZHJ1_ZJU_Unigene30763	790	159.44	-
BT_B_ZJU_Singletons97039	787	158.84	-
BT_Q_ZJU_Singletons165664	784	158.23	-
BT_B_ZJU_Singletons101867	783	158.03	gi|242003874|ref|XP_002422894.1|/3.74169e-69/ubiquitin carboxyl-terminal hydrolase, putative [Pediculus humanus corporis]
BT_Q_ZJU_Singletons80893	779	157.22	-
BT_Q_ZJU_Singletons79570	773	156.01	-
BT_B_ZJU_Singletons100004	771	155.61	gi|91076410|ref|XP_969526.1|/1.16443e-103/PREDICTED: similar to AGAP011050-PA [Tribolium castaneum]
BT_B_ZJU_Singletons83569	771	155.61	-
BT_B_ZJU_Singletons100423	769	155.2	gi|307206382|gb|EFN84426.1|/1.70621e-07/Dihydropteridine reductase [Harpegnathos saltator]
BT_B_ZJU_Singletons100837	768	155	gi|170055789|ref|XP_001863738.1|/1.1005e-100/NADH dehydrogenase iron-sulfur protein 3, mitochondrial [Culex quinquefasciatus]
BT_ZHJ1_ZJU_Unigene46012	767	154.8	gi|121543794|gb|ABM55562.1|/3.33915e-28/ribosomal protein L37A-like protein [Maconellicoccus hirsutus]
BT_Q_ZJU_Singletons30116	763	153.99	-
BT_B_ZJU_Singletons95224	762	153.79	gi|156553332|ref|XP_001602921.1|/2.69775e-62/PREDICTED: similar to retinoblastoma-binding protein 4 (rbbp4) [Nasonia vitripennis]
BT_B_ZJU_Singletons86060	759	153.19	-
BT_B_ZJU_Singletons104082	757	152.78	gi|291461563|dbj|BAI83416.1|/6.86978e-101/sugar transporter 2 [Nilaparvata lugens]
BT_ZHJ1_ZJU_Unigene42468	754	152.18	gi|157273776|gb|ABV27535.1|/4.83257e-51/elongation factor 1 alpha [Argynnis hyperbius]
BT_Q_ZJU_Singletons122693	751	151.57	-
BT_B_ZJU_Singletons83272	750	151.37	-
BT_Q_ZJU_Singletons116081	747	150.76	-
BT_B_ZJU_Singletons92936	747	150.76	-
BT_ZHJ1_ZJU_Unigene5372	745	150.36	-
BT_Q_ZJU_Singletons11435	745	150.36	-
BT_Q_ZJU_Singletons29397	739	149.15	-
BT_Q_ZJU_Singletons154055	736	148.54	-
BT_B_ZJU_Singletons103119	735	148.34	-
BT_ZHJ1_ZJU_Unigene44761	733	147.94	-
BT_B_ZJU_Singletons99135	731	147.53	-
BT_ZHJ1_ZJU_Unigene43588	730	147.33	-
BT_B_ZJU_Singletons98277	725	146.32	gi|195473607|ref|XP_002089084.1|/7.44391e-52/GE18922 [Drosophila yakuba]
BT_B_ZJU_Singletons73507	723	145.92	-
BT_B_ZJU_Singletons96157	721	145.52	gi|193683311|ref|XP_001947354.1|/2.52016e-59/PREDICTED: branched-chain-amino-acid aminotransferase, cytosolic-like [Acyrthosiphon pisum]
BT_ZHJ1_ZJU_Unigene51131	720	145.31	-
BT_ZHJ1_ZJU_Unigene999	715	144.31	-
BT_Q_ZJU_Singletons68312	711	143.5	-
BT_Q_ZJU_Singletons68157	710	143.3	-
BT_ZHJ1_ZJU_Unigene51560	710	143.3	-
BT_B_ZJU_Singletons81219	709	143.09	-
BT_ZHJ1_ZJU_Unigene46036	706	142.49	gi|90820006|gb|ABD98760.1|/5.11584e-53/putative ribosomal protein S23e [Graphocephala atropunctata]
BT_B_ZJU_Singletons94629	705	142.29	gi|121543811|gb|ABM55570.1|/1.84925e-41/Bax inhibitor 1-like protein [Maconellicoccus hirsutus]
BT_B_ZJU_Singletons94869	699	141.08	gi|157109295|ref|XP_001650609.1|/1.65855e-24/ubiquinol-cytochrome c reductase complex core protein [Aedes aegypti]
BT_B_ZJU_Singletons93323	697	140.67	gi|71980957|ref|NP_001021009.1|/5.7803e-06/PolyBRoMo domain containing family member (pbrm-1) [Caenorhabditis elegans]
BT_B_ZJU_Singletons80673	694	140.07	-
BT_Q_ZJU_Singletons159609	688	138.86	-
BT_Q_ZJU_Singletons26689	687	138.65	-
BT_B_ZJU_Singletons97280	681	137.44	gi|156543993|ref|XP_001607385.1|/3.9812e-91/PREDICTED: similar to ubiquitin conjugating enzyme [Nasonia vitripennis]
BT_ZHJ1_ZJU_Unigene48893	680	137.24	gi|240848575|ref|NP_001155797.1|/1.36212e-19/ferritin-like [Acyrthosiphon pisum]
BT_Q_ZJU_Singletons151898	678	136.84	-
BT_B_ZJU_Singletons91417	677	136.64	-
BT_B_ZJU_Singletons91575	677	136.64	-
BT_B_ZJU_Singletons100055	675	136.23	-
BT_ZHJ1_ZJU_Unigene49807	675	136.23	gi|193669290|ref|XP_001952250.1|/1.81026e-49/PREDICTED: leucine-rich repeat-containing protein 58-like [Acyrthosiphon pisum]
BT_Q_ZJU_Singletons105646	674	136.03	-
BT_Q_ZJU_Singletons139949	673	135.83	-
BT_B_ZJU_Singletons69853	671	135.43	gi|307170882|gb|EFN62993.1|/6.30747e-06/39S ribosomal protein L27, mitochondrial [Camponotus floridanus]
BT_B_ZJU_Singletons100316	668	134.82	-
BT_B_ZJU_Singletons101546	664	134.01	-
BT_B_ZJU_Singletons95910	660	133.2	gi|170051629|ref|XP_001861851.1|/1.7954e-94/NADH dehydrogenase iron-sulfur protein 2, mitochondrial [Culex quinquefasciatus]
BT_Q_ZJU_Singletons141752	658	132.8	-
BT_B_ZJU_Singletons94527	657	132.6	gi|66519504|ref|XP_624674.1|/8.41439e-47/PREDICTED: translocon-associated protein subunit gamma-like [Apis mellifera]
BT_Q_ZJU_Singletons10069	656	132.4	-
BT_B_ZJU_Singletons94004	655	132.2	-
BT_ZHJ1_ZJU_Unigene40490	652	131.59	-
BT_Q_ZJU_Singletons23910	652	131.59	-
BT_Q_ZJU_Singletons148300	645	130.18	-
BT_ZHJ1_ZJU_Unigene44594	644	129.98	gi|187107124|ref|NP_001119646.1|/1.71816e-32/ribosomal protein L18A [Acyrthosiphon pisum]
BT_ZHJ1_ZJU_Unigene48774	644	129.98	-
BT_Q_ZJU_Singletons17748	643	129.77	-
BT_B_ZJU_Singletons79150	638	128.76	-
BT_ZHJ1_ZJU_Unigene48042	633	127.76	-
BT_ZHJ1_ZJU_Unigene49010	630	127.15	-
BT_Q_ZJU_Singletons127160	630	127.15	-
BT_Q_ZJU_Singletons2015	628	126.75	-
BT_Q_ZJU_Singletons10574	627	126.54	gi|226443348|ref|NP_001139851.1|/3.74726e-25/Thioredoxin domain-containing protein 12 [Salmo salar]
BT_ZHJ1_ZJU_Unigene52102	627	126.54	gi|46561750|gb|AAT01080.1|/3.74015e-65/putative mitochondrial porin [Homalodisca vitripennis]
BT_ZHJ1_ZJU_Unigene35662	624	125.94	-
BT_B_ZJU_Singletons97360	623	125.74	-
BT_Q_ZJU_Singletons3572	622	125.54	gi|242013039|ref|XP_002427227.1|/1.03433e-16/conserved hypothetical protein [Pediculus humanus corporis]
BT_B_ZJU_Singletons100916	621	125.33	gi|91090252|ref|XP_969934.1|/4.99669e-24/PREDICTED: similar to maggie CG14981-PA [Tribolium castaneum]
BT_B_ZJU_Singletons98897	613	123.72	-
BT_Q_ZJU_Singletons31843	612	123.52	-
BT_ZHJ1_ZJU_Unigene36651	611	123.32	-
BT_Q_ZJU_Singletons23026	610	123.11	-
BT_B_ZJU_Singletons102096	609	122.91	gi|239789125|dbj|BAH71208.1|/1.10863e-10/ACYPI008397 [Acyrthosiphon pisum]
BT_ZHJ1_ZJU_Unigene51946	608	122.71	-
BT_Q_ZJU_Singletons34809	605	122.1	gi|25147433|ref|NP_508952.2|/3.13148e-26/hypothetical protein T22B7.3 [Caenorhabditis elegans]
BT_B_ZJU_Singletons89731	604	121.9	-
BT_Q_ZJU_Singletons27982	601	121.3	-
BT_ZHJ1_ZJU_Unigene25771	600	121.1	-
BT_B_ZJU_Singletons80208	598	120.69	-
BT_B_ZJU_Singletons84672	596	120.29	-
BT_B_ZJU_Singletons95539	594	119.88	-
BT_ZHJ1_ZJU_Unigene20975	593	119.68	-
BT_B_ZJU_Singletons90521	593	119.68	gi|53830714|gb|AAU95200.1|/5.95695e-57/enolase [Oncometopia nigricans]
BT_B_ZJU_Singletons95825	592	119.48	-
BT_B_ZJU_Singletons84936	592	119.48	-
BT_B_ZJU_Singletons87751	591	119.28	gi|156543937|ref|XP_001607256.1|/5.52037e-55/PREDICTED: similar to cyclin k [Nasonia vitripennis]
BT_Q_ZJU_Singletons2821	588	118.67	-
BT_ZHJ1_ZJU_Unigene51394	587	118.47	gi|289742279|gb|ADD19887.1|/1.82018e-59/60s ribosomal protein L19 [Glossina morsitans morsitans]
BT_B_ZJU_Singletons20618	587	118.47	-
BT_B_ZJU_Singletons102733	586	118.27	gi|158287621|ref|XP_309608.4|/1.32896e-119/AGAP004055-PA [Anopheles gambiae str. PEST]
BT_B_ZJU_Singletons101576	584	117.87	gi|71834556|ref|NP_001025379.1|/4.40609e-72/N-acetylglucosamine-6-sulfatase [Danio rerio]
BT_Q_ZJU_Singletons118680	583	117.66	-
BT_Q_ZJU_Singletons24697	578	116.66	-
BT_ZHJ1_ZJU_Unigene9791	577	116.45	-
BT_B_ZJU_Singletons94444	576	116.25	-
BT_B_ZJU_Singletons100045	576	116.25	gi|156545794|ref|XP_001605783.1|/1.46673e-21/PREDICTED: similar to rCG31985 [Nasonia vitripennis]
BT_Q_ZJU_Singletons13203	576	116.25	-
BT_B_ZJU_Singletons92783	576	116.25	-
BT_B_ZJU_Singletons72131	575	116.05	-
BT_ZHJ1_ZJU_Unigene47569	573	115.65	gi|121511992|gb|ABM55447.1|/4.09161e-26/ribosome-associated membrane protein [Xenopsylla cheopis]
BT_Q_ZJU_Singletons128476	573	115.65	-
BT_B_ZJU_Singletons82946	572	115.44	gi|242011615|ref|XP_002426543.1|/8.2428e-19/hypothetical protein Phum_PHUM259320 [Pediculus humanus corporis]
BT_Q_ZJU_Singletons104547	571	115.24	-
BT_Q_ZJU_Singletons141741	571	115.24	-
BT_B_ZJU_Singletons94485	571	115.24	gi|307182703|gb|EFN69827.1|/5.45405e-46/RNA exonuclease 4 [Camponotus floridanus]
BT_ZHJ1_ZJU_Unigene49689	565	114.03	gi|264667463|gb|ACY71317.1|/1.01317e-09/ribosomal protein L22 [Chrysomela tremulae]
BT_B_ZJU_Singletons104116	564	113.83	gi|307196333|gb|EFN77943.1|/8.17738e-125/Choline-phosphate cytidylyltransferase B [Harpegnathos saltator]
BT_ZHJ1_ZJU_Unigene2178	563	113.63	-
BT_Q_ZJU_Singletons9177	562	113.43	-
BT_B_ZJU_Singletons91573	560	113.02	-
BT_B_ZJU_Singletons69784	559	112.82	-
BT_B_ZJU_Singletons84502	559	112.82	-
BT_Q_ZJU_Singletons26584	559	112.82	-
BT_B_ZJU_Singletons82443	558	112.62	-
BT_B_ZJU_Singletons69438	557	112.42	gi|193659748|ref|XP_001946449.1|/2.83273e-14/PREDICTED: flavin-containing monooxygenase FMO GS-OX3-like [Acyrthosiphon pisum]
BT_ZHJ1_ZJU_Unigene48704	557	112.42	gi|307209986|gb|EFN86755.1|/8.57724e-16/Cytochrome b-c1 complex subunit 8 [Harpegnathos saltator]
BT_Q_ZJU_Singletons79966	556	112.22	-
BT_B_ZJU_Singletons101822	553	111.61	gi|193577861|ref|XP_001945250.1|/3.47126e-67/PREDICTED: ubiquitin domain-containing protein 1-like [Acyrthosiphon pisum]
BT_Q_ZJU_Singletons6480	546	110.2	-
BT_Q_ZJU_Singletons68462	545	110	-
BT_Q_ZJU_Singletons165379	545	110	-
BT_Q_ZJU_Singletons21511	545	110	-
BT_ZHJ1_ZJU_Unigene49966	544	109.79	-
BT_Q_ZJU_Singletons104034	543	109.59	-
BT_B_ZJU_Singletons103672	542	109.39	gi|193652640|ref|XP_001943100.1|/2.05411e-180/PREDICTED: protein ERGIC-53-like isoform 1 [Acyrthosiphon pisum]
BT_Q_ZJU_Singletons130442	539	108.78	-
BT_B_ZJU_Singletons95100	539	108.78	gi|260788834|ref|XP_002589454.1|/3.23141e-15/hypothetical protein BRAFLDRAFT_58861 [Branchiostoma floridae]
BT_ZHJ1_ZJU_Unigene38152	539	108.78	-
BT_Q_ZJU_Singletons107400	538	108.58	gi|195062810|ref|XP_001996258.1|/3.13689e-10/GH22292 [Drosophila grimshawi]
BT_ZHJ1_ZJU_Unigene47507	537	108.38	-
BT_ZHJ1_ZJU_Unigene28108	537	108.38	gi|66508472|ref|XP_624484.1|/5.88324e-17/PREDICTED: hypothetical protein LOC552102 [Apis mellifera]
BT_B_ZJU_Singletons96784	533	107.57	-
BT_B_ZJU_Singletons96097	532	107.37	gi|307183026|gb|EFN69982.1|/5.72808e-56/Iron-sulfur cluster assembly enzyme ISCU, mitochondrial [Camponotus floridanus]
BT_ZHJ1_ZJU_Unigene48221	530	106.97	-
BT_B_ZJU_Singletons93985	529	106.77	-
BT_B_ZJU_Singletons103135	527	106.36	-
BT_Q_ZJU_Singletons125489	525	105.96	-
BT_B_ZJU_Singletons69185	525	105.96	-
BT_ZHJ1_ZJU_Unigene41335	524	105.76	gi|242006555|ref|XP_002424115.1|/3.10956e-13/60S ribosomal protein L35, putative [Pediculus humanus corporis]
BT_Q_ZJU_Singletons135579	524	105.76	-
BT_B_ZJU_Singletons14207	524	105.76	-
BT_B_ZJU_Singletons99473	523	105.55	-
BT_B_ZJU_Singletons101625	522	105.35	gi|240849099|ref|NP_001155700.1|/1.989e-72/39S ribosomal protein L13-like [Acyrthosiphon pisum]
BT_Q_ZJU_Singletons18832	521	105.15	-
BT_ZHJ1_ZJU_Unigene48329	519	104.75	-
BT_B_ZJU_Singletons101436	517	104.34	-
BT_Q_ZJU_Singletons125565	516	104.14	-
BT_B_ZJU_Singletons94205	515	103.94	-
BT_B_ZJU_Singletons88211	514	103.74	-
BT_B_ZJU_Singletons71307	513	103.54	-
BT_Q_ZJU_Singletons98203	512	103.33	-
BT_ZHJ1_ZJU_Unigene52117	511	103.13	-
BT_Q_ZJU_Singletons109667	510	102.93	-
BT_ZHJ1_ZJU_Unigene49640	509	102.73	-
BT_B_ZJU_Singletons92269	508	102.53	-
BT_B_ZJU_Singletons102980	507	102.33	-
BT_Q_ZJU_Singletons98625	506	102.12	-
BT_B_ZJU_Singletons97867	505	101.92	-
BT_ZHJ1_ZJU_Unigene48407	504	101.72	-
BT_Q_ZJU_Singletons3360	504	101.72	-
BT_Q_ZJU_Singletons142850	501	101.11	-
BT_Q_ZJU_Singletons30373	501	101.11	-
BT_ZHJ1_ZJU_Unigene47470	500	100.91	-
BT_Q_ZJU_Singletons71946	498	100.51	-
BT_Q_ZJU_Singletons135381	497	100.31	-
BT_B_ZJU_Singletons95458	497	100.31	-
BT_Q_ZJU_Singletons6986	492	99.3	-
BT_B_ZJU_Singletons103025	492	99.3	gi|242023731|ref|XP_002432284.1|/8.0698e-134/26S proteasome non-ATPase regulatory subunit, putative [Pediculus humanus corporis]
BT_Q_ZJU_Singletons106069	491	99.1	-
BT_B_ZJU_Singletons91792	488	98.49	-
BT_Q_ZJU_Singletons20781	487	98.29	-
BT_B_ZJU_Singletons79768	487	98.29	gi|62083383|gb|AAX62416.1|/5.67507e-31/small nuclear ribonucleoprotein G [Lysiphlebus testaceipes]
BT_Q_ZJU_Singletons103910	486	98.09	-
BT_B_ZJU_Singletons81934	482	97.28	gi|66507356|ref|XP_395683.2|/3.98395e-37/PREDICTED: proliferation-associated protein 2G4-like [Apis mellifera]
BT_B_ZJU_Singletons69314	481	97.08	-
BT_B_ZJU_Singletons98139	480	96.88	-
BT_B_ZJU_Singletons4269	479	96.67	-
BT_B_ZJU_Singletons103315	475	95.87	gi|91084043|ref|XP_967085.1|/0/PREDICTED: similar to AGAP001884-PA [Tribolium castaneum]
BT_B_ZJU_Singletons86510	475	95.87	-
BT_B_ZJU_Singletons90260	475	95.87	gi|157674467|gb|ABV60329.1|/9.68804e-15/putative glutathione s-transferase [Lutzomyia longipalpis]
BT_B_ZJU_Singletons94186	475	95.87	-
BT_B_ZJU_Singletons103224	474	95.67	gi|242007218|ref|XP_002424439.1|/2.36257e-155/26S proteasome non-ATPase regulatory subunit, putative [Pediculus humanus corporis]
BT_B_ZJU_Singletons5165	474	95.67	-
BT_B_ZJU_Singletons70464	474	95.67	-
BT_B_ZJU_Singletons99072	472	95.26	-
BT_B_ZJU_Singletons103130	470	94.86	-
BT_Q_ZJU_Singletons2746	469	94.66	-
BT_Q_ZJU_Singletons81790	468	94.45	-
BT_Q_ZJU_Singletons30290	468	94.45	-
BT_Q_ZJU_Singletons129824	467	94.25	-
BT_B_ZJU_Singletons79949	467	94.25	gi|242004658|ref|XP_002423197.1|/5.49675e-26/eukaryotic translation initiation factor 3 subunit, putative [Pediculus humanus corporis]
BT_B_ZJU_Singletons86455	466	94.05	gi|156549246|ref|XP_001607134.1|/2.9781e-64/PREDICTED: similar to putative GTP-binding nuclear protein Ran [Nasonia vitripennis]
BT_B_ZJU_Singletons100	464	93.65	-
BT_ZHJ1_ZJU_Unigene44395	464	93.65	-
BT_Q_ZJU_Singletons106050	462	93.24	-
BT_ZHJ1_ZJU_Unigene31609	462	93.24	-
BT_ZHJ1_ZJU_Unigene3777	461	93.04	-
BT_ZHJ1_ZJU_Unigene44441	461	93.04	-
BT_B_ZJU_Singletons79092	459	92.64	-
BT_B_ZJU_Singletons69168	456	92.03	-
BT_B_ZJU_Singletons100212	455	91.83	gi|156550600|ref|XP_001604166.1|/8.94646e-115/PREDICTED: similar to inorganic pyrophosphatase [Nasonia vitripennis]
BT_B_ZJU_Singletons99313	452	91.23	-
BT_B_ZJU_Singletons77830	451	91.02	gi|242019541|ref|XP_002430219.1|/8.36029e-11/mitochondrial ribosomal protein S10, putative [Pediculus humanus corporis]
BT_B_ZJU_Singletons99440	447	90.22	-
BT_Q_ZJU_Singletons11445	446	90.01	-
BT_Q_ZJU_Singletons132827	446	90.01	-
BT_ZHJ1_ZJU_Unigene41324	446	90.01	-
BT_ZHJ1_ZJU_Unigene12805	446	90.01	gi|156404302|ref|XP_001640346.1|/1.04634e-08/predicted protein [Nematostella vectensis]
BT_Q_ZJU_Singletons101066	444	89.61	-
BT_Q_ZJU_Singletons17556	444	89.61	-
BT_ZHJ1_ZJU_Unigene30082	443	89.41	-
BT_Q_ZJU_Singletons7782	442	89.21	gi|193688160|ref|XP_001948460.1|/1.09314e-58/PREDICTED: phosphoglucomutase-like [Acyrthosiphon pisum]
BT_Q_ZJU_Singletons16928	441	89.01	-
BT_Q_ZJU_Singletons109918	440	88.8	-
BT_Q_ZJU_Singletons46635	440	88.8	-
BT_B_ZJU_Singletons101999	438	88.4	gi|307182161|gb|EFN69504.1|/8.64247e-93/Eukaryotic translation initiation factor 2 subunit 2 [Camponotus floridanus]
BT_ZHJ1_ZJU_Unigene18979	438	88.4	-
BT_B_ZJU_Singletons101094	437	88.2	-
BT_Q_ZJU_Singletons4249	437	88.2	-
BT_B_ZJU_Singletons85072	436	88	-
BT_B_ZJU_Singletons97703	435	87.79	-
BT_B_ZJU_Singletons89771	435	87.79	-
BT_B_ZJU_Singletons98351	434	87.59	-
BT_B_ZJU_Singletons95692	434	87.59	-
BT_ZHJ1_ZJU_Unigene47484	433	87.39	gi|108742520|gb|ABG01896.1|/3.81218e-64/S9 ribosomal protein [Gryllus firmus]
BT_B_ZJU_Singletons97557	432	87.19	-
BT_Q_ZJU_Singletons23041	431	86.99	-
BT_Q_ZJU_Singletons120495	431	86.99	-
BT_B_ZJU_Singletons102439	430	86.79	gi|91080113|ref|XP_967415.1|/2.06105e-127/PREDICTED: similar to eukaryotic translation initiation factor 3 subunit 2 beta [Tribolium castaneum]
BT_B_ZJU_Singletons96779	428	86.38	gi|307177471|gb|EFN66598.1|/7.0661e-10/hypothetical protein EAG_15596 [Camponotus floridanus]
BT_B_ZJU_Singletons100923	427	86.18	-
BT_Q_ZJU_Singletons779	427	86.18	-
BT_ZHJ1_ZJU_Unigene50370	426	85.98	gi|121543831|gb|ABM55580.1|/1.57079e-26/OS-D-like protein [Maconellicoccus hirsutus]
BT_ZHJ1_ZJU_Unigene30626	425	85.78	-
BT_B_ZJU_Singletons89728	425	85.78	gi|170049265|ref|XP_001855135.1|/2.91599e-48/dendritic cell protein [Culex quinquefasciatus]
BT_Q_ZJU_Singletons11985	424	85.57	-
BT_Q_ZJU_Singletons31083	422	85.17	-
BT_B_ZJU_Singletons99503	422	85.17	-
BT_B_ZJU_Singletons89644	421	84.97	-
BT_ZHJ1_ZJU_Unigene49898	421	84.97	-
BT_B_ZJU_Singletons103836	421	84.97	-
BT_B_ZJU_Singletons97090	420	84.77	-
BT_B_ZJU_Singletons100348	419	84.56	gi|209693414|ref|NP_001129405.1|/1.56947e-13/odorant-binding protein [Acyrthosiphon pisum]
BT_Q_ZJU_Singletons149928	418	84.36	-
BT_Q_ZJU_Singletons29094	417	84.16	-
BT_Q_ZJU_Singletons154419	416	83.96	-
BT_B_ZJU_Singletons102598	416	83.96	gi|239789413|dbj|BAH71332.1|/5.12397e-52/ACYPI23752 [Acyrthosiphon pisum]
BT_ZHJ1_ZJU_Unigene51466	416	83.96	-
BT_Q_ZJU_Singletons24515	415	83.76	-
BT_B_ZJU_Singletons102641	414	83.56	-
BT_B_ZJU_Singletons94296	414	83.56	gi|242010956|ref|XP_002426223.1|/7.56637e-53/mitochondrial import inner membrane translocase subunit Tim23, putative [Pediculus humanus corporis]
BT_B_ZJU_Singletons95445	414	83.56	-
BT_B_ZJU_Singletons102579	412	83.15	gi|195448977|ref|XP_002071895.1|/1.64671e-42/GK10240 [Drosophila willistoni]
BT_B_ZJU_Singletons99762	412	83.15	gi|91088983|ref|XP_966918.1|/4.75754e-30/PREDICTED: similar to mitochondrial ribosomal protein S21 CG32854-PA [Tribolium castaneum]
BT_Q_ZJU_Singletons165824	412	83.15	-
BT_B_ZJU_Singletons86619	411	82.95	-
BT_ZHJ1_ZJU_Unigene16691	411	82.95	-
BT_Q_ZJU_Singletons86986	410	82.75	-
BT_B_ZJU_Singletons75044	410	82.75	-
BT_B_ZJU_Singletons103206	410	82.75	-
BT_B_ZJU_Singletons81500	409	82.55	-
BT_Q_ZJU_Singletons118101	408	82.34	-
BT_B_ZJU_Singletons84677	408	82.34	-
BT_Q_ZJU_Singletons131527	408	82.34	-
BT_B_ZJU_Singletons103919	407	82.14	gi|242025566|ref|XP_002433195.1|/0/Cullin-associated NEDD8-dissociated protein, putative [Pediculus humanus corporis]
BT_Q_ZJU_Singletons84500	406	81.94	-
BT_Q_ZJU_Singletons22014	403	81.34	-
BT_Q_ZJU_Singletons136854	403	81.34	-
BT_ZHJ1_ZJU_Unigene32772	403	81.34	-
BT_Q_ZJU_Singletons20852	400	80.73	-
BT_Q_ZJU_Singletons83383	400	80.73	-
BT_B_ZJU_Singletons102711	400	80.73	-
BT_ZHJ1_ZJU_Unigene52186	400	80.73	gi|156537001|ref|XP_001608291.1|/7.35301e-30/PREDICTED: similar to Vacuolar ATP synthase subunit H [Nasonia vitripennis]
BT_B_ZJU_Singletons100821	399	80.53	-
BT_B_ZJU_Singletons95268	399	80.53	gi|6016425|sp|O76485.1|CSK2B_SPOFR/1.45769e-55/RecName: Full=Casein kinase II subunit beta; Short=CK II beta
BT_ZHJ1_ZJU_Unigene39277	399	80.53	-
BT_B_ZJU_Singletons90704	395	79.72	-
BT_Q_ZJU_Singletons140249	394	79.52	-
BT_Q_ZJU_Singletons106822	393	79.32	-
BT_B_ZJU_Singletons73870	392	79.12	-
BT_B_ZJU_Singletons98991	392	79.12	gi|157126173|ref|XP_001660832.1|/3.89523e-57/mago nashi, putative [Aedes aegypti]
BT_B_ZJU_Singletons96981	392	79.12	gi|307172416|gb|EFN63878.1|/3.59454e-09/39S ribosomal protein L34, mitochondrial [Camponotus floridanus]
BT_Q_ZJU_Singletons126266	392	79.12	-
BT_B_ZJU_Singletons99728	391	78.91	gi|239791724|dbj|BAH72291.1|/2.50464e-31/ACYPI000002 [Acyrthosiphon pisum]
BT_Q_ZJU_Singletons136913	390	78.71	-
BT_ZHJ1_ZJU_Unigene51481	387	78.11	-
BT_ZHJ1_ZJU_Unigene34629	387	78.11	-
BT_Q_ZJU_Singletons17962	386	77.9	-
BT_Q_ZJU_Singletons97297	386	77.9	-
BT_B_ZJU_Singletons97772	386	77.9	-
BT_Q_ZJU_Singletons110530	385	77.7	-
BT_Q_ZJU_Singletons9589	385	77.7	-
BT_ZHJ1_ZJU_Unigene48047	384	77.5	-
BT_Q_ZJU_Singletons148861	383	77.3	-
BT_Q_ZJU_Singletons144869	383	77.3	-
BT_Q_ZJU_Singletons109861	383	77.3	-
BT_B_ZJU_Singletons92483	382	77.1	-
BT_B_ZJU_Singletons103742	381	76.9	gi|242025024|ref|XP_002432926.1|/1.75514e-81/conserved hypothetical protein [Pediculus humanus corporis]
BT_Q_ZJU_Singletons154729	381	76.9	-
BT_Q_ZJU_Singletons4545	380	76.69	-
BT_B_ZJU_Singletons103966	380	76.69	gi|307213501|gb|EFN88910.1|/8.22782e-150/Ubiquitin carboxyl-terminal hydrolase 32 [Harpegnathos saltator]
BT_Q_ZJU_Singletons157162	379	76.49	-
BT_B_ZJU_Singletons73335	379	76.49	-
BT_B_ZJU_Singletons72658	378	76.29	-
BT_ZHJ1_ZJU_Unigene45770	376	75.89	-
BT_ZHJ1_ZJU_Unigene37605	376	75.89	-
BT_B_ZJU_Singletons80212	376	75.89	-
BT_Q_ZJU_Singletons62558	375	75.68	-
BT_B_ZJU_Singletons17114	375	75.68	-
BT_B_ZJU_Singletons95496	375	75.68	-
BT_Q_ZJU_Singletons135371	374	75.48	-
BT_Q_ZJU_Singletons122299	374	75.48	-
BT_ZHJ1_ZJU_Unigene34197	374	75.48	-
BT_Q_ZJU_Singletons144682	372	75.08	-
BT_B_ZJU_Singletons100154	370	74.68	gi|91092850|ref|XP_968855.1|/6.6529e-78/PREDICTED: similar to proteasome beta subunit [Tribolium castaneum]
BT_B_ZJU_Singletons99501	369	74.47	-
BT_B_ZJU_Singletons97677	369	74.47	gi|307185191|gb|EFN71328.1|/4.62564e-21/39S ribosomal protein L54, mitochondrial [Camponotus floridanus]
BT_B_ZJU_Singletons85809	369	74.47	-
BT_B_ZJU_Singletons96669	369	74.47	-
BT_B_ZJU_Singletons88490	368	74.27	-
BT_B_ZJU_Singletons86887	368	74.27	-
BT_B_ZJU_Singletons98984	367	74.07	gi|91084741|ref|XP_971031.1|/6.05144e-34/PREDICTED: similar to apolipoprotein D [Tribolium castaneum]
BT_B_ZJU_Singletons81276	367	74.07	gi|307176929|gb|EFN66246.1|/9.62982e-07/hypothetical protein EAG_07273 [Camponotus floridanus]
BT_B_ZJU_Singletons102067	366	73.87	gi|270006236|gb|EFA02684.1|/1.06249e-13/hypothetical protein TcasGA2_TC008405 [Tribolium castaneum]
BT_B_ZJU_Singletons103221	366	73.87	gi|91079945|ref|XP_968596.1|/4.49715e-122/PREDICTED: similar to lysosomal alpha-mannosidase (mannosidase alpha class 2b member 1) [Tribolium castaneum]
BT_B_ZJU_Singletons100517	365	73.67	-
BT_B_ZJU_Singletons93259	365	73.67	-
BT_Q_ZJU_Singletons114666	365	73.67	-
BT_B_ZJU_Singletons76643	364	73.46	-
BT_B_ZJU_Singletons70496	362	73.06	-
BT_B_ZJU_Singletons73222	362	73.06	-
BT_Q_ZJU_Singletons16372	361	72.86	-
BT_B_ZJU_Singletons68338	361	72.86	-
BT_B_ZJU_Singletons69015	360	72.66	-
BT_Q_ZJU_Singletons73665	359	72.46	-
BT_Q_ZJU_Singletons19639	358	72.25	-
BT_B_ZJU_Singletons74878	358	72.25	-
BT_Q_ZJU_Singletons102479	358	72.25	-
BT_B_ZJU_Singletons104045	357	72.05	gi|242006398|ref|XP_002424037.1|/0/clathrin heavy chain, putative [Pediculus humanus corporis]
BT_B_ZJU_Singletons96474	356	71.85	gi|156552012|ref|XP_001603429.1|/1.77328e-79/PREDICTED: similar to Hsc70/Hsp90-organizing protein HOP [Nasonia vitripennis]
BT_Q_ZJU_Singletons13244	355	71.65	-
BT_Q_ZJU_Singletons144646	354	71.45	-
BT_ZHJ1_ZJU_Unigene26373	353	71.24	-
BT_B_ZJU_Singletons75503	352	71.04	-
BT_Q_ZJU_Singletons30877	352	71.04	gi|157115819|ref|XP_001658297.1|/1.4984e-128/COMPASS component SWD2, putative [Aedes aegypti]
BT_Q_ZJU_Singletons8263	351	70.84	gi|170056669|ref|XP_001864134.1|/1.08458e-13/conserved hypothetical protein [Culex quinquefasciatus]
BT_Q_ZJU_Singletons80589	351	70.84	-
BT_B_ZJU_Singletons101714	350	70.64	gi|307197198|gb|EFN78520.1|/6.15445e-170/26S protease regulatory subunit 7 [Harpegnathos saltator]
BT_ZHJ1_ZJU_Unigene51345	350	70.64	gi|90819984|gb|ABD98748.1|/4.77159e-73/putative translationally controlled tumor protein [Graphocephala atropunctata]
BT_Q_ZJU_Singletons140539	349	70.44	-
BT_B_ZJU_Singletons86603	349	70.44	-
BT_ZHJ1_ZJU_Unigene49579	349	70.44	gi|242015712|ref|XP_002428491.1|/5.69467e-10/hepatoma up-regulated protein, putative [Pediculus humanus corporis]
BT_Q_ZJU_Singletons87183	349	70.44	-
BT_B_ZJU_Singletons86809	348	70.24	-
BT_B_ZJU_Singletons98538	348	70.24	gi|307170998|gb|EFN63061.1|/9.84212e-55/Acylamino-acid-releasing enzyme [Camponotus floridanus]
BT_Q_ZJU_Singletons141728	348	70.24	-
BT_B_ZJU_Singletons100655	347	70.03	-
BT_B_ZJU_Singletons89675	347	70.03	gi|148298671|ref|NP_001091763.1|/1.45889e-31/signal peptidase complex subunit 3 [Bombyx mori]
BT_B_ZJU_Singletons89133	347	70.03	-
BT_B_ZJU_Singletons103734	347	70.03	gi|242022049|ref|XP_002431454.1|/1.27231e-140/arp2/3, putative [Pediculus humanus corporis]
BT_B_ZJU_Singletons100632	346	69.83	-
BT_Q_ZJU_Singletons109706	346	69.83	-
BT_B_ZJU_Singletons99905	346	69.83	-
BT_Q_ZJU_Singletons50853	345	69.63	-
BT_B_ZJU_Singletons25056	344	69.43	-
BT_B_ZJU_Singletons76793	344	69.43	-
BT_B_ZJU_Singletons97553	343	69.23	gi|307192234|gb|EFN75536.1|/3.62615e-95/Protein l(2)37Cc [Harpegnathos saltator]
BT_ZHJ1_ZJU_Unigene31106	343	69.23	-
BT_Q_ZJU_Singletons7195	343	69.23	-
BT_B_ZJU_Singletons17683	343	69.23	-
BT_Q_ZJU_Singletons83441	342	69.02	gi|66540009|ref|XP_624438.1|/2.54604e-07/PREDICTED: eukaryotic translation initiation factor 3 subunit L-like [Apis mellifera]
BT_Q_ZJU_Singletons78119	341	68.82	-
BT_ZHJ1_ZJU_Unigene52085	341	68.82	gi|133256|sp|P21522.1|ROA1_SCHAM/6.98842e-56/RecName: Full=Heterogeneous nuclear ribonucleoprotein A1, A2/B1 homolog
BT_Q_ZJU_Singletons32481	340	68.62	-
BT_B_ZJU_Singletons104120	339	68.42	gi|242004038|ref|XP_002422948.1|/0/formate-tetrahydrofolate ligase, putative [Pediculus humanus corporis]
BT_B_ZJU_Singletons19636	338	68.22	gi|307205253|gb|EFN83633.1|/2.77502e-29/Mediator of RNA polymerase II transcription subunit 28 [Harpegnathos saltator]
BT_Q_ZJU_Singletons31511	338	68.22	gi|239790658|dbj|BAH71877.1|/7.38295e-74/ACYPI000717 [Acyrthosiphon pisum]
BT_B_ZJU_Singletons93706	338	68.22	gi|170057826|ref|XP_001864654.1|/1.03881e-45/s-adenosyl-methyl transferase mraw [Culex quinquefasciatus]
BT_B_ZJU_Singletons73552	338	68.22	-
BT_Q_ZJU_Singletons32502	337	68.02	-
BT_Q_ZJU_Singletons10740	337	68.02	-
BT_B_ZJU_Singletons16116	337	68.02	-
BT_B_ZJU_Singletons98491	337	68.02	-
BT_B_ZJU_Singletons24544	336	67.81	-
BT_Q_ZJU_Singletons33362	336	67.81	-
BT_Q_ZJU_Singletons165667	336	67.81	-
BT_Q_ZJU_Singletons11940	335	67.61	gi|156543923|ref|XP_001607161.1|/4.31682e-68/PREDICTED: similar to CG10540-PA [Nasonia vitripennis]
BT_Q_ZJU_Singletons63642	335	67.61	-
BT_ZHJ1_ZJU_Unigene47394	335	67.61	gi|121543794|gb|ABM55562.1|/1.9096e-31/ribosomal protein L37A-like protein [Maconellicoccus hirsutus]
BT_B_ZJU_Singletons99868	334	67.41	gi|270016249|gb|EFA12695.1|/3.55385e-49/hypothetical protein TcasGA2_TC002004 [Tribolium castaneum]
BT_Q_ZJU_Singletons40949	334	67.41	-
BT_B_ZJU_Singletons90523	334	67.41	-
BT_B_ZJU_Singletons86247	333	67.21	gi|124487727|gb|ABN11951.1|/1.26402e-38/putative proteasome 2 subunit [Maconellicoccus hirsutus]
BT_B_ZJU_Singletons95041	333	67.21	-
BT_Q_ZJU_Singletons31956	332	67.01	-
BT_B_ZJU_Singletons99376	332	67.01	-
BT_B_ZJU_Singletons103079	332	67.01	gi|307188484|gb|EFN73227.1|/9.30036e-178/Protein will die slowly [Camponotus floridanus]
BT_B_ZJU_Singletons92881	332	67.01	-
BT_Q_ZJU_Singletons32017	331	66.8	-
BT_Q_ZJU_Singletons131490	331	66.8	-
BT_Q_ZJU_Singletons21011	331	66.8	-
BT_Q_ZJU_Singletons84877	331	66.8	-
BT_B_ZJU_Singletons98317	331	66.8	-
BT_Q_ZJU_Singletons13029	330	66.6	-
BT_B_ZJU_Singletons89064	330	66.6	gi|242008804|ref|XP_002425189.1|/4.61343e-09/DNA-directed RNA polymerases I, II, and III 17.1 kDa polypeptide, putative [Pediculus humanus corporis]
BT_B_ZJU_Singletons102724	330	66.6	-
BT_Q_ZJU_Singletons154477	329	66.4	-
BT_Q_ZJU_Singletons132780	329	66.4	-
BT_ZHJ1_ZJU_Unigene34643	329	66.4	-
BT_B_ZJU_Singletons96188	329	66.4	-
BT_B_ZJU_Singletons94876	328	66.2	-
BT_B_ZJU_Singletons96795	327	66	gi|242009252|ref|XP_002425404.1|/8.26985e-43/conserved hypothetical protein [Pediculus humanus corporis]
BT_ZHJ1_ZJU_Unigene50872	327	66	-
BT_B_ZJU_Singletons78665	327	66	-
BT_Q_ZJU_Singletons25988	326	65.8	gi|307173607|gb|EFN64464.1|/1.85433e-40/Transcription initiation factor TFIID subunit 12 [Camponotus floridanus]
BT_Q_ZJU_Singletons154237	326	65.8	-
BT_Q_ZJU_Singletons159331	326	65.8	-
BT_Q_ZJU_Singletons138633	325	65.59	-
BT_ZHJ1_ZJU_Unigene36597	325	65.59	-
BT_Q_ZJU_Singletons34863	325	65.59	-
BT_Q_ZJU_Singletons80721	324	65.39	-
BT_Q_ZJU_Singletons12246	324	65.39	-
BT_ZHJ1_ZJU_Unigene51301	324	65.39	gi|94469294|gb|ABF18496.1|/1.88441e-50/mitochondrial NADH:ubiquinone oxidoreductase NDUFA8/PGIV/19 kDa subunit [Aedes aegypti]
BT_B_ZJU_Singletons99638	324	65.39	-
BT_ZHJ1_ZJU_Unigene21823	324	65.39	-
BT_B_ZJU_Singletons93331	323	65.19	gi|240849013|ref|NP_001155728.1|/1.11768e-33/NADH dehydrogenase [ubiquinone] 1 alpha subcomplex subunit 12 [Acyrthosiphon pisum]
BT_B_ZJU_Singletons90648	323	65.19	-
BT_Q_ZJU_Singletons11937	323	65.19	gi|307179550|gb|EFN67864.1|/1.95379e-72/Leucine-rich repeat-containing protein 57 [Camponotus floridanus]
BT_ZHJ1_ZJU_Unigene47509	323	65.19	gi|283135232|ref|NP_001164371.1|/1.23343e-30/succinate dehydrogenase cytochrome b560 subunit, mitochondrial [Nasonia vitripennis]
BT_B_ZJU_Singletons103762	323	65.19	gi|307172981|gb|EFN64123.1|/0/Tubulin beta-1 chain [Camponotus floridanus]
BT_B_ZJU_Singletons88973	322	64.99	gi|242017617|ref|XP_002429284.1|/6.15551e-62/tyrosine/tryptophan monooxygenase, putative [Pediculus humanus corporis]
BT_B_ZJU_Singletons102136	322	64.99	-
BT_B_ZJU_Singletons80164	321	64.79	gi|260828121|ref|XP_002609012.1|/7.95007e-09/hypothetical protein BRAFLDRAFT_59444 [Branchiostoma floridae]
BT_Q_ZJU_Singletons12615	321	64.79	-
BT_B_ZJU_Singletons73801	321	64.79	-
BT_B_ZJU_Singletons103856	320	64.58	gi|263173451|gb|ACY69944.1|/5.59233e-41/E3 ubiquitin ligase [Cimex lectularius]
BT_B_ZJU_Singletons103263	320	64.58	gi|91094099|ref|XP_967118.1|/6.33183e-55/PREDICTED: similar to predicted protein [Tribolium castaneum]
BT_B_ZJU_Singletons100864	319	64.38	-
BT_B_ZJU_Singletons100604	319	64.38	gi|307176970|gb|EFN66276.1|/4.32466e-54/Asparagine synthetase [glutamine-hydrolyzing] [Camponotus floridanus]
BT_Q_ZJU_Singletons19726	319	64.38	-
BT_Q_ZJU_Singletons106346	319	64.38	-
BT_B_ZJU_Singletons77735	319	64.38	-
BT_B_ZJU_Singletons98866	319	64.38	gi|307095114|gb|ADN29863.1|/6.78024e-86/proteasome subunit alpha type 6 [Triatoma matogrossensis]
BT_Q_ZJU_Singletons17091	319	64.38	-
BT_B_ZJU_Singletons86044	318	64.18	gi|307190379|gb|EFN74438.1|/6.50805e-32/Nuclear receptor 2C2-associated protein [Camponotus floridanus]
BT_B_ZJU_Singletons71423	317	63.98	-
BT_ZHJ1_ZJU_Unigene21122	317	63.98	-
BT_Q_ZJU_Singletons109902	316	63.78	-
BT_Q_ZJU_Singletons83770	315	63.58	-
BT_B_ZJU_Singletons96891	315	63.58	gi|307195303|gb|EFN77251.1|/4.26065e-71/Proteasome subunit beta type-5 [Harpegnathos saltator]
BT_B_ZJU_Singletons103092	315	63.58	gi|189239399|ref|XP_973602.2|/1.15973e-127/PREDICTED: similar to AGAP009439-PA [Tribolium castaneum]
BT_B_ZJU_Singletons101235	315	63.58	gi|270003857|gb|EFA00305.1|/1.59304e-68/hypothetical protein TcasGA2_TC003140 [Tribolium castaneum]
BT_Q_ZJU_Singletons126727	315	63.58	-
BT_Q_ZJU_Singletons30572	314	63.37	-
BT_B_ZJU_Singletons102287	314	63.37	-
BT_ZHJ1_ZJU_Unigene46694	314	63.37	gi|156382415|ref|XP_001632549.1|/1.46386e-31/predicted protein [Nematostella vectensis]
BT_Q_ZJU_Singletons12716	313	63.17	-
BT_B_ZJU_Singletons98633	313	63.17	gi|158287465|ref|XP_309491.4|/9.29282e-85/AGAP011158-PA [Anopheles gambiae str. PEST]
BT_Q_ZJU_Singletons150600	313	63.17	-
BT_Q_ZJU_Singletons392	312	62.97	-
BT_B_ZJU_Singletons68422	312	62.97	-
BT_B_ZJU_Singletons94674	311	62.77	-
BT_ZHJ1_ZJU_Unigene39088	311	62.77	-
BT_B_ZJU_Singletons83727	311	62.77	-
BT_ZHJ1_ZJU_Unigene30801	311	62.77	-
BT_Q_ZJU_Singletons35539	310	62.57	-
BT_B_ZJU_Singletons93495	310	62.57	-
BT_B_ZJU_Singletons74650	310	62.57	gi|156545960|ref|XP_001606175.1|/7.96774e-22/PREDICTED: similar to CG18081-PA [Nasonia vitripennis]
BT_B_ZJU_Singletons96375	309	62.36	-
BT_B_ZJU_Singletons102800	309	62.36	-
BT_B_ZJU_Singletons84650	309	62.36	-
BT_Q_ZJU_Singletons137640	309	62.36	-
BT_Q_ZJU_Singletons87237	308	62.16	-
BT_ZHJ1_ZJU_Unigene50371	308	62.16	-
BT_ZHJ1_ZJU_Unigene51788	308	62.16	gi|239790504|dbj|BAH71809.1|/6.3909e-49/ACYPI000473 [Acyrthosiphon pisum]
BT_B_ZJU_Singletons102344	308	62.16	gi|156554880|ref|XP_001606894.1|/3.39334e-42/PREDICTED: similar to hagoromo [Nasonia vitripennis]
BT_Q_ZJU_Singletons18503	308	62.16	-
BT_Q_ZJU_Singletons25905	307	61.96	-
BT_ZHJ1_ZJU_Unigene49249	307	61.96	-
BT_Q_ZJU_Singletons17471	306	61.76	-
BT_Q_ZJU_Singletons146758	306	61.76	-
BT_B_ZJU_Singletons102808	306	61.76	-
BT_Q_ZJU_Singletons25678	306	61.76	-
BT_B_ZJU_Singletons104099	305	61.56	gi|156551676|ref|XP_001601439.1|/1.42024e-144/PREDICTED: similar to beclin [Nasonia vitripennis]
BT_B_ZJU_Singletons75343	305	61.56	-
BT_Q_ZJU_Singletons6627	304	61.36	-
BT_B_ZJU_Singletons103104	304	61.36	-
BT_B_ZJU_Singletons102612	304	61.36	gi|242010533|ref|XP_002426020.1|/8.105e-82/N-terminal acetyltransferase complex Ard1 subunit, putative [Pediculus humanus corporis]
BT_Q_ZJU_Singletons158963	304	61.36	-
BT_B_ZJU_Singletons102525	303	61.15	gi|156542969|ref|XP_001602580.1|/2.33538e-41/PREDICTED: similar to conserved hypothetical protein [Nasonia vitripennis]
BT_B_ZJU_Singletons88895	303	61.15	gi|156541821|ref|XP_001600369.1|/8.3775e-35/PREDICTED: similar to beta-hexosaminidase b [Nasonia vitripennis]
BT_B_ZJU_Singletons95217	303	61.15	-
BT_B_ZJU_Singletons98813	303	61.15	gi|242004678|ref|XP_002423206.1|/1.94247e-109/26S protease regulatory subunit 6A, putative [Pediculus humanus corporis]
BT_Q_ZJU_Singletons4763	302	60.95	-
BT_ZHJ1_ZJU_Unigene47422	302	60.95	-
BT_ZHJ1_ZJU_Unigene1632	302	60.95	-
BT_B_ZJU_Cluster399	301	60.75	gi|149634334|ref|XP_001510978.1|/9.14114e-35/PREDICTED: hypothetical protein [Ornithorhynchus anatinus]
BT_B_ZJU_Singletons78376	301	60.75	-
BT_B_ZJU_Singletons102465	300	60.55	gi|307166153|gb|EFN60402.1|/2.00199e-138/CCR4-NOT transcription complex subunit 2 [Camponotus floridanus]
BT_ZHJ1_ZJU_Unigene49692	300	60.55	-
BT_ZHJ1_ZJU_Unigene1703	299	60.35	-
BT_Q_ZJU_Singletons29792	299	60.35	-
BT_B_ZJU_Singletons24326	299	60.35	-
BT_Q_ZJU_Singletons30814	298	60.14	-
BT_B_ZJU_Singletons68421	298	60.14	-
BT_Q_ZJU_Singletons8929	297	59.94	gi|242024320|ref|XP_002432576.1|/1.31195e-108/COP9 signalosome complex subunit, putative [Pediculus humanus corporis]
BT_B_ZJU_Singletons102027	297	59.94	gi|270004986|gb|EFA01434.1|/1.22854e-30/hypothetical protein TcasGA2_TC030638 [Tribolium castaneum]
BT_B_ZJU_Singletons98738	297	59.94	gi|307194529|gb|EFN76821.1|/1.26365e-36/Probable small nuclear ribonucleoprotein Sm D2 [Harpegnathos saltator]
BT_B_ZJU_Singletons97380	297	59.94	gi|58382750|ref|XP_312147.2|/5.41875e-27/AGAP002777-PA [Anopheles gambiae str. PEST]
BT_B_ZJU_Singletons97447	297	59.94	gi|124487836|gb|ABN12001.1|/2.24206e-65/putative apyrase [Maconellicoccus hirsutus]
BT_Q_ZJU_Singletons19345	296	59.74	-
BT_B_ZJU_Singletons101587	296	59.74	gi|124487699|gb|ABN11937.1|/9.95329e-24/putative ubiquilin 1,2 [Maconellicoccus hirsutus]
BT_ZHJ1_ZJU_Unigene40265	296	59.74	-
BT_B_ZJU_Singletons99962	295	59.54	gi|270016275|gb|EFA12721.1|/5.51101e-13/hypothetical protein TcasGA2_TC002356 [Tribolium castaneum]
BT_B_ZJU_Singletons94608	295	59.54	-
BT_B_ZJU_Singletons6261	295	59.54	-
BT_ZHJ1_ZJU_Unigene51777	295	59.54	-
BT_Q_ZJU_Singletons20192	294	59.34	gi|195451611|ref|XP_002072999.1|/9.17936e-168/GK13898 [Drosophila willistoni]
BT_Q_ZJU_Singletons103477	294	59.34	-
BT_Q_ZJU_Singletons141275	294	59.34	-
BT_B_ZJU_Singletons104101	294	59.34	gi|270002460|gb|EEZ98907.1|/0/hypothetical protein TcasGA2_TC004526 [Tribolium castaneum]
BT_Q_ZJU_Singletons6251	294	59.34	-
BT_B_ZJU_Singletons82676	293	59.13	-
BT_Q_ZJU_Singletons146673	293	59.13	-
BT_ZHJ1_ZJU_Unigene49438	293	59.13	gi|112984000|ref|NP_001037269.1|/1.36119e-61/ribosomal protein S18 [Bombyx mori]
BT_ZHJ1_ZJU_Unigene33903	293	59.13	-
BT_B_ZJU_Singletons94764	292	58.93	-
BT_ZHJ1_ZJU_Unigene50832	292	58.93	-
BT_B_ZJU_Singletons93414	291	58.73	-
BT_ZHJ1_ZJU_Unigene51906	291	58.73	-
BT_Q_ZJU_Singletons162109	290	58.53	-
BT_B_ZJU_Singletons101809	290	58.53	gi|270003026|gb|EEZ99473.1|/2.65877e-35/hypothetical protein TcasGA2_TC000046 [Tribolium castaneum]
BT_B_ZJU_Singletons103833	290	58.53	gi|158291368|ref|XP_312882.4|/0/AGAP003184-PA [Anopheles gambiae str. PEST]
BT_B_ZJU_Singletons85319	290	58.53	-
BT_Q_ZJU_Singletons102518	290	58.53	-
BT_Q_ZJU_Singletons88084	290	58.53	-
BT_B_ZJU_Singletons78375	290	58.53	-
BT_B_ZJU_Singletons80034	289	58.33	-
BT_B_ZJU_Singletons86297	289	58.33	gi|147902014|ref|NP_001084875.1|/5.1797e-08/spermidine synthase [Xenopus laevis]
BT_B_ZJU_Singletons82498	289	58.33	-
BT_Q_ZJU_Singletons142854	289	58.33	-
BT_Q_ZJU_Singletons51143	288	58.13	-
BT_Q_ZJU_Singletons163180	288	58.13	-
BT_B_ZJU_Singletons79641	288	58.13	-
BT_B_ZJU_Singletons101410	287	57.92	gi|270001229|gb|EEZ97676.1|/2.76044e-55/hypothetical protein TcasGA2_TC016221 [Tribolium castaneum]
BT_ZHJ1_ZJU_Unigene38742	287	57.92	-
BT_Q_ZJU_Singletons140617	286	57.72	-
BT_ZHJ1_ZJU_Unigene27619	286	57.72	-
BT_ZHJ1_ZJU_Unigene49515	286	57.72	-
BT_Q_ZJU_Singletons46231	286	57.72	-
BT_Q_ZJU_Singletons14346	285	57.52	-
BT_B_ZJU_Singletons101061	284	57.32	gi|242021714|ref|XP_002431288.1|/1.21582e-49/Augmenter of liver regeneration, putative [Pediculus humanus corporis]
BT_Q_ZJU_Singletons101202	284	57.32	-
BT_ZHJ1_ZJU_Unigene28102	284	57.32	-
BT_B_ZJU_Singletons91963	283	57.12	gi|270014958|gb|EFA11406.1|/9.57316e-23/hypothetical protein TcasGA2_TC013580 [Tribolium castaneum]
BT_Q_ZJU_Singletons25036	283	57.12	-
BT_B_ZJU_Singletons94170	283	57.12	-
BT_Q_ZJU_Singletons89023	283	57.12	-
BT_Q_ZJU_Singletons981	283	57.12	gi|241567452|ref|XP_002402324.1|/2.30673e-18/histone acetyltransferase type B catalytic subunit, putative [Ixodes scapularis]
BT_B_ZJU_Singletons102457	282	56.91	-
BT_B_ZJU_Singletons102452	282	56.91	-
BT_B_ZJU_Singletons87821	282	56.91	-
BT_B_ZJU_Singletons89483	281	56.71	-
BT_B_ZJU_Singletons85083	281	56.71	gi|307213326|gb|EFN88778.1|/1.2317e-62/Serine/threonine-protein phosphatase 2A catalytic subunit alpha isoform [Harpegnathos saltator]
BT_B_ZJU_Singletons100952	281	56.71	gi|91086609|ref|XP_973998.1|/1.68876e-120/PREDICTED: similar to dolichyl-phosphate mannosyltransferase [Tribolium castaneum]
BT_B_ZJU_Singletons80148	281	56.71	-
BT_B_ZJU_Singletons20480	281	56.71	-
BT_Q_ZJU_Singletons133312	280	56.51	-
BT_B_ZJU_Singletons75595	280	56.51	gi|112983254|ref|NP_001037656.1|/3.71068e-06/eukaryotic translation initiation factor 3 subunit D [Bombyx mori]
BT_B_ZJU_Singletons101918	280	56.51	-
BT_ZHJ1_ZJU_Unigene51696	280	56.51	-
BT_B_ZJU_Singletons26914	279	56.31	-
BT_Q_ZJU_Singletons15858	279	56.31	-
BT_ZHJ1_ZJU_Unigene42655	279	56.31	-
BT_Q_ZJU_Singletons91725	279	56.31	-
BT_Q_ZJU_Singletons101822	279	56.31	-
BT_Q_ZJU_Singletons20163	278	56.11	-
BT_B_ZJU_Singletons92545	278	56.11	-
BT_B_ZJU_Singletons76569	278	56.11	-
BT_B_ZJU_Singletons81569	278	56.11	-
BT_Q_ZJU_Singletons117092	278	56.11	-
BT_B_ZJU_Singletons103082	277	55.91	-
BT_ZHJ1_ZJU_Unigene49996	276	55.7	-
BT_B_ZJU_Singletons87272	276	55.7	gi|307168594|gb|EFN61652.1|/2.5258e-23/Proteasome maturation protein [Camponotus floridanus]
BT_Q_ZJU_Singletons23174	276	55.7	-
BT_B_ZJU_Singletons79478	275	55.5	-
BT_ZHJ1_ZJU_Unigene40704	275	55.5	-
BT_Q_ZJU_Singletons88081	274	55.3	-
BT_Q_ZJU_Singletons17259	274	55.3	-
BT_B_ZJU_Singletons87172	273	55.1	-
BT_Q_ZJU_Singletons10434	273	55.1	-
BT_B_ZJU_Singletons100994	273	55.1	gi|157131381|ref|XP_001662221.1|/3.649e-14/hypothetical protein AaeL_AAEL012074 [Aedes aegypti]
BT_Q_ZJU_Singletons145770	273	55.1	-
BT_B_ZJU_Singletons100959	273	55.1	-
BT_Q_ZJU_Singletons156622	273	55.1	-
BT_B_ZJU_Singletons98365	272	54.9	gi|195490858|ref|XP_002093316.1|/1.43044e-18/GE20837 [Drosophila yakuba]
BT_B_ZJU_Singletons103630	272	54.9	gi|91090153|ref|XP_972190.1|/0/PREDICTED: similar to carbamoyl-phosphate synthase large chain [Tribolium castaneum]
BT_B_ZJU_Singletons70252	272	54.9	-
BT_Q_ZJU_Singletons28268	272	54.9	-
BT_B_ZJU_Singletons101922	272	54.9	-
BT_B_ZJU_Singletons101542	271	54.69	-
BT_B_ZJU_Singletons95722	271	54.69	-
BT_B_ZJU_Singletons85512	271	54.69	-
BT_Q_ZJU_Singletons9574	271	54.69	-
BT_Q_ZJU_Singletons33498	270	54.49	-
BT_B_ZJU_Singletons13389	270	54.49	-
BT_ZHJ1_ZJU_Unigene27563	270	54.49	gi|193652361|ref|XP_001949600.1|/2.43401e-91/PREDICTED: fumarylacetoacetate hydrolase domain-containing protein 2-like [Acyrthosiphon pisum]
BT_B_ZJU_Singletons92097	270	54.49	-
BT_Q_ZJU_Singletons150394	269	54.29	-
BT_B_ZJU_Singletons69923	269	54.29	-
BT_B_ZJU_Singletons101724	269	54.29	gi|159459914|gb|ABW96354.1|/1.38064e-145/aquaporin 1 [Bemisia tabaci]
BT_Q_ZJU_Singletons16668	269	54.29	gi|91078880|ref|XP_972914.1|/5.03641e-46/PREDICTED: similar to THUMP domain-containing protein 1 [Tribolium castaneum]
BT_ZHJ1_ZJU_Unigene51324	269	54.29	-
BT_B_ZJU_Singletons26472	268	54.09	-
BT_B_ZJU_Singletons102610	268	54.09	gi|91076410|ref|XP_969526.1|/1.51442e-112/PREDICTED: similar to AGAP011050-PA [Tribolium castaneum]
BT_B_ZJU_Singletons100419	268	54.09	gi|189239379|ref|XP_971918.2|/3.72523e-55/PREDICTED: similar to receptor expression enhancing protein [Tribolium castaneum]
BT_B_ZJU_Singletons78600	268	54.09	gi|242018051|ref|XP_002429496.1|/1.67062e-19/mcfdp2, putative [Pediculus humanus corporis]
BT_B_ZJU_Singletons103269	267	53.89	gi|261335974|emb|CBH09259.1|/6.70546e-97/putative enoyl-CoA hydratase precursor [Heliconius melpomene]
BT_B_ZJU_Singletons99605	267	53.89	-
BT_B_ZJU_Singletons24176	267	53.89	-
BT_B_ZJU_Singletons99602	267	53.89	gi|193688255|ref|XP_001945800.1|/1.30127e-40/PREDICTED: SH2 domain-containing protein 4A-like [Acyrthosiphon pisum]
BT_B_ZJU_Singletons17802	266	53.69	-
BT_ZHJ1_ZJU_Unigene49894	265	53.48	gi|307170788|gb|EFN62905.1|/2.12461e-53/Broad-complex core protein isoform 6 [Camponotus floridanus]
BT_B_ZJU_Singletons103083	265	53.48	-
BT_Q_ZJU_Singletons86457	265	53.48	-
BT_B_ZJU_Singletons103590	264	53.28	-
BT_B_ZJU_Singletons94209	264	53.28	-
BT_B_ZJU_Singletons78695	264	53.28	gi|241620380|ref|XP_002408659.1|/4.26812e-07/GTP-binding ADP-ribosylation factor ARF6, putative [Ixodes scapularis]
BT_B_ZJU_Singletons102634	264	53.28	-
BT_B_ZJU_Singletons74750	263	53.08	-
BT_B_ZJU_Singletons103892	263	53.08	gi|91077138|ref|XP_971446.1|/6.23285e-144/PREDICTED: similar to DnaJ homolog subfamily A member 1 [Tribolium castaneum]
BT_Q_ZJU_Singletons9982	263	53.08	-
BT_Q_ZJU_Singletons67003	263	53.08	-
BT_B_ZJU_Singletons101159	263	53.08	gi|156543316|ref|XP_001605980.1|/1.5867e-28/PREDICTED: similar to GA20344-PA [Nasonia vitripennis]
BT_Q_ZJU_Singletons143884	262	52.88	-
BT_Q_ZJU_Singletons32351	262	52.88	-
BT_Q_ZJU_Singletons129397	262	52.88	-
BT_B_ZJU_Singletons21575	262	52.88	gi|307212056|gb|EFN87939.1|/5.54759e-21/Sphingomyelin phosphodiesterase 4 [Harpegnathos saltator]
BT_B_ZJU_Singletons79592	261	52.68	-
BT_Q_ZJU_Singletons17170	261	52.68	-
BT_B_ZJU_Singletons102907	261	52.68	gi|91085787|ref|XP_974503.1|/3.74136e-104/PREDICTED: similar to thioredoxin-like protein [Tribolium castaneum]
BT_Q_ZJU_Singletons30750	261	52.68	-
BT_B_ZJU_Singletons83254	260	52.47	-
BT_Q_ZJU_Singletons165790	260	52.47	gi|170049370|ref|XP_001855817.1|/2.74533e-67/mannose-1-phosphate guanyltransferase [Culex quinquefasciatus]
BT_B_ZJU_Singletons93461	260	52.47	-
BT_Q_ZJU_Singletons91899	259	52.27	-
BT_B_ZJU_Singletons96678	259	52.27	gi|242246942|ref|NP_001156235.1|/1.22801e-43/mitochondrial ribosomal protein S12-like [Acyrthosiphon pisum]
BT_B_ZJU_Singletons98988	259	52.27	-
BT_Q_ZJU_Singletons23418	259	52.27	-
BT_Q_ZJU_Singletons121366	258	52.07	gi|306518656|ref|NP_001182390.1|/9.93452e-12/UDP-glucosyltransferase [Bombyx mori]
BT_B_ZJU_Singletons91601	258	52.07	-
BT_B_ZJU_Singletons99883	258	52.07	-
BT_ZHJ1_ZJU_Unigene47861	258	52.07	-
BT_ZHJ1_ZJU_Unigene41549	258	52.07	-
BT_B_ZJU_Singletons96643	257	51.87	-
BT_Q_ZJU_Singletons8443	257	51.87	-
BT_Q_ZJU_Singletons136287	257	51.87	-
BT_Q_ZJU_Singletons34883	257	51.87	-
BT_Q_ZJU_Singletons33687	257	51.87	-
BT_Q_ZJU_Singletons9645	257	51.87	-
BT_ZHJ1_ZJU_Unigene50251	257	51.87	-
BT_ZHJ1_ZJU_Unigene51207	257	51.87	-
BT_B_ZJU_Singletons76842	256	51.67	-
BT_Q_ZJU_Singletons5724	256	51.67	-
BT_Q_ZJU_Singletons144680	256	51.67	-
BT_B_ZJU_Singletons96840	256	51.67	-
BT_B_ZJU_Singletons102937	256	51.67	gi|242004841|ref|XP_002423285.1|/5.43327e-34/conserved hypothetical protein [Pediculus humanus corporis]
BT_Q_ZJU_Singletons3439	255	51.47	-
BT_ZHJ1_ZJU_Unigene51265	255	51.47	-
BT_Q_ZJU_Singletons8150	255	51.47	-
BT_Q_ZJU_Singletons153135	255	51.47	-
BT_B_ZJU_Singletons93722	255	51.47	-
BT_ZHJ1_ZJU_Unigene29586	254	51.26	-
BT_B_ZJU_Singletons17885	254	51.26	gi|156549184|ref|XP_001607777.1|/4.04602e-38/PREDICTED: similar to synaptic vesicle protein [Nasonia vitripennis]
BT_B_ZJU_Singletons100077	253	51.06	gi|270005079|gb|EFA01527.1|/4.10275e-88/hypothetical protein TcasGA2_TC007087 [Tribolium castaneum]
BT_Q_ZJU_Singletons66096	252	50.86	-
BT_B_ZJU_Singletons100576	252	50.86	-
BT_Q_ZJU_Singletons1606	252	50.86	-
BT_B_ZJU_Singletons97517	251	50.66	-
BT_B_ZJU_Singletons102524	251	50.66	gi|307207935|gb|EFN85494.1|/3.53206e-98/Vacuolar proton pump subunit d [Harpegnathos saltator]
BT_Q_ZJU_Singletons145181	250	50.46	-
BT_Q_ZJU_Singletons10028	250	50.46	-
BT_Q_ZJU_Singletons24261	250	50.46	-
BT_Q_ZJU_Singletons34986	250	50.46	-
BT_ZHJ1_ZJU_Unigene49619	250	50.46	gi|17975567|ref|NP_524709.1|/4.91983e-54/ribosomal protein S15Aa, isoform D [Drosophila melanogaster]
BT_B_ZJU_Singletons83169	248	50.05	gi|156544966|ref|XP_001607733.1|/7.73294e-09/PREDICTED: similar to ENSANGP00000011467 [Nasonia vitripennis]
BT_B_ZJU_Singletons2307	248	50.05	-
BT_B_ZJU_Singletons91333	248	50.05	-
BT_ZHJ1_ZJU_Unigene49290	248	50.05	gi|198419255|ref|XP_002121265.1|/2.03215e-14/PREDICTED: similar to LOC494863 protein [Ciona intestinalis]
BT_B_ZJU_Singletons96284	248	50.05	-
BT_B_ZJU_Singletons72494	248	50.05	-
BT_ZHJ1_ZJU_Unigene50711	248	50.05	-
BT_ZHJ1_ZJU_Unigene28312	248	50.05	-
BT_B_ZJU_Singletons102620	248	50.05	gi|158286472|ref|XP_308774.4|/8.29157e-143/AGAP006996-PA [Anopheles gambiae str. PEST]
BT_Q_ZJU_Singletons128741	247	49.85	-
BT_Q_ZJU_Singletons124292	247	49.85	-
BT_Q_ZJU_Singletons118839	247	49.85	-
BT_Q_ZJU_Singletons100091	247	49.85	-
BT_B_ZJU_Singletons103458	246	49.65	gi|270006617|gb|EFA03065.1|/3.03554e-18/hypothetical protein TcasGA2_TC010921 [Tribolium castaneum]
BT_Q_ZJU_Singletons112454	246	49.65	-
BT_B_ZJU_Singletons103962	246	49.65	gi|66551478|ref|XP_624725.1|/0/PREDICTED: coatomer subunit delta isoform 2 [Apis mellifera]
BT_B_ZJU_Singletons11084	246	49.65	-
BT_B_ZJU_Singletons79777	245	49.45	-
BT_B_ZJU_Singletons93353	245	49.45	-
BT_B_ZJU_Singletons25679	245	49.45	-
BT_B_ZJU_Singletons18753	245	49.45	-
BT_Q_ZJU_Singletons8965	245	49.45	-
BT_B_ZJU_Singletons103036	244	49.25	gi|260828901|ref|XP_002609401.1|/4.60216e-20/hypothetical protein BRAFLDRAFT_124622 [Branchiostoma floridae]
BT_B_ZJU_Singletons97019	244	49.25	-
BT_B_ZJU_Singletons101737	244	49.25	-
BT_Q_ZJU_Singletons28879	244	49.25	-
BT_B_ZJU_Singletons73160	244	49.25	-
BT_Q_ZJU_Singletons4821	244	49.25	-
BT_B_ZJU_Singletons99394	243	49.04	-
BT_B_ZJU_Singletons75597	243	49.04	-
BT_Q_ZJU_Singletons7244	243	49.04	-
BT_B_ZJU_Singletons92911	243	49.04	-
BT_B_ZJU_Singletons73108	243	49.04	gi|240849191|ref|NP_001155816.1|/1.52368e-12/DNA-directed RNA polymerases I, II, and III subunit RPABC3 [Acyrthosiphon pisum]
BT_B_ZJU_Singletons74255	243	49.04	-
BT_ZHJ1_ZJU_Unigene49908	243	49.04	-
BT_Q_ZJU_Singletons143391	243	49.04	-
BT_B_ZJU_Singletons25193	243	49.04	-
BT_Q_ZJU_Singletons107600	243	49.04	-
BT_B_ZJU_Singletons98703	242	48.84	gi|157120726|ref|XP_001659742.1|/5.81885e-34/mitochondrial ribosomal protein, S18C, putative [Aedes aegypti]
BT_Q_ZJU_Singletons57161	242	48.84	-
BT_B_ZJU_Singletons25427	242	48.84	gi|195037186|ref|XP_001990045.1|/0/GH18453 [Drosophila grimshawi]
BT_Q_ZJU_Singletons21229	242	48.84	-
BT_ZHJ1_ZJU_Unigene47863	242	48.84	-
BT_B_ZJU_Singletons102623	241	48.64	gi|242012161|ref|XP_002426805.1|/3.99719e-12/conserved hypothetical protein [Pediculus humanus corporis]
BT_B_ZJU_Singletons102174	241	48.64	gi|76253908|ref|NP_998277.2|/1.1194e-135/geranylgeranyl transferase type-2 subunit beta [Danio rerio]
BT_B_ZJU_Singletons75119	241	48.64	-
BT_ZHJ1_ZJU_Unigene26761	241	48.64	-
BT_B_ZJU_Singletons93774	241	48.64	-
BT_B_ZJU_Singletons87166	241	48.64	-
BT_ZHJ1_ZJU_Unigene51105	241	48.64	-
BT_Q_ZJU_Singletons69966	241	48.64	-
BT_B_ZJU_Singletons81903	240	48.44	-
BT_Q_ZJU_Singletons155	240	48.44	-
BT_Q_ZJU_Singletons7327	240	48.44	-
BT_Q_ZJU_Singletons26946	240	48.44	-
BT_B_ZJU_Singletons100224	240	48.44	gi|122831052|gb|ABM66815.1|/1.15241e-69/proliferating cell nuclear antigen [Fenneropenaeus chinensis]
BT_B_ZJU_Singletons96221	240	48.44	gi|110758045|ref|XP_001120055.1|/9.75662e-43/PREDICTED: 39S ribosomal protein L51, mitochondrial [Apis mellifera]
BT_B_ZJU_Singletons99866	240	48.44	gi|307169539|gb|EFN62181.1|/6.73383e-56/Deoxyuridine 5'-triphosphate nucleotidohydrolase [Camponotus floridanus]
BT_Q_ZJU_Singletons8644	239	48.24	-
BT_B_ZJU_Singletons92896	239	48.24	gi|242247248|ref|NP_001156204.1|/1.01371e-33/UTP11-like U3 small nucleolar ribonucleoprotein-like [Acyrthosiphon pisum]
BT_Q_ZJU_Singletons12896	239	48.24	gi|157126954|ref|XP_001654743.1|/4.18679e-37/importin beta-4 [Aedes aegypti]
BT_ZHJ1_ZJU_Unigene46795	239	48.24	-
BT_B_ZJU_Singletons95645	239	48.24	gi|242023983|ref|XP_002432410.1|/1.0973e-40/conserved hypothetical protein [Pediculus humanus corporis]
BT_Q_ZJU_Singletons8300	238	48.03	-
BT_B_ZJU_Singletons73428	238	48.03	-
BT_B_ZJU_Singletons100402	238	48.03	gi|242007282|ref|XP_002424470.1|/9.80326e-56/conserved hypothetical protein [Pediculus humanus corporis]
BT_Q_ZJU_Singletons5636	238	48.03	-
BT_Q_ZJU_Singletons115477	237	47.83	-
BT_B_ZJU_Singletons74833	237	47.83	-
BT_Q_ZJU_Singletons34470	237	47.83	-
BT_Q_ZJU_Singletons18352	237	47.83	-
BT_B_ZJU_Singletons93260	237	47.83	gi|240849191|ref|NP_001155816.1|/1.81201e-12/DNA-directed RNA polymerases I, II, and III subunit RPABC3 [Acyrthosiphon pisum]
BT_ZHJ1_ZJU_Unigene43592	237	47.83	gi|289743317|gb|ADD20406.1|/6.26279e-22/cytochrome c oxidase subunit VIb COX12 [Glossina morsitans morsitans]
BT_ZHJ1_ZJU_Unigene51195	237	47.83	-
BT_ZHJ1_ZJU_Unigene9947	237	47.83	gi|241834608|ref|XP_002415012.1|/6.92518e-129/mitochondrial import inner membrane translocase, subunit TIM44, putative [Ixodes scapularis]
BT_Q_ZJU_Singletons7850	237	47.83	-
BT_Q_ZJU_Singletons39082	236	47.63	-
BT_B_ZJU_Singletons102942	236	47.63	-
BT_B_ZJU_Singletons101593	236	47.63	-
BT_Q_ZJU_Singletons20426	236	47.63	-
BT_B_ZJU_Singletons99876	236	47.63	-
BT_Q_ZJU_Singletons152922	236	47.63	-
BT_Q_ZJU_Singletons3381	236	47.63	-
BT_ZHJ1_ZJU_Unigene45334	236	47.63	-
BT_B_ZJU_Singletons91790	236	47.63	gi|156543298|ref|XP_001601952.1|/4.91138e-35/PREDICTED: similar to GA10597-PA [Nasonia vitripennis]
BT_Q_ZJU_Singletons4766	235	47.43	-
BT_B_ZJU_Singletons102254	235	47.43	gi|193697617|ref|XP_001943575.1|/7.13585e-45/PREDICTED: facilitated trehalose transporter Tret1-like [Acyrthosiphon pisum]
BT_B_ZJU_Singletons87196	235	47.43	gi|307191603|gb|EFN75100.1|/6.65597e-08/GrpE protein-like protein 1, mitochondrial [Harpegnathos saltator]
BT_Q_ZJU_Singletons3609	235	47.43	-
BT_B_ZJU_Singletons103691	235	47.43	gi|270006604|gb|EFA03052.1|/2.24947e-150/hypothetical protein TcasGA2_TC010900 [Tribolium castaneum]
BT_B_ZJU_Singletons26260	235	47.43	gi|170575108|ref|XP_001893102.1|/1.5182e-52/Zinc finger, C2H2 type family protein [Brugia malayi]
BT_Q_ZJU_Singletons118513	235	47.43	-
BT_B_ZJU_Singletons97041	234	47.23	-
BT_Q_ZJU_Singletons34534	234	47.23	-
BT_Q_ZJU_Singletons99663	234	47.23	-
BT_B_ZJU_Singletons101314	233	47.03	gi|90820032|gb|ABD98773.1|/3.07342e-59/putative GABA-A receptor associated protein [Graphocephala atropunctata]
BT_B_ZJU_Singletons103983	233	47.03	gi|91075936|ref|XP_967560.1|/5.13366e-131/PREDICTED: similar to AGAP002481-PA [Tribolium castaneum]
BT_B_ZJU_Singletons79453	232	46.82	-
BT_B_ZJU_Singletons100816	232	46.82	gi|1351153|sp|Q04451.2|SYG_BOMMO/1.01872e-21/RecName: Full=Glycyl-tRNA synthetase; AltName: Full=Diadenosine tetraphosphate synthetase; Short=AP-4-A synthetase; AltName: Full=Glycine--tRNA ligase; Short=GlyRS
BT_B_ZJU_Singletons100388	231	46.62	gi|157116602|ref|XP_001658571.1|/1.22951e-58/mitochondrial ribosomal protein, S29, putative [Aedes aegypti]
BT_Q_ZJU_Singletons155522	231	46.62	-
BT_B_ZJU_Singletons83223	231	46.62	-
BT_B_ZJU_Singletons102756	231	46.62	gi|263173502|gb|ACY69956.1|/1.24656e-133/mitochondrial phosphate carrier protein [Cimex lectularius]
BT_Q_ZJU_Singletons10761	231	46.62	gi|242019026|ref|XP_002429967.1|/9.47046e-07/mitochondrial 50S ribosomal protein L37, putative [Pediculus humanus corporis]
BT_Q_ZJU_Singletons20643	231	46.62	-
BT_B_ZJU_Singletons101448	231	46.62	gi|91087635|ref|XP_973117.1|/2.8179e-116/PREDICTED: similar to proteasome zeta subunit [Tribolium castaneum]
BT_Q_ZJU_Singletons11979	230	46.42	gi|242022223|ref|XP_002431540.1|/1.31952e-28/protein takeout precursor, putative [Pediculus humanus corporis]
BT_B_ZJU_Singletons94162	230	46.42	-
BT_Q_ZJU_Singletons101929	230	46.42	-
BT_B_ZJU_Singletons92291	230	46.42	gi|48113496|ref|XP_393160.1|/8.48654e-56/PREDICTED: 5'-AMP-activated protein kinase subunit beta-1 isoform 1 [Apis mellifera]
BT_Q_ZJU_Singletons151992	229	46.22	-
BT_B_ZJU_Singletons88101	229	46.22	-
BT_Q_ZJU_Singletons128235	229	46.22	-
BT_B_ZJU_Singletons24152	229	46.22	gi|189236717|ref|XP_974715.2|/0/PREDICTED: similar to Histidyl-tRNA synthetase CG6335-PA [Tribolium castaneum]
BT_Q_ZJU_Singletons28370	229	46.22	-
BT_Q_ZJU_Singletons166812	229	46.22	-
BT_Q_ZJU_Singletons56881	229	46.22	-
BT_Q_ZJU_Singletons25478	229	46.22	-
BT_Q_ZJU_Singletons17597	228	46.02	-
BT_B_ZJU_Singletons12494	228	46.02	gi|156542709|ref|XP_001603515.1|/8.68918e-88/PREDICTED: similar to ENSANGP00000022231 [Nasonia vitripennis]
BT_B_ZJU_Singletons87896	228	46.02	-
BT_B_ZJU_Singletons99726	228	46.02	-
BT_B_ZJU_Singletons74630	228	46.02	-
BT_ZHJ1_ZJU_Unigene16484	228	46.02	-
BT_ZHJ1_ZJU_Unigene45504	228	46.02	-
BT_ZHJ1_ZJU_Unigene48933	228	46.02	gi|307168554|gb|EFN61612.1|/1.66895e-09/hypothetical protein EAG_05916 [Camponotus floridanus]
BT_Q_ZJU_Singletons52962	227	45.81	-
BT_Q_ZJU_Singletons156125	227	45.81	-
BT_Q_ZJU_Singletons1205	227	45.81	-
BT_Q_ZJU_Singletons21643	227	45.81	-
BT_Q_ZJU_Singletons6329	227	45.81	gi|307190112|gb|EFN74268.1|/8.90547e-95/S-formylglutathione hydrolase [Camponotus floridanus]
BT_B_ZJU_Singletons102234	227	45.81	gi|189234981|ref|XP_968038.2|/5.44213e-45/PREDICTED: similar to oxidoreductase [Tribolium castaneum]
BT_ZHJ1_ZJU_Unigene26814	227	45.81	-
BT_ZHJ1_ZJU_Unigene41143	226	45.61	-
BT_Q_ZJU_Singletons77221	226	45.61	-
BT_B_ZJU_Singletons69337	226	45.61	-
BT_B_ZJU_Singletons89231	225	45.41	-
BT_Q_ZJU_Singletons21233	225	45.41	-
BT_B_ZJU_Singletons70362	224	45.21	-
BT_Q_ZJU_Singletons15766	224	45.21	gi|170062068|ref|XP_001866509.1|/1.27033e-33/FAM20C [Culex quinquefasciatus]
BT_Q_ZJU_Singletons142411	224	45.21	-
BT_Q_ZJU_Singletons35891	223	45.01	-
BT_Q_ZJU_Singletons26915	223	45.01	-
BT_B_ZJU_Singletons80202	223	45.01	gi|307203201|gb|EFN82356.1|/2.64041e-12/hypothetical protein EAI_01497 [Harpegnathos saltator]
BT_B_ZJU_Singletons96140	223	45.01	-
BT_Q_ZJU_Singletons2454	222	44.81	-
BT_Q_ZJU_Singletons60028	222	44.81	-
BT_Q_ZJU_Singletons160935	222	44.81	-
BT_B_ZJU_Singletons98174	222	44.81	-
BT_B_ZJU_Singletons98122	221	44.6	gi|193580079|ref|XP_001952371.1|/3.94363e-50/PREDICTED: peptidyl-tRNA hydrolase ICT1, mitochondrial-like [Acyrthosiphon pisum]
BT_Q_ZJU_Singletons17854	221	44.6	-
BT_B_ZJU_Singletons95346	221	44.6	gi|156536875|ref|XP_001606019.1|/8.24364e-06/PREDICTED: similar to conserved hypothetical protein [Nasonia vitripennis]
BT_Q_ZJU_Singletons90961	221	44.6	-
BT_B_ZJU_Singletons102544	221	44.6	gi|195448399|ref|XP_002071640.1|/1.67973e-39/GK25033 [Drosophila willistoni]
BT_B_ZJU_Singletons88175	221	44.6	-
BT_Q_ZJU_Singletons13250	221	44.6	-
BT_B_ZJU_Singletons88677	221	44.6	-
BT_B_ZJU_Singletons72671	220	44.4	-
BT_ZHJ1_ZJU_Unigene46407	220	44.4	-
BT_Q_ZJU_Singletons24800	220	44.4	-
BT_B_ZJU_Singletons90300	219	44.2	-
BT_Q_ZJU_Singletons123732	219	44.2	-
BT_Q_ZJU_Singletons36255	219	44.2	-
BT_B_ZJU_Singletons100692	219	44.2	-
BT_B_ZJU_Singletons90273	219	44.2	gi|307179319|gb|EFN67683.1|/2.89676e-35/Eukaryotic translation initiation factor 3 subunit G [Camponotus floridanus]
BT_B_ZJU_Singletons83090	218	44	-
BT_B_ZJU_Singletons102496	218	44	-
BT_Q_ZJU_Singletons16207	218	44	gi|110749750|ref|XP_624152.2|/0/PREDICTED: putative adenosylhomocysteinase 3-like [Apis mellifera]
BT_Q_ZJU_Singletons126970	218	44	-
BT_Q_ZJU_Singletons7747	218	44	-
BT_B_ZJU_Singletons88177	218	44	-
BT_B_ZJU_Singletons100193	217	43.8	gi|242006450|ref|XP_002424063.1|/3.56739e-63/Lysosomal Pro-X carboxypeptidase, putative [Pediculus humanus corporis]
BT_B_ZJU_Singletons101223	217	43.8	gi|307195204|gb|EFN77188.1|/6.5245e-22/Polyglutamine-binding protein 1 [Harpegnathos saltator]
BT_ZHJ1_ZJU_Unigene37954	217	43.8	-
BT_Q_ZJU_Singletons12940	217	43.8	-
BT_B_ZJU_Singletons87946	217	43.8	-
BT_B_ZJU_Singletons102278	217	43.8	-
BT_B_ZJU_Singletons99838	216	43.59	-
BT_B_ZJU_Singletons10020	216	43.59	gi|242007661|ref|XP_002424649.1|/2.20221e-153/conserved hypothetical protein [Pediculus humanus corporis]
BT_B_ZJU_Singletons17890	216	43.59	-
BT_B_ZJU_Singletons76253	216	43.59	-
BT_B_ZJU_Singletons103786	216	43.59	gi|270003072|gb|EEZ99519.1|/7.6945e-48/hypothetical protein TcasGA2_TC000100 [Tribolium castaneum]
BT_B_ZJU_Singletons93535	216	43.59	-
BT_B_ZJU_Singletons102601	216	43.59	gi|156549535|ref|XP_001602657.1|/1.21893e-170/PREDICTED: similar to GA19430-PA [Nasonia vitripennis]
BT_Q_ZJU_Singletons35978	215	43.39	-
BT_B_ZJU_Singletons13269	215	43.39	-
BT_Q_ZJU_Singletons156648	215	43.39	-
BT_Q_ZJU_Singletons165075	214	43.19	-
BT_Q_ZJU_Singletons2560	214	43.19	-
BT_B_ZJU_Singletons87894	214	43.19	-
BT_B_ZJU_Singletons103034	214	43.19	gi|91091096|ref|XP_968472.1|/1.88785e-90/PREDICTED: similar to GA16025-PA [Tribolium castaneum]
BT_Q_ZJU_Singletons116916	214	43.19	-
BT_Q_ZJU_Singletons3636	213	42.99	-
BT_B_ZJU_Singletons87002	213	42.99	-
BT_B_ZJU_Singletons102289	213	42.99	gi|195440622|ref|XP_002068139.1|/8.79818e-27/GK12457 [Drosophila willistoni]
BT_Q_ZJU_Singletons24154	213	42.99	-
BT_Q_ZJU_Singletons51943	213	42.99	gi|121543895|gb|ABM55612.1|/1.56548e-12/putative RAB1 [Maconellicoccus hirsutus]
BT_Q_ZJU_Singletons7155	213	42.99	-
BT_B_ZJU_Singletons18707	212	42.79	-
BT_Q_ZJU_Cluster2591	212	42.79	-
BT_B_ZJU_Singletons92494	212	42.79	-
BT_B_ZJU_Singletons101399	212	42.79	gi|58386929|ref|XP_315167.2|/2.31995e-62/AGAP004641-PA [Anopheles gambiae str. PEST]
BT_B_ZJU_Singletons82254	212	42.79	gi|170036995|ref|XP_001846346.1|/5.39283e-18/mitochondrial ribosomal protein S17 [Culex quinquefasciatus]
BT_Q_ZJU_Singletons92713	211	42.59	-
BT_ZHJ1_ZJU_Unigene24390	211	42.59	-
BT_ZHJ1_ZJU_Unigene10362	211	42.59	-
BT_Q_ZJU_Singletons14460	211	42.59	-
BT_B_ZJU_Singletons102938	211	42.59	gi|193582590|ref|XP_001951535.1|/1.2048e-49/PREDICTED: dynein heavy chain, cytoplasmic-like [Acyrthosiphon pisum]
BT_Q_ZJU_Singletons123067	210	42.38	-
BT_Q_ZJU_Singletons79669	210	42.38	-
BT_Q_ZJU_Singletons5680	210	42.38	-
BT_ZHJ1_ZJU_Unigene49922	210	42.38	-
BT_ZHJ1_ZJU_Unigene46237	210	42.38	-
BT_ZHJ1_ZJU_Unigene37838	210	42.38	-
BT_ZHJ1_ZJU_Unigene49847	210	42.38	gi|156553723|ref|XP_001600828.1|/2.76874e-13/PREDICTED: similar to GA19489-PA [Nasonia vitripennis]
BT_B_ZJU_Singletons87537	209	42.18	-
BT_Q_ZJU_Singletons47300	209	42.18	-
BT_ZHJ1_ZJU_Unigene11398	209	42.18	-
BT_Q_ZJU_Singletons156852	209	42.18	-
BT_Q_ZJU_Singletons133705	209	42.18	-
BT_Q_ZJU_Singletons118155	208	41.98	-
BT_ZHJ1_ZJU_Unigene26456	208	41.98	-
BT_ZHJ1_ZJU_Unigene39539	208	41.98	-
BT_B_ZJU_Singletons100411	208	41.98	-
BT_ZHJ1_ZJU_Unigene50757	208	41.98	-
BT_Q_ZJU_Singletons19328	208	41.98	-
BT_Q_ZJU_Singletons34032	207	41.78	gi|242015730|ref|XP_002428500.1|/2.89327e-127/conserved hypothetical protein [Pediculus humanus corporis]
BT_B_ZJU_Singletons103904	207	41.78	gi|157117728|ref|XP_001658908.1|/0/arginyl-tRNA synthetase [Aedes aegypti]
BT_Q_ZJU_Singletons25494	207	41.78	gi|158285765|ref|XP_308450.4|/2.59105e-77/AGAP007381-PA [Anopheles gambiae str. PEST]
BT_Q_ZJU_Singletons138033	207	41.78	-
BT_B_ZJU_Singletons93457	207	41.78	-
BT_Q_ZJU_Singletons154835	207	41.78	-
BT_Q_ZJU_Singletons12732	207	41.78	-
BT_Q_ZJU_Singletons144535	207	41.78	-
BT_B_ZJU_Singletons92618	207	41.78	-
BT_B_ZJU_Singletons102036	207	41.78	gi|309268251|ref|XP_003084658.1|/7.19931e-47/PREDICTED: zinc finger protein 761-like [Mus musculus]
BT_Q_ZJU_Singletons9450	207	41.78	gi|209731940|gb|ACI66839.1|/2.88408e-12/NEDD8 precursor [Salmo salar]
BT_Q_ZJU_Singletons67950	207	41.78	-
BT_B_ZJU_Singletons103853	206	41.58	-
BT_ZHJ1_ZJU_Unigene17570	206	41.58	-
BT_Q_ZJU_Singletons20229	206	41.58	-
BT_B_ZJU_Singletons88853	206	41.58	-
BT_B_ZJU_Singletons80206	205	41.37	-
BT_Q_ZJU_Singletons5126	204	41.17	-
BT_Q_ZJU_Singletons105938	204	41.17	gi|307200800|gb|EFN80853.1|/3.46956e-17/Dynein light chain Tctex-type 1 [Harpegnathos saltator]
BT_Q_ZJU_Singletons53281	204	41.17	-
BT_Q_ZJU_Singletons103667	204	41.17	-
BT_Q_ZJU_Singletons16497	203	40.97	-
BT_B_ZJU_Singletons102240	203	40.97	-
BT_B_ZJU_Singletons77944	203	40.97	-
BT_B_ZJU_Singletons100982	203	40.97	gi|306518660|ref|NP_001182391.1|/1.33994e-16/alpha amylase [Bombyx mori]
BT_B_ZJU_Singletons103085	202	40.77	gi|242247652|ref|NP_001156182.1|/1.98147e-111/sideroflexin-like [Acyrthosiphon pisum]
BT_B_ZJU_Singletons99696	202	40.77	gi|270008398|gb|EFA04846.1|/1.3708e-13/hypothetical protein TcasGA2_TC014898 [Tribolium castaneum]
BT_B_ZJU_Singletons102561	202	40.77	gi|307212383|gb|EFN88173.1|/1.11918e-83/Vacuolar protein-sorting-associated protein 36 [Harpegnathos saltator]
BT_B_ZJU_Singletons103921	202	40.77	gi|307181032|gb|EFN68806.1|/3.08758e-21/Pterin-4-alpha-carbinolamine dehydratase 2 [Camponotus floridanus]
BT_B_ZJU_Singletons21382	202	40.77	-
BT_ZHJ1_ZJU_Unigene4362	202	40.77	-
BT_B_ZJU_Singletons102901	202	40.77	gi|242012503|ref|XP_002426972.1|/5.18444e-130/RAB GDP/GTP exchange factor, putative [Pediculus humanus corporis]
BT_B_ZJU_Singletons102732	202	40.77	-
BT_B_ZJU_Singletons88574	202	40.77	gi|68051667|gb|AAY85097.1|/2.07943e-41/IP03424p [Drosophila melanogaster]
BT_Q_ZJU_Singletons6598	202	40.77	-
BT_B_ZJU_Singletons73785	202	40.77	-
BT_B_ZJU_Singletons88855	201	40.57	-
BT_B_ZJU_Singletons103448	201	40.57	gi|242017347|ref|XP_002429151.1|/1.94713e-142/COP9 signalosome complex subunit, putative [Pediculus humanus corporis]
BT_Q_ZJU_Singletons154171	201	40.57	-
BT_Q_ZJU_Singletons115837	200	40.37	-
BT_Q_ZJU_Singletons166347	200	40.37	gi|91083375|ref|XP_966996.1|/1.91309e-25/PREDICTED: similar to glycosyltransferase [Tribolium castaneum]
BT_B_ZJU_Singletons26809	200	40.37	gi|307183487|gb|EFN70286.1|/1.28282e-50/Mitogen-activated protein kinase-binding protein 1 [Camponotus floridanus]
BT_ZHJ1_ZJU_Unigene31496	200	40.37	-
BT_Q_ZJU_Singletons144114	200	40.37	-
BT_B_ZJU_Cluster380	199	40.16	gi|91078490|ref|XP_968588.1|/0/PREDICTED: similar to G protein pathway suppressor 1 [Tribolium castaneum]
BT_B_ZJU_Singletons79088	199	40.16	-
BT_B_ZJU_Singletons98924	199	40.16	gi|242016915|ref|XP_002428940.1|/5.02868e-97/WD-repeat protein, putative [Pediculus humanus corporis]
BT_Q_ZJU_Singletons155823	199	40.16	-
BT_B_ZJU_Singletons104062	199	40.16	gi|110763770|ref|XP_624497.2|/0/PREDICTED: signal recognition particle 54 kDa protein-like [Apis mellifera]
BT_ZHJ1_ZJU_Unigene462	199	40.16	-
BT_Q_ZJU_Singletons77665	199	40.16	-
BT_Q_ZJU_Singletons22923	199	40.16	-
BT_B_ZJU_Singletons103407	198	39.96	gi|255652970|ref|NP_001157400.1|/4.52183e-43/legumain-like [Acyrthosiphon pisum]
BT_Q_ZJU_Singletons65921	198	39.96	-
BT_Q_ZJU_Singletons9251	198	39.96	-
BT_B_ZJU_Singletons25835	198	39.96	gi|242017702|ref|XP_002429326.1|/1.47651e-78/sumo-1-activating enzyme E1a, putative [Pediculus humanus corporis]
BT_B_ZJU_Singletons81904	198	39.96	gi|121543779|gb|ABM55559.1|/6.58206e-32/putative elongation factor 1 delta [Maconellicoccus hirsutus]
BT_Q_ZJU_Singletons111370	198	39.96	-
BT_Q_ZJU_Singletons60087	198	39.96	-
BT_Q_ZJU_Singletons88851	198	39.96	-
BT_B_ZJU_Singletons98715	197	39.76	-
BT_Q_ZJU_Singletons109581	197	39.76	-
BT_Q_ZJU_Singletons104573	196	39.56	-
BT_Q_ZJU_Singletons29111	196	39.56	-
BT_B_ZJU_Singletons98657	196	39.56	gi|242010901|ref|XP_002426196.1|/8.25178e-65/ubiquitin-conjugating enzyme E2 L3, putative [Pediculus humanus corporis]
BT_B_ZJU_Singletons100118	196	39.56	gi|307203918|gb|EFN82825.1|/9.67729e-29/Heterogeneous nuclear ribonucleoprotein H2 [Harpegnathos saltator]
BT_B_ZJU_Singletons79123	196	39.56	gi|239789950|dbj|BAH71568.1|/5.18973e-13/ACYPI009559 [Acyrthosiphon pisum]
BT_Q_ZJU_Singletons10584	196	39.56	-
BT_B_ZJU_Singletons24089	195	39.36	gi|193586967|ref|XP_001952174.1|/1.3179e-62/PREDICTED: 2-hydroxyacyl-CoA lyase 1-like [Acyrthosiphon pisum]
BT_B_ZJU_Singletons96945	195	39.36	gi|242012485|ref|XP_002426963.1|/1.45261e-26/mitochondrial 50S ribosomal protein L41, putative [Pediculus humanus corporis]
BT_B_ZJU_Cluster424	195	39.36	gi|239789025|dbj|BAH71162.1|/2.31591e-21/ACYPI002878 [Acyrthosiphon pisum]
BT_B_ZJU_Singletons103873	195	39.36	gi|307189821|gb|EFN74093.1|/2.04661e-06/UPF0466 protein AGAP011291, mitochondrial [Camponotus floridanus]
BT_ZHJ1_ZJU_Unigene30526	195	39.36	-
BT_B_ZJU_Singletons93648	195	39.36	gi|170029346|ref|XP_001842554.1|/2.26241e-08/conserved hypothetical protein [Culex quinquefasciatus]
BT_Q_ZJU_Singletons119939	194	39.15	-
BT_B_ZJU_Singletons100457	194	39.15	-
BT_B_ZJU_Singletons72029	194	39.15	-
BT_B_ZJU_Singletons97866	194	39.15	-
BT_B_ZJU_Singletons79788	193	38.95	-
BT_B_ZJU_Singletons85890	193	38.95	-
BT_ZHJ1_ZJU_Unigene48130	193	38.95	-
BT_Q_ZJU_Singletons10516	193	38.95	-
BT_B_ZJU_Singletons100664	193	38.95	gi|242025608|ref|XP_002433216.1|/1.79742e-15/mitochondrial 50S ribosomal protein L53, putative [Pediculus humanus corporis]
BT_B_ZJU_Singletons83944	192	38.75	-
BT_B_ZJU_Singletons21950	192	38.75	-
BT_Q_ZJU_Singletons69225	192	38.75	-
BT_B_ZJU_Singletons85174	192	38.75	-
BT_Q_ZJU_Singletons40578	192	38.75	-
BT_B_ZJU_Singletons101787	192	38.75	-
BT_B_ZJU_Singletons103209	192	38.75	gi|242016965|ref|XP_002428965.1|/2.05068e-58/Aminopeptidase N precursor, putative [Pediculus humanus corporis]
BT_Q_ZJU_Singletons112948	192	38.75	-
BT_B_ZJU_Singletons101574	192	38.75	-
BT_B_ZJU_Singletons98890	192	38.75	-
BT_Q_ZJU_Singletons16417	191	38.55	-
BT_B_ZJU_Singletons100610	191	38.55	-
BT_B_ZJU_Singletons91149	191	38.55	-
BT_Q_ZJU_Singletons158370	191	38.55	-
BT_B_ZJU_Singletons88092	191	38.55	-
BT_Q_ZJU_Singletons140418	190	38.35	-
BT_Q_ZJU_Singletons7854	190	38.35	-
BT_B_ZJU_Singletons74613	190	38.35	gi|158289094|ref|XP_310873.4|/8.55963e-11/AGAP000252-PA [Anopheles gambiae str. PEST]
BT_B_ZJU_Singletons87423	190	38.35	gi|195568709|ref|XP_002102356.1|/8.63269e-32/GD19865 [Drosophila simulans]
BT_Q_ZJU_Singletons65091	190	38.35	-
BT_B_ZJU_Singletons102484	190	38.35	gi|156547737|ref|XP_001605478.1|/5.29332e-46/PREDICTED: similar to AP-3 complex beta3B subunit [Nasonia vitripennis]
BT_B_ZJU_Singletons103113	190	38.35	gi|122092232|sp|Q0Q028.1|DFP3_ANTMY/5.9848e-23/RecName: Full=Putative defense protein 3; Short=DFP-3; Flags: Precursor
BT_B_ZJU_Singletons103265	190	38.35	-
BT_Q_ZJU_Singletons61223	189	38.15	-
BT_Q_ZJU_Singletons158944	189	38.15	gi|237681135|ref|NP_001153712.1|/4.163e-18/catalase-like [Tribolium castaneum]
BT_Q_ZJU_Singletons112318	189	38.15	-
BT_B_ZJU_Singletons87989	189	38.15	-
BT_B_ZJU_Singletons78748	189	38.15	-
BT_Q_ZJU_Singletons11478	189	38.15	-
BT_Q_ZJU_Singletons35350	189	38.15	-
BT_B_ZJU_Singletons101422	189	38.15	-
BT_Q_ZJU_Singletons78846	189	38.15	-
BT_B_ZJU_Singletons99778	189	38.15	-
BT_B_ZJU_Singletons103576	189	38.15	gi|156547575|ref|XP_001602897.1|/0/PREDICTED: similar to DEAD box ATP-dependent RNA helicase [Nasonia vitripennis]
BT_B_ZJU_Singletons96447	189	38.15	gi|118795048|ref|XP_321892.3|/6.6445e-58/AGAP001257-PA [Anopheles gambiae str. PEST]
BT_B_ZJU_Singletons98856	188	37.94	-
BT_B_ZJU_Singletons101242	188	37.94	gi|307172340|gb|EFN63828.1|/1.28221e-126/Erlin-1 [Camponotus floridanus]
BT_Q_ZJU_Singletons22806	188	37.94	-
BT_ZHJ1_ZJU_Unigene52369	188	37.94	-
BT_ZHJ1_ZJU_Unigene49241	188	37.94	gi|91078482|ref|XP_975769.1|/1.54029e-43/PREDICTED: similar to AGAP006099-PA isoform 2 [Tribolium castaneum]
BT_Q_ZJU_Singletons25942	188	37.94	-
BT_Q_ZJU_Singletons9120	187	37.74	-
BT_B_ZJU_Singletons13448	187	37.74	-
BT_B_ZJU_Singletons82868	187	37.74	-
BT_Q_ZJU_Singletons22731	187	37.74	-
BT_ZHJ1_ZJU_Unigene43131	187	37.74	-
BT_B_ZJU_Singletons78388	187	37.74	-
BT_Q_ZJU_Singletons87151	187	37.74	-
BT_ZHJ1_ZJU_Unigene47400	187	37.74	-
BT_B_ZJU_Singletons101359	186	37.54	gi|307209302|gb|EFN86387.1|/2.10176e-23/hypothetical protein EAI_02902 [Harpegnathos saltator]
BT_Q_ZJU_Singletons8425	186	37.54	-
BT_B_ZJU_Singletons16806	186	37.54	-
BT_Q_ZJU_Singletons25600	186	37.54	-
BT_B_ZJU_Singletons96056	186	37.54	gi|149898855|gb|ABR27904.1|/2.123e-26/G protein gamma subunit [Triatoma infestans]
BT_ZHJ1_ZJU_Unigene36139	186	37.54	-
BT_Q_ZJU_Singletons53120	185	37.34	-
BT_B_ZJU_Singletons91452	185	37.34	gi|118790431|ref|XP_318578.3|/8.17722e-43/AGAP009567-PA [Anopheles gambiae str. PEST]
BT_ZHJ1_ZJU_Unigene12800	185	37.34	-
BT_Q_ZJU_Singletons111818	185	37.34	-
BT_Q_ZJU_Singletons54123	185	37.34	-
BT_Q_ZJU_Singletons149911	185	37.34	-
BT_Q_ZJU_Singletons17943	185	37.34	gi|260787380|ref|XP_002588731.1|/2.10244e-17/hypothetical protein BRAFLDRAFT_238276 [Branchiostoma floridae]
BT_B_ZJU_Singletons81495	185	37.34	-
BT_Q_ZJU_Singletons8151	185	37.34	-
BT_B_ZJU_Singletons99887	185	37.34	gi|91088997|ref|XP_967529.1|/4.27691e-10/PREDICTED: similar to Cytochrome c oxidase copper chaperone [Tribolium castaneum]
BT_B_ZJU_Singletons100431	185	37.34	gi|239790868|dbj|BAH71968.1|/8.98439e-33/ACYPI000351 [Acyrthosiphon pisum]
BT_Q_ZJU_Singletons31602	185	37.34	-
BT_ZHJ1_ZJU_Unigene14141	184	37.14	-
BT_B_ZJU_Singletons77379	184	37.14	-
BT_B_ZJU_Singletons24949	184	37.14	-
BT_B_ZJU_Singletons96625	184	37.14	-
BT_B_ZJU_Singletons100883	184	37.14	gi|183979272|dbj|BAG30797.1|/5.01251e-109/similar to CG1519-PA [Papilio xuthus]
BT_Q_ZJU_Singletons156484	184	37.14	-
BT_B_ZJU_Singletons21325	183	36.93	-
BT_B_ZJU_Singletons84969	183	36.93	gi|307178509|gb|EFN67198.1|/5.43015e-10/hypothetical protein EAG_09069 [Camponotus floridanus]
BT_Q_ZJU_Singletons9356	183	36.93	-
BT_ZHJ1_ZJU_Unigene36588	183	36.93	-
BT_Q_ZJU_Singletons30248	183	36.93	-
BT_Q_ZJU_Singletons27241	182	36.73	-
BT_B_ZJU_Singletons11341	182	36.73	-
BT_Q_ZJU_Singletons19246	182	36.73	-
BT_Q_ZJU_Singletons24955	182	36.73	-
BT_B_ZJU_Singletons96309	182	36.73	-
BT_ZHJ1_ZJU_Unigene52115	182	36.73	-
BT_Q_ZJU_Singletons95754	182	36.73	-
BT_B_ZJU_Singletons102997	181	36.53	gi|307200839|gb|EFN80892.1|/1.51806e-07/hypothetical protein EAI_11927 [Harpegnathos saltator]
BT_ZHJ1_ZJU_Unigene8120	181	36.53	-
BT_ZHJ1_ZJU_Unigene46144	181	36.53	gi|158292320|ref|XP_313835.4|/3.79456e-27/AGAP004533-PA [Anopheles gambiae str. PEST]
BT_B_ZJU_Singletons91723	181	36.53	gi|195055035|ref|XP_001994428.1|/1.10178e-10/GH16334 [Drosophila grimshawi]
BT_ZHJ1_ZJU_Unigene45111	181	36.53	-
BT_Q_ZJU_Singletons71023	181	36.53	-
BT_Q_ZJU_Singletons34116	181	36.53	-
BT_B_ZJU_Singletons21561	181	36.53	-
BT_B_ZJU_Singletons95110	181	36.53	-
BT_Q_ZJU_Singletons22399	181	36.53	gi|193671711|ref|XP_001951382.1|/1.92773e-90/PREDICTED: BTB/POZ domain-containing protein 10-like isoform 4 [Acyrthosiphon pisum]
BT_B_ZJU_Singletons71859	181	36.53	-
BT_Q_ZJU_Singletons57146	181	36.53	-
BT_Q_ZJU_Singletons154252	181	36.53	-
BT_B_ZJU_Singletons26212	180	36.33	gi|157132768|ref|XP_001662635.1|/6.95114e-93/Nop2p, putative [Aedes aegypti]
BT_B_ZJU_Singletons22839	180	36.33	gi|157117432|ref|XP_001658764.1|/3.25154e-56/tyrosine transporter [Aedes aegypti]
BT_B_ZJU_Singletons99468	180	36.33	-
BT_Q_ZJU_Singletons52435	180	36.33	-
BT_B_ZJU_Singletons92766	180	36.33	-
BT_B_ZJU_Singletons25587	180	36.33	-
BT_B_ZJU_Singletons103193	180	36.33	gi|242011701|ref|XP_002426585.1|/1.88447e-80/ADP-ribosylation factor GTPase-activating protein, putative [Pediculus humanus corporis]
BT_Q_ZJU_Singletons150140	180	36.33	-
BT_Q_ZJU_Singletons63899	180	36.33	-
BT_Q_ZJU_Singletons167356	180	36.33	gi|242016400|ref|XP_002428809.1|/8.95738e-85/transportin-3, putative [Pediculus humanus corporis]
BT_B_ZJU_Singletons102429	180	36.33	gi|157117782|ref|XP_001658935.1|/6.67647e-102/ubiquinone/menaquinone biosynthesis methyltransferase [Aedes aegypti]
BT_B_ZJU_Singletons103358	180	36.33	gi|307208555|gb|EFN85894.1|/5.72296e-176/Methionine aminopeptidase 2 [Harpegnathos saltator]
BT_B_ZJU_Singletons93488	180	36.33	-
BT_Q_ZJU_Singletons10888	180	36.33	-
BT_Q_ZJU_Singletons102498	179	36.13	-
BT_Q_ZJU_Singletons22680	179	36.13	-
BT_ZHJ1_ZJU_Unigene50119	179	36.13	-
BT_B_ZJU_Singletons91768	179	36.13	-
BT_ZHJ1_ZJU_Unigene51514	179	36.13	-
BT_Q_ZJU_Singletons6029	179	36.13	gi|195447324|ref|XP_002071163.1|/7.52506e-32/GK25645 [Drosophila willistoni]
BT_Q_ZJU_Singletons154426	179	36.13	-
BT_B_ZJU_Singletons20506	178	35.92	-
BT_Q_ZJU_Singletons13459	178	35.92	-
BT_B_ZJU_Singletons21933	178	35.92	gi|307178479|gb|EFN67168.1|/7.19369e-62/N-acetyltransferase MAK3-like protein [Camponotus floridanus]
BT_ZHJ1_ZJU_Unigene26313	178	35.92	-
BT_B_ZJU_Singletons88890	178	35.92	-
BT_Q_ZJU_Singletons74722	178	35.92	-
BT_Q_ZJU_Singletons84536	178	35.92	-
BT_Q_ZJU_Singletons103939	177	35.72	-
BT_Q_ZJU_Singletons35672	177	35.72	gi|195037889|ref|XP_001990393.1|/1.34572e-11/GH19322 [Drosophila grimshawi]
BT_B_ZJU_Singletons103569	177	35.72	gi|91081511|ref|XP_974643.1|/3.06785e-77/PREDICTED: similar to synaptobrevin [Tribolium castaneum]
BT_Q_ZJU_Singletons18306	177	35.72	-
BT_B_ZJU_Singletons101525	177	35.72	-
BT_Q_ZJU_Singletons127428	177	35.72	-
BT_B_ZJU_Singletons99254	176	35.52	-
BT_B_ZJU_Singletons92732	176	35.52	-
BT_Q_ZJU_Singletons13849	176	35.52	-
BT_Q_ZJU_Singletons164592	176	35.52	-
BT_Q_ZJU_Singletons36690	176	35.52	-
BT_Q_ZJU_Singletons7485	176	35.52	gi|91077074|ref|XP_969460.1|/1.66185e-11/PREDICTED: similar to CG3823 CG3823-PA [Tribolium castaneum]
BT_Q_ZJU_Singletons128787	176	35.52	-
BT_Q_ZJU_Singletons108832	175	35.32	-
BT_B_ZJU_Singletons92164	175	35.32	-
BT_B_ZJU_Singletons99389	175	35.32	gi|308323993|gb|ADO29132.1|/1.80575e-47/dynactin subunit 6 [Ictalurus punctatus]
BT_Q_ZJU_Singletons91259	175	35.32	-
BT_Q_ZJU_Singletons16649	175	35.32	-
BT_B_ZJU_Singletons87960	175	35.32	-
BT_B_ZJU_Singletons87091	175	35.32	-
BT_B_ZJU_Singletons102898	175	35.32	gi|58392833|ref|XP_319655.2|/1.10994e-140/AGAP008908-PA [Anopheles gambiae str. PEST]
BT_B_ZJU_Singletons86174	174	35.12	gi|195164502|ref|XP_002023086.1|/3.03013e-21/GL21167 [Drosophila persimilis]
BT_B_ZJU_Singletons77169	174	35.12	-
BT_Q_ZJU_Singletons26972	174	35.12	-
BT_B_ZJU_Singletons101047	174	35.12	gi|242020758|ref|XP_002430818.1|/1.20928e-49/protein BAT5, putative [Pediculus humanus corporis]
BT_Q_ZJU_Singletons116276	174	35.12	-
BT_B_ZJU_Singletons94715	174	35.12	gi|156543798|ref|XP_001606443.1|/4.04401e-52/PREDICTED: similar to TATA box binding protein (TBP)-associated factor, putative [Nasonia vitripennis]
BT_ZHJ1_ZJU_Unigene47534	174	35.12	-
BT_Q_ZJU_Singletons122914	174	35.12	-
BT_B_ZJU_Singletons26363	174	35.12	-
BT_Q_ZJU_Singletons133621	174	35.12	-
BT_B_ZJU_Singletons103928	174	35.12	gi|193647913|ref|XP_001951890.1|/6.04441e-134/PREDICTED: probable ATP-dependent RNA helicase DDX28-like [Acyrthosiphon pisum]
BT_B_ZJU_Singletons26283	173	34.92	gi|73978943|ref|XP_539898.2|/3.80112e-60/PREDICTED: similar to zinc finger protein 425 [Canis familiaris]
BT_Q_ZJU_Singletons159723	173	34.92	gi|91092296|ref|XP_969070.1|/1.04679e-13/PREDICTED: similar to CG1463 CG1463-PA [Tribolium castaneum]
BT_Q_ZJU_Singletons165679	173	34.92	gi|242014690|ref|XP_002428018.1|/1.31386e-18/Ribonuclease P/MRP protein subunit POP5, putative [Pediculus humanus corporis]
BT_Q_ZJU_Singletons128383	173	34.92	-
BT_ZHJ1_ZJU_Unigene1641	173	34.92	-
BT_Q_ZJU_Singletons8943	173	34.92	-
BT_B_ZJU_Singletons78577	173	34.92	-
BT_B_ZJU_Singletons93308	172	34.71	gi|307202125|gb|EFN81625.1|/1.40406e-52/DNA-directed RNA polymerase II subunit RPB3 [Harpegnathos saltator]
BT_Q_ZJU_Singletons41284	172	34.71	-
BT_B_ZJU_Singletons99766	172	34.71	-
BT_Q_ZJU_Singletons1459	172	34.71	gi|195117806|ref|XP_002003438.1|/6.06089e-47/GI17911 [Drosophila mojavensis]
BT_ZHJ1_ZJU_Unigene46578	172	34.71	-
BT_B_ZJU_Singletons75376	172	34.71	gi|223951437|gb|ACN29683.1|/1.60958e-09/alakaline phosphatase 2 [Nilaparvata lugens]
BT_ZHJ1_ZJU_Unigene31157	172	34.71	-
BT_B_ZJU_Singletons97189	171	34.51	-
BT_Q_ZJU_Singletons142229	171	34.51	-
BT_B_ZJU_Singletons98063	171	34.51	gi|195339170|ref|XP_002036193.1|/1.65192e-24/GM16890 [Drosophila sechellia]
BT_Q_ZJU_Singletons167321	170	34.31	gi|270009927|gb|EFA06375.1|/2.40321e-18/hypothetical protein TcasGA2_TC009251 [Tribolium castaneum]
BT_Q_ZJU_Singletons41278	170	34.31	gi|156547500|ref|XP_001600229.1|/1.72673e-08/PREDICTED: similar to phosphatase [Nasonia vitripennis]
BT_Q_ZJU_Singletons105038	170	34.31	-
BT_Q_ZJU_Singletons4573	170	34.31	-
BT_B_ZJU_Singletons26687	170	34.31	-
BT_B_ZJU_Singletons25762	170	34.31	-
BT_ZHJ1_ZJU_Unigene50505	170	34.31	-
BT_Q_ZJU_Singletons25172	170	34.31	-
BT_B_ZJU_Singletons103869	170	34.31	gi|1916626|gb|AAB51198.1|/7.96175e-27/CELF35-1 [Caenorhabditis elegans]
BT_Q_ZJU_Singletons145464	170	34.31	-
BT_B_ZJU_Singletons81854	169	34.11	-
BT_B_ZJU_Singletons104102	169	34.11	-
BT_B_ZJU_Singletons98744	169	34.11	-
BT_B_ZJU_Singletons103012	169	34.11	-
BT_B_ZJU_Singletons26955	169	34.11	gi|66516821|ref|XP_396989.2|/4.12946e-171/PREDICTED: WD and tetratricopeptide repeats protein 1-like [Apis mellifera]
BT_B_ZJU_Singletons85987	169	34.11	gi|242017789|ref|XP_002429369.1|/6.54417e-24/conserved hypothetical protein [Pediculus humanus corporis]
BT_Q_ZJU_Singletons25746	168	33.91	-
BT_Q_ZJU_Singletons31251	168	33.91	-
BT_B_ZJU_Singletons97842	168	33.91	-
BT_B_ZJU_Singletons89011	168	33.91	gi|270014029|gb|EFA10477.1|/3.30967e-15/hypothetical protein TcasGA2_TC012723 [Tribolium castaneum]
BT_B_ZJU_Singletons97920	168	33.91	gi|157106871|ref|XP_001649522.1|/1.21675e-88/phenylalanyl-tRNA synthetase beta chain [Aedes aegypti]
BT_Q_ZJU_Singletons13484	168	33.91	-
BT_B_ZJU_Singletons17319	168	33.91	-
BT_B_ZJU_Singletons88350	168	33.91	-
BT_Q_ZJU_Singletons26097	168	33.91	-
BT_Q_ZJU_Singletons166096	168	33.91	gi|195036970|ref|XP_001989941.1|/2.91815e-57/GH19071 [Drosophila grimshawi]
BT_B_ZJU_Singletons99799	168	33.91	-
BT_Q_ZJU_Singletons81663	167	33.7	-
BT_B_ZJU_Singletons24898	167	33.7	gi|307213305|gb|EFN88757.1|/5.12865e-73/Rac GTPase-activating protein 1 [Harpegnathos saltator]
BT_Q_ZJU_Singletons89979	167	33.7	-
BT_Q_ZJU_Singletons39557	167	33.7	-
BT_Q_ZJU_Singletons87507	167	33.7	-
BT_Q_ZJU_Singletons161924	167	33.7	-
BT_B_ZJU_Singletons97500	167	33.7	gi|91086139|ref|XP_968980.1|/1.64759e-15/PREDICTED: similar to AGAP008073-PA [Tribolium castaneum]
BT_Q_ZJU_Singletons21902	167	33.7	-
BT_B_ZJU_Singletons11115	167	33.7	-
BT_Q_ZJU_Singletons55598	167	33.7	-
BT_Q_ZJU_Singletons32879	167	33.7	-
BT_B_ZJU_Singletons104095	167	33.7	gi|156552139|ref|XP_001605562.1|/0/PREDICTED: similar to ENSANGP00000018366 [Nasonia vitripennis]
BT_B_ZJU_Singletons88033	167	33.7	-
BT_ZHJ1_ZJU_Unigene22097	167	33.7	gi|242015386|ref|XP_002428340.1|/2.63827e-92/UBX domain-containing protein, putative [Pediculus humanus corporis]
BT_B_ZJU_Singletons25684	167	33.7	-
BT_B_ZJU_Singletons92701	167	33.7	gi|112983130|ref|NP_001037598.1|/2.99469e-06/nuclear cap-binding protein subunit 2 [Bombyx mori]
BT_Q_ZJU_Singletons142196	167	33.7	-
BT_ZHJ1_ZJU_Unigene50436	167	33.7	gi|307213083|gb|EFN88605.1|/1.33447e-12/hypothetical protein EAI_10907 [Harpegnathos saltator]
BT_B_ZJU_Singletons26222	167	33.7	-
BT_Q_ZJU_Singletons26435	166	33.5	gi|239788444|dbj|BAH70904.1|/2.36773e-35/ACYPI31744 [Acyrthosiphon pisum]
BT_Q_ZJU_Singletons115329	166	33.5	-
BT_B_ZJU_Singletons89764	166	33.5	-
BT_B_ZJU_Singletons89302	166	33.5	-
BT_Q_ZJU_Singletons10626	166	33.5	gi|194749489|ref|XP_001957171.1|/7.59283e-40/GF20115 [Drosophila ananassae]
BT_Q_ZJU_Singletons15229	166	33.5	gi|242023708|ref|XP_002432273.1|/7.61547e-140/GTP-binding protein 128up, putative [Pediculus humanus corporis]
BT_Q_ZJU_Singletons163885	166	33.5	-
BT_ZHJ1_ZJU_Unigene43435	166	33.5	-
BT_Q_ZJU_Singletons14976	166	33.5	-
BT_ZHJ1_ZJU_Unigene47482	166	33.5	gi|110671462|gb|ABG81982.1|/2.74143e-38/putative ribosomal protein S25 [Diaphorina citri]
BT_B_ZJU_Singletons101116	165	33.3	gi|91095067|ref|XP_972655.1|/3.99715e-125/PREDICTED: similar to succinyl-coa synthetase beta chain [Tribolium castaneum]
BT_Q_ZJU_Singletons122451	165	33.3	-
BT_B_ZJU_Singletons16475	165	33.3	-
BT_B_ZJU_Singletons91430	165	33.3	-
BT_B_ZJU_Singletons96930	165	33.3	gi|54289289|gb|AAV31928.1|/5.26904e-29/vitellogenin C [Ochlerotatus atropalpus]
BT_Q_ZJU_Singletons8786	165	33.3	-
BT_Q_ZJU_Singletons18540	165	33.3	-
BT_B_ZJU_Singletons101022	165	33.3	-
BT_B_ZJU_Singletons102048	165	33.3	-
BT_B_ZJU_Singletons85263	165	33.3	-
BT_Q_ZJU_Singletons33144	164	33.1	-
BT_Q_ZJU_Singletons129517	164	33.1	-
BT_B_ZJU_Singletons89691	164	33.1	gi|307198208|gb|EFN79223.1|/1.65964e-35/DnaJ-like protein subfamily C member 7 [Harpegnathos saltator]
BT_B_ZJU_Singletons104091	164	33.1	gi|307181237|gb|EFN68934.1|/5.90802e-63/Protein tyrosine phosphatase type IVA 1 [Camponotus floridanus]
BT_Q_ZJU_Singletons14798	164	33.1	-
BT_B_ZJU_Singletons103489	164	33.1	gi|283837917|ref|NP_001164640.1|/0/suppressor of variegation 3-9 isoform 2 [Apis mellifera]
BT_B_ZJU_Singletons101134	164	33.1	-
BT_Q_ZJU_Singletons127888	164	33.1	-
BT_B_ZJU_Singletons103486	164	33.1	gi|242020246|ref|XP_002430566.1|/6.80236e-58/Lysosomal acid phosphatase precursor, putative [Pediculus humanus corporis]
BT_Q_ZJU_Singletons40582	164	33.1	-
BT_B_ZJU_Singletons75097	164	33.1	gi|156538841|ref|XP_001607999.1|/1.60958e-09/PREDICTED: similar to glucosidase, alpha, acid [Nasonia vitripennis]
BT_B_ZJU_Singletons97607	163	32.9	-
BT_B_ZJU_Singletons7113	163	32.9	-
BT_Q_ZJU_Singletons157781	163	32.9	-
BT_B_ZJU_Singletons103296	163	32.9	-
BT_B_ZJU_Singletons100884	163	32.9	-
BT_B_ZJU_Singletons103261	163	32.9	gi|156545275|ref|XP_001605178.1|/3.61857e-143/PREDICTED: similar to CG1531-PB [Nasonia vitripennis]
BT_B_ZJU_Singletons99294	163	32.9	gi|156553324|ref|XP_001601425.1|/8.59564e-111/PREDICTED: similar to proteasome beta-subunit [Nasonia vitripennis]
BT_B_ZJU_Singletons93032	163	32.9	gi|307202383|gb|EFN81811.1|/1.35437e-12/Cleavage stimulation factor 64 kDa subunit [Harpegnathos saltator]
BT_Q_ZJU_Singletons19487	163	32.9	-
BT_Q_ZJU_Singletons15416	162	32.7	gi|307183421|gb|EFN70243.1|/2.12929e-139/Sodium- and chloride-dependent GABA transporter ine [Camponotus floridanus]
BT_B_ZJU_Singletons100180	162	32.7	-
BT_B_ZJU_Singletons93437	162	32.7	-
BT_B_ZJU_Singletons21396	162	32.7	-
BT_B_ZJU_Singletons98449	162	32.7	gi|189235480|ref|XP_967613.2|/3.82646e-27/PREDICTED: similar to CG11563 CG11563-PA [Tribolium castaneum]
BT_B_ZJU_Singletons90967	162	32.7	-
BT_Q_ZJU_Singletons13014	162	32.7	-
BT_Q_ZJU_Singletons2894	162	32.7	gi|182894140|gb|ACA51846.1|/6.96843e-53/cytochrome P450 YP6CM1vQ [Bemisia tabaci]
BT_ZHJ1_ZJU_Unigene49905	162	32.7	-
BT_Q_ZJU_Singletons78522	161	32.49	-
BT_Q_ZJU_Singletons162600	161	32.49	-
BT_B_ZJU_Singletons88414	161	32.49	-
BT_B_ZJU_Singletons103236	161	32.49	gi|91077474|ref|XP_968267.1|/0/PREDICTED: similar to Transport and Golgi organization 4 CG1796-PA [Tribolium castaneum]
BT_Q_ZJU_Singletons17441	161	32.49	gi|193697617|ref|XP_001943575.1|/1.65477e-83/PREDICTED: facilitated trehalose transporter Tret1-like [Acyrthosiphon pisum]
BT_Q_ZJU_Singletons85565	161	32.49	-
BT_B_ZJU_Singletons89087	161	32.49	-
BT_B_ZJU_Singletons7110	161	32.49	gi|307204525|gb|EFN83205.1|/2.74835e-61/Protein-associating with the carboxyl-terminal domain of ezrin [Harpegnathos saltator]
BT_ZHJ1_ZJU_Unigene5824	161	32.49	-
BT_B_ZJU_Singletons85908	161	32.49	gi|307187668|gb|EFN72640.1|/5.9327e-17/Malignant T cell amplified sequence 1 [Camponotus floridanus]
BT_Q_ZJU_Singletons52329	161	32.49	-
BT_B_ZJU_Singletons92836	161	32.49	-
BT_B_ZJU_Singletons92239	160	32.29	gi|307195855|gb|EFN77651.1|/7.70351e-57/Coatomer subunit zeta-1 [Harpegnathos saltator]
BT_B_ZJU_Singletons99843	160	32.29	-
BT_B_ZJU_Singletons79933	160	32.29	-
BT_Q_ZJU_Singletons123477	160	32.29	-
BT_B_ZJU_Singletons9047	160	32.29	gi|307206210|gb|EFN84290.1|/7.62009e-26/Prefoldin subunit 6 [Harpegnathos saltator]
BT_Q_ZJU_Singletons5253	160	32.29	-
BT_ZHJ1_ZJU_Unigene21722	160	32.29	-
BT_ZHJ1_ZJU_Unigene41044	160	32.29	-
BT_ZHJ1_ZJU_Unigene52170	160	32.29	gi|241785831|ref|XP_002400518.1|/5.23488e-81/thioredoxin-dependent peroxide reductase [Ixodes scapularis]
BT_Q_ZJU_Singletons40147	160	32.29	-
BT_Q_ZJU_Singletons114583	160	32.29	-
BT_B_ZJU_Singletons88187	160	32.29	-
BT_Q_ZJU_Singletons110938	160	32.29	-
BT_B_ZJU_Singletons68532	159	32.09	-
BT_B_ZJU_Singletons15788	159	32.09	-
BT_ZHJ1_ZJU_Unigene11882	159	32.09	-
BT_B_ZJU_Singletons102284	159	32.09	gi|242020148|ref|XP_002430518.1|/1.51391e-111/mitochondrial-processing peptidase alpha subunit, mitochondrial precursor, putative [Pediculus humanus corporis]
BT_B_ZJU_Singletons4407	159	32.09	-
BT_Q_ZJU_Singletons151588	159	32.09	-
BT_ZHJ1_ZJU_Unigene40856	159	32.09	gi|193716219|ref|XP_001951495.1|/5.3364e-13/PREDICTED: hypothetical protein LOC100165336 [Acyrthosiphon pisum]
BT_Q_ZJU_Singletons32246	159	32.09	-
BT_B_ZJU_Singletons86565	159	32.09	-
BT_B_ZJU_Singletons92418	159	32.09	gi|195331460|ref|XP_002032419.1|/6.93247e-45/GM23523 [Drosophila sechellia]
BT_B_ZJU_Singletons102873	159	32.09	gi|156547510|ref|XP_001603936.1|/0/PREDICTED: similar to 26S proteasome regulatory complex ATPase RPT4 [Nasonia vitripennis]
BT_B_ZJU_Singletons25362	158	31.89	-
BT_Q_ZJU_Singletons144886	158	31.89	-
BT_Q_ZJU_Singletons31702	158	31.89	-
BT_Q_ZJU_Singletons85325	158	31.89	-
BT_B_ZJU_Singletons104002	158	31.89	gi|242022924|ref|XP_002431887.1|/1.1517e-40/DNA double-strand break repair Rad50 ATPase, putative [Pediculus humanus corporis]
BT_Q_ZJU_Singletons18577	158	31.89	-
BT_Q_ZJU_Singletons18768	158	31.89	-
BT_B_ZJU_Singletons26451	158	31.89	-
BT_B_ZJU_Singletons101291	158	31.89	gi|307187670|gb|EFN72642.1|/2.69755e-31/Prefoldin subunit 2 [Camponotus floridanus]
BT_B_ZJU_Singletons78195	158	31.89	-
BT_B_ZJU_Singletons98411	158	31.89	-
BT_B_ZJU_Singletons96366	157	31.69	-
BT_B_ZJU_Singletons98262	157	31.69	-
BT_Q_ZJU_Singletons28362	157	31.69	-
BT_B_ZJU_Singletons93399	157	31.69	-
BT_Q_ZJU_Singletons152100	157	31.69	-
BT_ZHJ1_ZJU_Unigene32181	157	31.69	-
BT_B_ZJU_Singletons103627	157	31.69	-
BT_ZHJ1_ZJU_Unigene47331	156	31.48	-
BT_Q_ZJU_Singletons9606	156	31.48	-
BT_Q_ZJU_Singletons129823	156	31.48	-
BT_B_ZJU_Singletons87875	156	31.48	gi|270016119|gb|EFA12567.1|/2.25991e-16/hypothetical protein TcasGA2_TC004196 [Tribolium castaneum]
BT_Q_ZJU_Singletons34304	156	31.48	-
BT_B_ZJU_Singletons26251	156	31.48	-
BT_Q_ZJU_Singletons30295	156	31.48	-
BT_Q_ZJU_Singletons10112	156	31.48	-
BT_B_ZJU_Singletons101975	156	31.48	-
BT_B_ZJU_Singletons101802	156	31.48	gi|157131660|ref|XP_001655912.1|/1.81582e-84/methylthioadenosine phosphorylase [Aedes aegypti]
BT_B_ZJU_Singletons103649	156	31.48	gi|193586979|ref|XP_001952482.1|/0/PREDICTED: tyrosine-protein kinase CSK-like [Acyrthosiphon pisum]
BT_B_ZJU_Singletons15343	156	31.48	-
BT_B_ZJU_Singletons26034	156	31.48	-
BT_B_ZJU_Singletons93223	156	31.48	-
BT_ZHJ1_ZJU_Unigene51897	156	31.48	gi|193620177|ref|XP_001944948.1|/3.00009e-84/PREDICTED: prostaglandin reductase 1-like [Acyrthosiphon pisum]
BT_ZHJ1_ZJU_Unigene45332	156	31.48	-
BT_Q_ZJU_Singletons112951	155	31.28	-
BT_B_ZJU_Singletons97855	155	31.28	gi|307189647|gb|EFN73985.1|/4.27879e-54/PAB-dependent poly(A)-specific ribonuclease subunit 2 [Camponotus floridanus]
BT_Q_ZJU_Singletons23279	155	31.28	-
BT_Q_ZJU_Singletons10706	155	31.28	-
BT_Q_ZJU_Singletons154567	155	31.28	-
BT_B_ZJU_Singletons96808	155	31.28	-
BT_B_ZJU_Singletons25947	155	31.28	-
BT_B_ZJU_Singletons5021	155	31.28	-
BT_B_ZJU_Singletons104096	155	31.28	gi|270003255|gb|EEZ99702.1|/0/hypothetical protein TcasGA2_TC002463 [Tribolium castaneum]
BT_ZHJ1_ZJU_Unigene33109	155	31.28	-
BT_B_ZJU_Singletons94662	155	31.28	-
BT_Q_ZJU_Singletons55542	154	31.08	-
BT_ZHJ1_ZJU_Unigene33261	154	31.08	-
BT_B_ZJU_Singletons88016	154	31.08	-
BT_B_ZJU_Singletons104119	154	31.08	gi|91077850|ref|XP_971897.1|/0/PREDICTED: similar to metalloprotease [Tribolium castaneum]
BT_Q_ZJU_Singletons99965	154	31.08	-
BT_B_ZJU_Singletons72378	154	31.08	-
BT_ZHJ1_ZJU_Unigene43958	154	31.08	-
BT_B_ZJU_Singletons94977	154	31.08	-
BT_B_ZJU_Singletons104122	154	31.08	gi|242009602|ref|XP_002425572.1|/7.17444e-55/lingerer, putative [Pediculus humanus corporis]
BT_Q_ZJU_Singletons33651	154	31.08	-
BT_Q_ZJU_Singletons133030	154	31.08	-
BT_B_ZJU_Singletons88766	154	31.08	gi|307190597|gb|EFN74579.1|/1.09781e-34/Histidine triad nucleotide-binding protein 1 [Camponotus floridanus]
BT_ZHJ1_ZJU_Unigene15317	153	30.88	-
BT_Q_ZJU_Singletons80466	153	30.88	-
BT_B_ZJU_Singletons19125	153	30.88	-
BT_Q_ZJU_Singletons10294	153	30.88	-
BT_Q_ZJU_Singletons4145	153	30.88	-
BT_Q_ZJU_Singletons83964	153	30.88	-
BT_ZHJ1_ZJU_Unigene30299	153	30.88	-
BT_Q_ZJU_Singletons57236	153	30.88	-
BT_B_ZJU_Singletons104068	153	30.88	-
BT_Q_ZJU_Singletons50650	153	30.88	-
BT_B_ZJU_Singletons81598	153	30.88	-
BT_ZHJ1_ZJU_Unigene49020	153	30.88	-
BT_Q_ZJU_Singletons134190	152	30.68	-
BT_B_ZJU_Singletons22367	152	30.68	-
BT_B_ZJU_Singletons95515	152	30.68	-
BT_B_ZJU_Singletons80832	152	30.68	-
BT_Q_ZJU_Singletons6902	152	30.68	-
BT_B_ZJU_Singletons101392	152	30.68	-
BT_ZHJ1_ZJU_Unigene42526	152	30.68	-
BT_Q_ZJU_Singletons111844	152	30.68	-
BT_ZHJ1_ZJU_Unigene48578	152	30.68	-
BT_Q_ZJU_Singletons29827	152	30.68	-
BT_B_ZJU_Singletons103651	152	30.68	gi|242003452|ref|XP_002422737.1|/0/Phosphoribosylformylglycinamidine synthase, putative [Pediculus humanus corporis]
BT_Q_ZJU_Singletons84649	152	30.68	-
BT_ZHJ1_ZJU_Unigene47940	152	30.68	gi|156358531|ref|XP_001624571.1|/9.26064e-10/predicted protein [Nematostella vectensis]
BT_Q_ZJU_Singletons52827	152	30.68	-
BT_B_ZJU_Singletons91385	152	30.68	-
BT_B_ZJU_Singletons103743	151	30.48	gi|91094163|ref|XP_970089.1|/4.18635e-83/PREDICTED: similar to CG3894 CG3894-PA [Tribolium castaneum]
BT_Q_ZJU_Singletons154442	151	30.48	-
BT_B_ZJU_Singletons91185	151	30.48	-
BT_Q_ZJU_Singletons25500	151	30.48	-
BT_B_ZJU_Singletons97695	151	30.48	gi|91091742|ref|XP_966408.1|/5.66759e-11/PREDICTED: similar to AGAP000313-PA isoform 1 [Tribolium castaneum]
BT_Q_ZJU_Singletons17118	151	30.48	-
BT_Q_ZJU_Singletons131345	151	30.48	-
BT_Q_ZJU_Singletons31086	151	30.48	gi|66561334|ref|XP_623809.1|/1.01992e-62/PREDICTED: u3 small nucleolar ribonucleoprotein protein IMP3-like [Apis mellifera]
BT_Q_ZJU_Singletons127629	151	30.48	-
BT_ZHJ1_ZJU_Unigene13979	151	30.48	-
BT_Q_ZJU_Singletons21790	151	30.48	-
BT_Q_ZJU_Singletons167554	150	30.27	gi|156554339|ref|XP_001603366.1|/5.24981e-160/PREDICTED: similar to ENSANGP00000014711 [Nasonia vitripennis]
BT_Q_ZJU_Singletons33118	150	30.27	-
BT_B_ZJU_Singletons104133	150	30.27	gi|307202414|gb|EFN81834.1|/0/Importin subunit beta-1 [Harpegnathos saltator]
BT_Q_ZJU_Singletons46996	150	30.27	-
BT_Q_ZJU_Singletons15941	150	30.27	-
BT_Q_ZJU_Singletons112660	150	30.27	-
BT_Q_ZJU_Singletons59546	150	30.27	-
BT_B_ZJU_Singletons16477	150	30.27	-
BT_B_ZJU_Singletons85047	150	30.27	-
BT_Q_ZJU_Singletons33219	150	30.27	-
BT_ZHJ1_ZJU_Unigene51963	150	30.27	-
BT_Q_ZJU_Singletons5454	150	30.27	-
BT_Q_ZJU_Singletons153488	150	30.27	-
BT_B_ZJU_Singletons101559	149	30.07	-
BT_B_ZJU_Singletons92295	149	30.07	-
BT_Q_ZJU_Singletons139898	149	30.07	-
BT_Q_ZJU_Singletons25041	149	30.07	gi|193704624|ref|XP_001944278.1|/1.16246e-45/PREDICTED: protein regulator of cytokinesis 1-like [Acyrthosiphon pisum]
BT_B_ZJU_Singletons84586	149	30.07	-
BT_B_ZJU_Singletons97972	149	30.07	-
BT_ZHJ1_ZJU_Unigene31673	149	30.07	-
BT_Q_ZJU_Singletons81754	149	30.07	-
BT_Q_ZJU_Singletons22607	149	30.07	-
BT_Q_ZJU_Singletons57307	149	30.07	-
BT_B_ZJU_Singletons101769	149	30.07	-
BT_Q_ZJU_Singletons152631	149	30.07	-
BT_B_ZJU_Singletons99688	149	30.07	-
BT_B_ZJU_Singletons103725	149	30.07	gi|270015184|gb|EFA11632.1|/1.00671e-12/hypothetical protein TcasGA2_TC000010 [Tribolium castaneum]
BT_B_ZJU_Singletons15790	148	29.87	-
BT_Q_ZJU_Singletons27718	148	29.87	-
BT_Q_ZJU_Singletons126011	148	29.87	-
BT_Q_ZJU_Singletons137572	148	29.87	-
BT_Q_ZJU_Singletons128660	148	29.87	-
BT_B_ZJU_Singletons10316	148	29.87	-
BT_Q_ZJU_Singletons32180	148	29.87	-
BT_B_ZJU_Singletons103867	148	29.87	gi|218775025|dbj|BAH03523.1|/0/ABC transporter [Bombyx mori]
BT_B_ZJU_Singletons99098	148	29.87	-
BT_Q_ZJU_Singletons2860	148	29.87	-
BT_B_ZJU_Singletons101214	148	29.87	-
BT_Q_ZJU_Singletons118291	148	29.87	-
BT_Q_ZJU_Singletons126739	148	29.87	-
BT_B_ZJU_Singletons94198	147	29.67	-
BT_ZHJ1_ZJU_Unigene47608	147	29.67	-
BT_Q_ZJU_Singletons22205	147	29.67	-
BT_B_ZJU_Singletons103350	147	29.67	gi|291235153|ref|XP_002737508.1|/0/PREDICTED: predicted protein-like [Saccoglossus kowalevskii]
BT_ZHJ1_ZJU_Unigene27822	147	29.67	-
BT_B_ZJU_Singletons21294	147	29.67	-
BT_B_ZJU_Singletons97843	147	29.67	-
BT_ZHJ1_ZJU_Unigene33785	147	29.67	-
BT_B_ZJU_Singletons103155	147	29.67	-
BT_Q_ZJU_Singletons132342	147	29.67	-
BT_B_ZJU_Singletons76970	147	29.67	-
BT_B_ZJU_Singletons93498	147	29.67	-
BT_Q_ZJU_Singletons54189	147	29.67	-
BT_Q_ZJU_Singletons160982	146	29.47	-
BT_Q_ZJU_Singletons9115	146	29.47	-
BT_Q_ZJU_Singletons117189	146	29.47	-
BT_Q_ZJU_Singletons138292	146	29.47	-
BT_B_ZJU_Singletons77943	146	29.47	-
BT_B_ZJU_Singletons73670	146	29.47	-
BT_Q_ZJU_Singletons134611	146	29.47	-
BT_ZHJ1_ZJU_Unigene52245	146	29.47	gi|156549522|ref|XP_001600320.1|/1.84129e-143/PREDICTED: similar to serine-threonine kinase receptor-associated protein [Nasonia vitripennis]
BT_Q_ZJU_Singletons153898	146	29.47	gi|156552653|ref|XP_001603443.1|/2.29974e-24/PREDICTED: similar to conserved hypothetical protein [Nasonia vitripennis]
BT_B_ZJU_Singletons96767	146	29.47	-
BT_Q_ZJU_Singletons126446	146	29.47	-
BT_Q_ZJU_Singletons33273	146	29.47	-
BT_B_ZJU_Singletons96607	146	29.47	-
BT_Q_ZJU_Singletons140763	145	29.26	-
BT_B_ZJU_Singletons79045	145	29.26	-
BT_ZHJ1_ZJU_Unigene48608	145	29.26	gi|162809318|dbj|BAF95583.1|/8.79749e-18/putative RNA polymerase II transcriptional coactivator [Antheraea yamamai]
BT_Q_ZJU_Singletons4675	145	29.26	gi|156548072|ref|XP_001606214.1|/4.96939e-19/PREDICTED: similar to sulfate transporter [Nasonia vitripennis]
BT_ZHJ1_ZJU_Unigene34230	145	29.26	-
BT_B_ZJU_Singletons88319	145	29.26	-
BT_Q_ZJU_Singletons9528	145	29.26	-
BT_Q_ZJU_Singletons62955	145	29.26	-
BT_Q_ZJU_Singletons54358	145	29.26	-
BT_ZHJ1_ZJU_Unigene30598	145	29.26	-
BT_ZHJ1_ZJU_Unigene23797	145	29.26	-
BT_B_ZJU_Singletons92825	145	29.26	-
BT_B_ZJU_Singletons98261	144	29.06	-
BT_Q_ZJU_Singletons11013	144	29.06	-
BT_B_ZJU_Singletons71000	144	29.06	-
BT_Q_ZJU_Singletons71853	144	29.06	-
BT_Q_ZJU_Singletons41380	144	29.06	-
BT_Q_ZJU_Singletons47336	144	29.06	-
BT_B_ZJU_Singletons93021	144	29.06	-
BT_ZHJ1_ZJU_Unigene35871	144	29.06	-
BT_B_ZJU_Singletons100278	144	29.06	gi|91086893|ref|XP_970527.1|/1.00442e-12/PREDICTED: similar to CG3760 CG3760-PB [Tribolium castaneum]
BT_B_ZJU_Singletons103917	144	29.06	gi|307174012|gb|EFN64722.1|/0/Ubiquitin carboxyl-terminal hydrolase 5 [Camponotus floridanus]
BT_B_ZJU_Singletons94596	144	29.06	-
BT_ZHJ1_ZJU_Unigene51237	144	29.06	gi|70909551|emb|CAJ17197.1|/5.07782e-101/ribosomal protein S3e [Scarabaeus laticollis]
BT_B_ZJU_Singletons25371	144	29.06	gi|156551872|ref|XP_001603255.1|/2.94324e-41/PREDICTED: similar to GA12600-PA isoform 1 [Nasonia vitripennis]
BT_B_ZJU_Singletons103447	143	28.86	gi|193634299|ref|XP_001944859.1|/8.10329e-165/PREDICTED: selenium-binding protein 1-B-like [Acyrthosiphon pisum]
BT_Q_ZJU_Singletons120486	143	28.86	-
BT_B_ZJU_Singletons95817	143	28.86	gi|307205412|gb|EFN83753.1|/1.50697e-21/Ribonuclease P protein subunit p40 [Harpegnathos saltator]
BT_B_ZJU_Singletons79894	143	28.86	-
BT_Q_ZJU_Singletons114779	143	28.86	-
BT_ZHJ1_ZJU_Unigene46945	143	28.86	-
BT_B_ZJU_Singletons103616	142	28.66	gi|124487673|gb|ABN11925.1|/2.9123e-115/putative vacuolar ATP synthase subunit B [Maconellicoccus hirsutus]
BT_B_ZJU_Singletons93521	142	28.66	-
BT_Q_ZJU_Singletons15592	142	28.66	-
BT_B_ZJU_Singletons101158	142	28.66	-
BT_Q_ZJU_Singletons33164	142	28.66	-
BT_Q_ZJU_Singletons22834	142	28.66	gi|156547599|ref|XP_001603266.1|/9.74055e-56/PREDICTED: similar to conserved hypothetical protein [Nasonia vitripennis]
BT_ZHJ1_ZJU_Unigene5229	142	28.66	-
BT_B_ZJU_Singletons103678	142	28.66	gi|66523683|ref|XP_393437.2|/0/PREDICTED: aspartyl-tRNA synthetase, cytoplasmic [Apis mellifera]
BT_B_ZJU_Singletons90495	142	28.66	-
BT_B_ZJU_Singletons97103	142	28.66	-
BT_B_ZJU_Singletons102170	142	28.66	gi|307207058|gb|EFN84867.1|/3.35481e-148/Casein kinase II subunit alpha [Harpegnathos saltator]
BT_Q_ZJU_Singletons58233	142	28.66	-
BT_Q_ZJU_Singletons17	142	28.66	-
BT_Q_ZJU_Singletons141510	142	28.66	-
BT_Q_ZJU_Singletons19640	142	28.66	-
BT_ZHJ1_ZJU_Unigene48023	142	28.66	-
BT_Q_ZJU_Singletons15239	142	28.66	-
BT_B_ZJU_Singletons87353	141	28.46	-
BT_B_ZJU_Singletons101965	141	28.46	-
BT_ZHJ1_ZJU_Unigene46709	141	28.46	-
BT_Q_ZJU_Singletons66529	141	28.46	-
BT_B_ZJU_Singletons26482	141	28.46	-
BT_Q_ZJU_Singletons1831	141	28.46	gi|91094389|ref|XP_971252.1|/2.95321e-40/PREDICTED: similar to NC2alpha CG10318-PA [Tribolium castaneum]
BT_B_ZJU_Singletons102412	141	28.46	-
BT_Q_ZJU_Singletons11697	141	28.46	gi|193575579|ref|XP_001951870.1|/2.46738e-26/PREDICTED: proclotting enzyme-like isoform 1 [Acyrthosiphon pisum]
BT_Q_ZJU_Singletons6170	141	28.46	-
BT_B_ZJU_Singletons97775	141	28.46	gi|198250388|gb|ACH85196.1|/4.78872e-90/heat shock protein 20 [Bemisia tabaci]
BT_Q_ZJU_Singletons162557	140	28.26	-
BT_Q_ZJU_Singletons156713	140	28.26	-
BT_Q_ZJU_Singletons141184	140	28.26	-
BT_B_ZJU_Singletons101287	140	28.26	gi|307172628|gb|EFN63987.1|/1.50012e-98/Dihydropyrimidine dehydrogenase [NADP+] [Camponotus floridanus]
BT_Q_ZJU_Singletons65456	140	28.26	-
BT_Q_ZJU_Singletons153312	140	28.26	-
BT_Q_ZJU_Singletons125514	140	28.26	-
BT_B_ZJU_Singletons72052	140	28.26	-
BT_B_ZJU_Singletons103477	140	28.26	gi|240849003|ref|NP_001155537.1|/5.32505e-71/protein YIPF1 [Acyrthosiphon pisum]
BT_Q_ZJU_Singletons149608	140	28.26	-
BT_Q_ZJU_Singletons100918	140	28.26	-
BT_B_ZJU_Singletons18727	139	28.05	-
BT_B_ZJU_Singletons85545	139	28.05	-
BT_Q_ZJU_Singletons5516	139	28.05	-
BT_B_ZJU_Singletons86308	139	28.05	gi|307206343|gb|EFN84400.1|/3.96595e-08/Max-like protein X [Harpegnathos saltator]
BT_Q_ZJU_Singletons154970	139	28.05	-
BT_Q_ZJU_Singletons148459	139	28.05	-
BT_Q_ZJU_Singletons125755	139	28.05	-
BT_ZHJ1_ZJU_Unigene52305	139	28.05	gi|270007469|gb|EFA03917.1|/3.65462e-68/hypothetical protein TcasGA2_TC014051 [Tribolium castaneum]
BT_Q_ZJU_Singletons35794	138	27.85	-
BT_Q_ZJU_Singletons110861	138	27.85	-
BT_B_ZJU_Singletons103453	138	27.85	gi|270001623|gb|EEZ98070.1|/2.29116e-50/hypothetical protein TcasGA2_TC000477 [Tribolium castaneum]
BT_Q_ZJU_Singletons9919	138	27.85	-
BT_Q_ZJU_Singletons31789	138	27.85	-
BT_Q_ZJU_Singletons6837	138	27.85	-
BT_B_ZJU_Singletons95812	138	27.85	gi|307210532|gb|EFN87022.1|/5.9478e-18/Zinc transporter ZIP1 [Harpegnathos saltator]
BT_B_ZJU_Singletons100851	138	27.85	gi|156541566|ref|XP_001600489.1|/3.39476e-33/PREDICTED: similar to Rab GTPase-interacting factor golgi membrane protein [Nasonia vitripennis]
BT_Q_ZJU_Singletons126859	138	27.85	-
BT_ZHJ1_ZJU_Unigene45112	138	27.85	-
BT_B_ZJU_Singletons78949	138	27.85	-
BT_Q_ZJU_Singletons16951	138	27.85	-
BT_B_ZJU_Singletons99375	138	27.85	gi|307192118|gb|EFN75446.1|/2.68396e-35/UPF0463 transmembrane protein C6orf35-like protein [Harpegnathos saltator]
BT_B_ZJU_Singletons95893	138	27.85	-
BT_ZHJ1_ZJU_Unigene47194	138	27.85	gi|240849643|ref|NP_001155867.1|/2.62014e-12/translocase of outer mitochondrial membrane 7 homolog [Nasonia vitripennis]
BT_Q_ZJU_Singletons140764	138	27.85	-
BT_ZHJ1_ZJU_Unigene49661	138	27.85	-
BT_B_ZJU_Singletons81153	137	27.65	-
BT_B_ZJU_Singletons90837	137	27.65	-
BT_B_ZJU_Singletons93263	137	27.65	-
BT_B_ZJU_Singletons102482	137	27.65	gi|195502062|ref|XP_002098059.1|/1.26989e-07/GE10153 [Drosophila yakuba]
BT_Q_ZJU_Singletons13809	137	27.65	-
BT_B_ZJU_Singletons81611	137	27.65	-
BT_B_ZJU_Singletons100844	137	27.65	-
BT_Q_ZJU_Singletons138612	137	27.65	-
BT_Q_ZJU_Singletons130424	137	27.65	-
BT_ZHJ1_ZJU_Unigene40759	137	27.65	gi|89213828|gb|ABD64222.1|/6.9373e-29/adenine nucleotide translocator [Myzus persicae]
BT_B_ZJU_Singletons81182	136	27.45	-
BT_B_ZJU_Singletons91021	136	27.45	-
BT_Q_ZJU_Singletons14048	136	27.45	-
BT_B_ZJU_Singletons100433	136	27.45	gi|225719490|gb|ACO15591.1|/3.59721e-82/Cystathionine gamma-lyase [Caligus clemensi]
BT_B_ZJU_Singletons103821	136	27.45	gi|291464103|gb|ADE05589.1|/1.03942e-116/cytochrome P450 354A5 [Manduca sexta]
BT_Q_ZJU_Singletons17944	136	27.45	gi|59894802|gb|AAX11212.1|/4.26645e-23/preprotachykinin [Periplaneta americana]
BT_Q_ZJU_Singletons70578	136	27.45	-
BT_Q_ZJU_Singletons21044	136	27.45	gi|193662244|ref|XP_001949662.1|/1.06202e-91/PREDICTED: putative serine protease K12H4.7-like [Acyrthosiphon pisum]
BT_B_ZJU_Singletons94068	136	27.45	-
BT_Q_ZJU_Singletons35191	136	27.45	-
BT_Q_ZJU_Singletons153768	136	27.45	gi|307214673|gb|EFN89602.1|/5.66445e-23/Coatomer subunit epsilon [Harpegnathos saltator]
BT_ZHJ1_ZJU_Unigene46246	136	27.45	-
BT_Q_ZJU_Singletons146899	135	27.25	gi|157124904|ref|XP_001660580.1|/2.4981e-23/cytochrome B5 (cytb5) [Aedes aegypti]
BT_Q_ZJU_Singletons152230	135	27.25	-
BT_Q_ZJU_Singletons131525	135	27.25	-
BT_Q_ZJU_Singletons34200	135	27.25	-
BT_B_ZJU_Singletons95249	135	27.25	-
BT_ZHJ1_ZJU_Unigene27000	135	27.25	-
BT_ZHJ1_ZJU_Unigene29076	135	27.25	-
BT_B_ZJU_Singletons103205	135	27.25	gi|307181895|gb|EFN69335.1|/2.96489e-158/Ferrochelatase, mitochondrial [Camponotus floridanus]
BT_B_ZJU_Singletons98881	135	27.25	gi|156554152|ref|XP_001599414.1|/1.98652e-61/PREDICTED: similar to conserved hypothetical protein [Nasonia vitripennis]
BT_ZHJ1_ZJU_Unigene50935	135	27.25	gi|242016119|ref|XP_002428683.1|/1.12627e-32/10 kDa heat shock protein, putative [Pediculus humanus corporis]
BT_Q_ZJU_Singletons17385	135	27.25	-
BT_Q_ZJU_Singletons121385	135	27.25	-
BT_B_ZJU_Singletons101166	135	27.25	gi|307197078|gb|EFN78446.1|/3.04677e-80/UPF0400 protein C20orf77-like protein [Harpegnathos saltator]
BT_Q_ZJU_Singletons102013	135	27.25	-
BT_ZHJ1_ZJU_Unigene52292	135	27.25	-
BT_Q_ZJU_Singletons55097	134	27.04	-
BT_Q_ZJU_Singletons62386	134	27.04	-
BT_B_ZJU_Singletons26908	134	27.04	gi|157127464|ref|XP_001654993.1|/5.76431e-24/hypothetical protein AaeL_AAEL002179 [Aedes aegypti]
BT_Q_ZJU_Singletons28841	134	27.04	-
BT_B_ZJU_Singletons24814	134	27.04	-
BT_B_ZJU_Singletons96245	134	27.04	-
BT_B_ZJU_Singletons103625	134	27.04	gi|3127936|emb|CAA06690.1|/8.15658e-126/nuclear receptor [Tenebrio molitor]
BT_ZHJ1_ZJU_Unigene46573	134	27.04	-
BT_Q_ZJU_Singletons1394	134	27.04	-
BT_Q_ZJU_Singletons28913	134	27.04	-
BT_B_ZJU_Singletons103007	134	27.04	-
BT_B_ZJU_Singletons16970	134	27.04	gi|242024617|ref|XP_002432723.1|/1.42837e-59/26S proteasome non-ATPase regulatory subunit, putative [Pediculus humanus corporis]
BT_B_ZJU_Singletons99930	134	27.04	-
BT_B_ZJU_Singletons103909	134	27.04	gi|91083225|ref|XP_973597.1|/0/PREDICTED: similar to CG7371 CG7371-PA [Tribolium castaneum]
BT_B_ZJU_Singletons99619	133	26.84	-
BT_Q_ZJU_Singletons154438	133	26.84	-
BT_B_ZJU_Singletons12615	133	26.84	-
BT_B_ZJU_Singletons97200	133	26.84	-
BT_Q_ZJU_Singletons22312	133	26.84	-
BT_Q_ZJU_Singletons161680	133	26.84	-
BT_Q_ZJU_Singletons25231	133	26.84	-
BT_Q_ZJU_Singletons116401	133	26.84	-
BT_Q_ZJU_Singletons162301	133	26.84	-
BT_Q_ZJU_Singletons2742	133	26.84	-
BT_Q_ZJU_Singletons106155	133	26.84	-
BT_Q_ZJU_Singletons79368	133	26.84	-
BT_B_ZJU_Singletons17530	133	26.84	-
BT_Q_ZJU_Singletons39311	133	26.84	-
BT_Q_ZJU_Singletons165094	133	26.84	-
BT_Q_ZJU_Singletons166251	133	26.84	-
BT_Q_ZJU_Singletons17062	133	26.84	gi|307208189|gb|EFN85663.1|/1.96297e-28/FAS-associated factor 1 [Harpegnathos saltator]
BT_Q_ZJU_Singletons117204	133	26.84	-
BT_B_ZJU_Singletons22139	133	26.84	-
BT_Q_ZJU_Singletons25206	132	26.64	-
BT_Q_ZJU_Singletons34638	132	26.64	-
BT_B_ZJU_Singletons102635	132	26.64	gi|307179470|gb|EFN67794.1|/8.16297e-106/U3 small nucleolar RNA-associated protein 15-like protein [Camponotus floridanus]
BT_B_ZJU_Singletons103516	132	26.64	gi|307186807|gb|EFN72230.1|/3.30349e-76/UPF0493 protein AAEL009648 [Camponotus floridanus]
BT_B_ZJU_Singletons26956	132	26.64	gi|242008071|ref|XP_002424836.1|/1.03688e-152/conserved hypothetical protein [Pediculus humanus corporis]
BT_B_ZJU_Singletons86095	132	26.64	gi|307213620|gb|EFN89006.1|/4.33509e-52/Ubiquitin-conjugating enzyme E2-17 kDa [Harpegnathos saltator]
BT_Q_ZJU_Singletons84579	132	26.64	-
BT_B_ZJU_Singletons94472	132	26.64	-
BT_B_ZJU_Singletons94367	132	26.64	gi|242009896|ref|XP_002425718.1|/4.04005e-30/eukaryotic translation initiation factor 1A, putative [Pediculus humanus corporis]
BT_B_ZJU_Singletons81546	132	26.64	-
BT_Q_ZJU_Singletons95988	132	26.64	-
BT_B_ZJU_Singletons103963	132	26.64	gi|307206361|gb|EFN84413.1|/0/Ubiquitin carboxyl-terminal hydrolase 7 [Harpegnathos saltator]
BT_B_ZJU_Singletons101097	132	26.64	gi|156552454|ref|XP_001601194.1|/9.71455e-55/PREDICTED: similar to GTP-binding protein [Nasonia vitripennis]
BT_Q_ZJU_Singletons137628	131	26.44	-
BT_Q_ZJU_Singletons26578	131	26.44	-
BT_B_ZJU_Singletons95845	131	26.44	-
BT_B_ZJU_Singletons25599	131	26.44	gi|91078076|ref|XP_971952.1|/7.25299e-75/PREDICTED: similar to prolyl-tRNA synthetase [Tribolium castaneum]
BT_B_ZJU_Singletons78420	131	26.44	-
BT_Q_ZJU_Singletons21560	131	26.44	-
BT_ZHJ1_ZJU_Unigene52106	131	26.44	gi|156551332|ref|XP_001602084.1|/6.51889e-17/PREDICTED: hypothetical protein [Nasonia vitripennis]
BT_B_ZJU_Singletons90854	131	26.44	-
BT_Q_ZJU_Singletons3628	131	26.44	-
BT_Q_ZJU_Singletons4634	131	26.44	-
BT_B_ZJU_Singletons101063	131	26.44	gi|91090592|ref|XP_972768.1|/2.88715e-59/PREDICTED: similar to transcription initiation factor RRN3 [Tribolium castaneum]
BT_ZHJ1_ZJU_Unigene50506	131	26.44	-
BT_Q_ZJU_Singletons141606	131	26.44	-
BT_B_ZJU_Singletons84499	131	26.44	-
BT_Q_ZJU_Singletons16192	130	26.24	-
BT_Q_ZJU_Singletons129694	130	26.24	-
BT_B_ZJU_Singletons92811	130	26.24	-
BT_B_ZJU_Singletons10609	130	26.24	-
BT_B_ZJU_Singletons85578	130	26.24	gi|156540278|ref|XP_001599352.1|/1.62223e-22/PREDICTED: similar to ENSANGP00000014480 [Nasonia vitripennis]
BT_B_ZJU_Singletons16399	130	26.24	-
BT_B_ZJU_Singletons100584	130	26.24	-
BT_ZHJ1_ZJU_Unigene52503	130	26.24	gi|91076012|ref|XP_966490.1|/4.90788e-138/PREDICTED: similar to succinyl-CoA synthetase small subunit, putative isoform 1 [Tribolium castaneum]
BT_Q_ZJU_Singletons161546	130	26.24	-
BT_B_ZJU_Singletons103746	130	26.24	-
BT_Q_ZJU_Singletons111810	130	26.24	-
BT_Q_ZJU_Singletons20280	130	26.24	-
BT_ZHJ1_ZJU_Unigene50720	130	26.24	-
BT_Q_ZJU_Singletons26005	129	26.04	gi|307188429|gb|EFN73186.1|/4.46087e-26/COP9 signalosome complex subunit 8 [Camponotus floridanus]
BT_B_ZJU_Singletons102001	129	26.04	gi|242011367|ref|XP_002426424.1|/3.11099e-34/BRCA1-associated RING domain protein, putative [Pediculus humanus corporis]
BT_B_ZJU_Singletons101607	129	26.04	gi|225711962|gb|ACO11827.1|/3.69868e-87/Ribosome production factor 1 [Lepeophtheirus salmonis]
BT_Q_ZJU_Singletons4045	129	26.04	-
BT_Q_ZJU_Singletons21120	129	26.04	-
BT_Q_ZJU_Singletons155467	129	26.04	-
BT_B_ZJU_Singletons20533	129	26.04	-
BT_Q_ZJU_Singletons14771	129	26.04	-
BT_Q_ZJU_Singletons139626	129	26.04	gi|157120564|ref|XP_001653666.1|/1.66332e-35/arp2/3 complex 20 kd subunit [Aedes aegypti]
BT_B_ZJU_Singletons90458	129	26.04	gi|239792197|dbj|BAH72467.1|/6.02643e-17/ACYPI009119 [Acyrthosiphon pisum]
BT_Q_ZJU_Singletons85122	129	26.04	-
BT_Q_ZJU_Singletons31908	128	25.83	gi|256708537|gb|ACV20871.1|/6.24735e-30/trehalose 6-phosphate synthase [Nilaparvata lugens]
BT_B_ZJU_Singletons74957	128	25.83	-
BT_Q_ZJU_Singletons27413	128	25.83	-
BT_Q_ZJU_Singletons41573	128	25.83	-
BT_B_ZJU_Singletons86438	128	25.83	-
BT_ZHJ1_ZJU_Unigene51278	128	25.83	-
BT_B_ZJU_Singletons25477	128	25.83	-
BT_ZHJ1_ZJU_Unigene30555	128	25.83	-
BT_ZHJ1_ZJU_Unigene32695	128	25.83	-
BT_Q_ZJU_Singletons8698	128	25.83	-
BT_B_ZJU_Singletons102704	128	25.83	gi|157133375|ref|XP_001656227.1|/1.52238e-99/leucyl aminopeptidase, putative [Aedes aegypti]
BT_ZHJ1_ZJU_Unigene7477	128	25.83	-
BT_B_ZJU_Singletons100659	127	25.63	-
BT_B_ZJU_Singletons103478	127	25.63	gi|66513683|ref|XP_394878.2|/4.32597e-97/PREDICTED: nucleolar complex protein 4 homolog B-like [Apis mellifera]
BT_Q_ZJU_Singletons758	127	25.63	-
BT_B_ZJU_Singletons101524	127	25.63	-
BT_Q_ZJU_Singletons117290	127	25.63	-
BT_ZHJ1_ZJU_Unigene5602	127	25.63	gi|157136503|ref|XP_001656859.1|/2.90687e-15/hypothetical protein AaeL_AAEL003455 [Aedes aegypti]
BT_ZHJ1_ZJU_Unigene38142	127	25.63	-
BT_Q_ZJU_Singletons30001	127	25.63	-
BT_B_ZJU_Singletons23153	127	25.63	-
BT_B_ZJU_Singletons102670	127	25.63	gi|157120082|ref|XP_001659581.1|/1.76029e-23/hypothetical protein AaeL_AAEL008899 [Aedes aegypti]
BT_B_ZJU_Singletons97233	127	25.63	-
BT_Q_ZJU_Singletons25226	127	25.63	-
BT_B_ZJU_Singletons93994	127	25.63	-
BT_B_ZJU_Singletons94270	126	25.43	-
BT_B_ZJU_Singletons100084	126	25.43	-
BT_Q_ZJU_Singletons140141	126	25.43	-
BT_Q_ZJU_Singletons161610	126	25.43	gi|194757503|ref|XP_001961004.1|/1.2403e-62/GF13652 [Drosophila ananassae]
BT_B_ZJU_Singletons90955	126	25.43	gi|46561748|gb|AAT01079.1|/2.04264e-41/putative delta-9 desaturase 1 [Homalodisca vitripennis]
BT_ZHJ1_ZJU_Unigene18010	126	25.43	-
BT_B_ZJU_Singletons26722	126	25.43	-
BT_B_ZJU_Singletons86705	126	25.43	gi|307210621|gb|EFN87066.1|/2.902e-27/Probable 28S ribosomal protein S16, mitochondrial [Harpegnathos saltator]
BT_B_ZJU_Singletons26236	126	25.43	gi|242021990|ref|XP_002431425.1|/0/116 kDa U5 small nuclear ribonucleoprotein component, putative [Pediculus humanus corporis]
BT_B_ZJU_Singletons94085	126	25.43	gi|307180154|gb|EFN68188.1|/8.68576e-30/Protein BCCIP-like protein [Camponotus floridanus]
BT_Q_ZJU_Singletons27586	126	25.43	-
BT_B_ZJU_Singletons18815	126	25.43	gi|66521366|ref|XP_624552.1|/4.2292e-34/PREDICTED: ubiquitin-like protein 7-like [Apis mellifera]
BT_Q_ZJU_Singletons5398	126	25.43	-
BT_B_ZJU_Singletons84309	126	25.43	-
BT_B_ZJU_Singletons102528	126	25.43	gi|91091902|ref|XP_971322.1|/4.68385e-58/PREDICTED: similar to surfeit 5 [Tribolium castaneum]
BT_ZHJ1_ZJU_Unigene24195	126	25.43	-
BT_Q_ZJU_Singletons137920	126	25.43	-
BT_ZHJ1_ZJU_Unigene5211	126	25.43	gi|237874213|ref|NP_001153863.1|/7.96611e-153/Obg-like ATPase 1 [Acyrthosiphon pisum]
BT_Q_ZJU_Singletons50611	125	25.23	-
BT_B_ZJU_Singletons93559	125	25.23	-
BT_Q_ZJU_Singletons5528	125	25.23	-
BT_B_ZJU_Singletons16604	125	25.23	-
BT_B_ZJU_Singletons100695	125	25.23	gi|156547363|ref|XP_001603154.1|/4.87267e-69/PREDICTED: similar to 6-phosphogluconolactonase [Nasonia vitripennis]
BT_ZHJ1_ZJU_Unigene28742	125	25.23	-
BT_Q_ZJU_Singletons122835	125	25.23	-
BT_Q_ZJU_Singletons153271	125	25.23	-
BT_B_ZJU_Singletons77650	125	25.23	-
BT_ZHJ1_ZJU_Unigene43457	125	25.23	gi|195113089|ref|XP_002001102.1|/6.74343e-08/GI22154 [Drosophila mojavensis]
BT_Q_ZJU_Singletons127136	125	25.23	-
BT_Q_ZJU_Singletons167587	125	25.23	-
BT_ZHJ1_ZJU_Unigene31315	125	25.23	-
BT_Q_ZJU_Singletons107080	125	25.23	-
BT_Q_ZJU_Singletons145314	124	25.03	-
BT_B_ZJU_Singletons9530	124	25.03	-
BT_Q_ZJU_Singletons149733	124	25.03	-
BT_B_ZJU_Singletons103512	124	25.03	-
BT_Q_ZJU_Singletons166342	124	25.03	-
BT_Q_ZJU_Singletons5016	124	25.03	gi|242017448|ref|XP_002429200.1|/4.08129e-158/male sterility domain-containing protein, putative [Pediculus humanus corporis]
BT_B_ZJU_Singletons89335	124	25.03	gi|242015157|ref|XP_002428240.1|/5.56861e-39/cytochrome P-450, putative [Pediculus humanus corporis]
BT_ZHJ1_ZJU_Unigene27139	124	25.03	-
BT_Q_ZJU_Singletons10247	124	25.03	-
BT_B_ZJU_Singletons90944	124	25.03	-
BT_Q_ZJU_Singletons106431	123	24.82	-
BT_Q_ZJU_Singletons25354	123	24.82	-
BT_Q_ZJU_Singletons4795	123	24.82	-
BT_B_ZJU_Singletons96892	123	24.82	gi|91084965|ref|XP_971914.1|/1.33371e-48/PREDICTED: similar to predicted protein [Tribolium castaneum]
BT_Q_ZJU_Singletons924	123	24.82	-
BT_Q_ZJU_Singletons59961	123	24.82	-
BT_B_ZJU_Singletons100619	123	24.82	gi|193700092|ref|XP_001951744.1|/3.58542e-125/PREDICTED: ABC transporter G family member 20-like isoform 1 [Acyrthosiphon pisum]
BT_Q_ZJU_Singletons151415	123	24.82	-
BT_B_ZJU_Singletons81386	123	24.82	gi|300487873|gb|ACT68012.1|/9.58526e-23/cytochrome P450 CYP6CX1v1 [Bemisia tabaci]
BT_ZHJ1_ZJU_Unigene35659	123	24.82	-
BT_Q_ZJU_Singletons162106	123	24.82	-
BT_Q_ZJU_Singletons120658	123	24.82	-
BT_B_ZJU_Singletons101450	123	24.82	gi|242018018|ref|XP_002429480.1|/2.5904e-61/Aquaporin AQPcic, putative [Pediculus humanus corporis]
BT_Q_ZJU_Singletons23192	123	24.82	-
BT_Q_ZJU_Singletons12837	123	24.82	-
BT_Q_ZJU_Singletons119668	123	24.82	-
BT_B_ZJU_Singletons99416	123	24.82	gi|91093211|ref|XP_969739.1|/5.10066e-34/PREDICTED: similar to small nuclear ribonucleoprotein at 69D CG10753-PA [Tribolium castaneum]
BT_Q_ZJU_Singletons22658	123	24.82	-
BT_B_ZJU_Singletons72692	122	24.62	-
[truncated: 13,104 more rows]

## Sheet: Asia II 3
Genes	Raw Intensity-Asia II 3	TPM-Asia II 3	nr annotation
BT_ZHJ1_ZJU_Unigene42105	24344	5359.12	gi|52220953|ref|YP_086814.1|/8.89592e-29/NADH dehydrogenase subunit 2 [Bemisia tabaci]
BT_B_ZJU_Singletons68453	17623	3879.55	-
BT_Q_ZJU_Singletons35268	16159	3557.26	-
BT_ZHJ1_ZJU_Unigene47174	9461	2082.76	gi|113205580|ref|NP_001037895.1|/4.51576e-12/ubiquinol-cytochrome c reductase complex [Xenopus (Silurana) tropicalis]
BT_ZHJ1_ZJU_Unigene46534	9230	2031.9	-
BT_ZHJ1_ZJU_Unigene50136	8006	1762.45	-
BT_B_ZJU_Singletons74897	7913	1741.98	-
BT_ZHJ1_ZJU_Unigene49872	6736	1482.87	gi|157361531|gb|ABV44723.1|/6.16736e-61/60S ribosomal protein L23-like protein [Phlebotomus papatasi]
BT_B_ZJU_Singletons75975	6065	1335.16	gi|209737538|gb|ACI69638.1|/6.27793e-14/Cytochrome b-c1 complex subunit Rieske, mitochondrial precursor [Salmo salar]
BT_B_ZJU_Singletons100594	5951	1310.06	-
BT_ZHJ1_ZJU_Unigene37368	5911	1301.25	-
BT_ZHJ1_ZJU_Unigene31023	5538	1219.14	-
BT_ZHJ1_ZJU_Unigene49480	5144	1132.41	gi|307199295|gb|EFN79948.1|/1.56465e-41/60S ribosomal protein L36 [Harpegnathos saltator]
BT_ZHJ1_ZJU_Unigene50362	4892	1076.93	gi|195382531|ref|XP_002049983.1|/7.39009e-69/GJ20445 [Drosophila virilis]
BT_B_ZJU_Singletons93648	4725	1040.17	gi|170029346|ref|XP_001842554.1|/2.26241e-08/conserved hypothetical protein [Culex quinquefasciatus]
BT_Q_ZJU_Singletons15671	4642	1021.9	-
BT_B_ZJU_Singletons71696	4598	1012.21	-
BT_ZHJ1_ZJU_Unigene47655	4592	1010.89	-
BT_ZHJ1_ZJU_Unigene40759	4464	982.71	gi|89213828|gb|ABD64222.1|/6.9373e-29/adenine nucleotide translocator [Myzus persicae]
BT_ZHJ1_ZJU_Unigene40076	4400	968.62	gi|110755333|ref|XP_001121817.1|/2.93805e-08/PREDICTED: cytochrome c oxidase subunit 6A1, mitochondrial [Apis mellifera]
BT_ZHJ1_ZJU_Unigene32450	4357	959.16	gi|46561762|gb|AAT01086.1|/4.81827e-14/putative activated protein kinase C receptor [Homalodisca vitripennis]
BT_B_ZJU_Singletons93071	4244	934.28	-
BT_Q_ZJU_Singletons56307	4182	920.63	-
BT_Q_ZJU_Singletons9807	4154	914.47	-
BT_B_ZJU_Singletons21104	4122	907.42	-
BT_B_ZJU_Singletons94343	4105	903.68	gi|48096382|ref|XP_392446.1|/1.49389e-08/PREDICTED: death-associated protein 1-like [Apis mellifera]
BT_B_ZJU_Singletons77386	3959	871.54	-
BT_Q_ZJU_Singletons142486	3930	865.15	-
BT_ZHJ1_ZJU_Unigene25730	3681	810.34	-
BT_B_ZJU_Singletons1186	3657	805.06	-
BT_ZHJ1_ZJU_Unigene52119	3521	775.12	gi|114319091|gb|ABI63547.1|/4.60622e-103/triosephosphate isomerase [Blattella germanica]
BT_Q_ZJU_Singletons13361	3463	762.35	-
BT_B_ZJU_Singletons74007	3337	734.61	-
BT_ZHJ1_ZJU_Unigene38219	3310	728.67	-
BT_ZHJ1_ZJU_Unigene50188	3116	685.96	-
BT_Q_ZJU_Singletons38408	2981	656.24	-
BT_ZHJ1_ZJU_Unigene50558	2980	656.02	gi|91091798|ref|XP_970498.1|/1.53412e-59/PREDICTED: similar to S14e ribosomal protein [Tribolium castaneum]
BT_B_ZJU_Singletons95850	2928	644.57	-
BT_Q_ZJU_Singletons6941	2869	631.58	-
BT_ZHJ1_ZJU_Unigene48841	2831	623.22	gi|242007986|ref|XP_002424794.1|/6.88123e-47/60S ribosomal protein L9, putative [Pediculus humanus corporis]
BT_ZHJ1_ZJU_Unigene21726	2822	621.24	gi|296238232|ref|XP_002764075.1|/1.54437e-20/PREDICTED: tubulin alpha-3C/D chain isoform 2 [Callithrix jacchus]
BT_ZHJ1_ZJU_Unigene37561	2815	619.7	-
BT_ZHJ1_ZJU_Unigene52003	2796	615.51	-
BT_ZHJ1_ZJU_Unigene36139	2713	597.24	-
BT_ZHJ1_ZJU_Unigene42974	2610	574.57	gi|240848562|ref|NP_001155834.1|/1.55813e-09/cytochrome c oxidase subunit 5B, mitochondrial [Acyrthosiphon pisum]
BT_ZHJ1_ZJU_Unigene45429	2572	566.2	-
BT_ZHJ1_ZJU_Unigene43243	2526	556.08	gi|66519683|ref|XP_391917.2|/4.83656e-14/PREDICTED: adenosylhomocysteinase-like [Apis mellifera]
BT_ZHJ1_ZJU_Unigene22953	2450	539.35	-
BT_Q_ZJU_Singletons126314	2438	536.7	-
BT_ZHJ1_ZJU_Unigene51594	2408	530.1	gi|147902318|ref|NP_001085179.1|/7.3491e-33/nudix-type motif 5 [Xenopus laevis]
BT_ZHJ1_ZJU_Unigene44730	2383	524.6	gi|110671516|gb|ABG82009.1|/3.03988e-21/putative ribosomal protein L28 [Diaphorina citri]
BT_Q_ZJU_Singletons31173	2349	517.11	gi|220678848|emb|CAX12968.1|/5.44554e-07/novel ubiquitin-protein ligase protein [Danio rerio]
BT_Q_ZJU_Singletons147575	2317	510.07	-
BT_B_ZJU_Singletons89383	2257	496.86	-
BT_B_ZJU_Singletons72935	2257	496.86	-
BT_Q_ZJU_Singletons137965	2252	495.76	-
BT_B_ZJU_Singletons69641	2178	479.47	-
BT_ZHJ1_ZJU_Unigene47671	2059	453.27	gi|242006851|ref|XP_002424258.1|/1.43341e-63/40S ribosomal protein S16, putative [Pediculus humanus corporis]
BT_ZHJ1_ZJU_Unigene32908	2021	444.91	-
BT_B_ZJU_Singletons85570	1990	438.08	gi|241781184|ref|XP_002400257.1|/1.98131e-12/ribosomal protein L39, putative [Ixodes scapularis]
BT_Q_ZJU_Singletons141538	1938	426.63	-
BT_ZHJ1_ZJU_Unigene51074	1929	424.65	gi|31232346|ref|XP_318689.1|/5.65771e-30/AGAP009652-PA [Anopheles gambiae str. PEST]
BT_ZHJ1_ZJU_Unigene44646	1786	393.17	-
BT_B_ZJU_Singletons91686	1775	390.75	-
BT_ZHJ1_ZJU_Unigene49263	1772	390.09	gi|91080447|ref|XP_969254.1|/7.76286e-51/PREDICTED: similar to peroxiredoxin-like protein [Tribolium castaneum]
BT_Q_ZJU_Singletons129098	1771	389.87	-
BT_ZHJ1_ZJU_Unigene51261	1771	389.87	gi|28630253|gb|AAN73355.1|/5.01275e-80/ribosomal protein L5 [Branchiostoma lanceolatum]
BT_ZHJ1_ZJU_Unigene32512	1770	389.65	-
BT_B_ZJU_Singletons68778	1691	372.26	-
BT_ZHJ1_ZJU_Unigene51466	1667	366.98	-
BT_B_ZJU_Singletons75210	1650	363.23	-
BT_ZHJ1_ZJU_Unigene49831	1642	361.47	gi|240848663|ref|NP_001155672.1|/5.42532e-62/60S ribosomal protein L21-like [Acyrthosiphon pisum]
BT_B_ZJU_Singletons91626	1600	352.23	-
BT_ZHJ1_ZJU_Unigene36651	1592	350.46	-
BT_Q_ZJU_Singletons80893	1592	350.46	-
BT_Q_ZJU_Singletons61443	1588	349.58	-
BT_Q_ZJU_Singletons44111	1582	348.26	-
BT_Q_ZJU_Singletons68072	1565	344.52	-
BT_Q_ZJU_Singletons2056	1554	342.1	-
BT_ZHJ1_ZJU_Unigene48329	1551	341.44	-
BT_B_ZJU_Singletons82647	1530	336.82	-
BT_ZHJ1_ZJU_Unigene45982	1520	334.61	gi|307189014|gb|EFN73531.1|/1.10499e-55/40S ribosomal protein S15a [Camponotus floridanus]
BT_B_ZJU_Singletons75921	1518	334.17	-
BT_B_ZJU_Singletons94723	1512	332.85	-
BT_B_ZJU_Singletons77104	1473	324.27	-
BT_Q_ZJU_Singletons85767	1461	321.63	-
BT_Q_ZJU_Singletons69966	1460	321.41	-
BT_B_ZJU_Singletons101362	1448	318.76	-
BT_B_ZJU_Singletons98243	1381	304.01	gi|242015624|ref|XP_002428453.1|/2.91959e-24/WD-repeat protein YNL035C, putative [Pediculus humanus corporis]
BT_B_ZJU_Singletons94181	1375	302.69	-
BT_ZHJ1_ZJU_Unigene42071	1373	302.25	-
BT_ZHJ1_ZJU_Unigene49547	1365	300.49	gi|121543615|gb|ABM55519.1|/1.97078e-47/putative ribosomal protein L13A [Maconellicoccus hirsutus]
BT_Q_ZJU_Singletons136913	1359	299.17	-
BT_ZHJ1_ZJU_Unigene44150	1354	298.07	-
BT_Q_ZJU_Singletons17657	1348	296.75	-
BT_B_ZJU_Singletons70103	1348	296.75	-
BT_B_ZJU_Singletons100316	1347	296.53	-
BT_Q_ZJU_Singletons24697	1344	295.87	-
BT_B_ZJU_Singletons102643	1331	293.01	gi|170059692|ref|XP_001865472.1|/1.64671e-114/NADH-ubiquinone oxidoreductase 39 kda subunit [Culex quinquefasciatus]
BT_B_ZJU_Singletons91096	1321	290.81	gi|48094605|ref|XP_394221.1|/9.79576e-20/PREDICTED: glucose dehydrogenase [acceptor] [Apis mellifera]
BT_ZHJ1_ZJU_Unigene31609	1302	286.62	-
BT_Q_ZJU_Singletons916	1291	284.2	-
BT_Q_ZJU_Singletons154426	1289	283.76	-
BT_B_ZJU_Singletons69185	1282	282.22	-
BT_Q_ZJU_Singletons17748	1278	281.34	-
BT_Q_ZJU_Singletons119369	1276	280.9	-
BT_B_ZJU_Singletons89379	1260	277.38	-
BT_B_ZJU_Singletons88766	1249	274.96	gi|307190597|gb|EFN74579.1|/1.09781e-34/Histidine triad nucleotide-binding protein 1 [Camponotus floridanus]
BT_Q_ZJU_Singletons21511	1245	274.08	-
BT_B_ZJU_Singletons93350	1216	267.69	gi|170041182|ref|XP_001848352.1|/3.48247e-27/3-hydroxyacyl-coa dehyrogenase [Culex quinquefasciatus]
BT_B_ZJU_Singletons102733	1212	266.81	gi|158287621|ref|XP_309608.4|/1.32896e-119/AGAP004055-PA [Anopheles gambiae str. PEST]
BT_B_ZJU_Singletons101448	1204	265.05	gi|91087635|ref|XP_973117.1|/2.8179e-116/PREDICTED: similar to proteasome zeta subunit [Tribolium castaneum]
BT_B_ZJU_Singletons101713	1204	265.05	-
BT_Q_ZJU_Singletons977	1180	259.77	-
BT_ZHJ1_ZJU_Unigene11773	1168	257.12	-
BT_Q_ZJU_Singletons29015	1168	257.12	-
BT_B_ZJU_Singletons93689	1163	256.02	-
BT_Q_ZJU_Singletons29397	1161	255.58	-
BT_ZHJ1_ZJU_Unigene42476	1154	254.04	-
BT_ZHJ1_ZJU_Unigene37119	1152	253.6	-
BT_B_ZJU_Singletons94107	1150	253.16	gi|263173415|gb|ACY69936.1|/5.94573e-71/60S ribosomal protein L10A [Cimex lectularius]
BT_Q_ZJU_Singletons80589	1142	251.4	-
BT_ZHJ1_ZJU_Unigene46352	1139	250.74	-
BT_ZHJ1_ZJU_Unigene50329	1139	250.74	gi|110671484|gb|ABG81993.1|/1.61273e-63/putative ribosomal protein S13e [Diaphorina citri]
BT_ZHJ1_ZJU_Unigene46012	1135	249.86	gi|121543794|gb|ABM55562.1|/3.33915e-28/ribosomal protein L37A-like protein [Maconellicoccus hirsutus]
BT_B_ZJU_Singletons101907	1125	247.66	gi|195135143|ref|XP_002011994.1|/6.10906e-35/GI16716 [Drosophila mojavensis]
BT_B_ZJU_Singletons103119	1122	247	-
BT_B_ZJU_Singletons73801	1116	245.68	-
BT_Q_ZJU_Singletons67423	1115	245.46	-
BT_Q_ZJU_Singletons160924	1107	243.7	gi|270004132|gb|EFA00580.1|/3.35896e-28/hypothetical protein TcasGA2_TC003450 [Tribolium castaneum]
BT_ZHJ1_ZJU_Unigene48774	1106	243.48	-
BT_B_ZJU_Singletons20618	1104	243.04	-
BT_ZHJ1_ZJU_Unigene48322	1101	242.38	gi|295393298|gb|ADG03469.1|/4.8729e-28/heat shock protein 90 [Bemisia tabaci]
BT_ZHJ1_ZJU_Unigene18979	1092	240.39	-
BT_B_ZJU_Singletons75434	1079	237.53	-
BT_Q_ZJU_Singletons27982	1076	236.87	-
BT_B_ZJU_Singletons97050	1073	236.21	gi|58377313|ref|XP_309539.2|/4.77577e-33/glutaredoxin (AGAP011107-PA) [Anopheles gambiae str. PEST]
BT_Q_ZJU_Singletons108845	1064	234.23	-
BT_Q_ZJU_Singletons34863	1060	233.35	-
BT_Q_ZJU_Singletons2821	1060	233.35	-
BT_B_ZJU_Singletons100348	1048	230.71	gi|209693414|ref|NP_001129405.1|/1.56947e-13/odorant-binding protein [Acyrthosiphon pisum]
BT_ZHJ1_ZJU_Unigene51799	1044	229.83	-
BT_ZHJ1_ZJU_Unigene16691	1041	229.17	-
BT_ZHJ1_ZJU_Unigene52085	1040	228.95	gi|133256|sp|P21522.1|ROA1_SCHAM/6.98842e-56/RecName: Full=Heterogeneous nuclear ribonucleoprotein A1, A2/B1 homolog
BT_ZHJ1_ZJU_Unigene44441	1032	227.19	-
BT_Q_ZJU_Singletons161187	1030	226.75	-
BT_Q_ZJU_Singletons2746	1019	224.32	-
BT_Q_ZJU_Singletons107329	1014	223.22	-
BT_B_ZJU_Singletons14207	1002	220.58	-
BT_ZHJ1_ZJU_Unigene41778	1002	220.58	-
BT_Q_ZJU_Singletons25942	998	219.7	-
BT_B_ZJU_Singletons4955	996	219.26	-
BT_B_ZJU_Singletons104027	989	217.72	-
BT_Q_ZJU_Singletons125565	987	217.28	-
BT_B_ZJU_Singletons100099	987	217.28	-
BT_ZHJ1_ZJU_Unigene37497	968	213.1	-
BT_B_ZJU_Singletons92995	966	212.66	gi|195382288|ref|XP_002049862.1|/5.86284e-53/GJ20513 [Drosophila virilis]
BT_B_ZJU_Singletons91792	963	212	-
BT_Q_ZJU_Singletons26689	961	211.56	-
BT_B_ZJU_Singletons91575	939	206.71	-
BT_Q_ZJU_Singletons167138	939	206.71	-
BT_B_ZJU_Singletons99135	938	206.49	-
BT_Q_ZJU_Singletons74461	932	205.17	-
BT_Q_ZJU_Singletons99663	925	203.63	-
BT_B_ZJU_Singletons83569	923	203.19	-
BT_ZHJ1_ZJU_Unigene51394	920	202.53	gi|289742279|gb|ADD19887.1|/1.82018e-59/60s ribosomal protein L19 [Glossina morsitans morsitans]
BT_B_ZJU_Singletons89771	918	202.09	-
BT_B_ZJU_Singletons94629	916	201.65	gi|121543811|gb|ABM55570.1|/1.84925e-41/Bax inhibitor 1-like protein [Maconellicoccus hirsutus]
BT_Q_ZJU_Singletons22672	912	200.77	-
BT_Q_ZJU_Singletons26584	910	200.33	-
BT_B_ZJU_Singletons93323	907	199.67	gi|71980957|ref|NP_001021009.1|/5.7803e-06/PolyBRoMo domain containing family member (pbrm-1) [Caenorhabditis elegans]
BT_B_ZJU_Singletons95107	898	197.69	gi|282165794|ref|NP_001164136.1|/1.11454e-60/chickadee [Tribolium castaneum]
BT_B_ZJU_Singletons82725	896	197.25	-
BT_ZHJ1_ZJU_Unigene29994	894	196.81	gi|157117555|ref|XP_001658824.1|/8.32436e-47/hypothetical protein AaeL_AAEL008015 [Aedes aegypti]
BT_ZHJ1_ZJU_Unigene50475	893	196.59	gi|91087125|ref|XP_975213.1|/1.10353e-14/PREDICTED: similar to CG10320 CG10320-PB [Tribolium castaneum]
BT_B_ZJU_Singletons76547	892	196.37	gi|193605889|ref|XP_001950874.1|/6.2595e-14/PREDICTED: 3-ketoacyl-CoA thiolase, mitochondrial-like [Acyrthosiphon pisum]
BT_Q_ZJU_Singletons113458	890	195.93	-
BT_B_ZJU_Singletons102414	885	194.82	-
BT_Q_ZJU_Singletons128476	882	194.16	-
BT_ZHJ1_ZJU_Unigene48704	881	193.94	gi|307209986|gb|EFN86755.1|/8.57724e-16/Cytochrome b-c1 complex subunit 8 [Harpegnathos saltator]
BT_ZHJ1_ZJU_Unigene25771	876	192.84	-
BT_B_ZJU_Singletons81934	873	192.18	gi|66507356|ref|XP_395683.2|/3.98395e-37/PREDICTED: proliferation-associated protein 2G4-like [Apis mellifera]
BT_ZHJ1_ZJU_Unigene45332	867	190.86	-
BT_Q_ZJU_Singletons98854	867	190.86	-
BT_ZHJ1_ZJU_Unigene50904	867	190.86	gi|187123194|ref|NP_001119698.1|/9.67544e-37/ribosomal protein L24 [Acyrthosiphon pisum]
BT_B_ZJU_Singletons91648	863	189.98	-
BT_B_ZJU_Singletons103653	862	189.76	gi|157954021|ref|NP_001103247.1|/5.48456e-77/nicotinic acetylcholine receptor alpha 10 subunit [Tribolium castaneum]
BT_B_ZJU_Singletons24469	859	189.1	-
BT_ZHJ1_ZJU_Unigene51476	858	188.88	-
BT_ZHJ1_ZJU_Unigene50882	850	187.12	gi|264667423|gb|ACY71297.1|/1.56635e-71/ribosomal protein L13 [Chrysomela tremulae]
BT_ZHJ1_ZJU_Unigene49640	844	185.8	-
BT_Q_ZJU_Singletons68312	841	185.14	-
BT_B_ZJU_Singletons99440	840	184.92	-
BT_Q_ZJU_Singletons30116	840	184.92	-
BT_B_ZJU_Singletons94624	839	184.7	gi|242014216|ref|XP_002427787.1|/2.11582e-37/Cathepsin F precursor, putative [Pediculus humanus corporis]
BT_Q_ZJU_Singletons74334	839	184.7	-
BT_Q_ZJU_Singletons127160	838	184.48	-
BT_ZHJ1_ZJU_Unigene51334	838	184.48	gi|91095131|ref|XP_971500.1|/1.55308e-07/PREDICTED: similar to midline fasciclin [Tribolium castaneum]
BT_ZHJ1_ZJU_Unigene44151	833	183.38	gi|170571521|ref|XP_001891758.1|/3.05672e-13/Transcription factor [Brugia malayi]
BT_ZHJ1_ZJU_Unigene40879	830	182.72	-
BT_Q_ZJU_Singletons114666	829	182.5	-
BT_ZHJ1_ZJU_Unigene50433	825	181.62	-
BT_Q_ZJU_Singletons52820	824	181.4	-
BT_B_ZJU_Singletons76432	823	181.18	-
BT_Q_ZJU_Singletons136614	821	180.74	-
BT_ZHJ1_ZJU_Unigene37253	815	179.42	-
BT_Q_ZJU_Singletons125489	808	177.87	-
BT_B_ZJU_Singletons24326	801	176.33	-
BT_Q_ZJU_Singletons142854	799	175.89	-
BT_Q_ZJU_Singletons84500	799	175.89	-
BT_B_ZJU_Singletons94186	798	175.67	-
BT_B_ZJU_Singletons18907	798	175.67	-
BT_B_ZJU_Singletons98023	796	175.23	gi|195474781|ref|XP_002089668.1|/1.33578e-66/GE19217 [Drosophila yakuba]
BT_Q_ZJU_Singletons2015	787	173.25	-
BT_ZHJ1_ZJU_Unigene51131	784	172.59	-
BT_ZHJ1_ZJU_Unigene50370	783	172.37	gi|121543831|gb|ABM55580.1|/1.57079e-26/OS-D-like protein [Maconellicoccus hirsutus]
BT_Q_ZJU_Singletons102479	781	171.93	-
BT_Q_ZJU_Singletons120495	779	171.49	-
BT_Q_ZJU_Singletons13244	772	169.95	-
BT_Q_ZJU_Singletons17091	766	168.63	-
BT_Q_ZJU_Singletons98625	765	168.41	-
BT_B_ZJU_Singletons22468	764	168.19	-
BT_Q_ZJU_Singletons9177	763	167.97	-
BT_Q_ZJU_Singletons24713	759	167.09	-
BT_B_ZJU_Singletons95539	758	166.87	-
BT_B_ZJU_Singletons97703	757	166.65	-
BT_B_ZJU_Singletons101867	757	166.65	gi|242003874|ref|XP_002422894.1|/3.74169e-69/ubiquitin carboxyl-terminal hydrolase, putative [Pediculus humanus corporis]
BT_B_ZJU_Singletons100423	754	165.99	gi|307206382|gb|EFN84426.1|/1.70621e-07/Dihydropteridine reductase [Harpegnathos saltator]
BT_Q_ZJU_Singletons165379	746	164.23	-
BT_ZHJ1_ZJU_Unigene51313	745	164.01	-
BT_B_ZJU_Singletons70464	742	163.34	-
BT_B_ZJU_Singletons100077	739	162.68	gi|270005079|gb|EFA01527.1|/4.10275e-88/hypothetical protein TcasGA2_TC007087 [Tribolium castaneum]
BT_Q_ZJU_Singletons148300	739	162.68	-
BT_ZHJ1_ZJU_Unigene52301	734	161.58	gi|242011547|ref|XP_002426510.1|/1.01565e-70/conserved hypothetical protein [Pediculus humanus corporis]
BT_B_ZJU_Singletons69331	727	160.04	-
BT_ZHJ1_ZJU_Unigene48933	722	158.94	gi|307168554|gb|EFN61612.1|/1.66895e-09/hypothetical protein EAG_05916 [Camponotus floridanus]
BT_ZHJ1_ZJU_Unigene35662	722	158.94	-
BT_ZHJ1_ZJU_Unigene35285	720	158.5	-
BT_Q_ZJU_Singletons78119	716	157.62	-
BT_B_ZJU_Singletons86060	716	157.62	-
BT_B_ZJU_Singletons102937	709	156.08	gi|242004841|ref|XP_002423285.1|/5.43327e-34/conserved hypothetical protein [Pediculus humanus corporis]
BT_Q_ZJU_Singletons9154	705	155.2	-
BT_B_ZJU_Singletons98813	704	154.98	gi|242004678|ref|XP_002423206.1|/1.94247e-109/26S protease regulatory subunit 6A, putative [Pediculus humanus corporis]
BT_B_ZJU_Singletons95224	704	154.98	gi|156553332|ref|XP_001602921.1|/2.69775e-62/PREDICTED: similar to retinoblastoma-binding protein 4 (rbbp4) [Nasonia vitripennis]
BT_Q_ZJU_Singletons109667	700	154.1	-
BT_B_ZJU_Singletons92269	699	153.88	-
BT_B_ZJU_Singletons81506	699	153.88	-
BT_ZHJ1_ZJU_Unigene43588	691	152.12	-
BT_ZHJ1_ZJU_Unigene36597	688	151.46	-
BT_B_ZJU_Singletons103025	688	151.46	gi|242023731|ref|XP_002432284.1|/8.0698e-134/26S proteasome non-ATPase regulatory subunit, putative [Pediculus humanus corporis]
BT_ZHJ1_ZJU_Unigene44395	681	149.92	-
BT_ZHJ1_ZJU_Unigene49966	680	149.7	-
BT_ZHJ1_ZJU_Unigene41067	679	149.48	-
BT_ZHJ1_ZJU_Unigene46773	679	149.48	-
BT_ZHJ1_ZJU_Unigene49651	678	149.26	gi|170573411|ref|XP_001892460.1|/2.31193e-54/60S ribosomal protein L27a [Brugia malayi]
BT_ZHJ1_ZJU_Unigene39277	676	148.82	-
BT_B_ZJU_Singletons82453	673	148.15	-
BT_Q_ZJU_Singletons93148	673	148.15	-
BT_Q_ZJU_Singletons154729	671	147.71	-
BT_Q_ZJU_Singletons125297	668	147.05	-
BT_ZHJ1_ZJU_Unigene51906	665	146.39	-
BT_B_ZJU_Singletons101625	665	146.39	gi|240849099|ref|NP_001155700.1|/1.989e-72/39S ribosomal protein L13-like [Acyrthosiphon pisum]
BT_B_ZJU_Singletons94004	664	146.17	-
BT_B_ZJU_Singletons95910	664	146.17	gi|170051629|ref|XP_001861851.1|/1.7954e-94/NADH dehydrogenase iron-sulfur protein 2, mitochondrial [Culex quinquefasciatus]
BT_B_ZJU_Singletons99905	663	145.95	-
BT_ZHJ1_ZJU_Unigene47181	662	145.73	-
BT_B_ZJU_Singletons98277	661	145.51	gi|195473607|ref|XP_002089084.1|/7.44391e-52/GE18922 [Drosophila yakuba]
BT_ZHJ1_ZJU_Unigene34629	657	144.63	-
BT_B_ZJU_Singletons88655	654	143.97	gi|289741539|gb|ADD19517.1|/7.68133e-12/NADH-ubiquinone oxidoreductase NDUFA8/PGIV/19 kDa subunit [Glossina morsitans morsitans]
BT_B_ZJU_Singletons100127	653	143.75	gi|156539571|ref|XP_001601646.1|/4.76779e-76/PREDICTED: similar to f14p3.9 protein (auxin transport protein) [Nasonia vitripennis]
BT_Q_ZJU_Singletons31843	652	143.53	-
BT_ZHJ1_ZJU_Unigene51374	652	143.53	gi|307207781|gb|EFN85399.1|/7.11278e-32/Polyadenylate-binding protein 1 [Harpegnathos saltator]
BT_ZHJ1_ZJU_Unigene29844	652	143.53	-
BT_Q_ZJU_Singletons17259	646	142.21	-
BT_Q_ZJU_Singletons23041	646	142.21	-
BT_B_ZJU_Singletons90704	643	141.55	-
BT_Q_ZJU_Singletons46635	641	141.11	-
BT_Q_ZJU_Singletons68462	641	141.11	-
BT_ZHJ1_ZJU_Unigene49847	639	140.67	gi|156553723|ref|XP_001600828.1|/2.76874e-13/PREDICTED: similar to GA19489-PA [Nasonia vitripennis]
BT_ZHJ1_ZJU_Unigene30082	638	140.45	-
BT_B_ZJU_Singletons103417	638	140.45	-
BT_ZHJ1_ZJU_Unigene21823	637	140.23	-
BT_B_ZJU_Singletons103836	636	140.01	-
BT_B_ZJU_Singletons92783	636	140.01	-
BT_Q_ZJU_Singletons153677	636	140.01	-
BT_ZHJ1_ZJU_Unigene52526	633	139.35	gi|156543493|ref|XP_001601953.1|/0/PREDICTED: similar to LD24485p [Nasonia vitripennis]
BT_ZHJ1_ZJU_Unigene50511	631	138.91	-
BT_B_ZJU_Singletons81500	630	138.69	-
BT_ZHJ1_ZJU_Unigene12855	628	138.25	-
BT_ZHJ1_ZJU_Unigene49241	628	138.25	gi|91078482|ref|XP_975769.1|/1.54029e-43/PREDICTED: similar to AGAP006099-PA isoform 2 [Tribolium castaneum]
BT_B_ZJU_Singletons83272	628	138.25	-
BT_B_ZJU_Singletons83946	628	138.25	-
BT_ZHJ1_ZJU_Unigene38152	626	137.81	-
BT_B_ZJU_Singletons103966	625	137.59	gi|307213501|gb|EFN88910.1|/8.22782e-150/Ubiquitin carboxyl-terminal hydrolase 32 [Harpegnathos saltator]
BT_B_ZJU_Singletons80673	622	136.93	-
BT_Q_ZJU_Singletons153892	618	136.05	-
BT_ZHJ1_ZJU_Unigene52186	618	136.05	gi|156537001|ref|XP_001608291.1|/7.35301e-30/PREDICTED: similar to Vacuolar ATP synthase subunit H [Nasonia vitripennis]
BT_ZHJ1_ZJU_Unigene51946	618	136.05	-
BT_ZHJ1_ZJU_Unigene45504	608	133.85	-
BT_B_ZJU_Singletons72131	608	133.85	-
BT_B_ZJU_Singletons78376	606	133.41	-
BT_B_ZJU_Singletons89728	605	133.19	gi|170049265|ref|XP_001855135.1|/2.91599e-48/dendritic cell protein [Culex quinquefasciatus]
BT_B_ZJU_Singletons87821	603	132.75	-
BT_B_ZJU_Singletons82498	603	132.75	-
BT_B_ZJU_Singletons71887	601	132.3	gi|148298880|ref|NP_001091805.1|/2.89007e-11/hypothetical protein LOC778510 [Bombyx mori]
BT_B_ZJU_Singletons91385	598	131.64	-
BT_B_ZJU_Singletons95445	598	131.64	-
BT_B_ZJU_Singletons88216	598	131.64	-
BT_B_ZJU_Singletons84499	596	131.2	-
BT_Q_ZJU_Singletons104564	594	130.76	-
BT_ZHJ1_ZJU_Unigene45181	594	130.76	gi|91083393|ref|XP_967983.1|/1.38532e-45/PREDICTED: similar to ribosomal protein L8e [Tribolium castaneum]
BT_Q_ZJU_Singletons23910	587	129.22	-
BT_B_ZJU_Singletons82946	585	128.78	gi|242011615|ref|XP_002426543.1|/8.2428e-19/hypothetical protein Phum_PHUM259320 [Pediculus humanus corporis]
BT_ZHJ1_ZJU_Unigene47394	584	128.56	gi|121543794|gb|ABM55562.1|/1.9096e-31/ribosomal protein L37A-like protein [Maconellicoccus hirsutus]
BT_B_ZJU_Singletons92915	584	128.56	gi|91090704|ref|XP_974824.1|/1.20024e-26/PREDICTED: similar to diazepam binding inhibitor, putative [Tribolium castaneum]
BT_B_ZJU_Singletons92936	583	128.34	-
BT_B_ZJU_Singletons68421	582	128.12	-
BT_Q_ZJU_Singletons86953	580	127.68	-
BT_B_ZJU_Singletons86297	577	127.02	gi|147902014|ref|NP_001084875.1|/5.1797e-08/spermidine synthase [Xenopus laevis]
BT_ZHJ1_ZJU_Unigene41692	575	126.58	-
BT_ZHJ1_ZJU_Unigene49661	574	126.36	-
BT_ZHJ1_ZJU_Unigene3777	573	126.14	-
BT_B_ZJU_Singletons95041	569	125.26	-
BT_ZHJ1_ZJU_Unigene50594	569	125.26	gi|121543815|gb|ABM55572.1|/4.26726e-89/putative ribosomal protein L11 [Maconellicoccus hirsutus]
BT_ZHJ1_ZJU_Unigene44761	568	125.04	-
BT_ZHJ1_ZJU_Unigene51207	566	124.6	-
BT_B_ZJU_Singletons80212	564	124.16	-
BT_B_ZJU_Singletons98491	561	123.5	-
BT_B_ZJU_Singletons78665	560	123.28	-
BT_ZHJ1_ZJU_Unigene49619	554	121.96	gi|17975567|ref|NP_524709.1|/4.91983e-54/ribosomal protein S15Aa, isoform D [Drosophila melanogaster]
BT_B_ZJU_Singletons21575	552	121.52	gi|307212056|gb|EFN87939.1|/5.54759e-21/Sphingomyelin phosphodiesterase 4 [Harpegnathos saltator]
BT_ZHJ1_ZJU_Unigene51897	550	121.08	gi|193620177|ref|XP_001944948.1|/3.00009e-84/PREDICTED: prostaglandin reductase 1-like [Acyrthosiphon pisum]
BT_B_ZJU_Singletons102711	550	121.08	-
BT_ZHJ1_ZJU_Unigene49807	548	120.64	gi|193669290|ref|XP_001952250.1|/1.81026e-49/PREDICTED: leucine-rich repeat-containing protein 58-like [Acyrthosiphon pisum]
BT_Q_ZJU_Singletons38946	547	120.42	-
BT_Q_ZJU_Singletons25101	546	120.2	-
BT_B_ZJU_Singletons73222	544	119.76	-
BT_ZHJ1_ZJU_Unigene51560	544	119.76	-
BT_Q_ZJU_Singletons31602	540	118.88	-
BT_Q_ZJU_Singletons13203	540	118.88	-
BT_B_ZJU_Singletons101922	539	118.66	-
BT_ZHJ1_ZJU_Unigene14244	537	118.22	-
BT_ZHJ1_ZJU_Unigene52117	535	117.78	-
BT_Q_ZJU_Singletons22794	533	117.34	-
BT_B_ZJU_Singletons96958	532	117.12	-
BT_ZHJ1_ZJU_Unigene51345	532	117.12	gi|90819984|gb|ABD98748.1|/4.77159e-73/putative translationally controlled tumor protein [Graphocephala atropunctata]
BT_B_ZJU_Singletons104116	532	117.12	gi|307196333|gb|EFN77943.1|/8.17738e-125/Choline-phosphate cytidylyltransferase B [Harpegnathos saltator]
BT_ZHJ1_ZJU_Unigene49010	531	116.89	-
BT_B_ZJU_Singletons103725	529	116.45	gi|270015184|gb|EFA11632.1|/1.00671e-12/hypothetical protein TcasGA2_TC000010 [Tribolium castaneum]
BT_B_ZJU_Singletons103734	529	116.45	gi|242022049|ref|XP_002431454.1|/1.27231e-140/arp2/3, putative [Pediculus humanus corporis]
BT_Q_ZJU_Singletons126266	529	116.45	-
BT_B_ZJU_Singletons94205	529	116.45	-
BT_B_ZJU_Singletons97151	528	116.23	-
BT_B_ZJU_Singletons99145	528	116.23	gi|308208146|gb|ADO20320.1|/1.24289e-82/Cu/Zn superoxide dismutase [Bemisia tabaci]
BT_B_ZJU_Singletons95496	527	116.01	-
BT_B_ZJU_Singletons73335	526	115.79	-
BT_B_ZJU_Singletons79949	525	115.57	gi|242004658|ref|XP_002423197.1|/5.49675e-26/eukaryotic translation initiation factor 3 subunit, putative [Pediculus humanus corporis]
BT_ZHJ1_ZJU_Unigene49249	524	115.35	-
BT_Q_ZJU_Singletons7850	523	115.13	-
BT_Q_ZJU_Singletons30648	521	114.69	-
BT_B_ZJU_Singletons95692	517	113.81	-
BT_Q_ZJU_Singletons63642	515	113.37	-
BT_B_ZJU_Singletons102620	514	113.15	gi|158286472|ref|XP_308774.4|/8.29157e-143/AGAP006996-PA [Anopheles gambiae str. PEST]
BT_B_ZJU_Singletons17683	512	112.71	-
BT_ZHJ1_ZJU_Unigene47569	510	112.27	gi|121511992|gb|ABM55447.1|/4.09161e-26/ribosome-associated membrane protein [Xenopsylla cheopis]
BT_Q_ZJU_Singletons19487	509	112.05	-
BT_Q_ZJU_Singletons109706	504	110.95	-
BT_B_ZJU_Singletons97447	503	110.73	gi|124487836|gb|ABN12001.1|/2.24206e-65/putative apyrase [Maconellicoccus hirsutus]
BT_ZHJ1_ZJU_Unigene30801	503	110.73	-
BT_Q_ZJU_Singletons87183	503	110.73	-
BT_B_ZJU_Singletons102437	501	110.29	gi|112983802|ref|NP_001037299.1|/4.37416e-77/Mn superoxide dismutase [Bombyx mori]
BT_B_ZJU_Singletons91824	501	110.29	-
BT_Q_ZJU_Singletons15239	500	110.07	-
BT_Q_ZJU_Singletons30373	498	109.63	-
BT_B_ZJU_Singletons85987	496	109.19	gi|242017789|ref|XP_002429369.1|/6.54417e-24/conserved hypothetical protein [Pediculus humanus corporis]
BT_ZHJ1_ZJU_Unigene46036	492	108.31	gi|90820006|gb|ABD98760.1|/5.11584e-53/putative ribosomal protein S23e [Graphocephala atropunctata]
BT_B_ZJU_Singletons90795	491	108.09	-
BT_B_ZJU_Singletons102278	489	107.65	-
BT_B_ZJU_Singletons102452	488	107.43	-
BT_B_ZJU_Singletons76793	484	106.55	-
BT_B_ZJU_Singletons26222	482	106.11	-
BT_B_ZJU_Singletons100431	481	105.89	gi|239790868|dbj|BAH71968.1|/8.98439e-33/ACYPI000351 [Acyrthosiphon pisum]
BT_ZHJ1_ZJU_Unigene16484	481	105.89	-
BT_B_ZJU_Singletons94485	480	105.67	gi|307182703|gb|EFN69827.1|/5.45405e-46/RNA exonuclease 4 [Camponotus floridanus]
BT_Q_ZJU_Singletons126727	478	105.23	-
BT_B_ZJU_Singletons75343	474	104.35	-
BT_ZHJ1_ZJU_Unigene40265	472	103.91	-
BT_ZHJ1_ZJU_Unigene26814	471	103.69	-
BT_ZHJ1_ZJU_Unigene38742	471	103.69	-
BT_B_ZJU_Singletons102439	471	103.69	gi|91080113|ref|XP_967415.1|/2.06105e-127/PREDICTED: similar to eukaryotic translation initiation factor 3 subunit 2 beta [Tribolium castaneum]
BT_ZHJ1_ZJU_Unigene46097	470	103.47	-
BT_Q_ZJU_Singletons159331	469	103.25	-
BT_B_ZJU_Singletons20480	468	103.03	-
BT_ZHJ1_ZJU_Unigene33903	467	102.81	-
BT_B_ZJU_Singletons17114	467	102.81	-
BT_Q_ZJU_Singletons10888	466	102.59	-
BT_Q_ZJU_Singletons34986	466	102.59	-
BT_B_ZJU_Singletons89468	465	102.37	gi|189239337|ref|XP_973607.2|/1.67487e-27/PREDICTED: similar to cathepsin F-like cysteine protease [Tribolium castaneum]
BT_ZHJ1_ZJU_Unigene7477	465	102.37	-
BT_ZHJ1_ZJU_Unigene50436	464	102.15	gi|307213083|gb|EFN88605.1|/1.33447e-12/hypothetical protein EAI_10907 [Harpegnathos saltator]
BT_B_ZJU_Singletons97867	464	102.15	-
BT_Q_ZJU_Singletons139949	463	101.93	-
BT_ZHJ1_ZJU_Unigene12805	461	101.49	gi|156404302|ref|XP_001640346.1|/1.04634e-08/predicted protein [Nematostella vectensis]
BT_B_ZJU_Singletons100004	461	101.49	gi|91076410|ref|XP_969526.1|/1.16443e-103/PREDICTED: similar to AGAP011050-PA [Tribolium castaneum]
BT_Q_ZJU_Singletons106371	460	101.26	-
BT_Q_ZJU_Singletons118513	460	101.26	-
BT_B_ZJU_Singletons17885	460	101.26	gi|156549184|ref|XP_001607777.1|/4.04602e-38/PREDICTED: similar to synaptic vesicle protein [Nasonia vitripennis]
BT_Q_ZJU_Singletons77622	460	101.26	-
BT_B_ZJU_Singletons97380	459	101.04	gi|58382750|ref|XP_312147.2|/5.41875e-27/AGAP002777-PA [Anopheles gambiae str. PEST]
BT_ZHJ1_ZJU_Unigene51699	458	100.82	gi|156541188|ref|XP_001599196.1|/3.9355e-08/PREDICTED: similar to ENSANGP00000014147 [Nasonia vitripennis]
BT_ZHJ1_ZJU_Unigene41549	457	100.6	-
BT_Q_ZJU_Singletons22923	456	100.38	-
BT_Q_ZJU_Singletons67950	456	100.38	-
BT_ZHJ1_ZJU_Unigene37605	455	100.16	-
BT_B_ZJU_Singletons103130	455	100.16	-
BT_B_ZJU_Singletons83727	453	99.72	-
BT_Q_ZJU_Singletons151898	452	99.5	-
BT_Q_ZJU_Singletons121850	451	99.28	-
BT_Q_ZJU_Singletons97435	451	99.28	-
BT_B_ZJU_Singletons88092	450	99.06	-
BT_B_ZJU_Singletons93722	450	99.06	-
BT_Q_ZJU_Singletons29792	450	99.06	-
BT_Q_ZJU_Singletons137640	448	98.62	-
BT_B_ZJU_Singletons95645	446	98.18	gi|242023983|ref|XP_002432410.1|/1.0973e-40/conserved hypothetical protein [Pediculus humanus corporis]
BT_ZHJ1_ZJU_Unigene999	446	98.18	-
BT_Q_ZJU_Singletons19328	445	97.96	-
BT_Q_ZJU_Singletons25678	445	97.96	-
BT_B_ZJU_Singletons98351	444	97.74	-
BT_B_ZJU_Singletons76188	443	97.52	-
BT_B_ZJU_Singletons71307	443	97.52	-
BT_ZHJ1_ZJU_Unigene1675	442	97.3	-
BT_Q_ZJU_Singletons135579	440	96.86	-
BT_B_ZJU_Singletons84502	440	96.86	-
BT_Q_ZJU_Singletons117092	439	96.64	-
BT_Q_ZJU_Singletons101822	439	96.64	-
BT_B_ZJU_Singletons96981	439	96.64	gi|307172416|gb|EFN63878.1|/3.59454e-09/39S ribosomal protein L34, mitochondrial [Camponotus floridanus]
BT_B_ZJU_Singletons90260	438	96.42	gi|157674467|gb|ABV60329.1|/9.68804e-15/putative glutathione s-transferase [Lutzomyia longipalpis]
BT_B_ZJU_Singletons93223	435	95.76	-
BT_B_ZJU_Singletons104045	435	95.76	gi|242006398|ref|XP_002424037.1|/0/clathrin heavy chain, putative [Pediculus humanus corporis]
BT_Q_ZJU_Singletons140249	435	95.76	-
BT_ZHJ1_ZJU_Unigene35273	434	95.54	-
BT_ZHJ1_ZJU_Unigene43703	434	95.54	-
BT_ZHJ1_ZJU_Unigene45770	434	95.54	-
BT_ZHJ1_ZJU_Unigene48893	434	95.54	gi|240848575|ref|NP_001155797.1|/1.36212e-19/ferritin-like [Acyrthosiphon pisum]
BT_ZHJ1_ZJU_Unigene29586	433	95.32	-
BT_Q_ZJU_Singletons30814	432	95.1	-
BT_B_ZJU_Singletons102136	432	95.1	-
BT_B_ZJU_Singletons88211	432	95.1	-
BT_B_ZJU_Singletons92565	428	94.22	-
BT_B_ZJU_Singletons102096	428	94.22	gi|239789125|dbj|BAH71208.1|/1.10863e-10/ACYPI008397 [Acyrthosiphon pisum]
BT_ZHJ1_ZJU_Unigene48279	428	94.22	gi|307095100|gb|ADN29856.1|/1.50975e-66/putative 40S ribosomal protein S6 [Triatoma matogrossensis]
BT_Q_ZJU_Singletons73665	427	94	-
BT_Q_ZJU_Singletons12615	426	93.78	-
BT_B_ZJU_Singletons99072	426	93.78	-
BT_B_ZJU_Singletons98317	425	93.56	-
BT_B_ZJU_Singletons16116	424	93.34	-
BT_B_ZJU_Singletons89133	424	93.34	-
BT_B_ZJU_Singletons84675	423	93.12	-
BT_Q_ZJU_Singletons9450	422	92.9	gi|209731940|gb|ACI66839.1|/2.88408e-12/NEDD8 precursor [Salmo salar]
BT_B_ZJU_Singletons90943	421	92.68	-
BT_Q_ZJU_Singletons145464	420	92.46	-
BT_B_ZJU_Singletons99887	420	92.46	gi|91088997|ref|XP_967529.1|/4.27691e-10/PREDICTED: similar to Cytochrome c oxidase copper chaperone [Tribolium castaneum]
BT_Q_ZJU_Singletons143983	419	92.24	-
BT_B_ZJU_Singletons102873	419	92.24	gi|156547510|ref|XP_001603936.1|/0/PREDICTED: similar to 26S proteasome regulatory complex ATPase RPT4 [Nasonia vitripennis]
BT_B_ZJU_Singletons99602	419	92.24	gi|193688255|ref|XP_001945800.1|/1.30127e-40/PREDICTED: SH2 domain-containing protein 4A-like [Acyrthosiphon pisum]
BT_B_ZJU_Singletons102808	419	92.24	-
BT_Q_ZJU_Singletons105646	418	92.02	-
BT_B_ZJU_Singletons98738	417	91.8	gi|307194529|gb|EFN76821.1|/1.26365e-36/Probable small nuclear ribonucleoprotein Sm D2 [Harpegnathos saltator]
BT_B_ZJU_Singletons103919	416	91.58	gi|242025566|ref|XP_002433195.1|/0/Cullin-associated NEDD8-dissociated protein, putative [Pediculus humanus corporis]
BT_B_ZJU_Singletons22139	414	91.14	-
BT_B_ZJU_Singletons102634	414	91.14	-
BT_Q_ZJU_Singletons981	414	91.14	gi|241567452|ref|XP_002402324.1|/2.30673e-18/histone acetyltransferase type B catalytic subunit, putative [Ixodes scapularis]
BT_ZHJ1_ZJU_Unigene50720	413	90.92	-
BT_Q_ZJU_Singletons17556	413	90.92	-
BT_B_ZJU_Singletons101822	413	90.92	gi|193577861|ref|XP_001945250.1|/3.47126e-67/PREDICTED: ubiquitin domain-containing protein 1-like [Acyrthosiphon pisum]
BT_Q_ZJU_Singletons4545	411	90.48	-
BT_Q_ZJU_Singletons6986	409	90.04	-
BT_Q_ZJU_Singletons107600	407	89.6	-
BT_Q_ZJU_Singletons9589	405	89.16	-
BT_Q_ZJU_Singletons12811	403	88.72	-
BT_B_ZJU_Singletons102027	403	88.72	gi|270004986|gb|EFA01434.1|/1.22854e-30/hypothetical protein TcasGA2_TC030638 [Tribolium castaneum]
BT_ZHJ1_ZJU_Unigene26816	403	88.72	-
BT_B_ZJU_Singletons90273	400	88.06	gi|307179319|gb|EFN67683.1|/2.89676e-35/Eukaryotic translation initiation factor 3 subunit G [Camponotus floridanus]
BT_B_ZJU_Singletons91790	400	88.06	gi|156543298|ref|XP_001601952.1|/4.91138e-35/PREDICTED: similar to GA10597-PA [Nasonia vitripennis]
BT_B_ZJU_Singletons78695	400	88.06	gi|241620380|ref|XP_002408659.1|/4.26812e-07/GTP-binding ADP-ribosylation factor ARF6, putative [Ixodes scapularis]
BT_ZHJ1_ZJU_Unigene21122	400	88.06	-
BT_B_ZJU_Singletons98132	398	87.62	gi|198419255|ref|XP_002121265.1|/3.52152e-14/PREDICTED: similar to LOC494863 protein [Ciona intestinalis]
BT_Q_ZJU_Singletons11985	398	87.62	-
BT_B_ZJU_Singletons103263	397	87.4	gi|91094099|ref|XP_967118.1|/6.33183e-55/PREDICTED: similar to predicted protein [Tribolium castaneum]
BT_Q_ZJU_Singletons46231	396	87.18	-
BT_ZHJ1_ZJU_Unigene49689	396	87.18	gi|264667463|gb|ACY71317.1|/1.01317e-09/ribosomal protein L22 [Chrysomela tremulae]
BT_Q_ZJU_Singletons103667	394	86.74	-
BT_ZHJ1_ZJU_Unigene50757	394	86.74	-
BT_Q_ZJU_Singletons91725	393	86.52	-
BT_Q_ZJU_Singletons146758	393	86.52	-
BT_Q_ZJU_Singletons131527	393	86.52	-
BT_Q_ZJU_Singletons779	393	86.52	-
BT_Q_ZJU_Singletons23887	393	86.52	-
BT_B_ZJU_Singletons102445	392	86.3	-
BT_Q_ZJU_Singletons127428	392	86.3	-
BT_Q_ZJU_Singletons29094	392	86.3	-
BT_Q_ZJU_Singletons28268	391	86.08	-
BT_B_ZJU_Singletons92881	391	86.08	-
BT_B_ZJU_Singletons103527	390	85.86	-
BT_Q_ZJU_Singletons154237	390	85.86	-
BT_B_ZJU_Singletons97280	390	85.86	gi|156543993|ref|XP_001607385.1|/3.9812e-91/PREDICTED: similar to ubiquitin conjugating enzyme [Nasonia vitripennis]
BT_B_ZJU_Singletons80632	390	85.86	-
BT_Q_ZJU_Singletons156484	389	85.63	-
BT_ZHJ1_ZJU_Unigene45334	389	85.63	-
BT_B_ZJU_Singletons101587	388	85.41	gi|124487699|gb|ABN11937.1|/9.95329e-24/putative ubiquilin 1,2 [Maconellicoccus hirsutus]
BT_ZHJ1_ZJU_Unigene41335	388	85.41	gi|242006555|ref|XP_002424115.1|/3.10956e-13/60S ribosomal protein L35, putative [Pediculus humanus corporis]
BT_B_ZJU_Singletons96447	387	85.19	gi|118795048|ref|XP_321892.3|/6.6445e-58/AGAP001257-PA [Anopheles gambiae str. PEST]
BT_B_ZJU_Singletons99866	387	85.19	gi|307169539|gb|EFN62181.1|/6.73383e-56/Deoxyuridine 5'-triphosphate nucleotidohydrolase [Camponotus floridanus]
BT_ZHJ1_ZJU_Unigene44594	387	85.19	gi|187107124|ref|NP_001119646.1|/1.71816e-32/ribosomal protein L18A [Acyrthosiphon pisum]
BT_B_ZJU_Singletons99029	386	84.97	-
BT_ZHJ1_ZJU_Unigene48023	385	84.75	-
BT_Q_ZJU_Singletons6251	384	84.53	-
BT_Q_ZJU_Singletons84536	383	84.31	-
BT_ZHJ1_ZJU_Unigene50549	382	84.09	-
BT_B_ZJU_Singletons73552	382	84.09	-
BT_Q_ZJU_Singletons144114	381	83.87	-
BT_B_ZJU_Singletons100982	381	83.87	gi|306518660|ref|NP_001182391.1|/1.33994e-16/alpha amylase [Bombyx mori]
BT_B_ZJU_Singletons76966	380	83.65	-
BT_ZHJ1_ZJU_Unigene39523	380	83.65	-
BT_B_ZJU_Singletons100816	380	83.65	gi|1351153|sp|Q04451.2|SYG_BOMMO/1.01872e-21/RecName: Full=Glycyl-tRNA synthetase; AltName: Full=Diadenosine tetraphosphate synthetase; Short=AP-4-A synthetase; AltName: Full=Glycine--tRNA ligase; Short=GlyRS
BT_B_ZJU_Singletons75097	379	83.43	gi|156538841|ref|XP_001607999.1|/1.60958e-09/PREDICTED: similar to glucosidase, alpha, acid [Nasonia vitripennis]
BT_B_ZJU_Singletons92291	379	83.43	gi|48113496|ref|XP_393160.1|/8.48654e-56/PREDICTED: 5'-AMP-activated protein kinase subunit beta-1 isoform 1 [Apis mellifera]
BT_B_ZJU_Singletons81276	379	83.43	gi|307176929|gb|EFN66246.1|/9.62982e-07/hypothetical protein EAG_07273 [Camponotus floridanus]
BT_B_ZJU_Singletons92555	378	83.21	gi|158297847|ref|XP_001689079.1|/6.91718e-32/AGAP004793-PB [Anopheles gambiae str. PEST]
BT_B_ZJU_Singletons79641	378	83.21	-
BT_Q_ZJU_Singletons22777	377	82.99	-
BT_Q_ZJU_Singletons40582	377	82.99	-
BT_Q_ZJU_Singletons138633	377	82.99	-
BT_B_ZJU_Singletons68338	377	82.99	-
BT_Q_ZJU_Singletons157162	377	82.99	-
BT_Q_ZJU_Singletons3360	377	82.99	-
BT_Q_ZJU_Singletons25478	376	82.77	-
BT_Q_ZJU_Singletons71946	376	82.77	-
BT_B_ZJU_Singletons99989	376	82.77	-
BT_ZHJ1_ZJU_Unigene37838	375	82.55	-
BT_B_ZJU_Singletons79768	375	82.55	gi|62083383|gb|AAX62416.1|/5.67507e-31/small nuclear ribonucleoprotein G [Lysiphlebus testaceipes]
BT_ZHJ1_ZJU_Unigene49692	374	82.33	-
BT_ZHJ1_ZJU_Unigene34197	374	82.33	-
BT_ZHJ1_ZJU_Unigene1632	373	82.11	-
BT_ZHJ1_ZJU_Unigene50812	372	81.89	gi|268306462|gb|ACY95352.1|/3.05882e-88/ribosomal protein L7 [Manduca sexta]
BT_B_ZJU_Singletons98411	371	81.67	-
BT_B_ZJU_Singletons69337	371	81.67	-
BT_B_ZJU_Singletons95217	371	81.67	-
BT_ZHJ1_ZJU_Unigene51481	371	81.67	-
BT_B_ZJU_Singletons103265	370	81.45	-
BT_Q_ZJU_Singletons56881	370	81.45	-
BT_ZHJ1_ZJU_Unigene48042	370	81.45	-
BT_B_ZJU_Singletons101525	369	81.23	-
BT_Q_ZJU_Singletons4249	369	81.23	-
BT_ZHJ1_ZJU_Unigene50872	368	81.01	-
BT_Q_ZJU_Singletons77665	367	80.79	-
BT_B_ZJU_Singletons100212	367	80.79	gi|156550600|ref|XP_001604166.1|/8.94646e-115/PREDICTED: similar to inorganic pyrophosphatase [Nasonia vitripennis]
BT_ZHJ1_ZJU_Unigene52067	366	80.57	gi|242004038|ref|XP_002422948.1|/1.03464e-144/formate-tetrahydrofolate ligase, putative [Pediculus humanus corporis]
BT_B_ZJU_Singletons80555	365	80.35	-
BT_B_ZJU_Singletons26034	364	80.13	-
BT_Q_ZJU_Singletons89023	363	79.91	-
BT_B_ZJU_Singletons93032	362	79.69	gi|307202383|gb|EFN81811.1|/1.35437e-12/Cleavage stimulation factor 64 kDa subunit [Harpegnathos saltator]
BT_Q_ZJU_Singletons10584	362	79.69	-
BT_Q_ZJU_Singletons158963	362	79.69	-
BT_B_ZJU_Singletons86887	362	79.69	-
BT_ZHJ1_ZJU_Unigene1703	361	79.47	-
BT_Q_ZJU_Singletons150600	361	79.47	-
BT_Q_ZJU_Singletons23174	360	79.25	-
BT_B_ZJU_Singletons74878	360	79.25	-
BT_B_ZJU_Singletons80208	360	79.25	-
BT_Q_ZJU_Singletons30750	359	79.03	-
BT_ZHJ1_ZJU_Unigene51066	358	78.81	gi|270008657|gb|EFA05105.1|/8.52041e-87/hypothetical protein TcasGA2_TC015205 [Tribolium castaneum]
BT_B_ZJU_Singletons92825	357	78.59	-
BT_B_ZJU_Singletons93994	356	78.37	-
BT_B_ZJU_Singletons25371	356	78.37	gi|156551872|ref|XP_001603255.1|/2.94324e-41/PREDICTED: similar to GA12600-PA isoform 1 [Nasonia vitripennis]
BT_Q_ZJU_Singletons24261	356	78.37	-
BT_B_ZJU_Singletons102422	355	78.15	gi|156541837|ref|XP_001601244.1|/2.11615e-23/PREDICTED: similar to CG8067-PA [Nasonia vitripennis]
BT_B_ZJU_Singletons104099	355	78.15	gi|156551676|ref|XP_001601439.1|/1.42024e-144/PREDICTED: similar to beclin [Nasonia vitripennis]
BT_B_ZJU_Singletons25572	354	77.93	gi|163914375|ref|NP_001106274.1|/8.03544e-22/CDC28 protein kinase regulatory subunit 2 [Xenopus laevis]
BT_ZHJ1_ZJU_Unigene49438	354	77.93	gi|112984000|ref|NP_001037269.1|/1.36119e-61/ribosomal protein S18 [Bombyx mori]
BT_B_ZJU_Singletons104101	354	77.93	gi|270002460|gb|EEZ98907.1|/0/hypothetical protein TcasGA2_TC004526 [Tribolium castaneum]
BT_Q_ZJU_Singletons120102	354	77.93	-
BT_ZHJ1_ZJU_Unigene32772	353	77.71	-
BT_ZHJ1_ZJU_Unigene47484	353	77.71	gi|108742520|gb|ABG01896.1|/3.81218e-64/S9 ribosomal protein [Gryllus firmus]
BT_Q_ZJU_Singletons118680	353	77.71	-
BT_Q_ZJU_Singletons142196	352	77.49	-
BT_Q_ZJU_Singletons163180	352	77.49	-
BT_Q_ZJU_Singletons110530	352	77.49	-
BT_ZHJ1_ZJU_Unigene41324	351	77.27	-
BT_Q_ZJU_Singletons18503	350	77.05	-
BT_Q_ZJU_Singletons86457	348	76.61	-
BT_B_ZJU_Singletons100055	348	76.61	-
BT_ZHJ1_ZJU_Unigene20341	347	76.39	-
BT_ZHJ1_ZJU_Unigene31157	347	76.39	-
BT_ZHJ1_ZJU_Unigene37925	346	76.17	-
BT_B_ZJU_Singletons96140	345	75.95	-
BT_B_ZJU_Singletons92097	345	75.95	-
BT_B_ZJU_Singletons89675	345	75.95	gi|148298671|ref|NP_001091763.1|/1.45889e-31/signal peptidase complex subunit 3 [Bombyx mori]
BT_Q_ZJU_Singletons154171	344	75.73	-
BT_B_ZJU_Singletons87272	344	75.73	gi|307168594|gb|EFN61652.1|/2.5258e-23/Proteasome maturation protein [Camponotus floridanus]
BT_B_ZJU_Singletons88825	343	75.51	-
BT_ZHJ1_ZJU_Unigene51777	343	75.51	-
BT_ZHJ1_ZJU_Unigene9596	342	75.29	gi|242012413|ref|XP_002426927.1|/0/Coatomer subunit gamma-2, putative [Pediculus humanus corporis]
BT_B_ZJU_Singletons94662	342	75.29	-
BT_Q_ZJU_Singletons101929	341	75.07	-
BT_Q_ZJU_Singletons84877	341	75.07	-
BT_ZHJ1_ZJU_Unigene9947	337	74.19	gi|241834608|ref|XP_002415012.1|/6.92518e-129/mitochondrial import inner membrane translocase, subunit TIM44, putative [Ixodes scapularis]
BT_Q_ZJU_Singletons21790	336	73.97	-
BT_B_ZJU_Singletons96840	336	73.97	-
BT_Q_ZJU_Singletons51143	335	73.75	-
BT_ZHJ1_ZJU_Unigene46246	334	73.53	-
BT_Q_ZJU_Singletons142411	334	73.53	-
BT_B_ZJU_Singletons68422	334	73.53	-
BT_Q_ZJU_Singletons154055	334	73.53	-
BT_B_ZJU_Singletons99799	333	73.31	-
BT_B_ZJU_Singletons70252	333	73.31	-
BT_ZHJ1_ZJU_Unigene14658	332	73.09	-
BT_Q_ZJU_Singletons81317	332	73.09	-
BT_B_ZJU_Singletons99778	332	73.09	-
BT_B_ZJU_Singletons103576	332	73.09	gi|156547575|ref|XP_001602897.1|/0/PREDICTED: similar to DEAD box ATP-dependent RNA helicase [Nasonia vitripennis]
BT_Q_ZJU_Singletons100091	332	73.09	-
BT_B_ZJU_Singletons102344	332	73.09	gi|156554880|ref|XP_001606894.1|/3.39334e-42/PREDICTED: similar to hagoromo [Nasonia vitripennis]
BT_ZHJ1_ZJU_Unigene20412	331	72.87	-
BT_Q_ZJU_Singletons20280	331	72.87	-
BT_B_ZJU_Singletons96607	331	72.87	-
BT_Q_ZJU_Singletons88851	331	72.87	-
BT_B_ZJU_Singletons80412	330	72.65	-
BT_B_ZJU_Singletons90523	329	72.43	-
BT_Q_ZJU_Singletons7195	329	72.43	-
BT_Q_ZJU_Singletons166271	328	72.21	-
BT_Q_ZJU_Singletons83383	327	71.99	-
BT_Q_ZJU_Singletons8789	326	71.77	gi|196011425|ref|XP_002115576.1|/3.67321e-14/hypothetical protein TRIADDRAFT_29914 [Trichoplax adhaerens]
BT_B_ZJU_Singletons99294	326	71.77	gi|156553324|ref|XP_001601425.1|/8.59564e-111/PREDICTED: similar to proteasome beta-subunit [Nasonia vitripennis]
BT_B_ZJU_Singletons78195	325	71.55	-
BT_B_ZJU_Singletons92836	325	71.55	-
BT_B_ZJU_Singletons95268	324	71.33	gi|6016425|sp|O76485.1|CSK2B_SPOFR/1.45769e-55/RecName: Full=Casein kinase II subunit beta; Short=CK II beta
BT_B_ZJU_Singletons23293	323	71.11	-
BT_B_ZJU_Singletons80150	323	71.11	-
BT_B_ZJU_Singletons80164	323	71.11	gi|260828121|ref|XP_002609012.1|/7.95007e-09/hypothetical protein BRAFLDRAFT_59444 [Branchiostoma floridae]
BT_B_ZJU_Singletons72361	322	70.89	-
BT_ZHJ1_ZJU_Unigene51105	322	70.89	-
BT_ZHJ1_ZJU_Unigene51788	319	70.23	gi|239790504|dbj|BAH71809.1|/6.3909e-49/ACYPI000473 [Acyrthosiphon pisum]
BT_ZHJ1_ZJU_Unigene49197	318	70	-
BT_B_ZJU_Singletons25193	318	70	-
BT_Q_ZJU_Singletons129397	318	70	-
BT_Q_ZJU_Singletons8929	318	70	gi|242024320|ref|XP_002432576.1|/1.31195e-108/COP9 signalosome complex subunit, putative [Pediculus humanus corporis]
BT_B_ZJU_Singletons84835	317	69.78	-
BT_B_ZJU_Singletons97775	317	69.78	gi|198250388|gb|ACH85196.1|/4.78872e-90/heat shock protein 20 [Bemisia tabaci]
BT_Q_ZJU_Singletons24800	317	69.78	-
BT_ZHJ1_ZJU_Unigene23167	315	69.34	gi|156554116|ref|XP_001602967.1|/8.04761e-161/PREDICTED: similar to protein disulfide isomerase [Nasonia vitripennis]
BT_B_ZJU_Singletons89731	315	69.34	-
BT_ZHJ1_ZJU_Unigene52102	314	69.12	gi|46561750|gb|AAT01080.1|/3.74015e-65/putative mitochondrial porin [Homalodisca vitripennis]
BT_B_ZJU_Singletons98496	313	68.9	-
BT_B_ZJU_Singletons98890	313	68.9	-
BT_B_ZJU_Singletons93461	313	68.9	-
BT_B_ZJU_Singletons103079	313	68.9	gi|307188484|gb|EFN73227.1|/9.30036e-178/Protein will die slowly [Camponotus floridanus]
BT_Q_ZJU_Singletons166096	312	68.68	gi|195036970|ref|XP_001989941.1|/2.91815e-57/GH19071 [Drosophila grimshawi]
BT_B_ZJU_Singletons81569	312	68.68	-
BT_ZHJ1_ZJU_Unigene49579	312	68.68	gi|242015712|ref|XP_002428491.1|/5.69467e-10/hepatoma up-regulated protein, putative [Pediculus humanus corporis]
BT_B_ZJU_Singletons104022	311	68.46	gi|91081657|ref|XP_969186.1|/5.69638e-51/PREDICTED: similar to beta-tubulin cofactor C [Tribolium castaneum]
BT_B_ZJU_Singletons96188	311	68.46	-
BT_Q_ZJU_Singletons11940	311	68.46	gi|156543923|ref|XP_001607161.1|/4.31682e-68/PREDICTED: similar to CG10540-PA [Nasonia vitripennis]
BT_B_ZJU_Singletons26934	310	68.24	gi|307169946|gb|EFN62455.1|/1.40775e-136/Cationic amino acid transporter 3 [Camponotus floridanus]
BT_ZHJ1_ZJU_Unigene49905	310	68.24	-
BT_Q_ZJU_Singletons154252	310	68.24	-
BT_B_ZJU_Singletons98063	309	68.02	gi|195339170|ref|XP_002036193.1|/1.65192e-24/GM16890 [Drosophila sechellia]
BT_B_ZJU_Singletons103221	309	68.02	gi|91079945|ref|XP_968596.1|/4.49715e-122/PREDICTED: similar to lysosomal alpha-mannosidase (mannosidase alpha class 2b member 1) [Tribolium castaneum]
BT_B_ZJU_Singletons99473	309	68.02	-
BT_B_ZJU_Singletons90944	307	67.58	-
BT_ZHJ1_ZJU_Unigene47861	307	67.58	-
BT_ZHJ1_ZJU_Unigene40490	307	67.58	-
BT_B_ZJU_Singletons103869	306	67.36	gi|1916626|gb|AAB51198.1|/7.96175e-27/CELF35-1 [Caenorhabditis elegans]
BT_ZHJ1_ZJU_Unigene46237	306	67.36	-
BT_B_ZJU_Singletons82254	306	67.36	gi|170036995|ref|XP_001846346.1|/5.39283e-18/mitochondrial ribosomal protein S17 [Culex quinquefasciatus]
BT_B_ZJU_Singletons80148	306	67.36	-
BT_Q_ZJU_Singletons129824	306	67.36	-
BT_B_ZJU_Singletons102899	305	67.14	gi|291392013|ref|XP_002712489.1|/6.23888e-67/PREDICTED: NIF3 NGG1 interacting factor 3-like 1 [Oryctolagus cuniculus]
BT_B_ZJU_Singletons100664	305	67.14	gi|242025608|ref|XP_002433216.1|/1.79742e-15/mitochondrial 50S ribosomal protein L53, putative [Pediculus humanus corporis]
BT_B_ZJU_Singletons86247	304	66.92	gi|124487727|gb|ABN11951.1|/1.26402e-38/putative proteasome 2 subunit [Maconellicoccus hirsutus]
BT_Q_ZJU_Singletons21054	302	66.48	-
BT_B_ZJU_Singletons79299	302	66.48	-
BT_B_ZJU_Singletons88490	300	66.04	-
BT_Q_ZJU_Singletons22584	299	65.82	-
BT_Q_ZJU_Singletons153488	299	65.82	-
BT_B_ZJU_Singletons82806	298	65.6	gi|195376329|ref|XP_002046949.1|/2.31402e-37/GJ13163 [Drosophila virilis]
BT_Q_ZJU_Singletons9404	298	65.6	gi|91093142|ref|XP_969809.1|/2.80321e-125/PREDICTED: similar to Cdc27 CG8610-PA [Tribolium castaneum]
BT_B_ZJU_Singletons15343	298	65.6	-
BT_B_ZJU_Singletons103074	297	65.38	gi|193594252|ref|XP_001949647.1|/1.40347e-24/PREDICTED: hypothetical protein LOC100168714 [Acyrthosiphon pisum]
BT_B_ZJU_Singletons91411	297	65.38	-
BT_ZHJ1_ZJU_Unigene5211	297	65.38	gi|237874213|ref|NP_001153863.1|/7.96611e-153/Obg-like ATPase 1 [Acyrthosiphon pisum]
BT_Q_ZJU_Singletons19640	297	65.38	-
BT_B_ZJU_Singletons102067	297	65.38	gi|270006236|gb|EFA02684.1|/1.06249e-13/hypothetical protein TcasGA2_TC008405 [Tribolium castaneum]
BT_B_ZJU_Singletons96843	296	65.16	-
BT_B_ZJU_Singletons102345	296	65.16	gi|156553318|ref|XP_001600461.1|/1.44822e-101/PREDICTED: similar to Mitochondrial 39S ribosomal protein L3 [Nasonia vitripennis]
BT_B_ZJU_Singletons78375	296	65.16	-
BT_Q_ZJU_Singletons106010	295	64.94	-
BT_B_ZJU_Singletons102724	295	64.94	-
BT_Q_ZJU_Singletons117204	294	64.72	-
BT_B_ZJU_Singletons103928	294	64.72	gi|193647913|ref|XP_001951890.1|/6.04441e-134/PREDICTED: probable ATP-dependent RNA helicase DDX28-like [Acyrthosiphon pisum]
BT_B_ZJU_Singletons93488	294	64.72	-
BT_B_ZJU_Singletons88677	294	64.72	-
BT_B_ZJU_Singletons97772	294	64.72	-
BT_B_ZJU_Singletons84552	293	64.5	-
BT_B_ZJU_Singletons98801	293	64.5	-
BT_ZHJ1_ZJU_Unigene33036	293	64.5	-
BT_Q_ZJU_Singletons13250	293	64.5	-
BT_ZHJ1_ZJU_Unigene46795	292	64.28	-
BT_Q_ZJU_Singletons165667	292	64.28	-
BT_B_ZJU_Singletons70496	292	64.28	-
BT_B_ZJU_Singletons103711	291	64.06	gi|237874162|ref|NP_001153853.1|/3.82546e-105/pentatricopeptide repeat domain 1 [Acyrthosiphon pisum]
BT_Q_ZJU_Singletons54994	291	64.06	-
BT_B_ZJU_Singletons75309	291	64.06	-
BT_B_ZJU_Singletons103486	291	64.06	gi|242020246|ref|XP_002430566.1|/6.80236e-58/Lysosomal acid phosphatase precursor, putative [Pediculus humanus corporis]
BT_Q_ZJU_Singletons74722	291	64.06	-
BT_Q_ZJU_Singletons53281	291	64.06	-
BT_B_ZJU_Singletons98866	291	64.06	gi|307095114|gb|ADN29863.1|/6.78024e-86/proteasome subunit alpha type 6 [Triatoma matogrossensis]
BT_B_ZJU_Singletons94876	291	64.06	-
BT_Q_ZJU_Singletons12896	288	63.4	gi|157126954|ref|XP_001654743.1|/4.18679e-37/importin beta-4 [Aedes aegypti]
BT_Q_ZJU_Singletons79966	288	63.4	-
BT_Q_ZJU_Singletons137920	287	63.18	-
BT_B_ZJU_Singletons102532	286	62.96	gi|307197576|gb|EFN78787.1|/5.57704e-19/hypothetical protein EAI_13087 [Harpegnathos saltator]
BT_B_ZJU_Singletons71015	286	62.96	gi|149689216|gb|ABR27984.1|/8.72665e-08/hypothetical protein [Triatoma infestans]
BT_Q_ZJU_Singletons25905	286	62.96	-
BT_Q_ZJU_Singletons109861	286	62.96	-
BT_Q_ZJU_Singletons29666	285	62.74	-
BT_Q_ZJU_Singletons60087	285	62.74	-
BT_Q_ZJU_Singletons20643	285	62.74	-
BT_ZHJ1_ZJU_Unigene50251	285	62.74	-
BT_Q_ZJU_Singletons158370	284	62.52	-
BT_B_ZJU_Singletons98174	283	62.3	-
BT_Q_ZJU_Singletons3381	282	62.08	-
BT_B_ZJU_Singletons99979	281	61.86	gi|156541126|ref|XP_001601669.1|/1.81344e-48/PREDICTED: similar to ribophorin ii [Nasonia vitripennis]
BT_Q_ZJU_Singletons77221	281	61.86	-
BT_Q_ZJU_Singletons146673	281	61.86	-
BT_B_ZJU_Singletons97090	281	61.86	-
BT_B_ZJU_Singletons103769	280	61.64	gi|48106137|ref|XP_393051.1|/0/PREDICTED: pontin protein isoform 1 [Apis mellifera]
BT_Q_ZJU_Singletons5454	280	61.64	-
BT_B_ZJU_Singletons76569	279	61.42	-
BT_ZHJ1_ZJU_Unigene51696	279	61.42	-
BT_Q_ZJU_Singletons110658	278	61.2	-
BT_ZHJ1_ZJU_Unigene51827	278	61.2	gi|215259587|gb|ACJ64285.1|/3.30058e-48/mitochondrial phosphate carrier protein [Culex tarsalis]
BT_ZHJ1_ZJU_Unigene33109	278	61.2	-
BT_Q_ZJU_Singletons95754	277	60.98	-
BT_ZHJ1_ZJU_Unigene8521	276	60.76	-
BT_B_ZJU_Singletons96425	276	60.76	gi|307168563|gb|EFN61621.1|/1.16012e-46/NEDD8-activating enzyme E1 regulatory subunit [Camponotus floridanus]
BT_B_ZJU_Singletons100952	276	60.76	gi|91086609|ref|XP_973998.1|/1.68876e-120/PREDICTED: similar to dolichyl-phosphate mannosyltransferase [Tribolium castaneum]
BT_Q_ZJU_Singletons19345	276	60.76	-
BT_B_ZJU_Singletons94296	276	60.76	gi|242010956|ref|XP_002426223.1|/7.56637e-53/mitochondrial import inner membrane translocase subunit Tim23, putative [Pediculus humanus corporis]
BT_ZHJ1_ZJU_Unigene51087	275	60.54	-
BT_Q_ZJU_Singletons116916	275	60.54	-
BT_Q_ZJU_Singletons26097	274	60.32	-
BT_Q_ZJU_Singletons30248	274	60.32	-
BT_Q_ZJU_Singletons109902	274	60.32	-
BT_B_ZJU_Singletons100788	273	60.1	-
BT_ZHJ1_ZJU_Unigene26505	273	60.1	-
BT_B_ZJU_Singletons83376	273	60.1	-
BT_B_ZJU_Singletons103113	273	60.1	gi|122092232|sp|Q0Q028.1|DFP3_ANTMY/5.9848e-23/RecName: Full=Putative defense protein 3; Short=DFP-3; Flags: Precursor
BT_ZHJ1_ZJU_Unigene46407	272	59.88	-
BT_B_ZJU_Singletons77735	272	59.88	-
BT_Q_ZJU_Singletons6511	271	59.66	-
BT_ZHJ1_ZJU_Unigene31496	271	59.66	-
BT_B_ZJU_Singletons103630	271	59.66	gi|91090153|ref|XP_972190.1|/0/PREDICTED: similar to carbamoyl-phosphate synthase large chain [Tribolium castaneum]
BT_Q_ZJU_Singletons106346	271	59.66	-
BT_B_ZJU_Singletons95038	270	59.44	-
BT_Q_ZJU_Singletons33285	270	59.44	-
BT_Q_ZJU_Singletons28584	270	59.44	-
BT_Q_ZJU_Singletons133030	270	59.44	-
BT_Q_ZJU_Singletons133621	270	59.44	-
BT_B_ZJU_Singletons89349	269	59.22	-
BT_Q_ZJU_Singletons57146	269	59.22	-
BT_ZHJ1_ZJU_Unigene49898	269	59.22	-
BT_B_ZJU_Singletons91149	268	59	-
BT_ZHJ1_ZJU_Unigene18878	267	58.78	-
BT_ZHJ1_ZJU_Unigene38960	267	58.78	-
BT_Q_ZJU_Singletons153768	267	58.78	gi|307214673|gb|EFN89602.1|/5.66445e-23/Coatomer subunit epsilon [Harpegnathos saltator]
BT_ZHJ1_ZJU_Unigene52305	267	58.78	gi|270007469|gb|EFA03917.1|/3.65462e-68/hypothetical protein TcasGA2_TC014051 [Tribolium castaneum]
BT_Q_ZJU_Singletons52700	267	58.78	-
BT_B_ZJU_Singletons82067	266	58.56	-
BT_B_ZJU_Singletons94730	266	58.56	-
BT_Q_ZJU_Singletons110938	266	58.56	-
BT_Q_ZJU_Singletons52329	266	58.56	-
BT_ZHJ1_ZJU_Unigene30526	266	58.56	-
BT_B_ZJU_Singletons102036	266	58.56	gi|309268251|ref|XP_003084658.1|/7.19931e-47/PREDICTED: zinc finger protein 761-like [Mus musculus]
BT_ZHJ1_ZJU_Unigene13979	265	58.34	-
BT_Q_ZJU_Singletons22859	264	58.12	gi|193610686|ref|XP_001950302.1|/7.28496e-07/PREDICTED: venom carboxylesterase-6-like [Acyrthosiphon pisum]
BT_B_ZJU_Singletons102695	264	58.12	gi|91080201|ref|XP_971515.1|/5.79203e-83/PREDICTED: similar to serine/threonine-protein kinase RIO1 [Tribolium castaneum]
BT_B_ZJU_Singletons26363	264	58.12	-
BT_B_ZJU_Singletons103909	263	57.9	gi|91083225|ref|XP_973597.1|/0/PREDICTED: similar to CG7371 CG7371-PA [Tribolium castaneum]
BT_B_ZJU_Singletons100883	263	57.9	gi|183979272|dbj|BAG30797.1|/5.01251e-109/similar to CG1519-PA [Papilio xuthus]
BT_Q_ZJU_Singletons78846	263	57.9	-
BT_B_ZJU_Singletons88177	263	57.9	-
BT_B_ZJU_Singletons69438	262	57.68	gi|193659748|ref|XP_001946449.1|/2.83273e-14/PREDICTED: flavin-containing monooxygenase FMO GS-OX3-like [Acyrthosiphon pisum]
BT_B_ZJU_Singletons88544	261	57.46	-
BT_B_ZJU_Singletons99688	261	57.46	-
BT_ZHJ1_ZJU_Unigene47400	261	57.46	-
BT_B_ZJU_Singletons95480	260	57.24	gi|307205423|gb|EFN83764.1|/1.57245e-20/Protein lin-52-like protein [Harpegnathos saltator]
BT_B_ZJU_Singletons19233	260	57.24	gi|157120677|ref|XP_001659718.1|/2.18814e-114/mitochondrial oxodicarboxylate carrier [Aedes aegypti]
BT_Q_ZJU_Singletons33273	260	57.24	-
BT_B_ZJU_Singletons101422	260	57.24	-
BT_B_ZJU_Singletons78600	260	57.24	gi|242018051|ref|XP_002429496.1|/1.67062e-19/mcfdp2, putative [Pediculus humanus corporis]
BT_B_ZJU_Singletons87751	260	57.24	gi|156543937|ref|XP_001607256.1|/5.52037e-55/PREDICTED: similar to cyclin k [Nasonia vitripennis]
BT_B_ZJU_Singletons83171	259	57.02	-
BT_B_ZJU_Singletons102019	258	56.8	gi|170051215|ref|XP_001861664.1|/1.81044e-74/NADH-ubiquinone oxidoreductase 42 kda subunit [Culex quinquefasciatus]
BT_Q_ZJU_Singletons2894	258	56.8	gi|182894140|gb|ACA51846.1|/6.96843e-53/cytochrome P450 YP6CM1vQ [Bemisia tabaci]
BT_ZHJ1_ZJU_Unigene51545	257	56.58	gi|307213455|gb|EFN88877.1|/3.09809e-12/DNA-repair protein complementing XP-A cells-like protein [Harpegnathos saltator]
BT_Q_ZJU_Singletons54189	257	56.58	-
BT_ZHJ1_ZJU_Unigene49020	257	56.58	-
BT_B_ZJU_Singletons88890	257	56.58	-
BT_Q_ZJU_Singletons111370	257	56.58	-
BT_B_ZJU_Singletons80027	256	56.36	gi|193709215|ref|XP_001943317.1|/4.07357e-13/PREDICTED: probable maltase H [Acyrthosiphon pisum]
BT_ZHJ1_ZJU_Unigene48934	256	56.36	gi|146285362|gb|ABQ18257.1|/1.43835e-16/unknown [Lygus lineolaris]
BT_Q_ZJU_Singletons26152	256	56.36	-
BT_Q_ZJU_Singletons152631	256	56.36	-
BT_B_ZJU_Singletons26260	256	56.36	gi|170575108|ref|XP_001893102.1|/1.5182e-52/Zinc finger, C2H2 type family protein [Brugia malayi]
BT_Q_ZJU_Singletons142850	256	56.36	-
BT_B_ZJU_Singletons101769	255	56.14	-
BT_B_ZJU_Singletons96920	254	55.92	gi|91085035|ref|XP_974101.1|/7.78276e-65/PREDICTED: similar to prohibitin [Tribolium castaneum]
BT_B_ZJU_Singletons94860	254	55.92	-
BT_B_ZJU_Singletons8253	254	55.92	gi|156548068|ref|XP_001606190.1|/0/PREDICTED: similar to nuclear protein localization [Nasonia vitripennis]
BT_B_ZJU_Singletons6261	254	55.92	-
BT_B_ZJU_Singletons93706	254	55.92	gi|170057826|ref|XP_001864654.1|/1.03881e-45/s-adenosyl-methyl transferase mraw [Culex quinquefasciatus]
BT_ZHJ1_ZJU_Unigene47470	254	55.92	-
BT_Q_ZJU_Singletons19316	253	55.7	-
BT_ZHJ1_ZJU_Unigene14780	253	55.7	-
BT_B_ZJU_Singletons71372	253	55.7	-
BT_B_ZJU_Singletons99930	253	55.7	-
BT_ZHJ1_ZJU_Unigene23797	253	55.7	-
BT_Q_ZJU_Singletons33651	253	55.7	-
BT_ZHJ1_ZJU_Unigene33162	252	55.48	-
BT_B_ZJU_Singletons103970	252	55.48	gi|307166569|gb|EFN60632.1|/2.2461e-22/Myelin expression factor 2 [Camponotus floridanus]
BT_ZHJ1_ZJU_Unigene52369	251	55.26	-
BT_Q_ZJU_Singletons126446	250	55.04	-
BT_Q_ZJU_Singletons25172	250	55.04	-
BT_Q_ZJU_Singletons133705	250	55.04	-
BT_Q_ZJU_Singletons144680	250	55.04	-
BT_B_ZJU_Singletons102907	250	55.04	gi|91085787|ref|XP_974503.1|/3.74136e-104/PREDICTED: similar to thioredoxin-like protein [Tribolium castaneum]
BT_Q_ZJU_Singletons31511	250	55.04	gi|239790658|dbj|BAH71877.1|/7.38295e-74/ACYPI000717 [Acyrthosiphon pisum]
BT_Q_ZJU_Singletons164080	249	54.82	-
BT_B_ZJU_Singletons14641	249	54.82	gi|242024338|ref|XP_002432585.1|/0/Threonyl-tRNA synthetase, cytoplasmic, putative [Pediculus humanus corporis]
BT_B_ZJU_Singletons96056	249	54.82	gi|149898855|gb|ABR27904.1|/2.123e-26/G protein gamma subunit [Triatoma infestans]
BT_ZHJ1_ZJU_Unigene462	249	54.82	-
BT_B_ZJU_Singletons103083	249	54.82	-
BT_B_ZJU_Singletons96795	249	54.82	gi|242009252|ref|XP_002425404.1|/8.26985e-43/conserved hypothetical protein [Pediculus humanus corporis]
BT_B_ZJU_Singletons101468	248	54.6	-
BT_B_ZJU_Singletons95782	248	54.6	-
BT_Q_ZJU_Singletons85122	248	54.6	-
BT_ZHJ1_ZJU_Unigene46694	248	54.6	gi|156382415|ref|XP_001632549.1|/1.46386e-31/predicted protein [Nematostella vectensis]
BT_B_ZJU_Singletons99638	248	54.6	-
BT_Q_ZJU_Singletons124865	247	54.37	-
BT_Q_ZJU_Singletons28209	247	54.37	-
BT_B_ZJU_Singletons102938	247	54.37	gi|193582590|ref|XP_001951535.1|/1.2048e-49/PREDICTED: dynein heavy chain, cytoplasmic-like [Acyrthosiphon pisum]
BT_ZHJ1_ZJU_Unigene29626	246	54.15	-
BT_Q_ZJU_Singletons100918	246	54.15	-
BT_Q_ZJU_Singletons21233	246	54.15	-
BT_B_ZJU_Singletons103135	245	53.93	-
BT_B_ZJU_Singletons104110	244	53.71	gi|242006280|ref|XP_002423980.1|/0/NADPH--cytochrome P450, putative [Pediculus humanus corporis]
BT_B_ZJU_Singletons101291	244	53.71	gi|307187670|gb|EFN72642.1|/2.69755e-31/Prefoldin subunit 2 [Camponotus floridanus]
BT_B_ZJU_Singletons98365	244	53.71	gi|195490858|ref|XP_002093316.1|/1.43044e-18/GE20837 [Drosophila yakuba]
BT_Q_ZJU_Singletons21339	243	53.49	-
BT_ZHJ1_ZJU_Unigene8503	243	53.49	-
BT_Q_ZJU_Singletons6170	243	53.49	-
BT_B_ZJU_Singletons96221	243	53.49	gi|110758045|ref|XP_001120055.1|/9.75662e-43/PREDICTED: 39S ribosomal protein L51, mitochondrial [Apis mellifera]
BT_Q_ZJU_Singletons153135	243	53.49	-
BT_Q_ZJU_Singletons156622	243	53.49	-
BT_B_ZJU_Singletons101918	243	53.49	-
BT_B_ZJU_Singletons103742	243	53.49	gi|242025024|ref|XP_002432926.1|/1.75514e-81/conserved hypothetical protein [Pediculus humanus corporis]
BT_Q_ZJU_Singletons7848	242	53.27	-
BT_B_ZJU_Singletons103358	242	53.27	gi|307208555|gb|EFN85894.1|/5.72296e-176/Methionine aminopeptidase 2 [Harpegnathos saltator]
BT_ZHJ1_ZJU_Unigene52115	242	53.27	-
BT_B_ZJU_Singletons103012	241	53.05	-
BT_B_ZJU_Singletons26955	241	53.05	gi|66516821|ref|XP_396989.2|/4.12946e-171/PREDICTED: WD and tetratricopeptide repeats protein 1-like [Apis mellifera]
BT_B_ZJU_Singletons97866	241	53.05	-
BT_Q_ZJU_Singletons14460	241	53.05	-
BT_B_ZJU_Singletons87946	241	53.05	-
BT_B_ZJU_Singletons25425	241	53.05	gi|157106942|ref|XP_001649552.1|/3.65079e-77/sodium/nucleoside cotransporter [Aedes aegypti]
BT_Q_ZJU_Singletons105847	240	52.83	-
BT_B_ZJU_Singletons13155	240	52.83	-
BT_B_ZJU_Singletons78577	240	52.83	-
BT_B_ZJU_Singletons73785	240	52.83	-
BT_B_ZJU_Singletons99883	240	52.83	-
BT_Q_ZJU_Singletons141752	240	52.83	-
BT_B_ZJU_Singletons69406	239	52.61	-
BT_B_ZJU_Singletons103223	239	52.61	gi|156544080|ref|XP_001605370.1|/4.50759e-114/PREDICTED: similar to ubiquitin fusion degradaton protein [Nasonia vitripennis]
BT_Q_ZJU_Singletons97553	239	52.61	-
BT_B_ZJU_Singletons104096	239	52.61	gi|270003255|gb|EEZ99702.1|/0/hypothetical protein TcasGA2_TC002463 [Tribolium castaneum]
BT_Q_ZJU_Singletons122914	239	52.61	-
BT_Q_ZJU_Singletons128787	238	52.39	-
BT_ZHJ1_ZJU_Unigene47389	237	52.17	-
BT_B_ZJU_Singletons94239	237	52.17	-
BT_ZHJ1_ZJU_Unigene40358	237	52.17	-
BT_ZHJ1_ZJU_Unigene48272	237	52.17	-
BT_Q_ZJU_Singletons63495	237	52.17	-
BT_B_ZJU_Singletons101097	237	52.17	gi|156552454|ref|XP_001601194.1|/9.71455e-55/PREDICTED: similar to GTP-binding protein [Nasonia vitripennis]
BT_B_ZJU_Singletons104122	237	52.17	gi|242009602|ref|XP_002425572.1|/7.17444e-55/lingerer, putative [Pediculus humanus corporis]
BT_B_ZJU_Singletons75376	237	52.17	gi|223951437|gb|ACN29683.1|/1.60958e-09/alakaline phosphatase 2 [Nilaparvata lugens]
BT_B_ZJU_Singletons84576	236	51.95	-
BT_ZHJ1_ZJU_Unigene51237	236	51.95	gi|70909551|emb|CAJ17197.1|/5.07782e-101/ribosomal protein S3e [Scarabaeus laticollis]
BT_ZHJ1_ZJU_Unigene51963	236	51.95	-
BT_B_ZJU_Singletons77944	236	51.95	-
BT_Q_ZJU_Singletons9645	236	51.95	-
BT_ZHJ1_ZJU_Unigene48286	235	51.73	-
BT_B_ZJU_Singletons92418	235	51.73	gi|195331460|ref|XP_002032419.1|/6.93247e-45/GM23523 [Drosophila sechellia]
BT_ZHJ1_ZJU_Unigene50505	235	51.73	-
BT_Q_ZJU_Singletons87151	235	51.73	-
BT_Q_ZJU_Singletons109581	235	51.73	-
BT_B_ZJU_Singletons79197	234	51.51	-
BT_B_ZJU_Singletons81598	234	51.51	-
BT_Q_ZJU_Singletons127888	234	51.51	-
BT_Q_ZJU_Singletons14346	234	51.51	-
BT_ZHJ1_ZJU_Unigene51358	233	51.29	-
BT_B_ZJU_Singletons26359	233	51.29	-
BT_B_ZJU_Singletons103359	233	51.29	gi|242012849|ref|XP_002427139.1|/1.61423e-61/Peroxisomal biogenesis factor, putative [Pediculus humanus corporis]
BT_B_ZJU_Singletons103034	233	51.29	gi|91091096|ref|XP_968472.1|/1.88785e-90/PREDICTED: similar to GA16025-PA [Tribolium castaneum]
BT_Q_ZJU_Singletons160935	233	51.29	-
BT_Q_ZJU_Singletons166812	233	51.29	-
BT_ZHJ1_ZJU_Unigene9251	232	51.07	-
BT_B_ZJU_Singletons92916	232	51.07	-
BT_Q_ZJU_Singletons6598	232	51.07	-
BT_ZHJ1_ZJU_Unigene43958	231	50.85	-
BT_B_ZJU_Singletons94977	231	50.85	-
BT_Q_ZJU_Singletons22806	231	50.85	-
BT_B_ZJU_Singletons102598	231	50.85	gi|239789413|dbj|BAH71332.1|/5.12397e-52/ACYPI23752 [Acyrthosiphon pisum]
BT_B_ZJU_Singletons103961	230	50.63	gi|91087113|ref|XP_975150.1|/3.15393e-101/PREDICTED: similar to Rab-protein 1 CG3320-PA [Tribolium castaneum]
BT_B_ZJU_Singletons92194	230	50.63	-
BT_B_ZJU_Singletons88574	230	50.63	gi|68051667|gb|AAY85097.1|/2.07943e-41/IP03424p [Drosophila melanogaster]
BT_B_ZJU_Singletons103326	229	50.41	gi|195040357|ref|XP_001991053.1|/6.60034e-15/GH12463 [Drosophila grimshawi]
BT_Q_ZJU_Singletons10247	229	50.41	-
BT_B_ZJU_Singletons93497	228	50.19	-
BT_Q_ZJU_Singletons166675	227	49.97	-
BT_B_ZJU_Singletons102704	227	49.97	gi|157133375|ref|XP_001656227.1|/1.52238e-99/leucyl aminopeptidase, putative [Aedes aegypti]
BT_B_ZJU_Singletons102369	226	49.75	-
BT_ZHJ1_ZJU_Unigene46578	226	49.75	-
BT_ZHJ1_ZJU_Unigene42671	225	49.53	-
BT_B_ZJU_Singletons89588	225	49.53	-
BT_Q_ZJU_Singletons35191	225	49.53	-
BT_Q_ZJU_Singletons11697	225	49.53	gi|193575579|ref|XP_001951870.1|/2.46738e-26/PREDICTED: proclotting enzyme-like isoform 1 [Acyrthosiphon pisum]
BT_B_ZJU_Singletons88187	225	49.53	-
BT_B_ZJU_Singletons88175	225	49.53	-
BT_ZHJ1_ZJU_Unigene51195	225	49.53	-
BT_B_ZJU_Singletons74650	225	49.53	gi|156545960|ref|XP_001606175.1|/7.96774e-22/PREDICTED: similar to CG18081-PA [Nasonia vitripennis]
BT_Q_ZJU_Singletons83441	225	49.53	gi|66540009|ref|XP_624438.1|/2.54604e-07/PREDICTED: eukaryotic translation initiation factor 3 subunit L-like [Apis mellifera]
BT_Q_ZJU_Singletons122299	225	49.53	-
BT_Q_ZJU_Singletons117821	225	49.53	-
BT_ZHJ1_ZJU_Unigene15220	224	49.31	-
BT_ZHJ1_ZJU_Unigene43240	224	49.31	gi|121511906|gb|ABM55404.1|/1.66616e-06/putative secreted salivary protein [Xenopsylla cheopis]
BT_B_ZJU_Singletons84650	224	49.31	-
BT_ZHJ1_ZJU_Unigene49685	223	49.09	gi|91088233|ref|XP_973769.1|/5.86176e-33/PREDICTED: similar to Elongation factor 1 beta CG6341-PA [Tribolium castaneum]
BT_ZHJ1_ZJU_Unigene52252	223	49.09	-
BT_ZHJ1_ZJU_Unigene28108	223	49.09	gi|66508472|ref|XP_624484.1|/5.88324e-17/PREDICTED: hypothetical protein LOC552102 [Apis mellifera]
BT_B_ZJU_Singletons99724	222	48.87	gi|242010719|ref|XP_002426106.1|/5.32976e-74/glutathione-S-transferase theta, GST, putative [Pediculus humanus corporis]
BT_ZHJ1_ZJU_Unigene27827	222	48.87	-
BT_B_ZJU_Singletons90458	222	48.87	gi|239792197|dbj|BAH72467.1|/6.02643e-17/ACYPI009119 [Acyrthosiphon pisum]
BT_B_ZJU_Singletons103649	222	48.87	gi|193586979|ref|XP_001952482.1|/0/PREDICTED: tyrosine-protein kinase CSK-like [Acyrthosiphon pisum]
BT_ZHJ1_ZJU_Unigene49922	222	48.87	-
BT_Q_ZJU_Singletons144646	222	48.87	-
BT_Q_ZJU_Singletons29563	221	48.65	-
BT_Q_ZJU_Singletons81698	221	48.65	-
BT_B_ZJU_Singletons92890	221	48.65	-
BT_Q_ZJU_Singletons127629	221	48.65	-
BT_ZHJ1_ZJU_Unigene40704	221	48.65	-
BT_B_ZJU_Singletons97360	221	48.65	-
BT_Q_ZJU_Singletons10531	220	48.43	gi|156537731|ref|XP_001607966.1|/5.86033e-43/PREDICTED: similar to conserved hypothetical protein [Nasonia vitripennis]
BT_Q_ZJU_Singletons22080	220	48.43	-
BT_B_ZJU_Singletons87873	220	48.43	gi|242014430|ref|XP_002427894.1|/2.50689e-15/conserved hypothetical protein [Pediculus humanus corporis]
BT_B_ZJU_Singletons94596	220	48.43	-
BT_B_ZJU_Singletons102601	220	48.43	gi|156549535|ref|XP_001602657.1|/1.21893e-170/PREDICTED: similar to GA19430-PA [Nasonia vitripennis]
BT_Q_ZJU_Singletons7747	220	48.43	-
BT_ZHJ1_ZJU_Unigene31596	219	48.21	gi|199584539|gb|ACH90394.1|/3.30927e-67/glutathione-S-transferase [Bemisia tabaci]
BT_Q_ZJU_Singletons14603	219	48.21	-
BT_Q_ZJU_Singletons8150	219	48.21	-
BT_ZHJ1_ZJU_Unigene42655	219	48.21	-
BT_Q_ZJU_Singletons105463	218	47.99	-
BT_Q_ZJU_Singletons57307	218	47.99	-
BT_ZHJ1_ZJU_Unigene28312	218	47.99	-
BT_B_ZJU_Singletons103762	218	47.99	gi|307172981|gb|EFN64123.1|/0/Tubulin beta-1 chain [Camponotus floridanus]
BT_ZHJ1_ZJU_Unigene26373	218	47.99	-
BT_ZHJ1_ZJU_Unigene2178	218	47.99	-
BT_B_ZJU_Singletons92569	217	47.77	-
BT_Q_ZJU_Singletons50650	217	47.77	-
BT_ZHJ1_ZJU_Unigene47482	217	47.77	gi|110671462|gb|ABG81982.1|/2.74143e-38/putative ribosomal protein S25 [Diaphorina citri]
BT_B_ZJU_Singletons88895	217	47.77	gi|156541821|ref|XP_001600369.1|/8.3775e-35/PREDICTED: similar to beta-hexosaminidase b [Nasonia vitripennis]
BT_ZHJ1_ZJU_Unigene44893	216	47.55	-
BT_Q_ZJU_Singletons84910	216	47.55	-
BT_Q_ZJU_Singletons142229	216	47.55	-
BT_B_ZJU_Singletons91776	215	47.33	-
BT_ZHJ1_ZJU_Unigene23552	214	47.11	-
BT_B_ZJU_Singletons73920	214	47.11	-
BT_B_ZJU_Singletons86565	214	47.11	-
BT_ZHJ1_ZJU_Unigene47534	214	47.11	-
BT_Q_ZJU_Singletons7155	214	47.11	-
BT_B_ZJU_Singletons102544	214	47.11	gi|195448399|ref|XP_002071640.1|/1.67973e-39/GK25033 [Drosophila willistoni]
BT_Q_ZJU_Singletons141275	214	47.11	-
BT_B_ZJU_Singletons79092	214	47.11	-
BT_ZHJ1_ZJU_Unigene25467	213	46.89	-
BT_Q_ZJU_Singletons90961	213	46.89	-
BT_B_ZJU_Singletons90825	212	46.67	-
BT_B_ZJU_Singletons102234	212	46.67	gi|189234981|ref|XP_968038.2|/5.44213e-45/PREDICTED: similar to oxidoreductase [Tribolium castaneum]
BT_Q_ZJU_Singletons34883	212	46.67	-
BT_Q_ZJU_Singletons33687	212	46.67	-
BT_B_ZJU_Singletons24452	211	46.45	-
BT_Q_ZJU_Singletons8698	211	46.45	-
BT_Q_ZJU_Singletons52827	211	46.45	-
BT_B_ZJU_Singletons96625	211	46.45	-
BT_B_ZJU_Singletons17802	211	46.45	-
BT_ZHJ1_ZJU_Unigene17138	210	46.23	gi|193652756|ref|XP_001943983.1|/0/PREDICTED: trifunctional enzyme subunit beta, mitochondrial-like [Acyrthosiphon pisum]
BT_B_ZJU_Singletons11687	210	46.23	-
BT_B_ZJU_Singletons101802	210	46.23	gi|157131660|ref|XP_001655912.1|/1.81582e-84/methylthioadenosine phosphorylase [Aedes aegypti]
BT_Q_ZJU_Singletons19726	210	46.23	-
BT_B_ZJU_Singletons103026	209	46.01	gi|223890174|ref|NP_001138802.1|/6.78413e-157/JAB-MPN domain protein [Bombyx mori]
BT_B_ZJU_Singletons93972	209	46.01	gi|91083615|ref|XP_969779.1|/2.73823e-28/PREDICTED: similar to AGAP002658-PA [Tribolium castaneum]
BT_Q_ZJU_Singletons36242	209	46.01	-
BT_B_ZJU_Singletons16970	209	46.01	gi|242024617|ref|XP_002432723.1|/1.42837e-59/26S proteasome non-ATPase regulatory subunit, putative [Pediculus humanus corporis]
BT_ZHJ1_ZJU_Unigene34643	209	46.01	-
BT_B_ZJU_Singletons69168	209	46.01	-
BT_Q_ZJU_Singletons22551	208	45.79	gi|260790511|ref|XP_002590285.1|/5.16244e-16/hypothetical protein BRAFLDRAFT_121353 [Branchiostoma floridae]
BT_ZHJ1_ZJU_Unigene26313	208	45.79	-
BT_ZHJ1_ZJU_Unigene43592	208	45.79	gi|289743317|gb|ADD20406.1|/6.26279e-22/cytochrome c oxidase subunit VIb COX12 [Glossina morsitans morsitans]
BT_B_ZJU_Singletons95458	208	45.79	-
BT_B_ZJU_Singletons101136	207	45.57	gi|307180251|gb|EFN68284.1|/5.47245e-114/Cathepsin L [Camponotus floridanus]
BT_Q_ZJU_Singletons141657	207	45.57	-
BT_Q_ZJU_Singletons141606	207	45.57	-
BT_B_ZJU_Singletons104062	207	45.57	gi|110763770|ref|XP_624497.2|/0/PREDICTED: signal recognition particle 54 kDa protein-like [Apis mellifera]
BT_B_ZJU_Singletons92896	207	45.57	gi|242247248|ref|NP_001156204.1|/1.01371e-33/UTP11-like U3 small nucleolar ribonucleoprotein-like [Acyrthosiphon pisum]
BT_B_ZJU_Singletons81781	207	45.57	gi|308055648|gb|ADO08221.1|/5.62824e-07/NADPH cytochrome b5 reductase [Helicoverpa armigera]
BT_B_ZJU_Singletons101617	206	45.35	-
BT_B_ZJU_Singletons92282	206	45.35	gi|147905712|ref|NP_001088716.1|/5.94566e-17/nucleoside diphosphate-linked moiety X motif 19, mitochondrial precursor [Xenopus laevis]
BT_Q_ZJU_Singletons146328	206	45.35	-
BT_ZHJ1_ZJU_Unigene32695	206	45.35	-
BT_B_ZJU_Singletons103627	206	45.35	-
BT_B_ZJU_Singletons74630	206	45.35	-
BT_Q_ZJU_Singletons4821	206	45.35	-
BT_Q_ZJU_Singletons146930	205	45.13	gi|195387307|ref|XP_002052337.1|/3.27779e-07/GJ22259 [Drosophila virilis]
BT_B_ZJU_Singletons86909	205	45.13	-
BT_Q_ZJU_Singletons140764	205	45.13	-
BT_B_ZJU_Singletons103917	205	45.13	gi|307174012|gb|EFN64722.1|/0/Ubiquitin carboxyl-terminal hydrolase 5 [Camponotus floridanus]
BT_Q_ZJU_Singletons8943	205	45.13	-
BT_B_ZJU_Singletons81904	205	45.13	gi|121543779|gb|ABM55559.1|/6.58206e-32/putative elongation factor 1 delta [Maconellicoccus hirsutus]
BT_B_ZJU_Singletons101399	205	45.13	gi|58386929|ref|XP_315167.2|/2.31995e-62/AGAP004641-PA [Anopheles gambiae str. PEST]
BT_Q_ZJU_Singletons50853	205	45.13	-
BT_Q_ZJU_Singletons106822	205	45.13	-
BT_Q_ZJU_Singletons133895	204	44.91	-
BT_Q_ZJU_Singletons11749	204	44.91	-
BT_B_ZJU_Singletons71859	204	44.91	-
BT_ZHJ1_ZJU_Unigene47509	204	44.91	gi|283135232|ref|NP_001164371.1|/1.23343e-30/succinate dehydrogenase cytochrome b560 subunit, mitochondrial [Nasonia vitripennis]
BT_B_ZJU_Singletons104020	203	44.69	gi|270014592|gb|EFA11040.1|/0/hypothetical protein TcasGA2_TC004631 [Tribolium castaneum]
BT_ZHJ1_ZJU_Unigene52223	203	44.69	gi|170036949|ref|XP_001846323.1|/3.54775e-152/spermatogenesis associated factor [Culex quinquefasciatus]
BT_B_ZJU_Singletons85607	203	44.69	-
BT_Q_ZJU_Singletons152922	203	44.69	-
BT_B_ZJU_Singletons96669	203	44.69	-
BT_B_ZJU_Singletons78079	202	44.47	-
BT_Q_ZJU_Singletons121593	202	44.47	-
BT_Q_ZJU_Singletons112113	202	44.47	-
BT_B_ZJU_Singletons102624	202	44.47	gi|66515291|ref|XP_394767.2|/1.34232e-92/PREDICTED: zinc finger protein 622-like isoform 1 [Apis mellifera]
BT_B_ZJU_Singletons15487	202	44.47	-
BT_Q_ZJU_Singletons114583	202	44.47	-
BT_Q_ZJU_Singletons40949	202	44.47	-
BT_ZHJ1_ZJU_Unigene50305	201	44.25	gi|226443348|ref|NP_001139851.1|/3.79607e-25/Thioredoxin domain-containing protein 12 [Salmo salar]
BT_Q_ZJU_Singletons2927	201	44.25	-
BT_Q_ZJU_Singletons143391	201	44.25	-
BT_ZHJ1_ZJU_Unigene52417	200	44.03	-
BT_B_ZJU_Singletons93091	200	44.03	-
BT_Q_ZJU_Singletons164160	200	44.03	-
BT_B_ZJU_Singletons101294	200	44.03	-
BT_Q_ZJU_Singletons11517	200	44.03	-
BT_B_ZJU_Singletons97498	200	44.03	gi|307180926|gb|EFN68718.1|/1.97702e-77/Uncharacterized glycosyltransferase AER61 [Camponotus floridanus]
BT_ZHJ1_ZJU_Unigene30555	200	44.03	-
BT_Q_ZJU_Singletons31086	200	44.03	gi|66561334|ref|XP_623809.1|/1.01992e-62/PREDICTED: u3 small nucleolar ribonucleoprotein protein IMP3-like [Apis mellifera]
BT_Q_ZJU_Singletons156648	200	44.03	-
BT_B_ZJU_Singletons102287	200	44.03	-
BT_ZHJ1_ZJU_Unigene49475	199	43.81	-
BT_Q_ZJU_Singletons25785	199	43.81	-
BT_B_ZJU_Singletons92494	199	43.81	-
BT_B_ZJU_Singletons17821	198	43.59	-
BT_Q_ZJU_Singletons4178	198	43.59	gi|5231178|gb|AAD41105.1|AF157961_1/4.88914e-51/cysteine proteinase [Hypera postica]
BT_Q_ZJU_Singletons33219	198	43.59	-
BT_ZHJ1_ZJU_Unigene10289	197	43.37	-
BT_B_ZJU_Singletons93535	197	43.37	-
BT_B_ZJU_Singletons99352	196	43.15	gi|195037889|ref|XP_001990393.1|/1.57228e-11/GH19322 [Drosophila grimshawi]
BT_B_ZJU_Singletons102859	196	43.15	-
BT_B_ZJU_Singletons103208	196	43.15	gi|292615758|ref|XP_697184.4|/3.89028e-142/PREDICTED: elongation factor Tu GTP-binding domain-containing protein 1-like [Danio rerio]
BT_B_ZJU_Singletons5021	196	43.15	-
BT_B_ZJU_Singletons95346	196	43.15	gi|156536875|ref|XP_001606019.1|/8.24364e-06/PREDICTED: similar to conserved hypothetical protein [Nasonia vitripennis]
BT_B_ZJU_Singletons93260	196	43.15	gi|240849191|ref|NP_001155816.1|/1.81201e-12/DNA-directed RNA polymerases I, II, and III subunit RPABC3 [Acyrthosiphon pisum]
BT_Q_ZJU_Singletons141741	196	43.15	-
BT_B_ZJU_Singletons73632	195	42.93	-
BT_Q_ZJU_Singletons23967	195	42.93	-
BT_B_ZJU_Singletons99070	195	42.93	-
BT_B_ZJU_Singletons83780	195	42.93	-
BT_Q_ZJU_Singletons126739	195	42.93	-
BT_B_ZJU_Singletons102898	195	42.93	gi|58392833|ref|XP_319655.2|/1.10994e-140/AGAP008908-PA [Anopheles gambiae str. PEST]
BT_B_ZJU_Singletons101226	194	42.71	gi|307196537|gb|EFN78067.1|/4.46627e-63/N(6)-adenine-specific DNA methyltransferase 2 [Harpegnathos saltator]
BT_Q_ZJU_Singletons161461	194	42.71	-
BT_Q_ZJU_Singletons18199	194	42.71	-
BT_Q_ZJU_Singletons131345	194	42.71	-
BT_B_ZJU_Singletons102457	194	42.71	-
BT_B_ZJU_Singletons102612	194	42.71	gi|242010533|ref|XP_002426020.1|/8.105e-82/N-terminal acetyltransferase complex Ard1 subunit, putative [Pediculus humanus corporis]
BT_Q_ZJU_Singletons392	194	42.71	-
BT_Q_ZJU_Singletons158206	193	42.49	-
BT_Q_ZJU_Singletons135007	193	42.49	-
BT_Q_ZJU_Singletons111810	193	42.49	-
BT_Q_ZJU_Singletons17118	193	42.49	-
BT_B_ZJU_Singletons92701	193	42.49	gi|112983130|ref|NP_001037598.1|/2.99469e-06/nuclear cap-binding protein subunit 2 [Bombyx mori]
BT_Q_ZJU_Singletons7485	193	42.49	gi|91077074|ref|XP_969460.1|/1.66185e-11/PREDICTED: similar to CG3823 CG3823-PA [Tribolium castaneum]
BT_B_ZJU_Singletons102524	193	42.49	gi|307207935|gb|EFN85494.1|/3.53206e-98/Vacuolar proton pump subunit d [Harpegnathos saltator]
BT_B_ZJU_Singletons24176	193	42.49	-
BT_B_ZJU_Singletons98633	193	42.49	gi|158287465|ref|XP_309491.4|/9.29282e-85/AGAP011158-PA [Anopheles gambiae str. PEST]
BT_B_ZJU_Singletons95380	193	42.49	-
BT_B_ZJU_Singletons95938	192	42.27	-
BT_B_ZJU_Singletons103786	192	42.27	gi|270003072|gb|EEZ99519.1|/7.6945e-48/hypothetical protein TcasGA2_TC000100 [Tribolium castaneum]
BT_B_ZJU_Singletons73160	192	42.27	-
BT_B_ZJU_Singletons72890	191	42.05	-
BT_ZHJ1_ZJU_Unigene30598	191	42.05	-
BT_Q_ZJU_Singletons40147	191	42.05	-
BT_B_ZJU_Singletons85908	191	42.05	gi|307187668|gb|EFN72640.1|/5.9327e-17/Malignant T cell amplified sequence 1 [Camponotus floridanus]
BT_B_ZJU_Singletons19636	191	42.05	gi|307205253|gb|EFN83633.1|/2.77502e-29/Mediator of RNA polymerase II transcription subunit 28 [Harpegnathos saltator]
BT_Q_ZJU_Singletons58754	191	42.05	-
BT_B_ZJU_Singletons100686	190	41.83	-
BT_B_ZJU_Singletons25684	190	41.83	-
BT_Q_ZJU_Singletons12716	190	41.83	-
BT_Q_ZJU_Singletons3572	190	41.83	gi|242013039|ref|XP_002427227.1|/1.03433e-16/conserved hypothetical protein [Pediculus humanus corporis]
BT_B_ZJU_Singletons11470	189	41.61	gi|239789556|dbj|BAH71394.1|/3.14614e-87/ACYPI007311 [Acyrthosiphon pisum]
BT_B_ZJU_Singletons94494	189	41.61	-
BT_B_ZJU_Singletons4280	189	41.61	-
BT_Q_ZJU_Singletons17854	189	41.61	-
BT_Q_ZJU_Singletons130269	188	41.39	-
BT_B_ZJU_Singletons90505	188	41.39	-
BT_B_ZJU_Singletons101134	188	41.39	-
BT_B_ZJU_Singletons84920	187	41.17	-
BT_B_ZJU_Singletons102412	187	41.17	-
BT_B_ZJU_Singletons72378	187	41.17	-
BT_B_ZJU_Singletons103672	187	41.17	gi|193652640|ref|XP_001943100.1|/2.05411e-180/PREDICTED: protein ERGIC-53-like isoform 1 [Acyrthosiphon pisum]
BT_Q_ZJU_Singletons162524	186	40.95	-
BT_B_ZJU_Singletons103693	186	40.95	gi|109081984|ref|XP_001104297.1|/2.87286e-12/PREDICTED: f-box only protein 22 [Macaca mulatta]
BT_Q_ZJU_Singletons124034	186	40.95	-
BT_ZHJ1_ZJU_Unigene29394	186	40.95	gi|291388331|ref|XP_002710629.1|/6.85774e-28/PREDICTED: heat-responsive protein 12-like [Oryctolagus cuniculus]
BT_B_ZJU_Singletons87166	186	40.95	-
BT_Q_ZJU_Singletons23418	186	40.95	-
BT_B_ZJU_Singletons101869	185	40.73	-
BT_Q_ZJU_Singletons10588	185	40.73	-
BT_ZHJ1_ZJU_Unigene22097	185	40.73	gi|242015386|ref|XP_002428340.1|/2.63827e-92/UBX domain-containing protein, putative [Pediculus humanus corporis]
BT_Q_ZJU_Singletons21011	185	40.73	-
BT_B_ZJU_Singletons102980	185	40.73	-
BT_B_ZJU_Singletons77947	185	40.73	-
BT_B_ZJU_Singletons100652	184	40.51	-
BT_Q_ZJU_Singletons19039	184	40.51	-
BT_B_ZJU_Singletons103347	184	40.51	gi|307199107|gb|EFN79817.1|/1.12693e-131/Protein CARP-like protein [Harpegnathos saltator]
BT_B_ZJU_Singletons103963	184	40.51	gi|307206361|gb|EFN84413.1|/0/Ubiquitin carboxyl-terminal hydrolase 7 [Harpegnathos saltator]
BT_Q_ZJU_Singletons130424	184	40.51	-
BT_B_ZJU_Singletons93498	184	40.51	-
BT_ZHJ1_ZJU_Unigene47940	184	40.51	gi|156358531|ref|XP_001624571.1|/9.26064e-10/predicted protein [Nematostella vectensis]
BT_Q_ZJU_Singletons14071	183	40.29	-
BT_B_ZJU_Singletons103594	183	40.29	gi|156554395|ref|XP_001603456.1|/2.83226e-163/PREDICTED: similar to dual specificity mitogen-activated protein kinase kinase 4 MAPKK4 [Nasonia vitripennis]
BT_B_ZJU_Singletons78388	183	40.29	-
BT_Q_ZJU_Singletons13065	182	40.07	-
BT_ZHJ1_ZJU_Unigene40666	182	40.07	-
BT_B_ZJU_Singletons98051	182	40.07	gi|193596505|ref|XP_001945593.1|/1.52936e-94/PREDICTED: 26S protease regulatory subunit 6B-like [Acyrthosiphon pisum]
BT_B_ZJU_Singletons96767	182	40.07	-
BT_Q_ZJU_Singletons129874	181	39.85	-
BT_Q_ZJU_Singletons51035	181	39.85	-
BT_Q_ZJU_Singletons95988	181	39.85	-
BT_ZHJ1_ZJU_Unigene50193	180	39.63	-
BT_B_ZJU_Singletons88033	180	39.63	-
BT_ZHJ1_ZJU_Unigene1641	180	39.63	-
BT_B_ZJU_Singletons100154	180	39.63	gi|91092850|ref|XP_968855.1|/6.6529e-78/PREDICTED: similar to proteasome beta subunit [Tribolium castaneum]
BT_B_ZJU_Singletons96026	179	39.41	-
BT_B_ZJU_Singletons76380	179	39.41	-
BT_Q_ZJU_Singletons95872	179	39.41	-
BT_ZHJ1_ZJU_Unigene52170	179	39.41	gi|241785831|ref|XP_002400518.1|/5.23488e-81/thioredoxin-dependent peroxide reductase [Ixodes scapularis]
BT_B_ZJU_Singletons79123	179	39.41	gi|239789950|dbj|BAH71568.1|/5.18973e-13/ACYPI009559 [Acyrthosiphon pisum]
BT_Q_ZJU_Singletons156852	179	39.41	-
BT_Q_ZJU_Singletons9574	179	39.41	-
BT_B_ZJU_Singletons103811	178	39.19	gi|156555179|ref|XP_001603513.1|/1.09065e-166/PREDICTED: similar to IQ motif containing GTPase activating protein 2 [Nasonia vitripennis]
BT_B_ZJU_Singletons4763	178	39.19	gi|242022478|ref|XP_002431667.1|/1.01118e-07/proton-coupled amino acid transporter, putative [Pediculus humanus corporis]
BT_B_ZJU_Singletons89943	178	39.19	-
BT_Q_ZJU_Singletons17509	178	39.19	-
BT_Q_ZJU_Singletons84649	178	39.19	-
BT_Q_ZJU_Singletons23907	177	38.96	-
BT_B_ZJU_Singletons92847	177	38.96	-
BT_Q_ZJU_Singletons25226	177	38.96	-
BT_Q_ZJU_Singletons149608	177	38.96	-
BT_B_ZJU_Singletons88350	177	38.96	-
BT_B_ZJU_Singletons99876	177	38.96	-
BT_Q_ZJU_Singletons11937	177	38.96	gi|307179550|gb|EFN67864.1|/1.95379e-72/Leucine-rich repeat-containing protein 57 [Camponotus floridanus]
BT_Q_ZJU_Singletons30877	177	38.96	gi|157115819|ref|XP_001658297.1|/1.4984e-128/COMPASS component SWD2, putative [Aedes aegypti]
BT_B_ZJU_Singletons100105	176	38.74	-
BT_B_ZJU_Singletons96691	176	38.74	-
BT_Q_ZJU_Singletons75240	176	38.74	-
BT_Q_ZJU_Singletons125755	176	38.74	-
BT_ZHJ1_ZJU_Unigene36588	176	38.74	-
BT_Q_ZJU_Cluster2591	176	38.74	-
BT_B_ZJU_Singletons94170	176	38.74	-
BT_ZHJ1_ZJU_Unigene37958	175	38.52	-
BT_Q_ZJU_Singletons8577	175	38.52	-
BT_Q_ZJU_Singletons107080	175	38.52	-
BT_B_ZJU_Singletons98744	175	38.52	-
BT_Q_ZJU_Singletons51943	175	38.52	gi|121543895|gb|ABM55612.1|/1.56548e-12/putative RAB1 [Maconellicoccus hirsutus]
BT_Q_ZJU_Singletons156789	174	38.3	-
BT_Q_ZJU_Singletons16493	174	38.3	-
BT_ZHJ1_ZJU_Unigene31315	174	38.3	-
BT_Q_ZJU_Singletons28370	174	38.3	-
BT_ZHJ1_ZJU_Unigene14689	173	38.08	-
BT_ZHJ1_ZJU_Unigene46027	173	38.08	-
BT_Q_ZJU_Singletons97748	173	38.08	-
BT_B_ZJU_Singletons25903	173	38.08	-
BT_Q_ZJU_Singletons138612	173	38.08	-
BT_Q_ZJU_Singletons14976	173	38.08	-
BT_Q_ZJU_Singletons6029	173	38.08	gi|195447324|ref|XP_002071163.1|/7.52506e-32/GK25645 [Drosophila willistoni]
BT_ZHJ1_ZJU_Unigene50832	173	38.08	-
BT_Q_ZJU_Singletons49970	172	37.86	-
BT_B_ZJU_Singletons71363	172	37.86	-
BT_B_ZJU_Singletons17319	172	37.86	-
BT_B_ZJU_Singletons102429	172	37.86	gi|157117782|ref|XP_001658935.1|/6.67647e-102/ubiquinone/menaquinone biosynthesis methyltransferase [Aedes aegypti]
BT_B_ZJU_Singletons26911	171	37.64	-
BT_Q_ZJU_Singletons167587	171	37.64	-
BT_ZHJ1_ZJU_Unigene24195	171	37.64	-
BT_B_ZJU_Singletons101235	171	37.64	gi|270003857|gb|EFA00305.1|/1.59304e-68/hypothetical protein TcasGA2_TC003140 [Tribolium castaneum]
BT_B_ZJU_Singletons96784	171	37.64	-
BT_ZHJ1_ZJU_Unigene44801	170	37.42	-
BT_Q_ZJU_Singletons108732	170	37.42	-
BT_ZHJ1_ZJU_Unigene1112	170	37.42	-
BT_Q_ZJU_Singletons25013	170	37.42	-
BT_ZHJ1_ZJU_Unigene10362	170	37.42	-
BT_ZHJ1_ZJU_Unigene27563	170	37.42	gi|193652361|ref|XP_001949600.1|/2.43401e-91/PREDICTED: fumarylacetoacetate hydrolase domain-containing protein 2-like [Acyrthosiphon pisum]
BT_ZHJ1_ZJU_Unigene45044	169	37.2	-
BT_B_ZJU_Singletons100135	169	37.2	-
BT_Q_ZJU_Singletons2148	169	37.2	-
BT_Q_ZJU_Singletons70262	169	37.2	-
BT_Q_ZJU_Singletons16435	169	37.2	-
BT_Q_ZJU_Singletons160235	169	37.2	-
BT_ZHJ1_ZJU_Unigene50711	169	37.2	-
BT_Q_ZJU_Singletons34809	169	37.2	gi|25147433|ref|NP_508952.2|/3.13148e-26/hypothetical protein T22B7.3 [Caenorhabditis elegans]
BT_B_ZJU_Singletons88273	168	36.98	-
BT_Q_ZJU_Singletons106902	168	36.98	-
BT_B_ZJU_Singletons88183	168	36.98	-
BT_B_ZJU_Singletons100166	168	36.98	gi|242011371|ref|XP_002426426.1|/1.60877e-47/Splicing factor 3B subunit, putative [Pediculus humanus corporis]
BT_Q_ZJU_Singletons124719	168	36.98	-
BT_Q_ZJU_Singletons79516	168	36.98	-
BT_B_ZJU_Singletons85047	168	36.98	-
BT_B_ZJU_Singletons85263	168	36.98	-
BT_Q_ZJU_Singletons13484	168	36.98	-
BT_B_ZJU_Singletons87091	168	36.98	-
BT_Q_ZJU_Singletons32351	168	36.98	-
BT_Q_ZJU_Singletons107400	168	36.98	gi|195062810|ref|XP_001996258.1|/3.13689e-10/GH22292 [Drosophila grimshawi]
BT_B_ZJU_Singletons98607	168	36.98	gi|193598979|ref|XP_001950697.1|/3.808e-54/PREDICTED: facilitated trehalose transporter Tret1-like [Acyrthosiphon pisum]
BT_ZHJ1_ZJU_Unigene52380	167	36.76	-
BT_Q_ZJU_Singletons134581	167	36.76	-
BT_ZHJ1_ZJU_Unigene24529	167	36.76	-
BT_B_ZJU_Singletons95635	167	36.76	-
BT_B_ZJU_Singletons100278	167	36.76	gi|91086893|ref|XP_970527.1|/1.00442e-12/PREDICTED: similar to CG3760 CG3760-PB [Tribolium castaneum]
BT_B_ZJU_Singletons25835	167	36.76	gi|242017702|ref|XP_002429326.1|/1.47651e-78/sumo-1-activating enzyme E1a, putative [Pediculus humanus corporis]
BT_Q_ZJU_Singletons162378	166	36.54	-
BT_Q_ZJU_Singletons12140	166	36.54	-
BT_Q_ZJU_Singletons167356	166	36.54	gi|242016400|ref|XP_002428809.1|/8.95738e-85/transportin-3, putative [Pediculus humanus corporis]
BT_B_ZJU_Singletons103206	166	36.54	-
BT_B_ZJU_Singletons103641	165	36.32	-
BT_ZHJ1_ZJU_Unigene29262	165	36.32	-
BT_Q_ZJU_Singletons121153	165	36.32	-
BT_Q_ZJU_Singletons20228	165	36.32	gi|157128157|ref|XP_001661333.1|/1.67277e-109/chaperone protein dnaj [Aedes aegypti]
BT_B_ZJU_Singletons88598	165	36.32	-
BT_Q_ZJU_Singletons8151	165	36.32	-
BT_ZHJ1_ZJU_Unigene43131	165	36.32	-
BT_ZHJ1_ZJU_Unigene47422	165	36.32	-
BT_B_ZJU_Singletons12614	164	36.1	-
BT_Q_ZJU_Singletons12085	164	36.1	-
BT_Q_ZJU_Singletons22658	164	36.1	-
BT_Q_ZJU_Singletons118291	164	36.1	-
BT_B_ZJU_Singletons103489	164	36.1	gi|283837917|ref|NP_001164640.1|/0/suppressor of variegation 3-9 isoform 2 [Apis mellifera]
BT_Q_ZJU_Singletons105938	164	36.1	gi|307200800|gb|EFN80853.1|/3.46956e-17/Dynein light chain Tctex-type 1 [Harpegnathos saltator]
BT_Q_ZJU_Singletons3987	163	35.88	-
BT_Q_ZJU_Singletons149852	163	35.88	-
BT_ZHJ1_ZJU_Unigene49643	163	35.88	-
BT_Q_ZJU_Singletons138833	163	35.88	-
BT_B_ZJU_Singletons101574	163	35.88	-
BT_B_ZJU_Singletons103983	163	35.88	gi|91075936|ref|XP_967560.1|/5.13366e-131/PREDICTED: similar to AGAP002481-PA [Tribolium castaneum]
BT_B_ZJU_Singletons103496	162	35.66	gi|307175595|gb|EFN65505.1|/0/Protein ST7-like protein [Camponotus floridanus]
BT_Q_ZJU_Singletons95059	162	35.66	-
BT_Q_ZJU_Singletons113079	162	35.66	-
BT_ZHJ1_ZJU_Unigene8902	162	35.66	-
BT_B_ZJU_Singletons85606	162	35.66	gi|270016663|gb|EFA13109.1|/1.61706e-22/hypothetical protein TcasGA2_TC006821 [Tribolium castaneum]
BT_Q_ZJU_Singletons17062	162	35.66	gi|307208189|gb|EFN85663.1|/1.96297e-28/FAS-associated factor 1 [Harpegnathos saltator]
BT_Q_ZJU_Singletons54358	162	35.66	-
BT_B_ZJU_Singletons25762	162	35.66	-
BT_B_ZJU_Singletons90521	162	35.66	gi|53830714|gb|AAU95200.1|/5.95695e-57/enolase [Oncometopia nigricans]
BT_B_ZJU_Cluster324	161	35.44	gi|72035930|ref|XP_794415.1|/3.49683e-101/PREDICTED: similar to ATP binding domain 1 family, member B [Strongylocentrotus purpuratus]
BT_Q_ZJU_Singletons19543	161	35.44	gi|242004446|ref|XP_002423097.1|/2.73792e-19/cAMP-regulated phosphoprotein, putative [Pediculus humanus corporis]
BT_B_ZJU_Singletons79494	161	35.44	-
BT_B_ZJU_Singletons71811	161	35.44	-
BT_ZHJ1_ZJU_Unigene39280	161	35.44	gi|110671488|gb|ABG81995.1|/1.46792e-15/putative mitochondrial ATP synthase H+ transporting F0 complex subunit g [Diaphorina citri]
BT_Q_ZJU_Singletons120276	161	35.44	-
BT_B_ZJU_Singletons78402	161	35.44	-
BT_B_ZJU_Singletons103746	161	35.44	-
BT_B_ZJU_Singletons26809	161	35.44	gi|307183487|gb|EFN70286.1|/1.28282e-50/Mitogen-activated protein kinase-binding protein 1 [Camponotus floridanus]
BT_ZHJ1_ZJU_Unigene31106	161	35.44	-
BT_ZHJ1_ZJU_Unigene12275	160	35.22	-
BT_ZHJ1_ZJU_Unigene30745	160	35.22	-
BT_Q_ZJU_Singletons138692	160	35.22	-
BT_Q_ZJU_Singletons62955	160	35.22	-
BT_Q_ZJU_Singletons6329	160	35.22	gi|307190112|gb|EFN74268.1|/8.90547e-95/S-formylglutathione hydrolase [Camponotus floridanus]
BT_ZHJ1_ZJU_Unigene49894	160	35.22	gi|307170788|gb|EFN62905.1|/2.12461e-53/Broad-complex core protein isoform 6 [Camponotus floridanus]
BT_B_ZJU_Singletons97557	160	35.22	-
BT_B_ZJU_Singletons101576	160	35.22	gi|71834556|ref|NP_001025379.1|/4.40609e-72/N-acetylglucosamine-6-sulfatase [Danio rerio]
BT_B_ZJU_Singletons21731	159	35	gi|156542285|ref|XP_001602440.1|/1.23608e-49/PREDICTED: similar to GA15457-PA [Nasonia vitripennis]
BT_Q_ZJU_Singletons822	159	35	-
BT_B_ZJU_Singletons70749	159	35	-
BT_B_ZJU_Singletons103521	159	35	-
BT_B_ZJU_Singletons103775	159	35	gi|156551818|ref|XP_001604051.1|/1.13977e-160/PREDICTED: similar to pom1 [Nasonia vitripennis]
BT_Q_ZJU_Singletons139626	159	35	gi|157120564|ref|XP_001653666.1|/1.66332e-35/arp2/3 complex 20 kd subunit [Aedes aegypti]
BT_Q_ZJU_Singletons166251	159	35	-
BT_ZHJ1_ZJU_Unigene52292	159	35	-
BT_Q_ZJU_Singletons9528	159	35	-
BT_ZHJ1_ZJU_Unigene51514	159	35	-
BT_Q_ZJU_Singletons132780	159	35	-
BT_B_ZJU_Singletons101354	158	34.78	-
BT_Q_ZJU_Singletons14332	158	34.78	gi|270004715|gb|EFA01163.1|/5.54368e-46/hypothetical protein TcasGA2_TC010388 [Tribolium castaneum]
BT_Q_ZJU_Singletons19424	158	34.78	-
BT_Q_ZJU_Singletons30331	158	34.78	gi|242015173|ref|XP_002428248.1|/3.96197e-34/p53 and DNA damage-regulated protein, putative [Pediculus humanus corporis]
BT_Q_ZJU_Singletons147727	158	34.78	-
BT_B_ZJU_Singletons103942	158	34.78	gi|307200844|gb|EFN80897.1|/0/Eukaryotic translation initiation factor 3 subunit C [Harpegnathos saltator]
BT_ZHJ1_ZJU_Unigene5824	158	34.78	-
BT_Q_ZJU_Singletons22399	158	34.78	gi|193671711|ref|XP_001951382.1|/1.92773e-90/PREDICTED: BTB/POZ domain-containing protein 10-like isoform 4 [Acyrthosiphon pisum]
BT_Q_ZJU_Singletons10516	158	34.78	-
BT_B_ZJU_Singletons86603	158	34.78	-
BT_Q_ZJU_Singletons7893	157	34.56	gi|91076054|ref|XP_966357.1|/3.55963e-64/PREDICTED: similar to cytidylate kinase [Tribolium castaneum]
BT_B_ZJU_Singletons88492	157	34.56	-
BT_B_ZJU_Singletons100476	157	34.56	gi|311252170|ref|XP_003124963.1|/4.33556e-35/PREDICTED: ankyrin repeat domain-containing protein 39-like [Sus scrofa]
BT_B_ZJU_Singletons26945	157	34.56	gi|156544452|ref|XP_001607641.1|/8.28476e-160/PREDICTED: similar to GA17782-PA [Nasonia vitripennis]
BT_Q_ZJU_Singletons32674	157	34.56	-
BT_B_ZJU_Singletons94068	157	34.56	-
BT_B_ZJU_Singletons104068	157	34.56	-
BT_B_ZJU_Singletons100411	157	34.56	-
BT_B_ZJU_Singletons103582	156	34.34	gi|66515288|ref|XP_392511.2|/1.44779e-159/PREDICTED: eukaryotic translation initiation factor 5 isoform 1 [Apis mellifera]
BT_ZHJ1_ZJU_Unigene48163	156	34.34	-
BT_B_ZJU_Singletons94582	156	34.34	-
BT_B_ZJU_Singletons19829	156	34.34	-
BT_ZHJ1_ZJU_Unigene45178	156	34.34	-
BT_Q_ZJU_Singletons153898	156	34.34	gi|156552653|ref|XP_001603443.1|/2.29974e-24/PREDICTED: similar to conserved hypothetical protein [Nasonia vitripennis]
BT_Q_ZJU_Singletons166347	156	34.34	gi|91083375|ref|XP_966996.1|/1.91309e-25/PREDICTED: similar to glycosyltransferase [Tribolium castaneum]
BT_B_ZJU_Singletons88853	156	34.34	-
BT_Q_ZJU_Singletons166798	155	34.12	gi|291221175|ref|XP_002730599.1|/8.03819e-50/PREDICTED: zinc finger protein 197-like [Saccoglossus kowalevskii]
BT_ZHJ1_ZJU_Unigene50555	155	34.12	gi|90819982|gb|ABD98749.1|/3.50436e-43/putative ATP synthase oligomycin sensitivity conferral protein [Graphocephala atropunctata]
BT_Q_ZJU_Singletons2459	155	34.12	gi|307185529|gb|EFN71505.1|/3.70475e-06/FK506-binding protein 6 [Camponotus floridanus]
BT_B_ZJU_Singletons101339	155	34.12	-
BT_Q_ZJU_Singletons142248	155	34.12	-
BT_Q_ZJU_Singletons123863	155	34.12	-
BT_B_ZJU_Singletons81546	155	34.12	-
BT_B_ZJU_Singletons95893	155	34.12	-
BT_ZHJ1_ZJU_Unigene47194	155	34.12	gi|240849643|ref|NP_001155867.1|/2.62014e-12/translocase of outer mitochondrial membrane 7 homolog [Nasonia vitripennis]
BT_Q_ZJU_Singletons115837	155	34.12	-
BT_B_ZJU_Singletons93774	155	34.12	-
BT_Q_ZJU_Singletons8965	155	34.12	-
BT_B_ZJU_Singletons7864	154	33.9	-
BT_Q_ZJU_Singletons15651	154	33.9	-
BT_ZHJ1_ZJU_Unigene25725	154	33.9	gi|242017074|ref|XP_002429018.1|/6.17418e-25/phosphatidylethanolamine-binding protein, putative [Pediculus humanus corporis]
BT_Q_ZJU_Singletons165975	154	33.9	-
BT_Q_ZJU_Singletons135403	154	33.9	-
BT_B_ZJU_Singletons101975	154	33.9	-
BT_B_ZJU_Singletons102732	154	33.9	-
BT_Q_ZJU_Singletons118839	154	33.9	-
BT_B_ZJU_Singletons89064	154	33.9	gi|242008804|ref|XP_002425189.1|/4.61343e-09/DNA-directed RNA polymerases I, II, and III 17.1 kDa polypeptide, putative [Pediculus humanus corporis]
BT_B_ZJU_Singletons20926	153	33.68	-
BT_B_ZJU_Singletons88265	153	33.68	-
BT_Q_ZJU_Singletons11444	153	33.68	gi|189234109|ref|XP_001813540.1|/1.76766e-84/PREDICTED: similar to conserved hypothetical protein [Tribolium castaneum]
BT_ZHJ1_ZJU_Unigene27456	153	33.68	-
BT_Q_ZJU_Singletons90902	153	33.68	gi|242006021|ref|XP_002423855.1|/2.0615e-17/clathrin coat assembly protein ap-1, putative [Pediculus humanus corporis]
BT_B_ZJU_Singletons78628	153	33.68	-
BT_B_ZJU_Singletons104095	153	33.68	gi|156552139|ref|XP_001605562.1|/0/PREDICTED: similar to ENSANGP00000018366 [Nasonia vitripennis]
BT_Q_ZJU_Singletons35350	153	33.68	-
BT_B_ZJU_Singletons100224	153	33.68	gi|122831052|gb|ABM66815.1|/1.15241e-69/proliferating cell nuclear antigen [Fenneropenaeus chinensis]
BT_Q_ZJU_Singletons132765	152	33.46	gi|307180127|gb|EFN68171.1|/1.10822e-18/DnaJ-like protein subfamily C member 11 [Camponotus floridanus]
BT_B_ZJU_Singletons24644	152	33.46	gi|242020356|ref|XP_002430621.1|/3.0453e-68/syntaxin-16, putative [Pediculus humanus corporis]
BT_Q_ZJU_Singletons160288	152	33.46	gi|66562776|ref|XP_625148.1|/1.85819e-58/PREDICTED: ubiA prenyltransferase domain-containing protein 1 homolog [Apis mellifera]
BT_B_ZJU_Singletons102462	152	33.46	gi|270005393|gb|EFA01841.1|/1.61598e-71/hypothetical protein TcasGA2_TC007443 [Tribolium castaneum]
BT_Q_ZJU_Singletons31802	152	33.46	gi|48104652|ref|XP_395824.1|/1.20404e-103/PREDICTED: UPF0468 protein C16orf80 homolog [Apis mellifera]
BT_ZHJ1_ZJU_Unigene50506	152	33.46	-
BT_B_ZJU_Singletons97695	152	33.46	gi|91091742|ref|XP_966408.1|/5.66759e-11/PREDICTED: similar to AGAP000313-PA isoform 1 [Tribolium castaneum]
BT_B_ZJU_Singletons81495	152	33.46	-
BT_ZHJ1_ZJU_Unigene7516	151	33.24	gi|156538709|ref|XP_001607810.1|/1.26329e-06/PREDICTED: similar to GA21025-PA [Nasonia vitripennis]
BT_Q_ZJU_Singletons3686	151	33.24	-
BT_ZHJ1_ZJU_Unigene41536	151	33.24	-
BT_Q_ZJU_Singletons27548	151	33.24	-
BT_B_ZJU_Singletons16477	151	33.24	-
BT_Q_ZJU_Singletons55050	150	33.02	-
BT_B_ZJU_Singletons102070	150	33.02	-
BT_B_ZJU_Singletons81231	150	33.02	gi|239791891|dbj|BAH72353.1|/1.21254e-17/ACYPI007188 [Acyrthosiphon pisum]
BT_ZHJ1_ZJU_Unigene22456	150	33.02	-
BT_Q_ZJU_Singletons134177	150	33.02	gi|242023286|ref|XP_002432066.1|/1.59121e-17/conserved hypothetical protein [Pediculus humanus corporis]
BT_Q_ZJU_Singletons139759	150	33.02	-
BT_B_ZJU_Singletons103007	150	33.02	-
BT_Q_ZJU_Singletons20229	150	33.02	-
BT_B_ZJU_Singletons99085	149	32.8	gi|193627258|ref|XP_001952556.1|/1.1452e-19/PREDICTED: nuclear transcription factor Y subunit beta-like [Acyrthosiphon pisum]
BT_Q_ZJU_Singletons75363	149	32.8	-
BT_ZHJ1_ZJU_Unigene26237	148	32.58	-
BT_Q_ZJU_Singletons2632	148	32.58	gi|156546819|ref|XP_001606137.1|/9.78724e-129/PREDICTED: similar to conserved hypothetical protein [Nasonia vitripennis]
BT_B_ZJU_Singletons86318	148	32.58	-
BT_Q_ZJU_Singletons122840	148	32.58	-
BT_ZHJ1_ZJU_Unigene51726	148	32.58	gi|242024896|ref|XP_002432862.1|/3.93093e-104/low density lipoprotein receptor, putative [Pediculus humanus corporis]
BT_B_ZJU_Singletons103774	148	32.58	gi|91085843|ref|XP_974961.1|/3.7797e-47/PREDICTED: similar to lunapark [Tribolium castaneum]
BT_Q_ZJU_Singletons102013	148	32.58	-
BT_B_ZJU_Singletons101214	148	32.58	-
BT_Q_ZJU_Singletons109631	147	32.36	-
BT_B_ZJU_Singletons98040	147	32.36	-
BT_Q_ZJU_Singletons36328	147	32.36	gi|157130257|ref|XP_001661857.1|/8.75431e-113/hypothetical protein AaeL_AAEL011724 [Aedes aegypti]
BT_Q_ZJU_Singletons124026	147	32.36	-
BT_B_ZJU_Singletons71988	147	32.36	-
BT_B_ZJU_Singletons100118	147	32.36	gi|307203918|gb|EFN82825.1|/9.67729e-29/Heterogeneous nuclear ribonucleoprotein H2 [Harpegnathos saltator]
BT_Q_ZJU_Singletons5636	147	32.36	-
BT_ZHJ1_ZJU_Unigene42468	147	32.36	gi|157273776|gb|ABV27535.1|/4.83257e-51/elongation factor 1 alpha [Argynnis hyperbius]
BT_ZHJ1_ZJU_Unigene819	146	32.14	-
BT_B_ZJU_Singletons102644	146	32.14	-
BT_Q_ZJU_Singletons9242	146	32.14	-
BT_B_ZJU_Singletons20442	146	32.14	-
BT_B_ZJU_Singletons101063	146	32.14	gi|91090592|ref|XP_972768.1|/2.88715e-59/PREDICTED: similar to transcription initiation factor RRN3 [Tribolium castaneum]
BT_ZHJ1_ZJU_Unigene41044	146	32.14	-
BT_Q_ZJU_Singletons12940	146	32.14	-
BT_B_ZJU_Singletons72494	146	32.14	-
BT_B_ZJU_Singletons13389	146	32.14	-
BT_ZHJ1_ZJU_Unigene28102	146	32.14	-
BT_B_ZJU_Singletons93077	145	31.92	-
BT_B_ZJU_Singletons101347	145	31.92	gi|242006704|ref|XP_002424187.1|/1.53302e-58/zinc finger protein matrin type, putative [Pediculus humanus corporis]
BT_ZHJ1_ZJU_Unigene24344	145	31.92	-
BT_Q_ZJU_Singletons19084	145	31.92	gi|156550989|ref|XP_001604385.1|/2.61279e-102/PREDICTED: similar to RE48840p [Nasonia vitripennis]
BT_ZHJ1_ZJU_Unigene29029	145	31.92	-
BT_Q_ZJU_Singletons156343	145	31.92	-
BT_Q_ZJU_Singletons14771	145	31.92	-
BT_Q_ZJU_Singletons59546	145	31.92	-
BT_B_ZJU_Singletons79478	145	31.92	-
BT_ZHJ1_ZJU_Unigene28497	144	31.7	-
BT_ZHJ1_ZJU_Unigene52525	144	31.7	gi|221128021|ref|XP_002154898.1|/0/PREDICTED: similar to DNA-directed RNA polymerase beta chain [Hydra magnipapillata]
BT_B_ZJU_Singletons101058	144	31.7	gi|242007947|ref|XP_002424776.1|/5.07271e-72/hypothetical protein Phum_PHUM150900 [Pediculus humanus corporis]
BT_B_ZJU_Singletons85876	144	31.7	-
BT_Q_ZJU_Singletons99965	144	31.7	-
BT_Q_ZJU_Singletons32879	144	31.7	-
BT_Q_ZJU_Singletons112948	144	31.7	-
BT_B_ZJU_Singletons103873	144	31.7	gi|307189821|gb|EFN74093.1|/2.04661e-06/UPF0466 protein AGAP011291, mitochondrial [Camponotus floridanus]
BT_ZHJ1_ZJU_Unigene51324	144	31.7	-
BT_B_ZJU_Singletons92984	143	31.48	-
BT_B_ZJU_Singletons23598	143	31.48	-
BT_Q_ZJU_Singletons83075	143	31.48	-
BT_Q_ZJU_Singletons138166	143	31.48	-
BT_B_ZJU_Singletons96991	143	31.48	gi|72032358|ref|XP_799069.1|/2.99396e-64/PREDICTED: similar to conserved hypothetical protein [Strongylocentrotus purpuratus]
BT_B_ZJU_Singletons92500	143	31.48	-
BT_B_ZJU_Singletons103651	143	31.48	gi|242003452|ref|XP_002422737.1|/0/Phosphoribosylformylglycinamidine synthase, putative [Pediculus humanus corporis]
BT_Q_ZJU_Singletons136287	143	31.48	-
BT_Q_ZJU_Singletons28635	142	31.26	-
BT_Q_ZJU_Singletons138226	142	31.26	-
BT_Q_ZJU_Singletons125137	142	31.26	-
BT_Q_ZJU_Singletons127136	142	31.26	-
BT_Q_ZJU_Singletons165094	142	31.26	-
BT_B_ZJU_Singletons103209	142	31.26	gi|242016965|ref|XP_002428965.1|/2.05068e-58/Aminopeptidase N precursor, putative [Pediculus humanus corporis]
BT_B_ZJU_Singletons73871	141	31.04	-
BT_B_ZJU_Singletons6656	141	31.04	-
BT_ZHJ1_ZJU_Unigene49584	141	31.04	-
BT_ZHJ1_ZJU_Unigene45585	141	31.04	-
BT_ZHJ1_ZJU_Unigene17215	141	31.04	-
BT_B_ZJU_Singletons20802	141	31.04	-
BT_B_ZJU_Singletons92461	141	31.04	-
BT_Q_ZJU_Singletons3687	141	31.04	-
BT_Q_ZJU_Singletons20852	141	31.04	-
BT_B_ZJU_Singletons87440	140	30.82	-
BT_ZHJ1_ZJU_Unigene51137	140	30.82	-
BT_Q_ZJU_Singletons21828	140	30.82	-
BT_B_ZJU_Singletons91451	140	30.82	-
BT_Q_ZJU_Singletons11572	140	30.82	-
BT_Q_ZJU_Singletons111192	140	30.82	-
BT_B_ZJU_Singletons100875	140	30.82	gi|301632603|ref|XP_002945371.1|/3.18795e-39/PREDICTED: acetolactate synthase small subunit-like [Xenopus (Silurana) tropicalis]
BT_Q_ZJU_Singletons25500	140	30.82	-
BT_B_ZJU_Singletons103261	140	30.82	gi|156545275|ref|XP_001605178.1|/3.61857e-143/PREDICTED: similar to CG1531-PB [Nasonia vitripennis]
BT_B_ZJU_Singletons103104	140	30.82	-
BT_ZHJ1_ZJU_Unigene48312	139	30.6	-
BT_Q_ZJU_Singletons12425	139	30.6	gi|195123223|ref|XP_002006107.1|/1.47342e-31/GI20851 [Drosophila mojavensis]
BT_B_ZJU_Singletons92278	139	30.6	-
BT_Q_ZJU_Singletons146951	139	30.6	-
BT_Q_ZJU_Singletons20372	139	30.6	-
BT_ZHJ1_ZJU_Unigene47129	139	30.6	-
BT_ZHJ1_ZJU_Unigene51213	139	30.6	gi|307180368|gb|EFN68394.1|/2.40986e-127/14-3-3 protein epsilon [Camponotus floridanus]
BT_B_ZJU_Singletons101980	139	30.6	-
BT_Q_ZJU_Singletons119447	139	30.6	-
BT_B_ZJU_Singletons102528	139	30.6	gi|91091902|ref|XP_971322.1|/4.68385e-58/PREDICTED: similar to surfeit 5 [Tribolium castaneum]
BT_B_ZJU_Singletons99375	139	30.6	gi|307192118|gb|EFN75446.1|/2.68396e-35/UPF0463 transmembrane protein C6orf35-like protein [Harpegnathos saltator]
BT_B_ZJU_Singletons88319	139	30.6	-
BT_ZHJ1_ZJU_Unigene51265	139	30.6	-
BT_B_ZJU_Singletons101191	138	30.38	gi|195429112|ref|XP_002062608.1|/1.99906e-55/GK17631 [Drosophila willistoni]
BT_Q_ZJU_Singletons162432	138	30.38	gi|193681083|ref|XP_001944922.1|/1.98297e-21/PREDICTED: proton-coupled amino acid transporter 4-like isoform 1 [Acyrthosiphon pisum]
BT_Q_ZJU_Singletons12117	138	30.38	-
BT_Q_ZJU_Singletons16563	138	30.38	-
BT_B_ZJU_Singletons99416	138	30.38	gi|91093211|ref|XP_969739.1|/5.10066e-34/PREDICTED: similar to small nuclear ribonucleoprotein at 69D CG10753-PA [Tribolium castaneum]
BT_Q_ZJU_Singletons141510	138	30.38	-
BT_B_ZJU_Singletons102800	138	30.38	-
BT_ZHJ1_ZJU_Unigene39088	138	30.38	-
BT_Q_ZJU_Singletons140539	138	30.38	-
BT_B_ZJU_Singletons25313	137	30.16	-
BT_ZHJ1_ZJU_Unigene48566	137	30.16	-
BT_B_ZJU_Singletons17908	137	30.16	-
BT_ZHJ1_ZJU_Unigene38181	137	30.16	-
BT_Q_ZJU_Singletons14087	137	30.16	-
BT_Q_ZJU_Singletons7692	137	30.16	-
BT_B_ZJU_Singletons78140	137	30.16	-
BT_B_ZJU_Singletons84309	137	30.16	-
BT_Q_ZJU_Singletons36690	137	30.16	-
BT_Q_ZJU_Singletons24154	137	30.16	-
BT_B_ZJU_Singletons95258	136	29.94	-
BT_ZHJ1_ZJU_Unigene37112	136	29.94	-
BT_B_ZJU_Singletons9365	136	29.94	-
BT_B_ZJU_Singletons95963	136	29.94	-
BT_B_ZJU_Singletons2996	136	29.94	-
BT_Q_ZJU_Singletons52597	136	29.94	-
BT_Q_ZJU_Singletons18753	136	29.94	-
BT_ZHJ1_ZJU_Unigene35871	136	29.94	-
BT_Q_ZJU_Cluster693	135	29.72	-
BT_ZHJ1_ZJU_Unigene15566	135	29.72	-
BT_B_ZJU_Singletons95012	135	29.72	gi|270013922|gb|EFA10370.1|/1.40216e-15/hypothetical protein TcasGA2_TC012601 [Tribolium castaneum]
BT_Q_ZJU_Singletons134157	135	29.72	-
BT_B_ZJU_Singletons22747	135	29.72	-
BT_Q_ZJU_Singletons31950	135	29.72	-
BT_Q_ZJU_Singletons2533	135	29.72	-
BT_B_ZJU_Singletons98358	135	29.72	gi|270008657|gb|EFA05105.1|/7.19476e-87/hypothetical protein TcasGA2_TC015205 [Tribolium castaneum]
BT_B_ZJU_Singletons22312	135	29.72	-
BT_Q_ZJU_Singletons150060	135	29.72	-
BT_B_ZJU_Singletons25477	135	29.72	-
BT_B_ZJU_Singletons94367	135	29.72	gi|242009896|ref|XP_002425718.1|/4.04005e-30/eukaryotic translation initiation factor 1A, putative [Pediculus humanus corporis]
BT_Q_ZJU_Singletons39311	135	29.72	-
BT_Q_ZJU_Singletons17	135	29.72	-
BT_B_ZJU_Singletons76970	135	29.72	-
BT_Q_ZJU_Singletons96237	135	29.72	-
BT_ZHJ1_ZJU_Unigene28162	134	29.5	-
BT_Q_ZJU_Singletons19765	134	29.5	-
BT_Q_ZJU_Singletons15276	134	29.5	gi|157117136|ref|XP_001652952.1|/5.73719e-19/translation initiation factor-3 (IF3), putative [Aedes aegypti]
BT_B_ZJU_Singletons84195	134	29.5	-
BT_ZHJ1_ZJU_Unigene17570	134	29.5	-
BT_B_ZJU_Singletons96097	134	29.5	gi|307183026|gb|EFN69982.1|/5.72808e-56/Iron-sulfur cluster assembly enzyme ISCU, mitochondrial [Camponotus floridanus]
BT_Q_ZJU_Singletons30709	133	29.28	-
BT_B_ZJU_Singletons25010	133	29.28	gi|91093773|ref|XP_966763.1|/1.42187e-100/PREDICTED: similar to CG4699 CG4699-PA [Tribolium castaneum]
BT_Q_ZJU_Singletons151880	133	29.28	-
BT_B_ZJU_Singletons26926	133	29.28	gi|239792807|dbj|BAH72702.1|/6.84429e-27/ACYPI001034 [Acyrthosiphon pisum]
BT_B_ZJU_Singletons104097	133	29.28	-
BT_Q_ZJU_Singletons31512	133	29.28	gi|156547415|ref|XP_001604485.1|/8.98403e-75/PREDICTED: similar to Ras-related small GTPase [Nasonia vitripennis]
BT_B_ZJU_Singletons19696	133	29.28	-
BT_Q_ZJU_Singletons26954	133	29.28	-
BT_Q_ZJU_Singletons21044	133	29.28	gi|193662244|ref|XP_001949662.1|/1.06202e-91/PREDICTED: putative serine protease K12H4.7-like [Acyrthosiphon pisum]
BT_ZHJ1_ZJU_Unigene46945	133	29.28	-
BT_Q_ZJU_Singletons14798	133	29.28	-
BT_B_ZJU_Singletons92618	133	29.28	-
BT_ZHJ1_ZJU_Unigene49908	133	29.28	-
BT_B_ZJU_Singletons97517	133	29.28	-
BT_B_ZJU_Singletons102834	132	29.06	gi|82880642|gb|ABB92838.1|/2.71972e-67/p27BBP/eIF6-like [Spodoptera frugiperda]
BT_ZHJ1_ZJU_Unigene24577	132	29.06	-
BT_B_ZJU_Singletons73364	132	29.06	-
BT_Q_ZJU_Singletons124278	132	29.06	-
BT_B_ZJU_Singletons98113	132	29.06	gi|242020770|ref|XP_002430824.1|/5.06153e-29/Ral guanine nucleotide exchange factor, putative [Pediculus humanus corporis]
BT_Q_ZJU_Singletons101066	132	29.06	-
BT_Q_ZJU_Singletons138624	131	28.84	gi|307181012|gb|EFN68786.1|/5.5919e-07/Scm-like with four MBT domains protein 1 [Camponotus floridanus]
BT_Q_ZJU_Singletons58956	131	28.84	-
BT_B_ZJU_Singletons75196	131	28.84	-
BT_Q_ZJU_Singletons19468	131	28.84	gi|158288625|ref|XP_310479.4|/3.1445e-26/AGAP000598-PA [Anopheles gambiae str. PEST]
BT_B_ZJU_Singletons68515	131	28.84	gi|133778688|gb|AAI34218.1|/8.85113e-08/Zgc:163074 protein [Danio rerio]
BT_B_ZJU_Singletons79134	131	28.84	-
BT_Q_ZJU_Singletons107957	131	28.84	-
BT_B_ZJU_Singletons99788	131	28.84	gi|193594137|ref|XP_001952759.1|/5.78878e-44/PREDICTED: transmembrane protein 170A-like [Acyrthosiphon pisum]
BT_B_ZJU_Singletons104091	131	28.84	gi|307181237|gb|EFN68934.1|/5.90802e-63/Protein tyrosine phosphatase type IVA 1 [Camponotus floridanus]
BT_Q_ZJU_Singletons128383	131	28.84	-
BT_Q_ZJU_Singletons25600	131	28.84	-
BT_ZHJ1_ZJU_Unigene39539	131	28.84	-
BT_Q_ZJU_Singletons26946	131	28.84	-
BT_ZHJ1_ZJU_Unigene29048	130	28.62	-
BT_Q_ZJU_Singletons135476	130	28.62	-
BT_ZHJ1_ZJU_Unigene39459	130	28.62	-
BT_B_ZJU_Singletons8949	130	28.62	-
BT_Q_ZJU_Singletons35830	130	28.62	-
BT_ZHJ1_ZJU_Unigene28499	130	28.62	gi|157111269|ref|XP_001651462.1|/4.64804e-31/hypothetical protein AaeL_AAEL005818 [Aedes aegypti]
BT_B_ZJU_Singletons98732	130	28.62	-
BT_Q_ZJU_Singletons58233	130	28.62	-
BT_B_ZJU_Singletons100692	130	28.62	-
BT_ZHJ1_ZJU_Unigene49996	130	28.62	-
BT_B_ZJU_Singletons75406	130	28.62	gi|193598869|ref|XP_001951916.1|/1.60958e-09/PREDICTED: peroxidase-like [Acyrthosiphon pisum]
BT_Q_ZJU_Singletons7421	129	28.4	-
BT_B_ZJU_Singletons16733	129	28.4	gi|307195496|gb|EFN77382.1|/2.96703e-84/Probable ATP-dependent RNA helicase DDX55-like protein [Harpegnathos saltator]
BT_B_ZJU_Singletons26544	129	28.4	-
BT_Q_ZJU_Singletons27573	129	28.4	-
BT_Q_ZJU_Singletons20974	129	28.4	-
BT_ZHJ1_ZJU_Unigene32178	129	28.4	-
BT_Q_ZJU_Singletons22381	129	28.4	-
BT_B_ZJU_Singletons96065	129	28.4	-
BT_B_ZJU_Singletons94871	129	28.4	-
BT_Q_ZJU_Singletons114779	129	28.4	-
BT_Q_ZJU_Singletons2860	129	28.4	-
BT_Q_ZJU_Singletons57236	129	28.4	-
BT_B_ZJU_Singletons26231	128	28.18	-
BT_B_ZJU_Singletons104128	128	28.18	gi|307195451|gb|EFN77337.1|/0/Protein shuttle craft [Harpegnathos saltator]
BT_Q_ZJU_Singletons29016	128	28.18	-
BT_B_ZJU_Singletons17530	128	28.18	-
BT_B_ZJU_Singletons99098	128	28.18	-
BT_Q_ZJU_Singletons88084	128	28.18	-
BT_ZHJ1_ZJU_Unigene51047	127	27.96	gi|193681083|ref|XP_001944922.1|/1.03568e-76/PREDICTED: proton-coupled amino acid transporter 4-like isoform 1 [Acyrthosiphon pisum]
BT_B_ZJU_Singletons104023	127	27.96	gi|307176575|gb|EFN66062.1|/0/Calpain-7 [Camponotus floridanus]
BT_B_ZJU_Singletons95484	127	27.96	-
BT_B_ZJU_Singletons90657	127	27.96	-
BT_B_ZJU_Singletons103874	127	27.96	-
BT_Q_ZJU_Singletons33081	127	27.96	-
BT_Q_ZJU_Singletons158353	127	27.96	-
BT_Q_ZJU_Singletons24112	127	27.96	-
BT_ZHJ1_ZJU_Unigene33873	127	27.96	-
BT_Q_ZJU_Singletons22607	127	27.96	-
BT_B_ZJU_Singletons21561	127	27.96	-
BT_B_ZJU_Singletons95110	127	27.96	-
BT_ZHJ1_ZJU_Unigene26761	127	27.96	-
BT_B_ZJU_Cluster399	127	27.96	gi|149634334|ref|XP_001510978.1|/9.14114e-35/PREDICTED: hypothetical protein [Ornithorhynchus anatinus]
BT_ZHJ1_ZJU_Unigene52317	126	27.74	-
BT_Q_ZJU_Singletons29243	126	27.74	-
BT_Q_ZJU_Singletons30896	126	27.74	-
BT_ZHJ1_ZJU_Unigene48906	126	27.74	-
BT_ZHJ1_ZJU_Unigene6131	126	27.74	gi|156547221|ref|XP_001604648.1|/4.54685e-22/PREDICTED: hypothetical protein [Nasonia vitripennis]
BT_Q_ZJU_Singletons136009	126	27.74	-
BT_ZHJ1_ZJU_Unigene41564	126	27.74	-
BT_ZHJ1_ZJU_Unigene19809	126	27.74	-
BT_Q_ZJU_Singletons5398	126	27.74	-
BT_B_ZJU_Singletons21933	126	27.74	gi|307178479|gb|EFN67168.1|/7.19369e-62/N-acetyltransferase MAK3-like protein [Camponotus floridanus]
BT_Q_ZJU_Singletons21643	126	27.74	-
BT_Q_ZJU_Singletons12999	125	27.52	-
BT_Q_ZJU_Singletons157409	125	27.52	-
BT_B_ZJU_Singletons103090	125	27.52	gi|156543681|ref|XP_001605383.1|/4.02975e-80/PREDICTED: similar to serine palmitoyltransferase i, partial [Nasonia vitripennis]
BT_Q_ZJU_Singletons28944	125	27.52	-
BT_Q_ZJU_Singletons31521	125	27.52	-
BT_B_ZJU_Singletons99951	125	27.52	gi|48104740|ref|XP_395839.1|/2.50729e-58/PREDICTED: vacuolar protein-sorting-associated protein 25 [Apis mellifera]
BT_B_ZJU_Singletons26687	125	27.52	-
BT_B_ZJU_Cluster424	125	27.52	gi|239789025|dbj|BAH71162.1|/2.31591e-21/ACYPI002878 [Acyrthosiphon pisum]
BT_Q_ZJU_Singletons9251	125	27.52	-
BT_ZHJ1_ZJU_Unigene41143	125	27.52	-
BT_B_ZJU_Singletons100916	125	27.52	gi|91090252|ref|XP_969934.1|/4.99669e-24/PREDICTED: similar to maggie CG14981-PA [Tribolium castaneum]
BT_Q_ZJU_Singletons23755	124	27.3	gi|194746631|ref|XP_001955780.1|/5.43497e-43/GF16067 [Drosophila ananassae]
BT_ZHJ1_ZJU_Unigene49339	124	27.3	gi|307208957|gb|EFN86168.1|/2.53175e-49/Histidine triad nucleotide-binding protein 1 [Harpegnathos saltator]
BT_Q_ZJU_Singletons3456	124	27.3	-
BT_B_ZJU_Singletons15158	124	27.3	-
BT_Q_ZJU_Singletons128738	124	27.3	-
BT_B_ZJU_Singletons94185	124	27.3	gi|91078378|ref|XP_974191.1|/3.14685e-19/PREDICTED: similar to Leucyl-tRNA synthetase CG7479-PA [Tribolium castaneum]
BT_ZHJ1_ZJU_Unigene780	124	27.3	-
BT_Q_ZJU_Singletons77780	124	27.3	-
BT_B_ZJU_Singletons102978	124	27.3	gi|270015596|gb|EFA12044.1|/3.09516e-61/hypothetical protein TcasGA2_TC001461 [Tribolium castaneum]
BT_B_ZJU_Singletons98282	124	27.3	gi|307205416|gb|EFN83757.1|/3.52781e-62/Eukaryotic translation initiation factor 4E [Harpegnathos saltator]
BT_ZHJ1_ZJU_Unigene7387	124	27.3	-
BT_B_ZJU_Singletons86200	124	27.3	gi|147906805|ref|NP_001090027.1|/4.38488e-07/sel-1 suppressor of lin-12-like [Xenopus laevis]
BT_ZHJ1_ZJU_Unigene51280	124	27.3	gi|201023321|ref|NP_001128402.1|/4.61949e-41/cathepsin B-1874 [Acyrthosiphon pisum]
BT_B_ZJU_Singletons20533	124	27.3	-
BT_Q_ZJU_Singletons16951	124	27.3	-
BT_Q_ZJU_Singletons55598	124	27.3	-
BT_B_ZJU_Singletons96309	124	27.3	-
BT_B_ZJU_Singletons72671	124	27.3	-
BT_Q_ZJU_Singletons165790	124	27.3	gi|170049370|ref|XP_001855817.1|/2.74533e-67/mannose-1-phosphate guanyltransferase [Culex quinquefasciatus]
BT_B_ZJU_Singletons93565	123	27.08	-
BT_Q_ZJU_Singletons62172	123	27.08	-
BT_Q_ZJU_Singletons8008	123	27.08	-
BT_B_ZJU_Singletons25602	123	27.08	-
BT_Q_ZJU_Singletons71882	123	27.08	-
BT_B_ZJU_Singletons85008	123	27.08	-
BT_ZHJ1_ZJU_Unigene48725	123	27.08	-
BT_Q_ZJU_Singletons133478	123	27.08	-
BT_B_ZJU_Singletons92148	123	27.08	-
BT_B_ZJU_Singletons101051	123	27.08	-
BT_ZHJ1_ZJU_Unigene43457	123	27.08	gi|195113089|ref|XP_002001102.1|/6.74343e-08/GI22154 [Drosophila mojavensis]
BT_Q_ZJU_Singletons164592	123	27.08	-
BT_B_ZJU_Singletons13269	123	27.08	-
BT_ZHJ1_ZJU_Unigene37954	123	27.08	-
BT_Q_ZJU_Singletons101202	123	27.08	-
BT_ZHJ1_ZJU_Unigene5566	122	26.86	gi|239791006|dbj|BAH72025.1|/5.90444e-94/ACYPI002894 [Acyrthosiphon pisum]
BT_Q_ZJU_Singletons19956	122	26.86	-
BT_Q_ZJU_Singletons133427	122	26.86	-
BT_Q_ZJU_Singletons80889	122	26.86	-
BT_Q_ZJU_Singletons143335	122	26.86	-
BT_B_ZJU_Singletons101000	122	26.86	gi|193678784|ref|XP_001951823.1|/2.73225e-78/PREDICTED: UDP-glucuronosyltransferase 2B14-like [Acyrthosiphon pisum]
BT_Q_ZJU_Singletons151735	122	26.86	-
BT_Q_ZJU_Singletons135730	122	26.86	-
BT_B_ZJU_Singletons103719	122	26.86	gi|242009240|ref|XP_002425398.1|/0/Sulfate permease, putative [Pediculus humanus corporis]
BT_Q_ZJU_Singletons9021	122	26.86	gi|291229378|ref|XP_002734658.1|/2.05939e-53/PREDICTED: heat shock 70kDa protein 2-like [Saccoglossus kowalevskii]
BT_Q_ZJU_Singletons148459	122	26.86	-
BT_B_ZJU_Singletons103477	122	26.86	gi|240849003|ref|NP_001155537.1|/5.32505e-71/protein YIPF1 [Acyrthosiphon pisum]
BT_ZHJ1_ZJU_Unigene21722	122	26.86	-
BT_Q_ZJU_Singletons126970	122	26.86	-
BT_Q_ZJU_Singletons1422	121	26.64	-
BT_ZHJ1_ZJU_Unigene21992	121	26.64	-
BT_B_ZJU_Singletons80629	121	26.64	-
BT_B_ZJU_Singletons101675	121	26.64	-
BT_B_ZJU_Singletons23005	121	26.64	-
BT_Q_ZJU_Singletons87950	121	26.64	-
BT_B_ZJU_Singletons102498	121	26.64	-
BT_B_ZJU_Singletons101190	121	26.64	-
BT_Q_ZJU_Singletons157761	121	26.64	-
BT_B_ZJU_Singletons91185	121	26.64	-
BT_ZHJ1_ZJU_Unigene30299	121	26.64	-
BT_Q_ZJU_Singletons32246	121	26.64	-
BT_B_ZJU_Singletons24949	121	26.64	-
BT_Q_ZJU_Singletons17943	121	26.64	gi|260787380|ref|XP_002588731.1|/2.10244e-17/hypothetical protein BRAFLDRAFT_238276 [Branchiostoma floridae]
BT_Q_ZJU_Singletons155823	121	26.64	-
BT_B_ZJU_Singletons94162	121	26.64	-
BT_Q_ZJU_Singletons91410	120	26.42	-
BT_B_ZJU_Singletons87785	120	26.42	-
BT_Q_ZJU_Singletons8034	120	26.42	-
BT_B_ZJU_Singletons85357	120	26.42	-
BT_Q_ZJU_Singletons162606	120	26.42	-
BT_Q_ZJU_Singletons24	120	26.42	-
BT_B_ZJU_Singletons13088	120	26.42	-
BT_B_ZJU_Singletons82924	120	26.42	-
BT_Q_ZJU_Singletons161546	120	26.42	-
BT_ZHJ1_ZJU_Unigene34230	120	26.42	-
BT_Q_ZJU_Singletons15941	120	26.42	-
BT_Q_ZJU_Singletons112660	120	26.42	-
BT_Q_ZJU_Singletons13459	120	26.42	-
BT_Q_ZJU_Singletons48784	119	26.2	gi|195452198|ref|XP_002073255.1|/3.15433e-13/GK14032 [Drosophila willistoni]
BT_B_ZJU_Singletons16507	119	26.2	gi|307205502|gb|EFN83819.1|/6.70966e-72/Mitochondrial carrier-like protein 2 [Harpegnathos saltator]
BT_ZHJ1_ZJU_Unigene21408	119	26.2	-
BT_Q_ZJU_Singletons106024	119	26.2	-
BT_Q_ZJU_Singletons80766	119	26.2	-
BT_ZHJ1_ZJU_Unigene33800	119	26.2	-
BT_B_ZJU_Singletons5081	119	26.2	-
BT_Q_ZJU_Singletons134892	119	26.2	-
BT_ZHJ1_ZJU_Unigene30722	119	26.2	-
BT_B_ZJU_Singletons100183	119	26.2	gi|161611797|gb|AAI55989.1|/1.22042e-79/glrx3 protein [Xenopus (Silurana) tropicalis]
BT_Q_ZJU_Singletons114513	119	26.2	-
BT_ZHJ1_ZJU_Unigene4688	119	26.2	-
BT_ZHJ1_ZJU_Unigene43435	119	26.2	-
BT_Q_ZJU_Singletons144535	119	26.2	-
BT_B_ZJU_Singletons99487	119	26.2	-
BT_Q_ZJU_Singletons29002	118	25.98	-
BT_B_ZJU_Singletons73164	118	25.98	-
BT_Q_ZJU_Singletons22626	118	25.98	-
BT_Q_ZJU_Singletons160655	118	25.98	-
BT_Q_ZJU_Singletons9225	118	25.98	-
BT_Q_ZJU_Singletons139028	118	25.98	-
BT_B_ZJU_Singletons103166	118	25.98	gi|242023745|ref|XP_002432291.1|/3.03328e-30/conserved hypothetical protein [Pediculus humanus corporis]
BT_ZHJ1_ZJU_Unigene50530	118	25.98	-
BT_Q_ZJU_Singletons11394	118	25.98	gi|124487938|gb|ABN12052.1|/7.82944e-09/cathepsin B endopeptidase-like protein [Maconellicoccus hirsutus]
BT_Q_ZJU_Singletons24910	118	25.98	-
BT_Q_ZJU_Singletons18561	118	25.98	-
BT_B_ZJU_Singletons103567	118	25.98	gi|156549522|ref|XP_001600320.1|/7.15078e-143/PREDICTED: similar to serine-threonine kinase receptor-associated protein [Nasonia vitripennis]
BT_Q_ZJU_Singletons4634	118	25.98	-
BT_Q_ZJU_Singletons163885	118	25.98	-
BT_Q_ZJU_Singletons11478	118	25.98	-
BT_ZHJ1_ZJU_Unigene5946	117	25.76	-
BT_ZHJ1_ZJU_Unigene49743	117	25.76	-
BT_B_ZJU_Singletons13038	117	25.76	-
BT_Q_ZJU_Singletons161851	117	25.76	-
BT_ZHJ1_ZJU_Unigene3213	117	25.76	-
BT_Q_ZJU_Singletons82186	117	25.76	-
BT_Q_ZJU_Singletons1603	117	25.76	-
BT_Q_ZJU_Singletons12458	117	25.76	-
BT_B_ZJU_Singletons89975	117	25.76	-
BT_ZHJ1_ZJU_Unigene23943	117	25.76	-
BT_B_ZJU_Singletons95776	117	25.76	-
BT_Q_ZJU_Singletons12895	117	25.76	-
BT_B_ZJU_Singletons102341	117	25.76	gi|193652742|ref|XP_001942523.1|/4.04359e-128/PREDICTED: short-chain specific acyl-CoA dehydrogenase, mitochondrial-like isoform 3 [Acyrthosiphon pisum]
BT_Q_ZJU_Singletons28913	117	25.76	-
BT_Q_ZJU_Singletons15229	117	25.76	gi|242023708|ref|XP_002432273.1|/7.61547e-140/GTP-binding protein 128up, putative [Pediculus humanus corporis]
BT_Q_ZJU_Singletons18306	117	25.76	-
BT_B_ZJU_Singletons98924	117	25.76	gi|242016915|ref|XP_002428940.1|/5.02868e-97/WD-repeat protein, putative [Pediculus humanus corporis]
BT_B_ZJU_Singletons80202	117	25.76	gi|307203201|gb|EFN82356.1|/2.64041e-12/hypothetical protein EAI_01497 [Harpegnathos saltator]
BT_B_ZJU_Singletons75595	117	25.76	gi|112983254|ref|NP_001037656.1|/3.71068e-06/eukaryotic translation initiation factor 3 subunit D [Bombyx mori]
BT_ZHJ1_ZJU_Unigene50371	117	25.76	-
BT_ZHJ1_ZJU_Unigene35365	116	25.54	-
BT_B_ZJU_Singletons101719	116	25.54	gi|157129460|ref|XP_001655397.1|/1.20456e-40/hypothetical protein AaeL_AAEL011476 [Aedes aegypti]
BT_Q_ZJU_Singletons28561	116	25.54	-
BT_Q_ZJU_Singletons24533	116	25.54	gi|194762532|ref|XP_001963388.1|/1.86531e-27/GF20313 [Drosophila ananassae]
BT_B_ZJU_Singletons14673	116	25.54	-
BT_Q_ZJU_Singletons8006	116	25.54	-
BT_Q_ZJU_Singletons67592	116	25.54	-
BT_Q_ZJU_Singletons161139	116	25.54	-
BT_Q_ZJU_Singletons121238	116	25.54	-
BT_Q_ZJU_Singletons132020	116	25.54	-
BT_Q_ZJU_Singletons151070	116	25.54	-
BT_B_ZJU_Singletons23964	116	25.54	-
BT_B_ZJU_Singletons99335	116	25.54	gi|242008388|ref|XP_002424988.1|/9.63677e-62/Stromal cell-derived factor 2 precursor, putative [Pediculus humanus corporis]
BT_Q_ZJU_Singletons33310	116	25.54	-
BT_Q_ZJU_Singletons14020	116	25.54	gi|307190525|gb|EFN74522.1|/3.07363e-13/Mitochondrial import inner membrane translocase subunit Tim9 [Camponotus floridanus]
BT_Q_ZJU_Singletons154970	116	25.54	-
BT_B_ZJU_Singletons103973	115	25.32	gi|307180793|gb|EFN68657.1|/8.24263e-166/Tuberin [Camponotus floridanus]
BT_B_ZJU_Singletons103449	115	25.32	gi|270013502|gb|EFA09950.1|/3.78452e-37/hypothetical protein TcasGA2_TC012103 [Tribolium castaneum]
BT_ZHJ1_ZJU_Unigene47078	115	25.32	-
BT_ZHJ1_ZJU_Unigene19108	115	25.32	-
BT_Q_ZJU_Singletons11456	115	25.32	-
BT_B_ZJU_Singletons100427	115	25.32	-
BT_B_ZJU_Singletons78422	115	25.32	-
BT_Q_ZJU_Singletons149883	115	25.32	-
BT_Q_ZJU_Singletons155102	115	25.32	-
BT_B_ZJU_Singletons97920	115	25.32	gi|157106871|ref|XP_001649522.1|/1.21675e-88/phenylalanyl-tRNA synthetase beta chain [Aedes aegypti]
BT_B_ZJU_Singletons16806	115	25.32	-
BT_B_ZJU_Singletons102901	115	25.32	gi|242012503|ref|XP_002426972.1|/5.18444e-130/RAB GDP/GTP exchange factor, putative [Pediculus humanus corporis]
BT_B_ZJU_Singletons94209	115	25.32	-
BT_ZHJ1_ZJU_Unigene14116	114	25.1	-
BT_Q_ZJU_Singletons110759	114	25.1	-
BT_B_ZJU_Singletons98842	114	25.1	-
BT_Q_ZJU_Singletons55726	114	25.1	-
BT_B_ZJU_Singletons95856	114	25.1	-
BT_Q_ZJU_Singletons156950	114	25.1	gi|193699903|ref|XP_001950973.1|/3.39792e-36/PREDICTED: e3 ubiquitin-protein ligase listerin-like [Acyrthosiphon pisum]
BT_Q_ZJU_Singletons12463	114	25.1	-
BT_Q_ZJU_Singletons7030	114	25.1	-
BT_B_ZJU_Singletons102048	114	25.1	-
BT_Q_ZJU_Singletons1459	114	25.1	gi|195117806|ref|XP_002003438.1|/6.06089e-47/GI17911 [Drosophila mojavensis]
BT_B_ZJU_Singletons100604	114	25.1	gi|307176970|gb|EFN66276.1|/4.32466e-54/Asparagine synthetase [glutamine-hydrolyzing] [Camponotus floridanus]
BT_B_ZJU_Singletons98004	113	24.88	-
BT_B_ZJU_Singletons100912	113	24.88	gi|260827070|ref|XP_002608488.1|/2.06357e-62/hypothetical protein BRAFLDRAFT_128033 [Branchiostoma floridae]
BT_B_ZJU_Singletons25798	113	24.88	-
BT_B_ZJU_Singletons96588	113	24.88	-
BT_Q_ZJU_Singletons27636	113	24.88	-
BT_B_ZJU_Singletons21948	113	24.88	-
BT_B_ZJU_Singletons101904	113	24.88	-
BT_B_ZJU_Singletons98934	113	24.88	-
BT_Q_ZJU_Singletons23040	113	24.88	-
BT_Q_ZJU_Singletons99047	113	24.88	-
BT_Q_ZJU_Singletons3628	113	24.88	-
BT_Q_ZJU_Singletons132342	113	24.88	-
BT_Q_ZJU_Singletons83964	113	24.88	-
BT_B_ZJU_Singletons93127	112	24.66	-
BT_B_ZJU_Singletons96417	112	24.66	-
BT_ZHJ1_ZJU_Unigene39690	112	24.66	-
BT_ZHJ1_ZJU_Unigene36208	112	24.66	-
BT_Q_ZJU_Singletons11324	112	24.66	-
BT_ZHJ1_ZJU_Unigene2198	112	24.66	gi|193664424|ref|XP_001950126.1|/1.46924e-29/PREDICTED: solute carrier family 35 member B1 homolog [Acyrthosiphon pisum]
BT_Q_ZJU_Singletons147026	112	24.66	-
BT_Q_ZJU_Singletons1831	112	24.66	gi|91094389|ref|XP_971252.1|/2.95321e-40/PREDICTED: similar to NC2alpha CG10318-PA [Tribolium castaneum]
BT_B_ZJU_Singletons101022	112	24.66	-
BT_B_ZJU_Singletons89011	112	24.66	gi|270014029|gb|EFA10477.1|/3.30967e-15/hypothetical protein TcasGA2_TC012723 [Tribolium castaneum]
BT_B_ZJU_Singletons17688	111	24.44	-
BT_Q_ZJU_Singletons26120	111	24.44	gi|91094425|ref|XP_969302.1|/1.33497e-70/PREDICTED: similar to host cell factor C1 [Tribolium castaneum]
BT_Q_ZJU_Singletons106544	111	24.44	-
BT_Q_ZJU_Singletons137685	111	24.44	-
BT_Q_ZJU_Singletons15469	111	24.44	-
BT_B_ZJU_Singletons82672	111	24.44	-
BT_B_ZJU_Singletons97426	111	24.44	gi|110766351|ref|XP_395869.3|/5.00171e-73/PREDICTED: microfibrillar-associated protein 1 [Apis mellifera]
BT_B_ZJU_Singletons88705	111	24.44	-
BT_B_ZJU_Singletons93364	111	24.44	-
BT_Q_ZJU_Singletons5820	111	24.44	-
BT_Q_ZJU_Singletons76561	111	24.44	-
BT_B_ZJU_Singletons97243	111	24.44	-
BT_B_ZJU_Singletons94373	111	24.44	gi|157132639|ref|XP_001662588.1|/3.39204e-08/brain chitinase and chia [Aedes aegypti]
BT_Q_ZJU_Singletons1394	111	24.44	-
BT_B_ZJU_Singletons103155	111	24.44	-
BT_B_ZJU_Singletons74255	111	24.44	-
BT_B_ZJU_Singletons80648	110	24.22	-
BT_B_ZJU_Singletons21345	110	24.22	-
BT_B_ZJU_Singletons100372	110	24.22	gi|157111701|ref|XP_001651690.1|/5.93774e-37/mpv17 protein [Aedes aegypti]
BT_B_ZJU_Singletons69579	110	24.22	-
BT_B_ZJU_Singletons92784	110	24.22	-
BT_ZHJ1_ZJU_Unigene46411	110	24.22	-
BT_Q_ZJU_Singletons122255	110	24.22	-
BT_Q_ZJU_Singletons155299	110	24.22	-
BT_Q_ZJU_Singletons87748	110	24.22	-
BT_B_ZJU_Singletons102367	110	24.22	-
BT_Q_ZJU_Singletons30028	110	24.22	-
BT_ZHJ1_ZJU_Unigene10563	110	24.22	-
BT_B_ZJU_Singletons102167	110	24.22	gi|66501445|ref|XP_392829.2|/1.21555e-81/PREDICTED: zinc finger CCCH domain-containing protein 15 homolog [Apis mellifera]
BT_B_ZJU_Singletons90902	110	24.22	-
BT_Q_ZJU_Singletons19973	110	24.22	gi|291228496|ref|XP_002734206.1|/2.3038e-39/PREDICTED: dynein, light chain, LC8-type 2-like [Saccoglossus kowalevskii]
BT_B_ZJU_Singletons103936	110	24.22	gi|156553452|ref|XP_001601829.1|/4.1826e-175/PREDICTED: similar to ENSANGP00000003705 [Nasonia vitripennis]
BT_Q_ZJU_Singletons28757	110	24.22	-
BT_B_ZJU_Singletons15454	110	24.22	gi|110756997|ref|XP_001120522.1|/6.16499e-20/PREDICTED: UPF0693 protein C10orf32 homolog [Apis mellifera]
BT_B_ZJU_Singletons101166	110	24.22	gi|307197078|gb|EFN78446.1|/3.04677e-80/UPF0400 protein C20orf77-like protein [Harpegnathos saltator]
BT_B_ZJU_Singletons72052	110	24.22	-
BT_B_ZJU_Singletons100419	110	24.22	gi|189239379|ref|XP_971918.2|/3.72523e-55/PREDICTED: similar to receptor expression enhancing protein [Tribolium castaneum]
BT_B_ZJU_Singletons103057	109	24	-
BT_B_ZJU_Singletons103481	109	24	gi|156545129|ref|XP_001602384.1|/5.20297e-151/PREDICTED: similar to aubergine [Nasonia vitripennis]
BT_Q_ZJU_Singletons9384	109	24	-
BT_Q_ZJU_Singletons33521	109	24	-
BT_Q_ZJU_Singletons18011	109	24	-
BT_B_ZJU_Singletons93644	109	24	-
BT_Q_ZJU_Singletons30863	109	24	-
BT_B_ZJU_Singletons100630	109	24	gi|307213182|gb|EFN88679.1|/1.7187e-34/Osteoclast-stimulating factor 1 [Harpegnathos saltator]
BT_B_ZJU_Singletons97172	109	24	-
BT_Q_ZJU_Singletons11524	109	24	-
BT_B_ZJU_Singletons104119	109	24	gi|91077850|ref|XP_971897.1|/0/PREDICTED: similar to metalloprotease [Tribolium castaneum]
BT_ZHJ1_ZJU_Unigene40856	109	24	gi|193716219|ref|XP_001951495.1|/5.3364e-13/PREDICTED: hypothetical protein LOC100165336 [Acyrthosiphon pisum]
BT_B_ZJU_Singletons78748	109	24	-
BT_Q_ZJU_Singletons5724	109	24	-
BT_ZHJ1_ZJU_Unigene20940	108	23.78	gi|300116409|ref|NP_001177849.1|/1.08653e-105/hypothetical protein LOC411983 [Apis mellifera]
BT_B_ZJU_Singletons100273	108	23.78	-
BT_ZHJ1_ZJU_Unigene16979	108	23.78	-
BT_Q_ZJU_Singletons97683	108	23.78	-
BT_Q_ZJU_Singletons22396	108	23.78	-
BT_B_ZJU_Singletons99580	108	23.78	-
BT_Q_ZJU_Singletons121175	108	23.78	-
BT_B_ZJU_Singletons77379	108	23.78	-
BT_B_ZJU_Singletons101223	108	23.78	gi|307195204|gb|EFN77188.1|/6.5245e-22/Polyglutamine-binding protein 1 [Harpegnathos saltator]
BT_Q_ZJU_Singletons4763	108	23.78	-
BT_Q_ZJU_Singletons157565	107	23.56	-
BT_B_ZJU_Singletons23889	107	23.56	-
BT_ZHJ1_ZJU_Unigene41361	107	23.56	-
BT_B_ZJU_Singletons92720	107	23.56	-
BT_Q_ZJU_Singletons23498	107	23.56	-
BT_B_ZJU_Cluster357	107	23.56	-
BT_Q_ZJU_Singletons5524	107	23.56	gi|156542969|ref|XP_001602580.1|/0/PREDICTED: similar to conserved hypothetical protein [Nasonia vitripennis]
BT_Q_ZJU_Singletons98150	107	23.56	-
BT_Q_ZJU_Singletons150365	107	23.56	-
BT_ZHJ1_ZJU_Unigene51673	107	23.56	-
BT_ZHJ1_ZJU_Unigene24390	107	23.56	-
BT_Q_ZJU_Singletons15766	107	23.56	gi|170062068|ref|XP_001866509.1|/1.27033e-33/FAM20C [Culex quinquefasciatus]
BT_B_ZJU_Singletons90648	107	23.56	-
BT_B_ZJU_Singletons75044	107	23.56	-
BT_ZHJ1_ZJU_Unigene5515	106	23.33	-
BT_Q_ZJU_Singletons27484	106	23.33	-
BT_Q_ZJU_Singletons20066	106	23.33	-
BT_B_ZJU_Singletons100301	106	23.33	-
BT_Q_ZJU_Singletons21337	106	23.33	-
BT_ZHJ1_ZJU_Unigene51624	106	23.33	-
BT_B_ZJU_Singletons74916	106	23.33	-
BT_Q_ZJU_Singletons66992	106	23.33	-
BT_Q_ZJU_Singletons94085	106	23.33	-
BT_Q_ZJU_Singletons4145	106	23.33	-
BT_B_ZJU_Singletons101242	106	23.33	gi|307172340|gb|EFN63828.1|/1.28221e-126/Erlin-1 [Camponotus floridanus]
BT_B_ZJU_Singletons100718	105	23.11	-
BT_ZHJ1_ZJU_Unigene30986	105	23.11	-
BT_Q_ZJU_Singletons115321	105	23.11	-
BT_Q_ZJU_Singletons11849	105	23.11	-
BT_Q_ZJU_Singletons30017	105	23.11	-
BT_Q_ZJU_Singletons98547	105	23.11	-
BT_Q_ZJU_Singletons162800	105	23.11	-
BT_B_ZJU_Singletons99576	105	23.11	-
BT_B_ZJU_Singletons101921	105	23.11	-
BT_Q_ZJU_Singletons141170	105	23.11	-
BT_Q_ZJU_Singletons108082	105	23.11	-
BT_B_ZJU_Singletons95054	105	23.11	-
BT_ZHJ1_ZJU_Unigene51489	105	23.11	-
BT_Q_ZJU_Singletons35	105	23.11	-
BT_B_ZJU_Singletons85999	105	23.11	-
BT_B_ZJU_Singletons26171	105	23.11	gi|283483330|emb|CAX20735.1|/1.95781e-39/putative CAAX prenyl protease [Chorthippus parallelus]
BT_Q_ZJU_Singletons106095	105	23.11	-
BT_B_ZJU_Singletons92690	105	23.11	gi|307197473|gb|EFN78707.1|/2.86424e-57/Translation initiation factor eIF-2B subunit alpha [Harpegnathos saltator]
BT_B_ZJU_Singletons87960	105	23.11	-
BT_B_ZJU_Singletons103569	105	23.11	gi|91081511|ref|XP_974643.1|/3.06785e-77/PREDICTED: similar to synaptobrevin [Tribolium castaneum]
BT_B_ZJU_Singletons103853	105	23.11	-
BT_B_ZJU_Singletons98829	104	22.89	-
BT_Q_ZJU_Singletons15381	104	22.89	-
BT_Q_ZJU_Singletons98899	104	22.89	gi|270012993|gb|EFA09441.1|/7.27353e-15/hypothetical protein TcasGA2_TC010653 [Tribolium castaneum]
BT_B_ZJU_Singletons26741	104	22.89	gi|19922382|ref|NP_611119.1|/2.49487e-134/CG7997, isoform A [Drosophila melanogaster]
BT_Q_ZJU_Singletons123973	104	22.89	-
BT_Q_ZJU_Singletons7236	104	22.89	-
BT_B_ZJU_Singletons102132	104	22.89	-
BT_B_ZJU_Singletons101618	104	22.89	-
BT_B_ZJU_Singletons103509	104	22.89	-
BT_B_ZJU_Singletons100669	104	22.89	-
BT_B_ZJU_Singletons77650	104	22.89	-
BT_B_ZJU_Singletons18815	104	22.89	gi|66521366|ref|XP_624552.1|/4.2292e-34/PREDICTED: ubiquitin-like protein 7-like [Apis mellifera]
BT_Q_ZJU_Singletons79368	104	22.89	-
BT_B_ZJU_Singletons79894	104	22.89	-
BT_B_ZJU_Singletons88016	104	22.89	-
BT_B_ZJU_Singletons25947	104	22.89	-
BT_B_ZJU_Singletons26451	104	22.89	-
BT_B_ZJU_Singletons24152	104	22.89	gi|189236717|ref|XP_974715.2|/0/PREDICTED: similar to Histidyl-tRNA synthetase CG6335-PA [Tribolium castaneum]
BT_Q_ZJU_Singletons34916	103	22.67	gi|253735677|ref|NP_001156696.1|/9.2371e-74/thioredoxin peroxidase 2-like [Acyrthosiphon pisum]
BT_Q_ZJU_Singletons116022	103	22.67	-
BT_B_ZJU_Singletons26640	103	22.67	gi|242013333|ref|XP_002427365.1|/3.05385e-46/UDP-glucuronosyltransferase 1-8 precursor, putative [Pediculus humanus corporis]
BT_B_ZJU_Singletons97320	103	22.67	-
BT_ZHJ1_ZJU_Unigene52006	103	22.67	gi|240849422|ref|NP_001155708.1|/3.07961e-10/NADH dehydrogenase [ubiquinone] 1 alpha subcomplex subunit 11 [Acyrthosiphon pisum]
BT_B_ZJU_Singletons88106	103	22.67	-
BT_ZHJ1_ZJU_Unigene51758	103	22.67	gi|254972104|gb|ACT98280.1|/4.54177e-23/msh-like protein [Schmidtea mediterranea]
BT_Q_ZJU_Singletons34724	103	22.67	-
BT_Q_ZJU_Singletons114750	103	22.67	-
BT_B_ZJU_Singletons87291	103	22.67	-
BT_Q_ZJU_Singletons146865	103	22.67	-
BT_Q_ZJU_Singletons34774	103	22.67	gi|307202681|gb|EFN81987.1|/4.70739e-179/Exocyst complex component 6 [Harpegnathos saltator]
BT_B_ZJU_Singletons94897	103	22.67	gi|156539853|ref|XP_001599421.1|/8.71319e-58/PREDICTED: similar to histone acetyltransferase, putative [Nasonia vitripennis]
BT_B_ZJU_Singletons103716	103	22.67	gi|156548678|ref|XP_001602392.1|/8.42251e-153/PREDICTED: similar to ENSANGP00000011734 [Nasonia vitripennis]
BT_Q_ZJU_Singletons153271	103	22.67	-
BT_Q_ZJU_Singletons125514	103	22.67	-
BT_ZHJ1_ZJU_Unigene33785	103	22.67	-
BT_Q_ZJU_Singletons10112	103	22.67	-
BT_B_ZJU_Singletons72029	103	22.67	-
BT_ZHJ1_ZJU_Unigene36118	102	22.45	-
BT_B_ZJU_Singletons94425	102	22.45	-
BT_Q_ZJU_Singletons158197	102	22.45	-
BT_Q_ZJU_Singletons2207	102	22.45	-
BT_Q_ZJU_Singletons127701	102	22.45	-
BT_B_ZJU_Singletons19861	102	22.45	-
BT_B_ZJU_Singletons100138	102	22.45	-
BT_ZHJ1_ZJU_Unigene46618	102	22.45	gi|156543342|ref|XP_001607606.1|/2.03319e-49/PREDICTED: similar to acidic p0 ribosomal protein [Nasonia vitripennis]
BT_Q_ZJU_Singletons106155	102	22.45	-
BT_Q_ZJU_Singletons153312	102	22.45	-
BT_Q_ZJU_Singletons25036	102	22.45	-
BT_Q_ZJU_Singletons11648	101	22.23	-
BT_ZHJ1_ZJU_Unigene28983	101	22.23	gi|307211951|gb|EFN87863.1|/9.71043e-85/Lipase maturation factor 2 [Harpegnathos saltator]
BT_Q_ZJU_Singletons21350	101	22.23	-
BT_Q_ZJU_Singletons31307	101	22.23	-
BT_Q_ZJU_Singletons116607	101	22.23	-
BT_Q_ZJU_Singletons147010	101	22.23	-
BT_Q_ZJU_Singletons151274	101	22.23	-
BT_B_ZJU_Singletons91993	101	22.23	-
BT_Q_ZJU_Singletons24242	101	22.23	gi|156543078|ref|XP_001605101.1|/1.87767e-38/PREDICTED: similar to CG2212-PA [Nasonia vitripennis]
BT_Q_ZJU_Singletons27586	101	22.23	-
BT_B_ZJU_Singletons97233	101	22.23	-
BT_B_ZJU_Singletons78949	101	22.23	-
BT_B_ZJU_Singletons98657	101	22.23	gi|242010901|ref|XP_002426196.1|/8.25178e-65/ubiquitin-conjugating enzyme E2 L3, putative [Pediculus humanus corporis]
BT_B_ZJU_Singletons101159	101	22.23	gi|156543316|ref|XP_001605980.1|/1.5867e-28/PREDICTED: similar to GA20344-PA [Nasonia vitripennis]
BT_B_ZJU_Singletons95942	100	22.01	-
BT_B_ZJU_Singletons104092	100	22.01	gi|91077116|ref|XP_970572.1|/1.37969e-19/PREDICTED: similar to corticotropin releasing hormone binding protein [Tribolium castaneum]
BT_Q_ZJU_Singletons61473	100	22.01	-
BT_ZHJ1_ZJU_Unigene8989	100	22.01	-
BT_ZHJ1_ZJU_Unigene3656	100	22.01	-
BT_B_ZJU_Singletons86167	100	22.01	-
BT_B_ZJU_Singletons85236	100	22.01	-
BT_ZHJ1_ZJU_Unigene19043	100	22.01	-
BT_B_ZJU_Singletons102323	100	22.01	gi|157135332|ref|XP_001656606.1|/1.13074e-122/atpase n2b [Aedes aegypti]
BT_B_ZJU_Singletons93710	100	22.01	-
BT_B_ZJU_Singletons89060	100	22.01	-
BT_Q_ZJU_Singletons11817	100	22.01	-
[truncated: 13,104 more rows]
