# Supplementary material for: Analysis of the Transcriptional Differences between Indigenous and Invasive Whiteflies Reveals Possible Mechanisms of Whitefly Invasion
Source: PLoS One. 2013 May 8;8(5):e62176. doi: 10.1371/journal.pone.0062176 (PMC3648516; doi:10.1371/journal.pone.0062176)
Supplement: Table S2 — The DEGs among MEAM1, MED and Asia II 3. Orthologous genes with the FDR <0.001 and the absolute value of log2 Ratio ≥1 were judged to be the different expression genes (DEGs) between species. (XLS) [file pone.0062176.s003.xls]

## Sheet: MEAM1 vs. MED
Table S2 The DEGs among MEAM1, MED and Asia II 3
Genes	Raw Intensity-MED	Raw Intensity-MEAM1	TPM-MED	TPM-MEAM1	Log2 Ratio(MEAM1/MED)	p-value	FDR	nr annotation
BT_B_ZJU_Cluster324	17	96	3.43	20.12	2.55235	2.92e-08	3.14e-07	gi|72035930|ref|XP_794415.1|/3.49683e-101/PREDICTED: similar to ATP binding domain 1 family, member B [Strongylocentrotus purpuratus]
BT_ZHJ1_ZJU_Unigene999	715	183	144.31	38.35	-1.91187	7.66e-71	5.87e-69	-
BT_ZHJ1_ZJU_Unigene9791	577	23	116.45	4.82	-4.59453	1.56e-135	1.5e-133	-
BT_ZHJ1_ZJU_Unigene9251	3	138	0.61	28.92	5.56711	7.77e-05	0.000430167	-
BT_ZHJ1_ZJU_Unigene9033	119	529	24.02	110.85	2.2063	0	0	-
BT_ZHJ1_ZJU_Unigene8989	37	89	7.47	18.65	1.32	1.02e-06	8.69e-06	-
BT_ZHJ1_ZJU_Unigene819	2	74	0.4	15.51	5.27705	0.000119424	0.000615037	-
BT_ZHJ1_ZJU_Unigene8120	181	84	36.53	17.6	-1.05351	1.11e-08	1.26e-07	-
BT_ZHJ1_ZJU_Unigene7837	37	8	7.47	1.68	-2.15265	1.63e-05	0.000109677	-
BT_ZHJ1_ZJU_Unigene7794	112	12	22.6	2.51	-3.17056	6.04e-21	2.06e-19	-
BT_ZHJ1_ZJU_Unigene7516	3	47	0.61	9.85	4.01324	7.77e-05	0.000430957	gi|156538709|ref|XP_001607810.1|/1.26329e-06/PREDICTED: similar to GA21025-PA [Nasonia vitripennis]
BT_ZHJ1_ZJU_Unigene7477	128	262	25.83	54.9	1.08776	5.06e-13	9.49e-12	-
BT_ZHJ1_ZJU_Unigene6262	2	21	0.4	4.4	3.45943	0.0001439	0.000712424	-
BT_ZHJ1_ZJU_Unigene5946	3	89	0.61	18.65	4.93422	7.77e-05	0.000435111	-
BT_ZHJ1_ZJU_Unigene5602	127	18	25.63	3.77	-2.7652	9.56e-21	3.22e-19	gi|157136503|ref|XP_001656859.1|/2.90687e-15/hypothetical protein AaeL_AAEL003455 [Aedes aegypti]
BT_ZHJ1_ZJU_Unigene5566	13	230	2.62	48.19	4.2011	3.31e-07	3.04e-06	gi|239791006|dbj|BAH72025.1|/5.90444e-94/ACYPI002894 [Acyrthosiphon pisum]
BT_ZHJ1_ZJU_Unigene5515	8	53	1.61	11.11	2.78673	6.07e-06	4.49e-05	-
BT_ZHJ1_ZJU_Unigene5493	3	25	0.61	5.24	3.10269	8.75e-05	0.000475741	-
BT_ZHJ1_ZJU_Unigene5372	745	126	150.36	26.4	-2.50981	7.5e-103	6.67e-101	-
BT_ZHJ1_ZJU_Unigene52526	4	207	0.81	43.38	5.74296	4.94e-05	0.000293578	gi|156543493|ref|XP_001601953.1|/0/PREDICTED: similar to LD24485p [Nasonia vitripennis]
BT_ZHJ1_ZJU_Unigene52525	79	194	15.94	40.65	1.3506	6.04e-14	1.36e-12	gi|221128021|ref|XP_002154898.1|/0/PREDICTED: similar to DNA-directed RNA polymerase beta chain [Hydra magnipapillata]
BT_ZHJ1_ZJU_Unigene52441	95	15	19.17	3.14	-2.61001	5.58e-15	1.37e-13	gi|242008014|ref|XP_002424808.1|/1.04544e-134/malate dehydrogenase, putative [Pediculus humanus corporis]
BT_ZHJ1_ZJU_Unigene52417	4	96	0.81	20.12	4.63456	4.94e-05	0.000292886	-
BT_ZHJ1_ZJU_Unigene52369	188	64	37.94	13.41	-1.50041	1.69e-14	4.05e-13	-
BT_ZHJ1_ZJU_Unigene52317	2	43	0.4	9.01	4.49346	0.000119424	0.000619685	-
BT_ZHJ1_ZJU_Unigene5229	142	65	28.66	13.62	-1.07331	2.84e-07	2.63e-06	-
BT_ZHJ1_ZJU_Unigene52252	110	23	22.2	4.82	-2.20345	2.59e-14	6.14e-13	-
BT_ZHJ1_ZJU_Unigene52235	94	2	18.97	0.42	-5.49719	3.38e-25	1.33e-23	-
BT_ZHJ1_ZJU_Unigene52202	2	19	0.4	3.98	3.3147	0.000205202	0.000985244	-
BT_ZHJ1_ZJU_Unigene52195	6	29	1.21	6.08	2.32906	6.18e-05	0.000353494	gi|242117896|ref|NP_001155980.1|/1.10764e-33/growth arrest and DNA-damage-inducible, gamma interacting protein 1 [Acyrthosiphon pisum]
BT_ZHJ1_ZJU_Unigene52136	5	25	1.01	5.24	2.37521	0.000158247	0.000778101	gi|229577378|ref|NP_001153365.1|/5.94501e-106/nucleosome assembly protein 1-like isoform 2 [Nasonia vitripennis]
BT_ZHJ1_ZJU_Unigene52119	1658	3363	334.63	704.69	1.07442	6.55e-12	1.07e-10	gi|114319091|gb|ABI63547.1|/4.60622e-103/triosephosphate isomerase [Blattella germanica]
BT_ZHJ1_ZJU_Unigene52102	627	238	126.54	49.87	-1.34335	3.67e-38	2.02e-36	gi|46561750|gb|AAT01080.1|/3.74015e-65/putative mitochondrial porin [Homalodisca vitripennis]
BT_ZHJ1_ZJU_Unigene52085	341	989	68.82	207.24	1.5904	1.26e-13	2.65e-12	gi|133256|sp|P21522.1|ROA1_SCHAM/6.98842e-56/RecName: Full=Heterogeneous nuclear ribonucleoprotein A1, A2/B1 homolog
BT_ZHJ1_ZJU_Unigene52067	7	177	1.41	37.09	4.71726	1.06e-05	7.44e-05	gi|242004038|ref|XP_002422948.1|/1.03464e-144/formate-tetrahydrofolate ligase, putative [Pediculus humanus corporis]
BT_ZHJ1_ZJU_Unigene52013	52	13	10.49	2.72	-1.94734	1.53e-06	1.27e-05	-
BT_ZHJ1_ZJU_Unigene51937	2	23	0.4	4.82	3.59096	0.000126316	0.000633465	gi|156554908|ref|XP_001603368.1|/9.41267e-49/PREDICTED: similar to conserved hypothetical protein [Nasonia vitripennis]
BT_ZHJ1_ZJU_Unigene51911	2	40	0.4	8.38	4.38888	0.000119424	0.000617141	gi|91085415|ref|XP_967672.1|/6.38712e-42/PREDICTED: similar to CG11166 CG11166-PD [Tribolium castaneum]
BT_ZHJ1_ZJU_Unigene51878	15	56	3.03	11.73	1.95281	3.89e-07	3.53e-06	gi|91085035|ref|XP_974101.1|/5.51464e-107/PREDICTED: similar to prohibitin [Tribolium castaneum]
BT_ZHJ1_ZJU_Unigene51799	30	216	6.05	45.26	2.90323	9.43e-12	1.52e-10	-
BT_ZHJ1_ZJU_Unigene51787	2	29	0.4	6.08	3.926	0.000119569	0.000605865	-
BT_ZHJ1_ZJU_Unigene51783	35	9	7.06	1.89	-1.90128	0.000109455	0.000580313	-
BT_ZHJ1_ZJU_Unigene51761	6	35	1.21	7.33	2.59881	1.97e-05	0.000129409	gi|308451057|ref|XP_003088529.1|/3.96964e-118/hypothetical protein CRE_26901 [Caenorhabditis remanei]
BT_ZHJ1_ZJU_Unigene51699	9	124	1.82	25.98	3.83539	3.45e-06	2.7e-05	gi|156541188|ref|XP_001599196.1|/3.9355e-08/PREDICTED: similar to ENSANGP00000014147 [Nasonia vitripennis]
BT_ZHJ1_ZJU_Unigene51696	280	71	56.51	14.88	-1.92513	5.42e-29	2.39e-27	-
BT_ZHJ1_ZJU_Unigene51677	54	20	10.9	4.19	-1.37931	0.000126002	0.000633155	-
BT_ZHJ1_ZJU_Unigene51650	44	5	8.88	1.05	-3.08017	8.88e-09	1.01e-07	gi|156536933|ref|XP_001608153.1|/3.651e-51/PREDICTED: similar to GA11412-PA [Nasonia vitripennis]
BT_ZHJ1_ZJU_Unigene51612	71	160	14.33	33.53	1.22641	5.67e-10	7.53e-09	-
BT_ZHJ1_ZJU_Unigene5161	2	22	0.4	4.61	3.52669	0.000132431	0.00066019	-
BT_ZHJ1_ZJU_Unigene51594	1380	5620	278.52	1177.62	2.08002	8.9e-13	1.63e-11	gi|147902318|ref|NP_001085179.1|/7.3491e-33/nudix-type motif 5 [Xenopus laevis]
BT_ZHJ1_ZJU_Unigene51560	710	166	143.3	34.78	-2.04271	1.32e-76	1.04e-74	-
BT_ZHJ1_ZJU_Unigene51545	2	97	0.4	20.33	5.66747	0.000119424	0.000623972	gi|307213455|gb|EFN88877.1|/3.09809e-12/DNA-repair protein complementing XP-A cells-like protein [Harpegnathos saltator]
BT_ZHJ1_ZJU_Unigene51535	79	167	15.94	34.99	1.13429	2.66e-09	3.26e-08	gi|241573363|ref|XP_002402985.1|/7.8128e-24/ATP-dependent RNA helicase, putative [Ixodes scapularis]
BT_ZHJ1_ZJU_Unigene51525	43	166	8.68	34.78	2.00249	9.73e-14	2.1e-12	-
BT_ZHJ1_ZJU_Unigene51477	17	81	3.43	16.97	2.30671	2.93e-08	3.13e-07	gi|308097855|gb|ADO14474.1|/1.29246e-116/hsp90 [Bemisia tabaci]
BT_ZHJ1_ZJU_Unigene51476	869	290	175.39	60.77	-1.52914	4.49e-63	3.23e-61	-
BT_ZHJ1_ZJU_Unigene51466	416	2612	83.96	547.32	2.70461	0	0	-
BT_ZHJ1_ZJU_Unigene51399	32	6	6.46	1.26	-2.35811	2.37e-05	0.000153861	gi|121543619|gb|ABM55521.1|/3.13971e-43/eukaryotic translation initiation factor 3 subunit 1-like protein [Maconellicoccus hirsutus]
BT_ZHJ1_ZJU_Unigene51377	938	187	189.31	39.18	-2.27256	7.09e-115	6.41e-113	-
BT_ZHJ1_ZJU_Unigene51358	48	169	9.69	35.41	1.86959	8.55e-14	1.89e-12	-
BT_ZHJ1_ZJU_Unigene51334	1072	311	216.36	65.17	-1.73115	3.91e-92	3.32e-90	gi|91095131|ref|XP_971500.1|/1.55308e-07/PREDICTED: similar to midline fasciclin [Tribolium castaneum]
BT_ZHJ1_ZJU_Unigene51314	4	51	0.81	10.69	3.7222	4.94e-05	0.000294504	-
BT_ZHJ1_ZJU_Unigene51280	122	362	24.62	75.85	1.62332	0	0	gi|201023321|ref|NP_001128402.1|/4.61949e-41/cathepsin B-1874 [Acyrthosiphon pisum]
BT_ZHJ1_ZJU_Unigene51253	20	2	4.04	0.42	-3.26589	9.43e-05	0.000508311	gi|149689082|gb|ABR27872.1|/3.01941e-77/eukaryotic translation initiation factor 3 subunit 12-like protein [Triatoma infestans]
BT_ZHJ1_ZJU_Unigene51099	17	48	3.43	10.06	1.55235	5.41e-05	0.000312592	-
BT_ZHJ1_ZJU_Unigene51087	3	92	0.61	19.28	4.98215	7.77e-05	0.000432227	-
BT_ZHJ1_ZJU_Unigene51074	4	600	0.81	125.72	7.27808	4.94e-05	0.000291173	gi|31232346|ref|XP_318689.1|/5.65771e-30/AGAP009652-PA [Anopheles gambiae str. PEST]
BT_ZHJ1_ZJU_Unigene51056	33	6	6.66	1.26	-2.4021	1.41e-05	9.68e-05	-
BT_ZHJ1_ZJU_Unigene51047	3	67	0.61	14.04	4.52459	7.77e-05	0.000433504	gi|193681083|ref|XP_001944922.1|/1.03568e-76/PREDICTED: proton-coupled amino acid transporter 4-like isoform 1 [Acyrthosiphon pisum]
BT_ZHJ1_ZJU_Unigene51002	19	64	3.83	13.41	1.80789	2.03e-07	1.92e-06	-
BT_ZHJ1_ZJU_Unigene50935	135	50	27.25	10.48	-1.37862	1.09e-09	1.4e-08	gi|242016119|ref|XP_002428683.1|/1.12627e-32/10 kDa heat shock protein, putative [Pediculus humanus corporis]
BT_ZHJ1_ZJU_Unigene50886	2	59	0.4	12.36	4.94953	0.000119424	0.000614199	-
BT_ZHJ1_ZJU_Unigene50872	327	132	66	27.66	-1.25466	9.56e-19	3.01e-17	-
BT_ZHJ1_ZJU_Unigene50841	58	16	11.71	3.35	-1.80551	1.37e-06	1.14e-05	-
BT_ZHJ1_ZJU_Unigene50832	292	30	58.93	6.29	-3.22787	3.04e-53	2.04e-51	-
BT_ZHJ1_ZJU_Unigene50812	33	140	6.66	29.34	2.13927	1.65e-12	2.92e-11	gi|268306462|gb|ACY95352.1|/3.05882e-88/ribosomal protein L7 [Manduca sexta]
BT_ZHJ1_ZJU_Unigene50808	89	41	17.96	8.59	-1.06406	5.63e-05	0.000324021	-
BT_ZHJ1_ZJU_Unigene50786	5	42	1.01	8.8	3.12315	3.03e-05	0.000188737	gi|156554918|ref|XP_001606442.1|/3.87085e-19/PREDICTED: similar to conserved hypothetical protein [Nasonia vitripennis]
BT_ZHJ1_ZJU_Unigene50756	41	9	8.27	1.89	-2.1295	6.3e-06	4.62e-05	gi|307195687|gb|EFN77529.1|/3.18713e-82/RNA-binding protein lark [Harpegnathos saltator]
BT_ZHJ1_ZJU_Unigene50730	12	50	2.42	10.48	2.11456	9.52e-07	8.18e-06	gi|70997669|gb|AAZ17403.1|/3.19976e-119/90 kDa heat shock protein [Bemisia tabaci]
BT_ZHJ1_ZJU_Unigene50720	130	265	26.24	55.53	1.0815	2.82e-13	5.57e-12	-
BT_ZHJ1_ZJU_Unigene50711	248	87	50.05	18.23	-1.45706	6.25e-18	1.88e-16	-
BT_ZHJ1_ZJU_Unigene5057	2	19	0.4	3.98	3.3147	0.000205202	0.000983368	-
BT_ZHJ1_ZJU_Unigene50549	13	159	2.62	33.32	3.66875	3.31e-07	3.03e-06	-
BT_ZHJ1_ZJU_Unigene50506	131	19	26.44	3.98	-2.73188	4.22e-21	1.46e-19	-
BT_ZHJ1_ZJU_Unigene50475	16	786	3.23	164.7	5.67216	5.39e-08	5.62e-07	gi|91087125|ref|XP_975213.1|/1.10353e-14/PREDICTED: similar to CG10320 CG10320-PB [Tribolium castaneum]
BT_ZHJ1_ZJU_Unigene50432	969	237	195.57	49.66	-1.97753	1.15e-99	1.01e-97	gi|110763240|ref|XP_001121481.1|/2.27627e-12/PREDICTED: hypothetical protein LOC725659 [Apis mellifera]
BT_ZHJ1_ZJU_Unigene50413	26	5	5.25	1.05	-2.32193	0.000171156	0.000833702	-
BT_ZHJ1_ZJU_Unigene50380	19	2	3.83	0.42	-3.18888	0.000169709	0.000828524	gi|307189821|gb|EFN74093.1|/1.39801e-06/UPF0466 protein AGAP011291, mitochondrial [Camponotus floridanus]
BT_ZHJ1_ZJU_Unigene50371	308	100	62.16	20.95	-1.56904	3.06e-24	1.16e-22	-
BT_ZHJ1_ZJU_Unigene50305	4	217	0.81	45.47	5.81085	4.94e-05	0.000293462	gi|226443348|ref|NP_001139851.1|/3.79607e-25/Thioredoxin domain-containing protein 12 [Salmo salar]
BT_ZHJ1_ZJU_Unigene50251	257	81	51.87	16.97	-1.61191	3.12e-21	1.09e-19	-
BT_ZHJ1_ZJU_Unigene50188	4730	2201	954.64	461.2	-1.04956	2.9e-187	3.02e-185	-
BT_ZHJ1_ZJU_Unigene50167	16	83	3.23	17.39	2.42865	5.39e-08	5.59e-07	gi|295393298|gb|ADG03469.1|/1.86229e-90/heat shock protein 90 [Bemisia tabaci]
BT_ZHJ1_ZJU_Unigene50124	20	71	4.04	14.88	1.88095	2.15e-08	2.33e-07	-
BT_ZHJ1_ZJU_Unigene50122	12	49	2.42	10.27	2.08536	1.18e-06	9.98e-06	-
BT_ZHJ1_ZJU_Unigene50119	179	7	36.13	1.47	-4.61931	3.73e-43	2.26e-41	-
BT_ZHJ1_ZJU_Unigene50070	54	106	10.9	22.21	1.02688	1.25e-05	8.63e-05	gi|189241183|ref|XP_967360.2|/1.77444e-13/PREDICTED: similar to tetraspanin F139 [Tribolium castaneum]
BT_ZHJ1_ZJU_Unigene50004	75	22	15.14	4.61	-1.71553	1.07e-07	1.06e-06	-
BT_ZHJ1_ZJU_Unigene49900	39	91	7.87	19.07	1.27687	1.47e-06	1.21e-05	gi|156545396|ref|XP_001606403.1|/7.25326e-09/PREDICTED: similar to conserved hypothetical protein [Nasonia vitripennis]
BT_ZHJ1_ZJU_Unigene49850	2	31	0.4	6.5	4.02237	0.000119463	0.000606553	-
BT_ZHJ1_ZJU_Unigene49847	210	537	42.38	112.52	1.40873	0	0	gi|156553723|ref|XP_001600828.1|/2.76874e-13/PREDICTED: similar to GA19489-PA [Nasonia vitripennis]
BT_ZHJ1_ZJU_Unigene49831	1071	2347	216.16	491.79	1.18594	0	0	gi|240848663|ref|NP_001155672.1|/5.42532e-62/60S ribosomal protein L21-like [Acyrthosiphon pisum]
BT_ZHJ1_ZJU_Unigene49830	91	33	18.37	6.91	-1.41059	3.79e-07	3.44e-06	gi|195477156|ref|XP_002100111.1|/2.31133e-12/GE16861 [Drosophila yakuba]
BT_ZHJ1_ZJU_Unigene49743	13	107	2.62	22.42	3.09715	3.31e-07	3.03e-06	-
BT_ZHJ1_ZJU_Unigene49685	25	123	5.05	25.77	2.35134	2.05e-10	2.88e-09	gi|91088233|ref|XP_973769.1|/5.86176e-33/PREDICTED: similar to Elongation factor 1 beta CG6341-PA [Tribolium castaneum]
BT_ZHJ1_ZJU_Unigene49679	7	32	1.41	6.71	2.25062	3.61e-05	0.000220738	-
BT_ZHJ1_ZJU_Unigene49661	138	510	27.85	106.87	1.94011	9.68e-14	2.1e-12	-
BT_ZHJ1_ZJU_Unigene49576	39	4	7.87	0.84	-3.2279	3.34e-08	3.53e-07	-
BT_ZHJ1_ZJU_Unigene49518	4	56	0.81	11.73	3.85614	4.94e-05	0.00029038	-
BT_ZHJ1_ZJU_Unigene49508	51	11	10.29	2.3	-2.16154	3.6e-07	3.28e-06	-
BT_ZHJ1_ZJU_Unigene49480	1679	3809	338.87	798.14	1.23591	3.05e-12	5.19e-11	gi|307199295|gb|EFN79948.1|/1.56465e-41/60S ribosomal protein L36 [Harpegnathos saltator]
BT_ZHJ1_ZJU_Unigene49475	22	361	4.44	75.64	4.09052	1.33e-09	1.68e-08	-
BT_ZHJ1_ZJU_Unigene49438	293	575	59.13	120.49	1.02695	4.08e-13	7.8e-12	gi|112984000|ref|NP_001037269.1|/1.36119e-61/ribosomal protein S18 [Bombyx mori]
BT_ZHJ1_ZJU_Unigene49423	36	80	7.27	16.76	1.20499	1.59e-05	0.000107431	-
BT_ZHJ1_ZJU_Unigene49419	36	80	7.27	16.76	1.20499	1.59e-05	0.000107479	gi|193594280|ref|XP_001945818.1|/1.09984e-08/PREDICTED: cytochrome c oxidase subunit 6C-like [Acyrthosiphon pisum]
BT_ZHJ1_ZJU_Unigene49380	11	64	2.22	13.41	2.59468	1.08e-06	9.18e-06	-
BT_ZHJ1_ZJU_Unigene49339	9	58	1.82	12.15	2.73895	3.45e-06	2.68e-05	gi|307208957|gb|EFN86168.1|/2.53175e-49/Histidine triad nucleotide-binding protein 1 [Harpegnathos saltator]
BT_ZHJ1_ZJU_Unigene49295	16	67	3.23	14.04	2.11994	5.71e-08	5.89e-07	-
BT_ZHJ1_ZJU_Unigene49252	50	112	10.09	23.47	1.21789	2.57e-07	2.39e-06	-
BT_ZHJ1_ZJU_Unigene49241	188	464	37.94	97.23	1.35768	6.37e-14	1.43e-12	gi|91078482|ref|XP_975769.1|/1.54029e-43/PREDICTED: similar to AGAP006099-PA isoform 2 [Tribolium castaneum]
BT_ZHJ1_ZJU_Unigene49197	5	57	1.01	11.94	3.56338	3.03e-05	0.000189321	-
BT_ZHJ1_ZJU_Unigene49024	2	45	0.4	9.43	4.55919	0.000119424	0.00062679	-
BT_ZHJ1_ZJU_Unigene49010	630	298	127.15	62.44	-1.02599	1.5e-25	6e-24	-
BT_ZHJ1_ZJU_Unigene48934	21	404	4.24	84.65	4.31937	2.47e-09	3.04e-08	gi|146285362|gb|ABQ18257.1|/1.43835e-16/unknown [Lygus lineolaris]
BT_ZHJ1_ZJU_Unigene48820	97	42	19.58	8.8	-1.15381	7.14e-06	5.19e-05	-
BT_ZHJ1_ZJU_Unigene48719	24	61	4.84	12.78	1.40081	2.41e-05	0.000155272	gi|308097855|gb|ADO14474.1|/7.63285e-73/hsp90 [Bemisia tabaci]
BT_ZHJ1_ZJU_Unigene48608	145	66	29.26	13.83	-1.08113	1.79e-07	1.71e-06	gi|162809318|dbj|BAF95583.1|/8.79749e-18/putative RNA polymerase II transcriptional coactivator [Antheraea yamamai]
BT_ZHJ1_ZJU_Unigene48578	152	73	30.68	15.3	-1.00377	4.91e-07	4.4e-06	-
BT_ZHJ1_ZJU_Unigene48407	504	59	101.72	12.36	-3.04085	9.64e-86	7.87e-84	-
BT_ZHJ1_ZJU_Unigene48330	31	95	6.26	19.91	1.66926	1.8e-09	2.26e-08	gi|308451057|ref|XP_003088529.1|/2.33157e-38/hypothetical protein CRE_26901 [Caenorhabditis remanei]
BT_ZHJ1_ZJU_Unigene48312	2	34	0.4	7.12	4.15381	0.00011943	0.000607811	-
BT_ZHJ1_ZJU_Unigene48304	112	26	22.6	5.45	-2.05199	2e-13	4.04e-12	gi|242007657|ref|XP_002424647.1|/5.5568e-61/conserved hypothetical protein [Pediculus humanus corporis]
BT_ZHJ1_ZJU_Unigene48297	35	8	7.06	1.68	-2.07121	4.31e-05	0.000259544	gi|193659536|ref|XP_001943395.1|/6.6406e-22/PREDICTED: glucose dehydrogenase [acceptor]-like [Acyrthosiphon pisum]
BT_ZHJ1_ZJU_Unigene48286	4	213	0.81	44.63	5.78395	4.94e-05	0.000290606	-
BT_ZHJ1_ZJU_Unigene48272	111	394	22.4	82.56	1.88194	0	0	-
BT_ZHJ1_ZJU_Unigene48194	69	8	13.93	1.68	-3.05166	5.53e-13	1.03e-11	-
BT_ZHJ1_ZJU_Unigene48163	49	97	9.89	20.33	1.03957	2.45e-05	0.000158	-
BT_ZHJ1_ZJU_Unigene48047	384	90	77.5	18.86	-2.03887	4.1e-42	2.44e-40	-
BT_ZHJ1_ZJU_Unigene48040	56	17	11.3	3.56	-1.66637	7.21e-06	5.24e-05	-
BT_ZHJ1_ZJU_Unigene47940	152	378	30.68	79.21	1.36838	3.11e-15	7.79e-14	gi|156358531|ref|XP_001624571.1|/9.26064e-10/predicted protein [Nematostella vectensis]
BT_ZHJ1_ZJU_Unigene47905	16	46	3.23	9.64	1.5775	6.37e-05	0.000363183	gi|52630953|gb|AAU84940.1|/5.3733e-58/putative phosphoglycerate mutase [Toxoptera citricida]
BT_ZHJ1_ZJU_Unigene47805	83	10	16.75	2.1	-2.9957	4.09e-15	1.02e-13	-
BT_ZHJ1_ZJU_Unigene47641	41	85	8.27	17.81	1.10673	3.29e-05	0.000202869	gi|240975904|ref|XP_002402202.1|/1.07544e-18/SCF ubiquitin ligase complex, putative [Ixodes scapularis]
BT_ZHJ1_ZJU_Unigene47608	147	60	29.67	12.57	-1.23902	4.7e-09	5.6e-08	-
BT_ZHJ1_ZJU_Unigene47507	537	254	108.38	53.22	-1.02606	5.15e-22	1.83e-20	-
BT_ZHJ1_ZJU_Unigene47505	849	308	171.35	64.54	-1.40868	9.07e-55	6.17e-53	-
BT_ZHJ1_ZJU_Unigene47482	166	66	33.5	13.83	-1.27636	1.83e-10	2.58e-09	gi|110671462|gb|ABG81982.1|/2.74143e-38/putative ribosomal protein S25 [Diaphorina citri]
BT_ZHJ1_ZJU_Unigene47389	69	145	13.93	30.38	1.12493	3.58e-08	3.77e-07	-
BT_ZHJ1_ZJU_Unigene47331	156	2	31.48	0.42	-6.2279	6.2e-43	3.72e-41	-
BT_ZHJ1_ZJU_Unigene47261	10	46	2.02	9.64	2.25468	2.31e-06	1.85e-05	-
BT_ZHJ1_ZJU_Unigene47173	93	13	18.77	2.72	-2.78675	1.16e-15	3.05e-14	-
BT_ZHJ1_ZJU_Unigene47073	30	4	6.05	0.84	-2.84847	5.74e-06	4.31e-05	-
BT_ZHJ1_ZJU_Unigene4688	107	41	21.6	8.59	-1.3303	1.34e-07	1.3e-06	-
BT_ZHJ1_ZJU_Unigene46848	111	3	22.4	0.63	-5.152	9.25e-29	4.06e-27	gi|156544940|ref|XP_001607301.1|/2.64352e-41/PREDICTED: similar to SUMO-1-like protein [Nasonia vitripennis]
BT_ZHJ1_ZJU_Unigene46773	4396	1285	887.23	269.26	-1.72031	0	0	-
BT_ZHJ1_ZJU_Unigene46645	31	7	6.26	1.47	-2.09035	0.000112566	0.000594723	-
BT_ZHJ1_ZJU_Unigene46534	5683	19489	1146.98	4083.75	1.83205	4.72e-13	8.94e-12	-
BT_ZHJ1_ZJU_Unigene46526	32	76	6.46	15.93	1.30214	7.99e-06	5.76e-05	-
BT_ZHJ1_ZJU_Unigene4646	40	3	8.07	0.63	-3.67914	3.28e-09	3.98e-08	-
BT_ZHJ1_ZJU_Unigene46289	115	50	23.21	10.48	-1.14711	1.1e-06	9.34e-06	-
BT_ZHJ1_ZJU_Unigene46286	80	31	16.15	6.5	-1.31302	6.47e-06	4.74e-05	-
BT_ZHJ1_ZJU_Unigene46251	4	23	0.81	4.82	2.57304	0.000171735	0.000835712	-
BT_ZHJ1_ZJU_Unigene46216	61	15	12.31	3.14	-1.97099	1.47e-07	1.42e-06	-
BT_ZHJ1_ZJU_Unigene46144	181	404	36.53	84.65	1.21243	2.75e-14	6.49e-13	gi|158292320|ref|XP_313835.4|/3.79456e-27/AGAP004533-PA [Anopheles gambiae str. PEST]
BT_ZHJ1_ZJU_Unigene46097	2	212	0.4	44.42	6.79507	0.000119424	0.000616297	-
BT_ZHJ1_ZJU_Unigene46083	89	42	17.96	8.8	-1.02921	8.85e-05	0.000480234	gi|110456578|gb|ABG74727.1|/7.40442e-44/putative translation elongation factor 1-gamma [Diaphorina citri]
BT_ZHJ1_ZJU_Unigene46027	3	72	0.61	15.09	4.62864	7.77e-05	0.000434306	-
BT_ZHJ1_ZJU_Unigene45982	1195	287	241.18	60.14	-2.00371	1.35e-124	1.27e-122	gi|307189014|gb|EFN73531.1|/1.10499e-55/40S ribosomal protein S15a [Camponotus floridanus]
BT_ZHJ1_ZJU_Unigene45820	33	108	6.66	22.63	1.76464	2.69e-11	4.18e-10	-
BT_ZHJ1_ZJU_Unigene45735	53	18	10.7	3.77	-1.50497	5.07e-05	0.0002955	-
BT_ZHJ1_ZJU_Unigene45181	2684	543	541.7	113.78	-2.25125	0	0	gi|91083393|ref|XP_967983.1|/1.38532e-45/PREDICTED: similar to ribosomal protein L8e [Tribolium castaneum]
BT_ZHJ1_ZJU_Unigene45044	2	120	0.4	25.14	5.97384	0.000119424	0.000627444	-
BT_ZHJ1_ZJU_Unigene44677	77	28	15.54	5.87	-1.40455	3.2e-06	2.53e-05	gi|90819972|gb|ABD98743.1|/9.4717e-15/thioredoxin-like protein [Graphocephala atropunctata]
BT_ZHJ1_ZJU_Unigene44663	43	90	8.68	18.86	1.11956	1.59e-05	0.000107429	gi|121511944|gb|ABM55423.1|/2.10031e-30/proteasome subunit alpha type 6-like protein [Xenopsylla cheopis]
BT_ZHJ1_ZJU_Unigene44646	80	629	16.15	131.8	3.02874	0	0	-
BT_ZHJ1_ZJU_Unigene44535	13	39	2.62	8.17	1.64077	0.000158244	0.000778843	-
BT_ZHJ1_ZJU_Unigene44469	21	51	4.24	10.69	1.33413	0.000200638	0.000965786	-
BT_ZHJ1_ZJU_Unigene44422	20	63	4.04	13.2	1.70811	6.78e-07	5.94e-06	-
BT_ZHJ1_ZJU_Unigene44330	35	3	7.06	0.63	-3.48624	6.68e-08	6.79e-07	-
BT_ZHJ1_ZJU_Unigene44271	62	13	12.51	2.72	-2.2014	1.28e-08	1.44e-07	-
BT_ZHJ1_ZJU_Unigene44150	2	250	0.4	52.39	7.03315	0.000119424	0.000615246	-
BT_ZHJ1_ZJU_Unigene44043	84	18	16.95	3.77	-2.16865	4.75e-11	7.17e-10	-
BT_ZHJ1_ZJU_Unigene43997	2296	54	463.39	11.32	-5.35528	0	0	gi|22758848|gb|AAN05584.1|/9.27036e-18/ribosomal protein L30 [Argopecten irradians]
BT_ZHJ1_ZJU_Unigene43703	32	127	6.46	26.61	2.04236	2.91e-12	4.99e-11	-
BT_ZHJ1_ZJU_Unigene43647	43	8	8.68	1.68	-2.36923	7.92e-07	6.88e-06	-
BT_ZHJ1_ZJU_Unigene4362	202	78	40.77	16.34	-1.3191	5.39e-13	1.01e-11	-
BT_ZHJ1_ZJU_Unigene43438	59	19	11.91	3.98	-1.58133	9.07e-06	6.5e-05	-
BT_ZHJ1_ZJU_Unigene43435	166	65	33.5	13.62	-1.29843	1.05e-10	1.52e-09	-
BT_ZHJ1_ZJU_Unigene43253	11	38	2.22	7.96	1.84221	5.33e-05	0.000308179	gi|170574842|ref|XP_001892990.1|/8.46456e-18/hypothetical protein Bm1_07600 [Brugia malayi]
BT_ZHJ1_ZJU_Unigene43010	73	21	14.73	4.4	-1.74318	1.15e-07	1.13e-06	-
BT_ZHJ1_ZJU_Unigene42974	54	774	10.9	162.18	3.8952	2.66e-14	6.3e-13	gi|240848562|ref|NP_001155834.1|/1.55813e-09/cytochrome c oxidase subunit 5B, mitochondrial [Acyrthosiphon pisum]
BT_ZHJ1_ZJU_Unigene42671	5	328	1.01	68.73	6.08851	3.03e-05	0.000189086	-
BT_ZHJ1_ZJU_Unigene42655	279	126	56.31	26.4	-1.09285	2.61e-13	5.17e-12	-
BT_ZHJ1_ZJU_Unigene42639	30	7	6.05	1.47	-2.04112	0.000182763	0.000884817	-
BT_ZHJ1_ZJU_Unigene42526	152	14	30.68	2.93	-3.38833	1.34e-29	6.04e-28	-
BT_ZHJ1_ZJU_Unigene42394	112	49	22.6	10.27	-1.13789	1.78e-06	1.46e-05	-
BT_ZHJ1_ZJU_Unigene42301	32	71	6.46	14.88	1.20377	4.95e-05	0.00028976	-
BT_ZHJ1_ZJU_Unigene42105	16	4565	3.23	956.56	8.21018	5.39e-08	5.61e-07	gi|52220953|ref|YP_086814.1|/8.89592e-29/NADH dehydrogenase subunit 2 [Bemisia tabaci]
BT_ZHJ1_ZJU_Unigene41961	43	5	8.68	1.05	-3.04731	1.57e-08	1.75e-07	-
BT_ZHJ1_ZJU_Unigene41692	12	249	2.42	52.18	4.43042	6e-07	5.32e-06	-
BT_ZHJ1_ZJU_Unigene41564	76	12	15.34	2.51	-2.61154	3.03e-12	5.17e-11	-
BT_ZHJ1_ZJU_Unigene41538	17	53	3.43	11.11	1.69558	6.12e-06	4.51e-05	-
BT_ZHJ1_ZJU_Unigene41490	9	35	1.82	7.33	2.00987	4.23e-05	0.00025572	-
BT_ZHJ1_ZJU_Unigene41044	160	45	32.29	9.43	-1.77576	1.43e-15	3.69e-14	-
BT_ZHJ1_ZJU_Unigene41043	79	37	15.94	7.75	-1.04038	0.000197014	0.000949251	-
BT_ZHJ1_ZJU_Unigene41033	94	45	18.97	9.43	-1.00839	7.4e-05	0.000417494	-
BT_ZHJ1_ZJU_Unigene40777	15	42	3.03	8.8	1.53819	0.000176788	0.000858643	-
BT_ZHJ1_ZJU_Unigene40759	137	7974	27.65	1670.88	5.91718	1.97e-13	3.99e-12	gi|89213828|gb|ABD64222.1|/6.9373e-29/adenine nucleotide translocator [Myzus persicae]
BT_ZHJ1_ZJU_Unigene40733	47	293	9.49	61.4	2.69376	0	0	-
BT_ZHJ1_ZJU_Unigene40678	48	12	9.69	2.51	-1.94881	3.95e-06	3.04e-05	-
BT_ZHJ1_ZJU_Unigene4057	2	22	0.4	4.61	3.52669	0.000132431	0.000661063	-
BT_ZHJ1_ZJU_Unigene40490	652	178	131.59	37.3	-1.8188	1.25e-60	8.89e-59	-
BT_ZHJ1_ZJU_Unigene40399	12	39	2.42	8.17	1.75533	7.43e-05	0.000419255	-
BT_ZHJ1_ZJU_Unigene40381	26	4	5.25	0.84	-2.64386	5.23e-05	0.000303069	-
BT_ZHJ1_ZJU_Unigene40265	296	117	59.74	24.52	-1.28474	1.06e-17	3.15e-16	-
BT_ZHJ1_ZJU_Unigene40076	2	1221	0.4	255.85	9.32108	0.000119424	0.000612531	gi|110755333|ref|XP_001121817.1|/2.93805e-08/PREDICTED: cytochrome c oxidase subunit 6A1, mitochondrial [Apis mellifera]
BT_ZHJ1_ZJU_Unigene39777	18	52	3.63	10.9	1.58629	1.96e-05	0.000129076	gi|241710586|ref|XP_002412054.1|/6.36309e-11/RNA-binding protein musashi, putative [Ixodes scapularis]
BT_ZHJ1_ZJU_Unigene39602	82	32	16.55	6.71	-1.30245	5.63e-06	4.23e-05	gi|195038245|ref|XP_001990570.1|/2.66719e-17/GH18172 [Drosophila grimshawi]
BT_ZHJ1_ZJU_Unigene39523	79	200	15.94	41.91	1.39464	0	0	-
BT_ZHJ1_ZJU_Unigene39164	43	9	8.68	1.89	-2.19931	2.35e-06	1.88e-05	-
BT_ZHJ1_ZJU_Unigene39050	48	136	9.69	28.5	1.55639	7.44e-12	1.22e-10	gi|301630260|ref|XP_002944240.1|/4.41249e-28/PREDICTED: 50S ribosomal protein L16-like [Xenopus (Silurana) tropicalis]
BT_ZHJ1_ZJU_Unigene38600	22	56	4.44	11.73	1.40157	5.14e-05	0.00029915	-
BT_ZHJ1_ZJU_Unigene38345	56	15	11.3	3.14	-1.84749	1.44e-06	1.2e-05	-
BT_ZHJ1_ZJU_Unigene38297	92	42	18.57	8.8	-1.0774	3.52e-05	0.00021599	-
BT_ZHJ1_ZJU_Unigene38182	61	7	12.31	1.47	-3.06594	1.14e-11	1.83e-10	-
BT_ZHJ1_ZJU_Unigene38142	127	60	25.63	12.57	-1.02785	2.81e-06	2.23e-05	-
BT_ZHJ1_ZJU_Unigene38107	19	50	3.83	10.48	1.45222	8.83e-05	0.000479845	-
BT_ZHJ1_ZJU_Unigene37958	7	36	1.41	7.54	2.41887	1.35e-05	9.28e-05	-
BT_ZHJ1_ZJU_Unigene37925	100	249	20.18	52.18	1.37057	0	0	-
BT_ZHJ1_ZJU_Unigene3784	21	2	4.24	0.42	-3.3356	5.22e-05	0.000302829	-
BT_ZHJ1_ZJU_Unigene37799	37	9	7.47	1.89	-1.98272	4.3e-05	0.000259192	-
BT_ZHJ1_ZJU_Unigene37533	5	32	1.01	6.71	2.73196	3.28e-05	0.000202427	gi|312073899|ref|XP_003139727.1|/6.4516e-35/hypothetical protein LOAG_04142 [Loa loa]
BT_ZHJ1_ZJU_Unigene37497	36	1507	7.27	315.78	5.44082	3.67e-13	7.05e-12	-
BT_ZHJ1_ZJU_Unigene37435	4	31	0.81	6.5	3.00445	5.06e-05	0.000294873	-
BT_ZHJ1_ZJU_Unigene37253	971	337	195.97	70.62	-1.47248	1.48e-66	1.1e-64	-
BT_ZHJ1_ZJU_Unigene37112	21	241	4.24	50.5	3.57415	2.47e-09	3.04e-08	-
BT_ZHJ1_ZJU_Unigene36519	46	11	9.28	2.3	-2.01249	3.99e-06	3.07e-05	-
BT_ZHJ1_ZJU_Unigene36139	186	5972	37.54	1251.38	5.05895	4.84e-13	9.12e-12	-
BT_ZHJ1_ZJU_Unigene36118	2	22	0.4	4.61	3.52669	0.000132431	0.000660626	-
BT_ZHJ1_ZJU_Unigene3586	111	39	22.4	8.17	-1.45509	8.87e-09	1.01e-07	-
BT_ZHJ1_ZJU_Unigene35642	40	6	8.07	1.26	-2.67914	3.41e-07	3.11e-06	-
BT_ZHJ1_ZJU_Unigene35492	65	176	13.12	36.88	1.49107	0	0	-
BT_ZHJ1_ZJU_Unigene35428	2	29	0.4	6.08	3.926	0.000119569	0.000605662	-
BT_ZHJ1_ZJU_Unigene35365	13	63	2.62	13.2	2.3329	3.32e-07	3.03e-06	-
BT_ZHJ1_ZJU_Unigene3529	44	5	8.88	1.05	-3.08017	8.88e-09	1.01e-07	-
BT_ZHJ1_ZJU_Unigene35273	2	133	0.4	27.87	6.12257	0.000119424	0.00062462	-
BT_ZHJ1_ZJU_Unigene35154	8	55	1.61	11.52	2.83901	6.07e-06	4.49e-05	-
BT_ZHJ1_ZJU_Unigene35012	2	34	0.4	7.12	4.15381	0.00011943	0.000608016	-
BT_ZHJ1_ZJU_Unigene34985	34	6	6.86	1.26	-2.44478	8.4e-06	6.04e-05	-
BT_ZHJ1_ZJU_Unigene34980	48	2	9.69	0.42	-4.52804	2.82e-12	4.85e-11	-
BT_ZHJ1_ZJU_Unigene34643	329	687	66.4	143.95	1.11631	0	0	-
BT_ZHJ1_ZJU_Unigene34629	387	120	78.11	25.14	-1.63552	8.29e-32	4.08e-30	-
BT_ZHJ1_ZJU_Unigene34556	42	7	8.48	1.47	-2.52825	4.11e-07	3.71e-06	-
BT_ZHJ1_ZJU_Unigene34197	374	168	75.48	35.2	-1.10052	1.61e-17	4.75e-16	-
BT_ZHJ1_ZJU_Unigene34055	29	6	5.85	1.26	-2.21501	0.000109394	0.000580398	-
BT_ZHJ1_ZJU_Unigene33912	90	24	18.16	5.03	-1.85213	7.88e-10	1.03e-08	-
BT_ZHJ1_ZJU_Unigene33858	117	51	23.61	10.69	-1.14314	9.49e-07	8.16e-06	-
BT_ZHJ1_ZJU_Unigene33766	95	26	19.17	5.45	-1.81452	4.65e-10	6.22e-09	-
BT_ZHJ1_ZJU_Unigene33416	21	59	4.24	12.36	1.54354	7.9e-06	5.7e-05	-
BT_ZHJ1_ZJU_Unigene33261	154	321	31.08	67.26	1.11376	1.03e-13	2.2e-12	-
BT_ZHJ1_ZJU_Unigene33162	33	168	6.66	35.2	2.40198	1.65e-12	2.92e-11	-
BT_ZHJ1_ZJU_Unigene33036	103	292	20.79	61.19	1.55741	0	0	-
BT_ZHJ1_ZJU_Unigene32181	157	43	31.69	9.01	-1.81443	1.02e-15	2.69e-14	-
BT_ZHJ1_ZJU_Unigene31952	80	21	16.15	4.4	-1.87596	5.24e-09	6.19e-08	gi|170028086|ref|XP_001841927.1|/2.02637e-28/60S ribosomal protein L8 [Culex quinquefasciatus]
BT_ZHJ1_ZJU_Unigene3192	3	24	0.61	5.03	3.04368	9.57e-05	0.000514708	-
BT_ZHJ1_ZJU_Unigene31673	149	55	30.07	11.52	-1.38418	1.33e-10	1.91e-09	-
BT_ZHJ1_ZJU_Unigene31609	462	1247	93.24	261.3	1.48669	0	0	-
BT_ZHJ1_ZJU_Unigene31471	2	33	0.4	6.91	4.11061	0.000119435	0.000607429	-
BT_ZHJ1_ZJU_Unigene31312	2	63	0.4	13.2	5.04439	0.000119424	0.000613781	-
BT_ZHJ1_ZJU_Unigene30986	6	64	1.21	13.41	3.47023	1.81e-05	0.000120521	-
BT_ZHJ1_ZJU_Unigene30917	5	29	1.01	6.08	2.58972	4.41e-05	0.000264709	gi|301072333|gb|ADK56128.1|/1.94935e-26/putative inhibitor of apoptosis 1 [Lygus lineolaris]
BT_ZHJ1_ZJU_Unigene30851	39	8	7.87	1.68	-2.2279	6.02e-06	4.5e-05	gi|270016119|gb|EFA12567.1|/9.72309e-32/hypothetical protein TcasGA2_TC004196 [Tribolium castaneum]
BT_ZHJ1_ZJU_Unigene30763	790	318	159.44	66.63	-1.25877	3.04e-43	1.85e-41	-
BT_ZHJ1_ZJU_Unigene30745	3	39	0.61	8.17	3.74345	7.77e-05	0.000428448	-
BT_ZHJ1_ZJU_Unigene30693	37	9	7.47	1.89	-1.98272	4.3e-05	0.000258986	gi|270014099|gb|EFA10547.1|/1.29999e-46/hypothetical protein TcasGA2_TC012803 [Tribolium castaneum]
BT_ZHJ1_ZJU_Unigene30692	117	9	23.61	1.89	-3.64294	1.71e-24	6.56e-23	-
BT_ZHJ1_ZJU_Unigene30457	4	25	0.81	5.24	2.69357	8.84e-05	0.000479916	-
BT_ZHJ1_ZJU_Unigene30260	60	16	12.11	3.35	-1.85397	5.62e-07	5.01e-06	-
BT_ZHJ1_ZJU_Unigene30077	39	8	7.87	1.68	-2.2279	6.02e-06	4.51e-05	-
BT_ZHJ1_ZJU_Unigene29994	2	435	0.4	91.15	7.8321	0.000119424	0.000626138	gi|157117555|ref|XP_001658824.1|/8.32436e-47/hypothetical protein AaeL_AAEL008015 [Aedes aegypti]
BT_ZHJ1_ZJU_Unigene29924	26	107	5.25	22.42	2.0944	1.1e-10	1.6e-09	-
BT_ZHJ1_ZJU_Unigene29918	19	2	3.83	0.42	-3.18888	0.000169709	0.000828257	-
BT_ZHJ1_ZJU_Unigene29844	1140	403	230.08	84.45	-1.44597	8.65e-76	6.77e-74	-
BT_ZHJ1_ZJU_Unigene29626	4	89	0.81	18.65	4.52511	4.94e-05	0.000292428	-
BT_ZHJ1_ZJU_Unigene29076	135	31	27.25	6.5	-2.06774	4.84e-16	1.31e-14	-
BT_ZHJ1_ZJU_Unigene29048	3	39	0.61	8.17	3.74345	7.77e-05	0.000428292	-
BT_ZHJ1_ZJU_Unigene29029	116	26	23.41	5.45	-2.1028	3e-14	7.04e-13	-
BT_ZHJ1_ZJU_Unigene28816	45	12	9.08	2.51	-1.855	1.56e-05	0.000105886	-
BT_ZHJ1_ZJU_Unigene28742	125	56	25.23	11.73	-1.10494	8.36e-07	7.24e-06	-
BT_ZHJ1_ZJU_Unigene28713	6	29	1.21	6.08	2.32906	6.18e-05	0.00035336	-
BT_ZHJ1_ZJU_Unigene28638	8	95	1.61	19.91	3.62836	6.07e-06	4.5e-05	-
BT_ZHJ1_ZJU_Unigene28312	248	544	50.05	113.99	1.18747	0	0	-
BT_ZHJ1_ZJU_Unigene28162	23	137	4.64	28.71	2.62936	7.13e-10	9.38e-09	-
BT_ZHJ1_ZJU_Unigene28153	45	11	9.08	2.3	-1.98106	6.39e-06	4.69e-05	gi|156550155|ref|XP_001606155.1|/6.00417e-168/PREDICTED: similar to RE72989p [Nasonia vitripennis]
BT_ZHJ1_ZJU_Unigene28108	537	125	108.38	26.19	-2.04901	1.37e-58	9.6e-57	gi|66508472|ref|XP_624484.1|/5.88324e-17/PREDICTED: hypothetical protein LOC552102 [Apis mellifera]
BT_ZHJ1_ZJU_Unigene27887	3	46	0.61	9.64	3.98215	7.77e-05	0.000430325	-
BT_ZHJ1_ZJU_Unigene27798	86	31	17.36	6.5	-1.41726	7.09e-07	6.19e-06	-
BT_ZHJ1_ZJU_Unigene27563	270	72	54.49	15.09	-1.8524	1.12e-26	4.59e-25	gi|193652361|ref|XP_001949600.1|/2.43401e-91/PREDICTED: fumarylacetoacetate hydrolase domain-containing protein 2-like [Acyrthosiphon pisum]
BT_ZHJ1_ZJU_Unigene27456	107	37	21.6	7.75	-1.47876	1.12e-08	1.26e-07	-
BT_ZHJ1_ZJU_Unigene27000	135	64	27.25	13.41	-1.02295	1.5e-06	1.24e-05	-
BT_ZHJ1_ZJU_Unigene26981	43	107	8.68	22.42	1.36902	3.47e-08	3.65e-07	gi|198464005|ref|XP_001353033.2|/1.58042e-50/GA11958 [Drosophila pseudoobscura pseudoobscura]
BT_ZHJ1_ZJU_Unigene26816	1225	134	247.24	28.08	-3.1383	2.49e-212	2.63e-210	-
BT_ZHJ1_ZJU_Unigene26761	241	109	48.64	22.84	-1.09058	1.17e-11	1.87e-10	-
BT_ZHJ1_ZJU_Unigene26517	3	27	0.61	5.66	3.21392	8.06e-05	0.000441111	-
BT_ZHJ1_ZJU_Unigene26505	82	332	16.55	69.57	2.07163	0	0	-
BT_ZHJ1_ZJU_Unigene26237	5	408	1.01	85.49	6.40333	3.03e-05	0.000191539	-
BT_ZHJ1_ZJU_Unigene25951	4	26	0.81	5.45	2.75026	7.12e-05	0.000403018	-
BT_ZHJ1_ZJU_Unigene25621	9	35	1.82	7.33	2.00987	4.23e-05	0.000255617	-
BT_ZHJ1_ZJU_Unigene25467	117	36	23.61	7.54	-1.64676	1.02e-10	1.49e-09	-
BT_ZHJ1_ZJU_Unigene25036	51	18	10.29	3.77	-1.44861	0.000111312	0.000588919	gi|156543082|ref|XP_001605136.1|/3.44949e-93/PREDICTED: similar to uridine cytidine kinase i [Nasonia vitripennis]
BT_ZHJ1_ZJU_Unigene24996	87	22	17.56	4.61	-1.92945	5.31e-10	7.05e-09	-
BT_ZHJ1_ZJU_Unigene24987	11	50	2.22	10.48	2.23901	1.21e-06	1.02e-05	-
BT_ZHJ1_ZJU_Unigene24889	3	46	0.61	9.64	3.98215	7.77e-05	0.000431115	gi|115741882|ref|XP_795512.2|/1.65251e-79/PREDICTED: similar to Aminopeptidase N (rAPN) (Alanyl aminopeptidase) (Microsomal aminopeptidase) (Aminopeptidase M) (APM) (Kidney Zn peptidase) (KZP) (CD13 antigen) [Strongylocentrotus purpuratus]
BT_ZHJ1_ZJU_Unigene24577	21	103	4.24	21.58	2.34756	2.47e-09	3.04e-08	-
BT_ZHJ1_ZJU_Unigene24509	9	38	1.82	7.96	2.12883	1.2e-05	8.31e-05	-
BT_ZHJ1_ZJU_Unigene24195	126	28	25.43	5.87	-2.1151	1.83e-15	4.7e-14	-
BT_ZHJ1_ZJU_Unigene24041	97	43	19.58	9.01	-1.11978	1.17e-05	8.13e-05	gi|147903032|ref|NP_001089961.1|/2.99958e-77/2-acylglycerol O-acyltransferase 2-A [Xenopus laevis]
BT_ZHJ1_ZJU_Unigene23943	105	208	21.19	43.58	1.04028	5.83e-10	7.73e-09	-
BT_ZHJ1_ZJU_Unigene23552	7	134	1.41	28.08	4.31578	1.06e-05	7.45e-05	-
BT_ZHJ1_ZJU_Unigene2339	2	35	0.4	7.33	4.19574	0.000119427	0.000609029	-
BT_ZHJ1_ZJU_Unigene23167	20	180	4.04	37.72	3.2229	4.6e-09	5.5e-08	gi|156554116|ref|XP_001602967.1|/8.04761e-161/PREDICTED: similar to protein disulfide isomerase [Nasonia vitripennis]
BT_ZHJ1_ZJU_Unigene23146	122	46	24.62	9.64	-1.35273	1.13e-08	1.27e-07	-
BT_ZHJ1_ZJU_Unigene23107	24	4	4.84	0.84	-2.52655	0.000153965	0.000759518	-
BT_ZHJ1_ZJU_Unigene23063	27	80	5.45	16.76	1.62069	6.69e-08	6.79e-07	-
BT_ZHJ1_ZJU_Unigene22131	17	73	3.43	15.3	2.15725	2.96e-08	3.17e-07	-
BT_ZHJ1_ZJU_Unigene21823	324	783	65.39	164.07	1.32717	0	0	-
BT_ZHJ1_ZJU_Unigene2178	563	145	113.63	30.38	-1.90315	8.36e-56	5.71e-54	-
BT_ZHJ1_ZJU_Unigene21726	2	1048	0.4	219.6	9.10066	0.000119424	0.000612947	gi|296238232|ref|XP_002764075.1|/1.54437e-20/PREDICTED: tubulin alpha-3C/D chain isoform 2 [Callithrix jacchus]
BT_ZHJ1_ZJU_Unigene21722	160	15	32.29	3.14	-3.36225	6.9e-31	3.25e-29	-
BT_ZHJ1_ZJU_Unigene21408	10	38	2.02	7.96	1.97841	2.38e-05	0.000154009	-
BT_ZHJ1_ZJU_Unigene21390	61	15	12.31	3.14	-1.97099	1.47e-07	1.42e-06	-
BT_ZHJ1_ZJU_Unigene21306	58	22	11.71	4.61	-1.3449	9.61e-05	0.000516346	-
BT_ZHJ1_ZJU_Unigene21094	14	42	2.83	8.8	1.6367	8.73e-05	0.000475012	-
BT_ZHJ1_ZJU_Unigene21071	15	103	3.03	21.58	2.83231	9.91e-08	9.88e-07	-
BT_ZHJ1_ZJU_Unigene20975	593	230	119.68	48.19	-1.31238	5.82e-35	3.04e-33	-
BT_ZHJ1_ZJU_Unigene20461	2	42	0.4	8.8	4.45943	0.000119424	0.000614408	-
BT_ZHJ1_ZJU_Unigene20341	14	111	2.83	23.26	3.03898	1.81e-07	1.73e-06	-
BT_ZHJ1_ZJU_Unigene20065	2	24	0.4	5.03	3.65249	0.000123065	0.000619839	-
BT_ZHJ1_ZJU_Unigene19865	84	40	16.95	8.38	-1.01626	0.000164872	0.000807522	-
BT_ZHJ1_ZJU_Unigene19809	106	50	21.39	10.48	-1.0293	1.84e-05	0.000121494	-
BT_ZHJ1_ZJU_Unigene19795	32	7	6.46	1.47	-2.13572	6.9e-05	0.000390872	-
BT_ZHJ1_ZJU_Unigene19643	32	5	6.46	1.05	-2.62114	7.19e-06	5.23e-05	-
BT_ZHJ1_ZJU_Unigene19263	20	2	4.04	0.42	-3.26589	9.43e-05	0.000508493	-
BT_ZHJ1_ZJU_Unigene19108	23	69	4.64	14.46	1.63987	4.43e-07	3.99e-06	-
BT_ZHJ1_ZJU_Unigene18878	60	213	12.11	44.63	1.88181	0	0	-
BT_ZHJ1_ZJU_Unigene18657	9	36	1.82	7.54	2.05063	2.7e-05	0.000172228	-
BT_ZHJ1_ZJU_Unigene18056	48	13	9.69	2.72	-1.83289	9.48e-06	6.77e-05	gi|156548282|ref|XP_001605843.1|/0/PREDICTED: similar to LD23157p [Nasonia vitripennis]
BT_ZHJ1_ZJU_Unigene17991	3	97	0.61	20.33	5.05866	7.77e-05	0.000429537	-
BT_ZHJ1_ZJU_Unigene17215	44	86	8.88	18.02	1.02097	9.11e-05	0.000492945	-
BT_ZHJ1_ZJU_Unigene1675	4	188	0.81	39.39	5.60376	4.94e-05	0.000290946	-
BT_ZHJ1_ZJU_Unigene1632	302	128	60.95	26.82	-1.18432	4.78e-16	1.29e-14	-
BT_ZHJ1_ZJU_Unigene161	3	24	0.61	5.03	3.04368	9.57e-05	0.000514892	-
BT_ZHJ1_ZJU_Unigene15749	4	26	0.81	5.45	2.75026	7.12e-05	0.000402867	-
BT_ZHJ1_ZJU_Unigene15479	25	4	5.05	0.84	-2.58782	8.99e-05	0.000487556	gi|242015730|ref|XP_002428500.1|/2.07044e-63/conserved hypothetical protein [Pediculus humanus corporis]
BT_ZHJ1_ZJU_Unigene15317	153	29	30.88	6.08	-2.34453	9.04e-21	3.05e-19	-
BT_ZHJ1_ZJU_Unigene15220	105	301	21.19	63.07	1.57357	0	0	-
BT_ZHJ1_ZJU_Unigene14921	60	2	12.11	0.42	-4.84967	1.31e-15	3.41e-14	-
BT_ZHJ1_ZJU_Unigene14767	78	30	15.74	6.29	-1.3233	7.43e-06	5.38e-05	-
BT_ZHJ1_ZJU_Unigene14689	2	45	0.4	9.43	4.55919	0.000119424	0.000618198	-
BT_ZHJ1_ZJU_Unigene14658	7	57	1.41	11.94	3.08204	1.06e-05	7.43e-05	-
BT_ZHJ1_ZJU_Unigene14254	33	8	6.66	1.68	-1.98706	0.000112322	0.00059385	-
BT_ZHJ1_ZJU_Unigene14244	8	299	1.61	62.65	5.28218	6.07e-06	4.52e-05	-
BT_ZHJ1_ZJU_Unigene14187	2	22	0.4	4.61	3.52669	0.000132431	0.000661281	-
BT_ZHJ1_ZJU_Unigene14141	184	47	37.14	9.85	-1.91478	1.95e-19	6.33e-18	-
BT_ZHJ1_ZJU_Unigene14116	6	99	1.21	20.74	4.09934	1.81e-05	0.000120309	-
BT_ZHJ1_ZJU_Unigene1385	23	141	4.64	29.55	2.67096	7.13e-10	9.4e-09	-
BT_ZHJ1_ZJU_Unigene1376	18	58	3.63	12.15	1.74291	1.39e-06	1.16e-05	-
BT_ZHJ1_ZJU_Unigene13568	17	46	3.43	9.64	1.49082	0.000125554	0.000631534	gi|91089983|ref|XP_974005.1|/1.50587e-46/PREDICTED: similar to phosphoglucomutase [Tribolium castaneum]
BT_ZHJ1_ZJU_Unigene13526	8	31	1.61	6.5	2.01338	0.000120182	0.000606938	-
BT_ZHJ1_ZJU_Unigene13499	32	121	6.46	25.35	1.97238	2.94e-12	5.01e-11	-
BT_ZHJ1_ZJU_Unigene13397	72	8	14.53	1.68	-3.1125	9.98e-14	2.14e-12	-
BT_ZHJ1_ZJU_Unigene13388	2	69	0.4	14.46	5.17592	0.000119424	0.000624836	-
BT_ZHJ1_ZJU_Unigene13214	17	64	3.43	13.41	1.96703	6.47e-08	6.61e-07	-
BT_ZHJ1_ZJU_Unigene12855	54	204	10.9	42.75	1.9716	2.66e-14	6.31e-13	-
BT_ZHJ1_ZJU_Unigene12805	446	908	90.01	190.26	1.07982	0	0	gi|156404302|ref|XP_001640346.1|/1.04634e-08/predicted protein [Nematostella vectensis]
BT_ZHJ1_ZJU_Unigene12800	185	13	37.34	2.72	-3.77904	5.49e-39	3.07e-37	-
BT_ZHJ1_ZJU_Unigene12432	25	3	5.05	0.63	-3.00286	2.34e-05	0.000152209	-
BT_ZHJ1_ZJU_Unigene12275	2	81	0.4	16.97	5.40684	0.000119424	0.000613364	-
BT_ZHJ1_ZJU_Unigene11967	27	2	5.45	0.42	-3.69779	1.41e-06	1.17e-05	-
BT_ZHJ1_ZJU_Unigene11773	4	291	0.81	60.98	6.23427	4.94e-05	0.000295086	-
BT_ZHJ1_ZJU_Unigene11398	209	648	42.18	135.78	1.68664	6.77e-14	1.52e-12	-
BT_ZHJ1_ZJU_Unigene11135	61	11	12.31	2.3	-2.42012	2.35e-09	2.92e-08	-
BT_ZHJ1_ZJU_Unigene10896	25	4	5.05	0.84	-2.58782	8.99e-05	0.000487381	gi|50762201|ref|XP_424973.1|/7.048e-11/PREDICTED: similar to Nudix (nucleoside diphosphate linked moiety X)-type motif 2 [Gallus gallus]
BT_ZHJ1_ZJU_Unigene10852	38	2	7.67	0.42	-4.19077	1.56e-09	1.96e-08	-
BT_ZHJ1_ZJU_Unigene10514	5	33	1.01	6.91	2.77433	3.17e-05	0.000196079	gi|66555613|ref|XP_396789.2|/1.60004e-06/PREDICTED: exportin-5 [Apis mellifera]
BT_ZHJ1_ZJU_Unigene10334	25	2	5.05	0.42	-3.58782	4.75e-06	3.6e-05	gi|242022888|ref|XP_002431869.1|/9.0798e-36/L-ascorbate oxidase, putative [Pediculus humanus corporis]
BT_Q_ZJU_Singletons99983	119	44	24.02	9.22	-1.3814	1.02e-08	1.15e-07	-
BT_Q_ZJU_Singletons9982	263	92	53.08	19.28	-1.46106	5.35e-19	1.71e-17	-
BT_Q_ZJU_Singletons99663	234	508	47.23	106.45	1.1724	3.34e-13	6.46e-12	-
BT_Q_ZJU_Singletons98537	34	6	6.86	1.26	-2.44478	8.4e-06	6.05e-05	-
BT_Q_ZJU_Singletons982	61	18	12.31	3.77	-1.70719	1.86e-06	1.52e-05	-
BT_Q_ZJU_Singletons981	283	112	57.12	23.47	-1.28318	5.89e-17	1.69e-15	gi|241567452|ref|XP_002402324.1|/2.30673e-18/histone acetyltransferase type B catalytic subunit, putative [Ixodes scapularis]
BT_Q_ZJU_Singletons9806	15	56	3.03	11.73	1.95281	3.89e-07	3.53e-06	-
BT_Q_ZJU_Singletons97984	30	2	6.05	0.42	-3.84847	2.25e-07	2.11e-06	-
BT_Q_ZJU_Singletons97149	10	46	2.02	9.64	2.25468	2.31e-06	1.85e-05	-
BT_Q_ZJU_Singletons97079	5	31	1.01	6.5	2.68608	3.47e-05	0.000213413	-
BT_Q_ZJU_Singletons97020	119	44	24.02	9.22	-1.3814	1.02e-08	1.15e-07	-
BT_Q_ZJU_Singletons96974	96	29	19.38	6.08	-1.67243	3.29e-09	3.98e-08	-
BT_Q_ZJU_Singletons96237	2849	809	575	169.52	-1.76211	1.09e-247	1.2e-245	-
BT_Q_ZJU_Singletons9606	156	311	31.48	65.17	1.04977	7.77e-14	1.73e-12	-
BT_Q_ZJU_Singletons95988	132	49	26.64	10.27	-1.37516	1.78e-09	2.23e-08	-
BT_Q_ZJU_Singletons95651	20	2	4.04	0.42	-3.26589	9.43e-05	0.00050813	-
BT_Q_ZJU_Singletons9500	38	100	7.67	20.95	1.44965	2.59e-08	2.79e-07	-
BT_Q_ZJU_Singletons94270	74	21	14.94	4.4	-1.7636	7.43e-08	7.52e-07	-
BT_Q_ZJU_Singletons9404	9	127	1.82	26.61	3.86996	3.45e-06	2.7e-05	gi|91093142|ref|XP_969809.1|/2.80321e-125/PREDICTED: similar to Cdc27 CG8610-PA [Tribolium castaneum]
BT_Q_ZJU_Singletons9384	17	85	3.43	17.81	2.37641	2.92e-08	3.13e-07	-
BT_Q_ZJU_Singletons9373	22	2	4.44	0.42	-3.4021	2.88e-05	0.000182703	-
BT_Q_ZJU_Singletons9348	39	11	7.87	2.3	-1.77473	9.86e-05	0.000529481	-
BT_Q_ZJU_Singletons9327	51	14	10.29	2.93	-1.81227	5.76e-06	4.32e-05	-
BT_Q_ZJU_Singletons9321	3	31	0.61	6.5	3.41356	7.79e-05	0.000428201	-
BT_Q_ZJU_Singletons93005	3	29	0.61	6.08	3.31719	7.85e-05	0.000430693	-
BT_Q_ZJU_Singletons92777	86	20	17.36	4.19	-2.05074	1.32e-10	1.9e-09	-
BT_Q_ZJU_Singletons9271	29	70	5.85	14.67	1.32636	1.41e-05	9.62e-05	-
BT_Q_ZJU_Singletons925	56	19	11.3	3.98	-1.50548	3.04e-05	0.000188909	gi|242018519|ref|XP_002429722.1|/1.12632e-47/conserved hypothetical protein [Pediculus humanus corporis]
BT_Q_ZJU_Singletons92464	86	34	17.36	7.12	-1.28582	4.25e-06	3.25e-05	-
BT_Q_ZJU_Singletons9242	44	93	8.88	19.49	1.1341	9.3e-06	6.65e-05	-
BT_Q_ZJU_Singletons924	123	32	24.82	6.71	-1.88712	3.06e-13	5.97e-12	-
BT_Q_ZJU_Singletons9225	54	112	10.9	23.47	1.10649	1.81e-06	1.49e-05	-
BT_Q_ZJU_Singletons9215	1079	414	217.77	86.75	-1.32787	2.51e-63	1.81e-61	-
BT_Q_ZJU_Singletons9179	30	70	6.05	14.67	1.27786	2.46e-05	0.000158409	gi|312190375|dbj|BAJ33507.1|/7.84968e-70/vitellogenin [Trigonotylus caelestialium]
BT_Q_ZJU_Singletons91259	175	7	35.32	1.47	-4.5866	4.76e-42	2.81e-40	-
BT_Q_ZJU_Singletons9120	187	5	37.74	1.05	-5.16763	1.04e-47	6.67e-46	-
BT_Q_ZJU_Singletons9115	146	10	29.47	2.1	-3.81079	2.8e-31	1.35e-29	-
BT_Q_ZJU_Singletons90807	81	29	16.35	6.08	-1.42715	1.33e-06	1.11e-05	-
BT_Q_ZJU_Singletons9028	60	13	12.11	2.72	-2.15452	3.42e-08	3.61e-07	-
BT_Q_ZJU_Singletons89979	167	53	33.7	11.11	-1.60089	3.4e-14	7.89e-13	-
BT_Q_ZJU_Singletons8965	245	51	49.45	10.69	-2.20971	3.2e-30	1.47e-28	-
BT_Q_ZJU_Singletons88819	6	42	1.21	8.8	2.8625	1.81e-05	0.000120073	-
BT_Q_ZJU_Singletons8858	71	30	14.33	6.29	-1.18791	8.6e-05	0.000468505	-
BT_Q_ZJU_Singletons88573	9	300	1.82	62.86	5.11013	3.45e-06	2.7e-05	-
BT_Q_ZJU_Singletons88392	2	56	0.4	11.73	4.87406	0.000119424	0.000618834	-
BT_Q_ZJU_Singletons88084	290	78	58.53	16.34	-1.84077	2.69e-28	1.16e-26	-
BT_Q_ZJU_Singletons88081	274	9	55.3	1.89	-4.87082	2.71e-67	2.03e-65	-
BT_Q_ZJU_Singletons88035	109	39	22	8.17	-1.4291	1.89e-08	2.07e-07	-
BT_Q_ZJU_Singletons87973	59	7	11.91	1.47	-3.01829	3.56e-11	5.45e-10	-
BT_Q_ZJU_Singletons87861	114	24	23.01	5.03	-2.19363	1.04e-14	2.51e-13	-
BT_Q_ZJU_Singletons8786	165	71	33.3	14.88	-1.16215	3.55e-09	4.28e-08	-
BT_Q_ZJU_Singletons87237	308	140	62.16	29.34	-1.08312	2.32e-14	5.51e-13	-
BT_Q_ZJU_Singletons86953	42	309	8.48	64.75	2.93274	9.44e-14	2.05e-12	-
BT_Q_ZJU_Singletons86677	71	9	14.33	1.89	-2.92258	7.93e-13	1.46e-11	-
BT_Q_ZJU_Singletons86555	73	10	14.73	2.1	-2.8103	1.08e-12	1.95e-11	-
BT_Q_ZJU_Singletons8644	239	5	48.24	1.05	-5.52177	2.01e-62	1.43e-60	-
BT_Q_ZJU_Singletons8593	51	5	10.29	1.05	-3.29278	1.54e-10	2.18e-09	-
BT_Q_ZJU_Singletons856	27	77	5.45	16.13	1.56542	2.41e-07	2.24e-06	-
BT_Q_ZJU_Singletons85565	161	51	32.49	10.69	-1.60373	9.14e-14	2.01e-12	-
BT_Q_ZJU_Singletons85325	158	319	31.89	66.84	1.06761	0	0	-
BT_Q_ZJU_Singletons84877	331	127	66.8	26.61	-1.32788	1.48e-20	4.94e-19	-
BT_Q_ZJU_Singletons84579	132	35	26.64	7.33	-1.86171	7.32e-14	1.64e-12	-
BT_Q_ZJU_Singletons8443	257	118	51.87	24.73	-1.06864	5.45e-12	9.08e-11	-
BT_Q_ZJU_Singletons83770	315	33	63.58	6.91	-3.20182	7.34e-57	5.04e-55	-
BT_Q_ZJU_Singletons82918	33	73	6.66	15.3	1.19994	4.07e-05	0.000247163	-
BT_Q_ZJU_Singletons8263	351	162	70.84	33.95	-1.06115	1.11e-15	2.93e-14	gi|170056669|ref|XP_001864134.1|/1.08458e-13/conserved hypothetical protein [Culex quinquefasciatus]
BT_Q_ZJU_Singletons822	48	217	9.69	45.47	2.23035	8.55e-14	1.89e-12	-
BT_Q_ZJU_Singletons81951	82	39	16.55	8.17	-1.01842	0.000193613	0.000934056	-
BT_Q_ZJU_Singletons81663	167	37	33.7	7.75	-2.12048	4.42e-20	1.46e-18	-
BT_Q_ZJU_Singletons81397	20	2	4.04	0.42	-3.26589	9.43e-05	0.000508674	-
BT_Q_ZJU_Singletons81317	46	137	9.28	28.71	1.62936	1.26e-12	2.26e-11	-
BT_Q_ZJU_Singletons80766	19	53	3.83	11.11	1.53644	2.55e-05	0.000163699	-
BT_Q_ZJU_Singletons80721	324	87	65.39	18.23	-1.84276	1.75e-31	8.48e-30	-
BT_Q_ZJU_Singletons80314	96	33	19.38	6.91	-1.48781	5.62e-08	5.8e-07	gi|156543798|ref|XP_001606443.1|/1.14323e-15/PREDICTED: similar to TATA box binding protein (TBP)-associated factor, putative [Nasonia vitripennis]
BT_Q_ZJU_Singletons80167	46	8	9.28	1.68	-2.46566	1.67e-07	1.61e-06	-
BT_Q_ZJU_Singletons8008	41	203	8.27	42.54	2.36286	1.41e-13	2.92e-12	-
BT_Q_ZJU_Singletons79946	24	75	4.84	15.72	1.69952	6.64e-08	6.76e-07	-
BT_Q_ZJU_Singletons79669	210	20	42.38	4.19	-3.33836	7.32e-40	4.19e-38	-
BT_Q_ZJU_Singletons79570	773	5	156.01	1.05	-7.21511	2.4e-216	2.59e-214	-
BT_Q_ZJU_Singletons79332	17	53	3.43	11.11	1.69558	6.12e-06	4.51e-05	-
BT_Q_ZJU_Singletons7915	41	127	8.27	26.61	1.68601	2.55e-12	4.39e-11	gi|242018035|ref|XP_002429488.1|/1.70464e-19/tpr repeat nuclear phosphoprotein, putative [Pediculus humanus corporis]
BT_Q_ZJU_Singletons7893	2	53	0.4	11.11	4.79572	0.000119424	0.000627226	gi|91076054|ref|XP_966357.1|/3.55963e-64/PREDICTED: similar to cytidylate kinase [Tribolium castaneum]
BT_Q_ZJU_Singletons7878	107	24	21.6	5.03	-2.1024	3.05e-13	5.95e-12	gi|170062206|ref|XP_001866568.1|/2.7441e-46/CCR4-NOT transcription complex subunit 7 [Culex quinquefasciatus]
BT_Q_ZJU_Singletons78772	72	21	14.53	4.4	-1.72346	1.76e-07	1.69e-06	-
BT_Q_ZJU_Singletons78562	38	4	7.67	0.84	-3.19077	5.97e-08	6.13e-07	-
BT_Q_ZJU_Singletons78522	161	59	32.49	12.36	-1.39432	1.85e-11	2.92e-10	-
BT_Q_ZJU_Singletons7848	5	196	1.01	41.07	5.34566	3.03e-05	0.00019098	-
BT_Q_ZJU_Singletons7782	442	138	89.21	28.92	-1.62514	8.45e-36	4.51e-34	gi|193688160|ref|XP_001948460.1|/1.09314e-58/PREDICTED: phosphoglucomutase-like [Acyrthosiphon pisum]
BT_Q_ZJU_Singletons7742	111	41	22.4	8.59	-1.38277	3.11e-08	3.31e-07	-
BT_Q_ZJU_Singletons76569	103	43	20.79	9.01	-1.20629	1.63e-06	1.34e-05	-
BT_Q_ZJU_Singletons7647	97	214	19.58	44.84	1.19541	2.04e-12	3.57e-11	-
BT_Q_ZJU_Singletons7642	30	5	6.05	1.05	-2.52655	2.1e-05	0.000137539	-
BT_Q_ZJU_Singletons76394	68	278	13.72	58.25	2.08598	0	0	-
BT_Q_ZJU_Singletons76077	56	6	11.3	1.26	-3.16483	4.24e-11	6.43e-10	-
BT_Q_ZJU_Singletons75505	113	32	22.81	6.71	-1.76528	2.5e-11	3.88e-10	-
BT_Q_ZJU_Singletons7486	46	121	9.28	25.35	1.44979	8.99e-10	1.16e-08	-
BT_Q_ZJU_Singletons7449	47	12	9.49	2.51	-1.91872	6.26e-06	4.61e-05	-
BT_Q_ZJU_Singletons74461	1306	505	263.58	105.82	-1.31663	2.63e-75	2.04e-73	-
BT_Q_ZJU_Singletons74334	1668	525	336.65	110.01	-1.61361	5.95e-129	5.69e-127	-
BT_Q_ZJU_Singletons7421	2	50	0.4	10.48	4.71149	0.000119424	0.000611907	-
BT_Q_ZJU_Singletons7419	69	149	13.93	31.22	1.16428	9.37e-09	1.07e-07	-
BT_Q_ZJU_Singletons7244	243	61	49.04	12.78	-1.94007	1.33e-25	5.34e-24	-
BT_Q_ZJU_Singletons72124	10	84	2.02	17.6	3.12315	1.94e-06	1.58e-05	-
BT_Q_ZJU_Singletons71946	498	139	100.51	29.13	-1.78676	1.26e-45	7.96e-44	-
BT_Q_ZJU_Singletons71910	75	34	15.14	7.12	-1.08842	0.00017054	0.000830972	-
BT_Q_ZJU_Singletons71853	144	12	29.06	2.51	-3.53328	4.29e-29	1.9e-27	-
BT_Q_ZJU_Singletons71769	109	49	22	10.27	-1.09907	4.62e-06	3.51e-05	-
BT_Q_ZJU_Singletons71648	16	57	3.23	11.94	1.8862	4.83e-07	4.33e-06	-
BT_Q_ZJU_Singletons71321	67	20	13.52	4.19	-1.69007	6.81e-07	5.96e-06	-
BT_Q_ZJU_Singletons7122	22	59	4.44	12.36	1.47705	1.53e-05	0.000104292	-
BT_Q_ZJU_Singletons71023	181	30	36.53	6.29	-2.53795	1.64e-26	6.73e-25	-
BT_Q_ZJU_Singletons7030	114	21	23.01	4.4	-2.38669	3.93e-16	1.07e-14	-
BT_Q_ZJU_Singletons6972	4	33	0.81	6.91	3.09269	4.98e-05	0.000290794	-
BT_Q_ZJU_Singletons6963	35	79	7.06	16.55	1.22909	1.35e-05	9.27e-05	-
BT_Q_ZJU_Singletons6941	19	2428	3.83	508.77	7.05353	8.54e-09	9.81e-08	-
BT_Q_ZJU_Singletons69225	192	22	38.75	4.61	-3.07136	6.17e-34	3.18e-32	-
BT_Q_ZJU_Singletons6832	108	19	21.8	3.98	-2.45349	8.29e-16	2.2e-14	-
BT_Q_ZJU_Singletons6744	7	35	1.41	7.33	2.37812	1.57e-05	0.000106478	-
BT_Q_ZJU_Singletons67423	1184	415	238.96	86.96	-1.45835	1.26e-79	1e-77	-
BT_Q_ZJU_Singletons6733	65	23	13.12	4.82	-1.44466	1.28e-05	8.83e-05	-
BT_Q_ZJU_Singletons673	3	22	0.61	4.61	2.91789	0.000137585	0.0006834	-
BT_Q_ZJU_Singletons6627	304	83	61.36	17.39	-1.81904	3.87e-29	1.72e-27	-
BT_Q_ZJU_Singletons65921	198	69	39.96	14.46	-1.46649	9.7e-15	2.35e-13	-
BT_Q_ZJU_Singletons656	2	31	0.4	6.5	4.02237	0.000119463	0.000606757	gi|307172483|gb|EFN63932.1|/0/PHD finger protein 14 [Camponotus floridanus]
BT_Q_ZJU_Singletons65408	67	3	13.52	0.63	-4.4236	1.69e-16	4.68e-15	-
BT_Q_ZJU_Singletons6511	13	88	2.62	18.44	2.8152	3.31e-07	3.04e-06	-
BT_Q_ZJU_Singletons6499	78	4	15.74	0.84	-4.2279	1.61e-18	4.98e-17	-
BT_Q_ZJU_Singletons64455	2	34	0.4	7.12	4.15381	0.00011943	0.000608221	-
BT_Q_ZJU_Singletons6400	102	355	20.59	74.39	1.85316	0	0	-
BT_Q_ZJU_Singletons6398	28	6	5.65	1.26	-2.16483	0.000180316	0.000874653	-
BT_Q_ZJU_Singletons63740	91	32	18.37	6.71	-1.45297	2.01e-07	1.9e-06	-
BT_Q_ZJU_Singletons63528	32	6	6.46	1.26	-2.35811	2.37e-05	0.000153729	-
BT_Q_ZJU_Singletons63515	6	52	1.21	10.9	3.17125	1.81e-05	0.000120098	-
BT_Q_ZJU_Singletons6329	227	99	45.81	20.74	-1.14325	8.05e-12	1.31e-10	gi|307190112|gb|EFN74268.1|/8.90547e-95/S-formylglutathione hydrolase [Camponotus floridanus]
BT_Q_ZJU_Singletons62386	134	48	27.04	10.06	-1.42646	4.58e-10	6.14e-09	-
BT_Q_ZJU_Singletons62172	33	127	6.66	26.61	1.99837	1.65e-12	2.92e-11	-
BT_Q_ZJU_Singletons6185	59	4	11.91	0.84	-3.82564	2.09e-13	4.2e-12	gi|307188130|gb|EFN72962.1|/1.97634e-16/ER degradation-enhancing alpha-mannosidase-like 3 [Camponotus floridanus]
BT_Q_ZJU_Singletons61654	39	173	7.87	36.25	2.20355	1.39e-13	2.9e-12	-
BT_Q_ZJU_Singletons61443	62	502	12.51	105.19	3.07184	0	0	-
BT_Q_ZJU_Singletons61223	189	65	38.15	13.62	-1.48596	2.22e-14	5.3e-13	-
BT_Q_ZJU_Singletons6034	69	29	13.93	6.08	-1.19605	0.000100068	0.000535814	gi|189237943|ref|XP_001811459.1|/1.11312e-105/PREDICTED: similar to wd-repeat protein [Tribolium castaneum]
BT_Q_ZJU_Singletons6014	44	13	8.88	2.72	-1.70695	5.51e-05	0.000317825	gi|300487866|gb|ACT78507.2|/1.57717e-70/cytochrome P450 CYP6CX1v2 [Bemisia tabaci]
BT_Q_ZJU_Singletons60028	222	104	44.81	21.79	-1.04015	3.79e-10	5.14e-09	-
BT_Q_ZJU_Singletons5973	61	24	12.31	5.03	-1.2912	0.000104356	0.000556405	gi|242021630|ref|XP_002431247.1|/1.95062e-76/Pheromone receptor transcription factor, putative [Pediculus humanus corporis]
BT_Q_ZJU_Singletons59236	59	20	11.91	4.19	-1.50715	1.82e-05	0.000120818	-
BT_Q_ZJU_Singletons58956	43	640	8.68	134.11	3.94958	9.73e-14	2.09e-12	-
BT_Q_ZJU_Singletons58581	1421	16	286.79	3.35	-6.41969	0	0	-
BT_Q_ZJU_Singletons58233	142	60	28.66	12.57	-1.18905	2.51e-08	2.71e-07	-
BT_Q_ZJU_Singletons5820	89	27	17.96	5.66	-1.66591	1.35e-08	1.51e-07	-
BT_Q_ZJU_Singletons57169	77	6	15.54	1.26	-3.62449	1.73e-16	4.78e-15	-
BT_Q_ZJU_Singletons57161	242	59	48.84	12.36	-1.98238	3.4e-26	1.39e-24	-
BT_Q_ZJU_Singletons5690	50	14	10.09	2.93	-1.78395	8.97e-06	6.44e-05	-
BT_Q_ZJU_Singletons5679	82	18	16.55	3.77	-2.13419	1.25e-10	1.8e-09	-
BT_Q_ZJU_Singletons5657	8	66	1.61	13.83	3.10267	6.07e-06	4.53e-05	gi|193645777|ref|XP_001950706.1|/1.55586e-61/PREDICTED: protein takeout-like [Acyrthosiphon pisum]
BT_Q_ZJU_Singletons56537	80	35	16.15	7.33	-1.13965	5.56e-05	0.000320413	-
BT_Q_ZJU_Singletons56470	28	6	5.65	1.26	-2.16483	0.000180316	0.000874092	-
BT_Q_ZJU_Singletons5636	238	95	48.03	19.91	-1.27044	2.67e-14	6.3e-13	-
BT_Q_ZJU_Singletons56307	3537	819	713.86	171.61	-2.05651	0	0	-
BT_Q_ZJU_Singletons55303	49	9	9.89	1.89	-2.38758	1.13e-07	1.12e-06	-
BT_Q_ZJU_Singletons5516	139	17	28.05	3.56	-2.97805	2.99e-24	1.14e-22	-
BT_Q_ZJU_Singletons55097	134	33	27.04	6.91	-1.96834	5.06e-15	1.25e-13	-
BT_Q_ZJU_Singletons55050	2	25	0.4	5.24	3.71149	0.000121343	0.00061198	-
BT_Q_ZJU_Singletons5431	2	64	0.4	13.41	5.06717	0.000119424	0.000620751	gi|307185558|gb|EFN71520.1|/2.00017e-71/Trehalase [Camponotus floridanus]
BT_Q_ZJU_Singletons5369	55	110	11.1	23.05	1.05421	5.44e-06	4.09e-05	gi|161343839|tpg|DAA06100.1|/7.63163e-54/TPA: TPA_inf: cathepsin B [Acyrthosiphon pisum]
BT_Q_ZJU_Singletons53415	5	116	1.01	24.31	4.58912	3.03e-05	0.000190821	-
BT_Q_ZJU_Singletons53120	185	13	37.34	2.72	-3.77904	5.49e-39	3.08e-37	-
BT_Q_ZJU_Singletons53019	79	13	15.94	2.72	-2.55097	2.17e-12	3.77e-11	-
BT_Q_ZJU_Singletons52962	227	88	45.81	18.44	-1.31282	2.44e-14	5.79e-13	-
BT_Q_ZJU_Singletons5253	160	42	32.29	8.8	-1.87551	1.16e-16	3.28e-15	-
BT_Q_ZJU_Singletons52329	161	69	32.49	14.46	-1.16793	4.78e-09	5.68e-08	-
BT_Q_ZJU_Singletons52078	16	44	3.23	9.22	1.51323	0.000149193	0.0007367	-
BT_Q_ZJU_Singletons5143	24	3	4.84	0.63	-2.94158	4.14e-05	0.000250894	-
BT_Q_ZJU_Singletons5126	204	92	41.17	19.28	-1.09449	3.88e-10	5.23e-09	-
BT_Q_ZJU_Singletons51113	6	40	1.21	8.38	2.79194	1.82e-05	0.000120382	-
BT_Q_ZJU_Singletons51035	94	201	18.97	42.12	1.15079	3.88e-11	5.91e-10	-
BT_Q_ZJU_Singletons50853	345	121	69.63	25.35	-1.45772	2.34e-24	8.92e-23	-
BT_Q_ZJU_Singletons50611	125	55	25.23	11.52	-1.131	5.17e-07	4.62e-06	-
BT_Q_ZJU_Singletons49970	14	64	2.83	13.41	2.24444	1.83e-07	1.74e-06	-
BT_Q_ZJU_Singletons49871	16	45	3.23	9.43	1.54572	9.77e-05	0.000524839	-
BT_Q_ZJU_Singletons4974	31	2	6.26	0.42	-3.8977	1.21e-07	1.19e-06	-
BT_Q_ZJU_Singletons4947	32	7	6.46	1.47	-2.13572	6.9e-05	0.000391018	-
BT_Q_ZJU_Singletons48784	3	23	0.61	4.82	2.98215	0.000110586	0.000585693	gi|195452198|ref|XP_002073255.1|/3.15433e-13/GK14032 [Drosophila willistoni]
BT_Q_ZJU_Singletons4862	39	10	7.87	2.1	-1.90597	4.2e-05	0.00025382	-
BT_Q_ZJU_Singletons48268	27	3	5.45	0.63	-3.11283	7.42e-06	5.38e-05	gi|307209894|gb|EFN86673.1|/1.01471e-11/Probable phospholipase A2 [Harpegnathos saltator]
BT_Q_ZJU_Singletons4782	111	40	22.4	8.38	-1.41848	1.68e-08	1.84e-07	gi|194881107|ref|XP_001974690.1|/2.94609e-63/GG21899 [Drosophila erecta]
BT_Q_ZJU_Singletons4766	235	81	47.43	16.97	-1.48281	1.79e-17	5.26e-16	-
BT_Q_ZJU_Singletons47515	120	48	24.22	10.06	-1.26757	7.24e-08	7.34e-07	-
BT_Q_ZJU_Singletons47513	5	27	1.01	5.66	2.48645	7.27e-05	0.000410767	-
BT_Q_ZJU_Singletons47300	209	87	42.18	18.23	-1.21024	6.66e-12	1.09e-10	-
BT_Q_ZJU_Singletons46645	117	48	23.61	10.06	-1.23077	2.03e-07	1.92e-06	gi|158298635|ref|XP_318830.2|/1.27428e-11/AGAP009746-PA [Anopheles gambiae str. PEST]
BT_Q_ZJU_Singletons4630	22	136	4.44	28.5	2.68233	1.33e-09	1.68e-08	-
BT_Q_ZJU_Singletons4628	47	13	9.49	2.72	-1.8028	1.48e-05	0.000101171	-
BT_Q_ZJU_Singletons4575	85	25	17.16	5.24	-1.71141	1.57e-08	1.75e-07	-
BT_Q_ZJU_Singletons4573	170	21	34.31	4.4	-2.96305	3.29e-29	1.47e-27	-
BT_Q_ZJU_Singletons4560	48	9	9.69	1.89	-2.35811	1.89e-07	1.8e-06	-
BT_Q_ZJU_Singletons4559	79	8	15.94	1.68	-3.24612	1.76e-15	4.53e-14	-
BT_Q_ZJU_Singletons45313	100	34	20.18	7.12	-1.50298	2.31e-08	2.5e-07	-
BT_Q_ZJU_Singletons44111	854	1767	172.36	370.26	1.10311	4.19e-13	7.97e-12	-
BT_Q_ZJU_Singletons44079	2	20	0.4	4.19	3.38888	0.000165327	0.000809222	-
BT_Q_ZJU_Singletons4349	108	51	21.8	10.69	-1.02807	1.57e-05	0.000106416	-
BT_Q_ZJU_Singletons431	41	9	8.27	1.89	-2.1295	6.3e-06	4.63e-05	-
BT_Q_ZJU_Singletons4241	3	30	0.61	6.29	3.36618	7.81e-05	0.000429035	-
BT_Q_ZJU_Singletons4178	113	516	22.81	108.12	2.2449	1.71e-13	3.5e-12	gi|5231178|gb|AAD41105.1|AF157961_1/4.88914e-51/cysteine proteinase [Hypera postica]
BT_Q_ZJU_Singletons4156	4	23	0.81	4.82	2.57304	0.000171735	0.000836251	gi|307169180|gb|EFN61996.1|/1.48646e-20/Prion protein-interacting protein [Camponotus floridanus]
BT_Q_ZJU_Singletons41380	144	50	29.06	10.48	-1.4714	3.73e-11	5.69e-10	-
BT_Q_ZJU_Singletons41273	85	8	17.16	1.68	-3.35252	5.27e-17	1.51e-15	-
BT_Q_ZJU_Singletons4120	122	13	24.62	2.72	-3.17815	9.57e-23	3.47e-21	-
BT_Q_ZJU_Singletons40582	164	327	33.1	68.52	1.04969	3.42e-14	7.92e-13	-
BT_Q_ZJU_Singletons4045	129	40	26.04	8.38	-1.63571	1.4e-11	2.23e-10	-
BT_Q_ZJU_Singletons40147	160	69	32.29	14.46	-1.15902	6.61e-09	7.72e-08	-
BT_Q_ZJU_Singletons3987	2	36	0.4	7.54	4.23649	0.000119426	0.000609434	-
BT_Q_ZJU_Singletons38998	18	47	3.63	9.85	1.44015	0.000158653	0.00077959	-
BT_Q_ZJU_Singletons38597	52	8	10.49	1.68	-2.64248	6.92e-09	8.03e-08	-
BT_Q_ZJU_Singletons38217	118	3	23.82	0.63	-5.24068	9.83e-31	4.6e-29	-
BT_Q_ZJU_Singletons37873	42	11	8.48	2.3	-1.88243	2.56e-05	0.000164177	-
BT_Q_ZJU_Singletons37523	97	2	19.58	0.42	-5.54285	4.74e-26	1.93e-24	-
BT_Q_ZJU_Singletons3636	213	89	42.99	18.65	-1.20483	4.99e-12	8.36e-11	-
BT_Q_ZJU_Singletons36255	219	35	44.2	7.33	-2.59216	1.8e-32	9.1e-31	-
BT_Q_ZJU_Singletons36173	31	5	6.26	1.05	-2.57577	1.23e-05	8.54e-05	-
BT_Q_ZJU_Singletons3609	235	19	47.43	3.98	-3.57496	4.62e-47	2.93e-45	-
BT_Q_ZJU_Singletons36076	52	12	10.49	2.51	-2.06326	6e-07	5.3e-06	-
BT_Q_ZJU_Singletons35978	215	11	43.39	2.3	-4.23766	7.1e-49	4.67e-47	-
BT_Q_ZJU_Singletons35891	223	48	45.01	10.06	-2.16162	6.18e-27	2.56e-25	-
BT_Q_ZJU_Singletons35804	58	18	11.71	3.77	-1.6351	6.6e-06	4.83e-05	gi|242013209|ref|XP_002427307.1|/6.34299e-28/hypothetical protein Phum_PHUM308880 [Pediculus humanus corporis]
BT_Q_ZJU_Singletons35794	138	55	27.85	11.52	-1.27354	6.77e-09	7.87e-08	-
BT_Q_ZJU_Singletons35769	67	20	13.52	4.19	-1.69007	6.81e-07	5.95e-06	gi|126631907|gb|AAI34134.1|/7.8053e-21/Zgc:162895 protein [Danio rerio]
BT_Q_ZJU_Singletons35723	16	45	3.23	9.43	1.54572	9.77e-05	0.000525026	-
BT_Q_ZJU_Singletons3572	622	242	125.54	50.71	-1.3078	2.09e-36	1.13e-34	gi|242013039|ref|XP_002427227.1|/1.03433e-16/conserved hypothetical protein [Pediculus humanus corporis]
BT_Q_ZJU_Singletons35719	4	36	0.81	7.54	3.21857	4.95e-05	0.000289799	gi|301617720|ref|XP_002938278.1|/3.42983e-11/PREDICTED: zinc finger protein ZXDC-like [Xenopus (Silurana) tropicalis]
BT_Q_ZJU_Singletons35488	5	41	1.01	8.59	3.0883	3.03e-05	0.000188694	gi|91081281|ref|XP_967660.1|/1.62174e-31/PREDICTED: similar to AGAP007483-PA [Tribolium castaneum]
BT_Q_ZJU_Singletons35446	65	25	13.12	5.24	-1.32413	4.4e-05	0.000264168	-
BT_Q_ZJU_Singletons35397	113	47	22.81	9.85	-1.21147	4.62e-07	4.15e-06	-
BT_Q_ZJU_Singletons35350	189	60	38.15	12.57	-1.6017	7.18e-16	1.92e-14	-
BT_Q_ZJU_Singletons35336	23	74	4.64	15.51	1.741	4.88e-08	5.11e-07	gi|242008844|ref|XP_002425207.1|/2.51917e-68/glutamate-rich WD repeat-containing protein, putative [Pediculus humanus corporis]
BT_Q_ZJU_Singletons34883	257	77	51.87	16.13	-1.68515	1.62e-22	5.85e-21	-
BT_Q_ZJU_Singletons34809	605	204	122.1	42.75	-1.51407	8.02e-44	4.92e-42	gi|25147433|ref|NP_508952.2|/3.13148e-26/hypothetical protein T22B7.3 [Caenorhabditis elegans]
BT_Q_ZJU_Singletons34765	51	18	10.29	3.77	-1.44861	0.000111312	0.000589126	-
BT_Q_ZJU_Singletons34726	104	2	20.99	0.42	-5.64317	4.83e-28	2.06e-26	gi|66504524|ref|XP_623875.1|/5.31804e-27/PREDICTED: transmembrane protein 93-like [Apis mellifera]
BT_Q_ZJU_Singletons34638	132	58	26.64	12.15	-1.13264	2.38e-07	2.22e-06	-
BT_Q_ZJU_Singletons34360	40	12	8.07	2.51	-1.68488	0.000141422	0.000701075	gi|242006508|ref|XP_002424092.1|/2.69446e-61/hexaprenyldihydroxybenzoate methyltransferase, putative [Pediculus humanus corporis]
BT_Q_ZJU_Singletons34331	90	8	18.16	1.68	-3.43423	2.76e-18	8.49e-17	-
BT_Q_ZJU_Singletons34303	31	7	6.26	1.47	-2.09035	0.000112566	0.000593892	-
BT_Q_ZJU_Singletons34209	15	328	3.03	68.73	4.50355	9.91e-08	9.9e-07	gi|307212721|gb|EFN88397.1|/8.13552e-52/UPF0585 protein C16orf13-like protein [Harpegnathos saltator]
BT_Q_ZJU_Singletons3414	102	29	20.59	6.08	-1.7598	2.57e-10	3.55e-09	-
BT_Q_ZJU_Singletons34116	181	57	36.53	11.94	-1.61328	2.1e-15	5.35e-14	-
BT_Q_ZJU_Singletons34032	207	81	41.78	16.97	-1.29983	5.11e-13	9.59e-12	gi|242015730|ref|XP_002428500.1|/2.89327e-127/conserved hypothetical protein [Pediculus humanus corporis]
BT_Q_ZJU_Singletons33975	85	26	17.16	5.45	-1.65472	3.38e-08	3.57e-07	-
BT_Q_ZJU_Singletons33967	90	35	18.16	7.33	-1.30888	1.82e-06	1.49e-05	-
BT_Q_ZJU_Singletons33786	106	48	21.39	10.06	-1.08831	7.38e-06	5.36e-05	gi|91078536|ref|XP_970577.1|/1.14498e-33/PREDICTED: similar to ganglioside-induced differentiation-associated-protein 1 [Tribolium castaneum]
BT_Q_ZJU_Singletons33687	257	101	51.87	21.16	-1.29356	1.05e-15	2.76e-14	-
BT_Q_ZJU_Singletons33559	120	51	24.22	10.69	-1.17994	3.57e-07	3.25e-06	gi|195149586|ref|XP_002015737.1|/7.82874e-32/GL11225 [Drosophila persimilis]
BT_Q_ZJU_Singletons33350	13	47	2.62	9.85	1.91056	4.22e-06	3.23e-05	-
BT_Q_ZJU_Singletons33325	33	4	6.66	0.84	-2.98706	1.06e-06	9.04e-06	-
BT_Q_ZJU_Singletons33164	142	48	28.66	10.06	-1.51041	2.15e-11	3.35e-10	-
BT_Q_ZJU_Singletons33081	56	154	11.3	32.27	1.51387	9.08e-13	1.66e-11	-
BT_Q_ZJU_Singletons32915	107	37	21.6	7.75	-1.47876	1.12e-08	1.26e-07	-
BT_Q_ZJU_Singletons32879	167	80	33.7	16.76	-1.00773	1.23e-07	1.2e-06	-
BT_Q_ZJU_Singletons32579	59	22	11.91	4.61	-1.36933	6.63e-05	0.000376468	-
BT_Q_ZJU_Singletons32502	337	56	68.02	11.73	-2.53576	5.71e-48	3.7e-46	-
BT_Q_ZJU_Singletons32481	340	154	68.62	32.27	-1.08844	8.27e-16	2.19e-14	-
BT_Q_ZJU_Singletons32376	59	13	11.91	2.72	-2.13049	5.55e-08	5.74e-07	-
BT_Q_ZJU_Singletons32337	52	10	10.49	2.1	-2.32055	7.56e-08	7.64e-07	-
BT_Q_ZJU_Singletons32330	16	44	3.23	9.22	1.51323	0.000149193	0.00073646	-
BT_Q_ZJU_Singletons32246	159	68	32.09	14.25	-1.17116	5.55e-09	6.53e-08	-
BT_Q_ZJU_Singletons32207	10	59	2.02	12.36	2.61325	1.94e-06	1.57e-05	-
BT_Q_ZJU_Singletons32157	4	24	0.81	5.03	2.63456	0.000118599	0.000624629	-
BT_Q_ZJU_Singletons32076	42	7	8.48	1.47	-2.52825	4.11e-07	3.71e-06	gi|307209923|gb|EFN86701.1|/6.99514e-17/Cell cycle checkpoint control protein RAD9A [Harpegnathos saltator]
BT_Q_ZJU_Singletons32038	29	3	5.85	0.63	-3.21501	2.32e-06	1.86e-05	gi|260820323|ref|XP_002605484.1|/1.10657e-72/hypothetical protein BRAFLDRAFT_126796 [Branchiostoma floridae]
BT_Q_ZJU_Singletons31956	332	135	67.01	28.29	-1.24408	8.82e-19	2.79e-17	-
BT_Q_ZJU_Singletons31864	77	11	15.54	2.3	-2.75628	4.76e-13	9e-12	-
BT_Q_ZJU_Singletons31750	71	16	14.33	3.35	-2.09681	3.39e-09	4.09e-08	-
BT_Q_ZJU_Singletons31695	21	77	4.24	16.13	1.92761	4.77e-09	5.66e-08	-
BT_Q_ZJU_Singletons31677	44	8	8.88	1.68	-2.4021	4.73e-07	4.25e-06	gi|189242242|ref|XP_971440.2|/6.48129e-40/PREDICTED: similar to protein tyrosine phosphatase, non-receptor type 11 [Tribolium castaneum]
BT_Q_ZJU_Singletons31676	80	33	16.15	6.91	-1.22478	1.98e-05	0.000130128	-
BT_Q_ZJU_Singletons31362	68	18	13.72	3.77	-1.86364	8.62e-08	8.68e-07	-
BT_Q_ZJU_Singletons31193	3	40	0.61	8.38	3.78007	7.77e-05	0.00042907	-
BT_Q_ZJU_Singletons31161	2	20	0.4	4.19	3.38888	0.000165327	0.000808174	-
BT_Q_ZJU_Singletons31083	422	129	85.17	27.03	-1.65578	3.93e-35	2.08e-33	-
BT_Q_ZJU_Singletons30631	3	61	0.61	12.78	4.38893	7.77e-05	0.000436406	-
BT_Q_ZJU_Singletons30572	314	45	63.37	9.43	-2.74847	7.59e-49	4.96e-47	-
BT_Q_ZJU_Singletons30370	33	69	6.66	14.46	1.11847	0.00016265	0.00079897	-
BT_Q_ZJU_Singletons30312	9	44	1.82	9.22	2.34083	3.81e-06	2.95e-05	-
BT_Q_ZJU_Singletons30290	468	148	94.45	31.01	-1.60682	3.21e-37	1.74e-35	-
BT_Q_ZJU_Singletons30271	58	23	11.71	4.82	-1.28064	0.000172462	0.00083871	-
BT_Q_ZJU_Singletons30265	10	38	2.02	7.96	1.97841	2.38e-05	0.000154141	gi|156548270|ref|XP_001601432.1|/1.59518e-180/PREDICTED: similar to GA21647-PA [Nasonia vitripennis]
BT_Q_ZJU_Singletons30053	61	24	12.31	5.03	-1.2912	0.000104356	0.000556208	gi|307184615|gb|EFN70953.1|/3.61865e-101/UPF0453 protein C12orf44-like protein [Camponotus floridanus]
BT_Q_ZJU_Singletons30039	80	24	16.15	5.03	-1.6829	6.03e-08	6.19e-07	-
BT_Q_ZJU_Singletons30001	127	57	25.63	11.94	-1.10203	7.17e-07	6.25e-06	-
BT_Q_ZJU_Singletons29977	24	4	4.84	0.84	-2.52655	0.000153965	0.000759022	-
BT_Q_ZJU_Singletons29932	31	7	6.26	1.47	-2.09035	0.000112566	0.000594307	-
BT_Q_ZJU_Singletons29884	30	80	6.05	16.76	1.47002	5.08e-07	4.54e-06	gi|307211846|gb|EFN87793.1|/1.95867e-147/Thrombospondin type-1 domain-containing protein 4 [Harpegnathos saltator]
BT_Q_ZJU_Singletons29827	152	58	30.68	12.15	-1.33634	2.68e-10	3.68e-09	-
BT_Q_ZJU_Singletons29666	9	269	1.82	56.37	4.95292	3.45e-06	2.71e-05	-
BT_Q_ZJU_Singletons29563	27	68	5.45	14.25	1.38663	9.41e-06	6.73e-05	-
BT_Q_ZJU_Singletons29450	17	56	3.43	11.73	1.77392	1.59e-06	1.31e-05	gi|114594483|ref|XP_526602.2|/3.54506e-17/PREDICTED: UDP-glucuronosyltransferase 2A3 isoform 2 [Pan troglodytes]
BT_Q_ZJU_Singletons29421	62	7	12.51	1.47	-3.08919	6.45e-12	1.06e-10	-
BT_Q_ZJU_Singletons29243	9	50	1.82	10.48	2.52563	3.46e-06	2.69e-05	-
BT_Q_ZJU_Singletons29206	31	7	6.26	1.47	-2.09035	0.000112566	0.000593685	gi|242020358|ref|XP_002430622.1|/1.25435e-74/conserved hypothetical protein [Pediculus humanus corporis]
BT_Q_ZJU_Singletons29111	196	66	39.56	13.83	-1.51624	2.89e-15	7.28e-14	-
BT_Q_ZJU_Singletons29002	9	63	1.82	13.2	2.85853	3.45e-06	2.69e-05	-
BT_Q_ZJU_Singletons28947	13	39	2.62	8.17	1.64077	0.000158244	0.000779097	-
BT_Q_ZJU_Singletons28913	134	58	27.04	12.15	-1.15414	1.25e-07	1.23e-06	-
BT_Q_ZJU_Singletons28841	134	3	27.04	0.63	-5.4236	2.92e-35	1.55e-33	-
BT_Q_ZJU_Singletons28628	24	3	4.84	0.63	-2.94158	4.14e-05	0.000250794	-
BT_Q_ZJU_Singletons28619	20	132	4.04	27.66	2.77537	4.6e-09	5.48e-08	-
BT_Q_ZJU_Singletons2860	148	69	29.87	14.46	-1.04663	2.81e-07	2.6e-06	-
BT_Q_ZJU_Singletons28558	42	195	8.48	40.86	2.26855	9.44e-14	2.05e-12	gi|307198654|gb|EFN79490.1|/5.60043e-31/Solute carrier organic anion transporter family member 5A1 [Harpegnathos saltator]
BT_Q_ZJU_Singletons28468	8	58	1.61	12.15	2.91582	6.07e-06	4.5e-05	-
BT_Q_ZJU_Singletons28444	13	45	2.62	9.43	1.84769	1.04e-05	7.38e-05	-
BT_Q_ZJU_Singletons2839	84	32	16.95	6.71	-1.3369	2.74e-06	2.18e-05	-
BT_Q_ZJU_Singletons28370	229	92	46.22	19.28	-1.26141	1.13e-13	2.4e-12	-
BT_Q_ZJU_Singletons28268	272	108	54.9	22.63	-1.27857	2.86e-16	7.82e-15	-
BT_Q_ZJU_Singletons2821	588	1227	118.67	257.11	1.11543	7.06e-13	1.3e-11	-
BT_Q_ZJU_Singletons28148	108	46	21.8	9.64	-1.17722	1.46e-06	1.21e-05	-
BT_Q_ZJU_Singletons2772	33	6	6.66	1.26	-2.4021	1.41e-05	9.68e-05	-
BT_Q_ZJU_Singletons27718	148	49	29.87	10.27	-1.54026	4.03e-12	6.78e-11	-
BT_Q_ZJU_Singletons2767	72	15	14.53	3.14	-2.2102	7.55e-10	9.87e-09	-
BT_Q_ZJU_Singletons27646	39	7	7.87	1.47	-2.42055	1.99e-06	1.6e-05	-
BT_Q_ZJU_Singletons27573	53	138	10.7	28.92	1.43446	8.28e-11	1.22e-09	-
BT_Q_ZJU_Singletons27571	55	6	11.1	1.26	-3.13906	7.54e-11	1.12e-09	-
BT_Q_ZJU_Singletons27449	58	12	11.71	2.51	-2.22198	3.24e-08	3.44e-07	-
BT_Q_ZJU_Singletons2742	133	61	26.84	12.78	-1.0705	7.18e-07	6.26e-06	-
BT_Q_ZJU_Singletons27407	13	46	2.62	9.64	1.87947	6.6e-06	4.83e-05	-
BT_Q_ZJU_Singletons27253	39	10	7.87	2.1	-1.90597	4.2e-05	0.000253921	-
BT_Q_ZJU_Singletons27145	47	14	9.49	2.93	-1.69551	3.31e-05	0.000203719	-
BT_Q_ZJU_Singletons27129	14	61	2.83	12.78	2.17501	1.91e-07	1.81e-06	-
BT_Q_ZJU_Singletons27061	92	27	18.57	5.66	-1.7141	3.81e-09	4.58e-08	-
BT_Q_ZJU_Singletons27005	34	73	6.86	15.3	1.15725	6.72e-05	0.000381358	gi|198475132|ref|XP_001356936.2|/5.52811e-49/GA16377 [Drosophila pseudoobscura pseudoobscura]
BT_Q_ZJU_Singletons26954	92	178	18.57	37.3	1.0062	2.48e-08	2.68e-07	-
BT_Q_ZJU_Singletons26928	57	17	11.5	3.56	-1.69168	4.71e-06	3.58e-05	-
BT_Q_ZJU_Singletons26915	223	88	45.01	18.44	-1.28741	9.85e-14	2.12e-12	-
BT_Q_ZJU_Singletons26726	115	15	23.21	3.14	-2.88591	1.05e-19	3.44e-18	-
BT_Q_ZJU_Singletons26571	12	44	2.42	9.22	1.92976	7.52e-06	5.44e-05	-
BT_Q_ZJU_Singletons26490	57	14	11.5	2.93	-1.97266	3.75e-07	3.41e-06	-
BT_Q_ZJU_Singletons2644	31	88	6.26	18.44	1.5586	3.63e-08	3.81e-07	-
BT_Q_ZJU_Singletons2632	47	98	9.49	20.54	1.11396	7.19e-06	5.23e-05	gi|156546819|ref|XP_001606137.1|/9.78724e-129/PREDICTED: similar to conserved hypothetical protein [Nasonia vitripennis]
BT_Q_ZJU_Singletons26203	10	38	2.02	7.96	1.97841	2.38e-05	0.000154207	-
BT_Q_ZJU_Singletons26143	67	18	13.52	3.77	-1.84246	1.35e-07	1.31e-06	gi|195444120|ref|XP_002069723.1|/4.36529e-46/GK11676 [Drosophila willistoni]
BT_Q_ZJU_Singletons26120	5	43	1.01	9.01	3.15717	3.03e-05	0.000188796	gi|91094425|ref|XP_969302.1|/1.33497e-70/PREDICTED: similar to host cell factor C1 [Tribolium castaneum]
BT_Q_ZJU_Singletons25988	326	76	65.8	15.93	-2.04634	3.66e-36	1.97e-34	gi|307173607|gb|EFN64464.1|/1.85433e-40/Transcription initiation factor TFIID subunit 12 [Camponotus floridanus]
BT_Q_ZJU_Singletons25966	61	10	12.31	2.1	-2.55137	7.09e-10	9.38e-09	-
BT_Q_ZJU_Singletons25766	15	48	3.03	10.06	1.73124	1.26e-05	8.75e-05	-
BT_Q_ZJU_Singletons25625	95	37	19.17	7.75	-1.30658	9.65e-07	8.29e-06	gi|255964670|gb|ACU44652.1|/1.54608e-41/solute carrier family 25 member 19 [Sus scrofa]
BT_Q_ZJU_Singletons25616	11	83	2.22	17.39	2.96963	1.08e-06	9.24e-06	-
BT_Q_ZJU_Singletons25600	186	54	37.54	11.32	-1.72955	2.76e-17	8.01e-16	-
BT_Q_ZJU_Singletons2560	214	103	43.19	21.58	-1.001	2.55e-09	3.13e-08	-
BT_Q_ZJU_Singletons25577	34	9	6.86	1.89	-1.85982	0.000173355	0.000842513	-
BT_Q_ZJU_Singletons25536	73	168	14.73	35.2	1.25682	9.39e-11	1.37e-09	-
BT_Q_ZJU_Singletons25508	48	7	9.69	1.47	-2.72068	1.63e-08	1.8e-07	-
BT_Q_ZJU_Singletons25405	103	29	20.79	6.08	-1.77375	1.67e-10	2.35e-09	gi|307173485|gb|EFN64395.1|/1.97639e-43/Polymerase delta-interacting protein 2 [Camponotus floridanus]
BT_Q_ZJU_Singletons25354	123	34	24.82	7.12	-1.80155	1.66e-12	2.93e-11	-
BT_Q_ZJU_Singletons25120	19	58	3.83	12.15	1.66554	2.95e-06	2.34e-05	-
BT_Q_ZJU_Singletons25101	1995	614	402.64	128.66	-1.64593	3.02e-158	3.04e-156	-
BT_Q_ZJU_Singletons25036	283	136	57.12	28.5	-1.00303	6.53e-12	1.07e-10	-
BT_Q_ZJU_Singletons24884	8	52	1.61	10.9	2.7592	6.07e-06	4.49e-05	-
BT_Q_ZJU_Singletons24861	5	40	1.01	8.38	3.05259	3.03e-05	0.000188679	gi|242023649|ref|XP_002432244.1|/9.6987e-30/conserved hypothetical protein [Pediculus humanus corporis]
BT_Q_ZJU_Singletons24816	83	34	16.75	7.12	-1.23421	1.21e-05	8.41e-05	gi|66552883|ref|XP_625026.1|/6.86624e-109/PREDICTED: GPN-loop GTPase 3-like [Apis mellifera]
BT_Q_ZJU_Singletons24713	910	311	183.66	65.17	-1.49476	7.51e-64	5.45e-62	-
BT_Q_ZJU_Singletons24632	37	9	7.47	1.89	-1.98272	4.3e-05	0.000259089	-
BT_Q_ZJU_Singletons2459	77	219	15.54	45.89	1.56219	0	0	gi|307185529|gb|EFN71505.1|/3.70475e-06/FK506-binding protein 6 [Camponotus floridanus]
BT_Q_ZJU_Singletons24576	118	47	23.82	9.85	-1.27398	8.33e-08	8.4e-07	-
BT_Q_ZJU_Singletons24515	415	27	83.76	5.66	-3.88739	1.5e-87	1.24e-85	-
BT_Q_ZJU_Singletons24498	4	78	0.81	16.34	4.33434	4.94e-05	0.000293809	-
BT_Q_ZJU_Singletons24475	90	6	18.16	1.26	-3.84927	6.47e-20	2.14e-18	-
BT_Q_ZJU_Singletons24443	40	3	8.07	0.63	-3.67914	3.28e-09	3.98e-08	-
BT_Q_ZJU_Singletons2425	28	65	5.65	13.62	1.2694	5.23e-05	0.000303238	gi|91086147|ref|XP_969343.1|/7.54368e-28/PREDICTED: similar to CG1972 CG1972-PA [Tribolium castaneum]
BT_Q_ZJU_Singletons24112	110	52	22.2	10.9	-1.02623	1.34e-05	9.2e-05	-
BT_Q_ZJU_Singletons24081	6	52	1.21	10.9	3.17125	1.81e-05	0.000120045	-
BT_Q_ZJU_Singletons2408	39	4	7.87	0.84	-3.2279	3.34e-08	3.53e-07	gi|91078490|ref|XP_968588.1|/0/PREDICTED: similar to G protein pathway suppressor 1 [Tribolium castaneum]
BT_Q_ZJU_Singletons24	107	51	21.6	10.69	-1.01477	2.11e-05	0.000138097	-
BT_Q_ZJU_Singletons23910	652	304	131.59	63.7	-1.04668	3.26e-27	1.37e-25	-
BT_Q_ZJU_Singletons23824	32	110	6.46	23.05	1.83516	7.44e-12	1.21e-10	-
BT_Q_ZJU_Singletons23755	8	64	1.61	13.41	3.05818	6.07e-06	4.51e-05	gi|194746631|ref|XP_001955780.1|/5.43497e-43/GF16067 [Drosophila ananassae]
BT_Q_ZJU_Singletons23613	4	34	0.81	7.12	3.13588	4.96e-05	0.000290002	gi|124487701|gb|ABN11938.1|/5.76198e-83/hypothetical protein [Maconellicoccus hirsutus]
BT_Q_ZJU_Singletons236	94	22	18.97	4.61	-2.04088	2.07e-11	3.24e-10	-
BT_Q_ZJU_Singletons2341	50	17	10.09	3.56	-1.50298	8.47e-05	0.000462006	-
BT_Q_ZJU_Singletons23373	17	52	3.43	10.9	1.66805	9.54e-06	6.8e-05	-
BT_Q_ZJU_Singletons23326	46	135	9.28	28.29	1.6081	2.88e-12	4.94e-11	gi|156543207|ref|XP_001606338.1|/4.98117e-40/PREDICTED: similar to conserved hypothetical protein [Nasonia vitripennis]
BT_Q_ZJU_Singletons2321	14	79	2.83	16.55	2.54796	1.81e-07	1.73e-06	gi|156548408|ref|XP_001604465.1|/1.13666e-07/PREDICTED: similar to SD07366p [Nasonia vitripennis]
BT_Q_ZJU_Singletons23198	26	3	5.25	0.63	-3.05889	1.32e-05	9.09e-05	-
BT_Q_ZJU_Singletons23168	30	2	6.05	0.42	-3.84847	2.25e-07	2.11e-06	-
BT_Q_ZJU_Singletons23143	2	22	0.4	4.61	3.52669	0.000132431	0.000660408	-
BT_Q_ZJU_Singletons23050	35	9	7.06	1.89	-1.90128	0.000109455	0.000580517	-
BT_Q_ZJU_Singletons23026	610	286	123.11	59.93	-1.0386	2.89e-25	1.15e-23	-
BT_Q_ZJU_Singletons22906	109	28	22	5.87	-1.90607	5.02e-12	8.4e-11	-
BT_Q_ZJU_Singletons22859	2	119	0.4	24.94	5.96232	0.000119424	0.000611285	gi|193610686|ref|XP_001950302.1|/7.28496e-07/PREDICTED: venom carboxylesterase-6-like [Acyrthosiphon pisum]
BT_Q_ZJU_Singletons22777	61	161	12.31	33.74	1.45463	1.34e-12	2.4e-11	-
BT_Q_ZJU_Singletons22731	187	77	37.74	16.13	-1.22635	5.46e-11	8.17e-10	-
BT_Q_ZJU_Singletons22680	179	77	36.13	16.13	-1.16345	7.63e-10	9.97e-09	-
BT_Q_ZJU_Singletons22677	4	43	0.81	9.01	3.47553	4.94e-05	0.00028982	-
BT_Q_ZJU_Singletons22658	123	39	24.82	8.17	-1.6031	7.84e-11	1.16e-09	-
BT_Q_ZJU_Singletons22584	111	409	22.4	85.7	1.9358	0	0	-
BT_Q_ZJU_Singletons22551	76	198	15.34	41.49	1.43547	0	0	gi|260790511|ref|XP_002590285.1|/5.16244e-16/hypothetical protein BRAFLDRAFT_121353 [Branchiostoma floridae]
BT_Q_ZJU_Singletons22548	31	87	6.26	18.23	1.54208	5.51e-08	5.7e-07	gi|307212515|gb|EFN88246.1|/5.66566e-123/Alpha-1,3-mannosyltransferase ALG2 [Harpegnathos saltator]
BT_Q_ZJU_Singletons22040	31	4	6.26	0.84	-2.8977	3.28e-06	2.58e-05	gi|307184669|gb|EFN70998.1|/3.04047e-96/General transcription factor IIE subunit 2 [Camponotus floridanus]
BT_Q_ZJU_Singletons2203	119	55	24.02	11.52	-1.0601	3.37e-06	2.65e-05	-
BT_Q_ZJU_Singletons22014	403	101	81.34	21.16	-1.94263	1.72e-41	1e-39	-
BT_Q_ZJU_Singletons21902	167	64	33.7	13.41	-1.32944	4.15e-11	6.3e-10	-
BT_Q_ZJU_Singletons21812	39	82	7.87	17.18	1.12629	3.5e-05	0.00021496	-
BT_Q_ZJU_Singletons21640	15	54	3.03	11.32	1.90148	8.6e-07	7.44e-06	-
BT_Q_ZJU_Singletons21339	2	82	0.4	17.18	5.42459	0.000119424	0.000621179	-
BT_Q_ZJU_Singletons21261	38	115	7.67	24.1	1.65173	4.98e-11	7.48e-10	-
BT_Q_ZJU_Singletons21233	225	106	45.41	22.21	-1.0318	3.74e-10	5.08e-09	-
BT_Q_ZJU_Singletons21229	242	90	48.84	18.86	-1.37273	3.7e-16	1.01e-14	-
BT_Q_ZJU_Singletons21077	32	7	6.46	1.47	-2.13572	6.9e-05	0.000390725	-
BT_Q_ZJU_Singletons21054	85	352	17.16	73.76	2.10379	0	0	-
BT_Q_ZJU_Singletons20938	3	111	0.61	23.26	5.2529	7.77e-05	0.000430641	-
BT_Q_ZJU_Singletons20911	51	12	10.29	2.51	-2.03548	9.66e-07	8.29e-06	-
BT_Q_ZJU_Singletons20852	400	138	80.73	28.92	-1.48104	1.24e-28	5.44e-27	-
BT_Q_ZJU_Singletons20777	26	4	5.25	0.84	-2.64386	5.23e-05	0.000303302	-
BT_Q_ZJU_Singletons20696	3	45	0.61	9.43	3.95038	7.77e-05	0.000436731	gi|301631415|ref|XP_002944793.1|/6.3825e-67/PREDICTED: pyruvate dehydrogenase E1 component-like, partial [Xenopus (Silurana) tropicalis]
BT_Q_ZJU_Singletons20669	47	8	9.49	1.68	-2.49795	9.9e-08	9.9e-07	-
BT_Q_ZJU_Singletons2063	105	17	21.19	3.56	-2.57343	3.48e-16	9.5e-15	-
BT_Q_ZJU_Singletons20594	95	35	19.17	7.33	-1.38697	2.94e-07	2.72e-06	-
BT_Q_ZJU_Singletons20499	1521	245	306.98	51.34	-2.57999	1.13e-214	1.21e-212	-
BT_Q_ZJU_Singletons20426	236	89	47.63	18.65	-1.35269	1.78e-15	4.57e-14	-
BT_Q_ZJU_Singletons20255	17	76	3.43	15.93	2.21547	2.93e-08	3.14e-07	-
BT_Q_ZJU_Singletons20229	206	74	41.58	15.51	-1.42269	1.15e-14	2.78e-13	-
BT_Q_ZJU_Singletons2015	628	188	126.75	39.39	-1.68608	9.18e-53	6.11e-51	-
BT_Q_ZJU_Singletons19971	30	6	6.05	1.26	-2.26351	6.6e-05	0.00037545	-
BT_Q_ZJU_Singletons19964	11	41	2.22	8.59	1.9521	1.34e-05	9.2e-05	-
BT_Q_ZJU_Singletons19958	70	3	14.13	0.63	-4.48727	2.53e-17	7.36e-16	-
BT_Q_ZJU_Singletons19956	14	78	2.83	16.34	2.52953	1.81e-07	1.73e-06	-
BT_Q_ZJU_Singletons19906	31	4	6.26	0.84	-2.8977	3.28e-06	2.58e-05	-
BT_Q_ZJU_Singletons19695	44	12	8.88	2.51	-1.82287	2.44e-05	0.000157476	gi|307186289|gb|EFN71952.1|/5.60757e-62/Transmembrane protein 85 [Camponotus floridanus]
BT_Q_ZJU_Singletons19639	358	155	72.25	32.48	-1.15345	4.87e-18	1.47e-16	-
BT_Q_ZJU_Singletons19477	4	24	0.81	5.03	2.63456	0.000118599	0.000624411	-
BT_Q_ZJU_Singletons19316	6	77	1.21	16.13	3.73667	1.81e-05	0.00012111	-
BT_Q_ZJU_Singletons19182	30	3	6.05	0.63	-3.26351	1.29e-06	1.08e-05	-
BT_Q_ZJU_Singletons1910	45	9	9.08	1.89	-2.26431	8.67e-07	7.49e-06	-
BT_Q_ZJU_Singletons19042	19	123	3.83	25.77	2.75028	8.54e-09	9.82e-08	-
BT_Q_ZJU_Singletons18962	35	159	7.06	33.32	2.23865	5.76e-13	1.07e-11	-
BT_Q_ZJU_Singletons18940	13	44	2.62	9.22	1.8152	1.65e-05	0.000111133	-
BT_Q_ZJU_Singletons18931	80	33	16.15	6.91	-1.22478	1.98e-05	0.000130071	-
BT_Q_ZJU_Singletons18862	68	4	13.72	0.84	-4.02975	8.18e-16	2.18e-14	-
BT_Q_ZJU_Singletons18832	521	25	105.15	5.24	-4.32674	4.83e-118	4.45e-116	-
BT_Q_ZJU_Singletons1878	38	4	7.67	0.84	-3.19077	5.97e-08	6.14e-07	-
BT_Q_ZJU_Singletons18768	158	52	31.89	10.9	-1.54878	6.14e-13	1.14e-11	-
BT_Q_ZJU_Singletons18540	165	73	33.3	15.3	-1.12199	9.46e-09	1.08e-07	-
BT_Q_ZJU_Singletons18537	52	15	10.49	3.14	-1.74018	8.41e-06	6.05e-05	-
BT_Q_ZJU_Singletons18511	36	2	7.27	0.42	-4.11349	5.45e-09	6.42e-08	gi|307207343|gb|EFN85093.1|/1.10509e-95/Choline/ethanolamine kinase [Harpegnathos saltator]
BT_Q_ZJU_Singletons184	61	13	12.31	2.72	-2.17815	2.1e-08	2.28e-07	-
BT_Q_ZJU_Singletons18390	64	24	12.92	5.03	-1.36098	3.49e-05	0.000214372	-
BT_Q_ZJU_Singletons18314	65	27	13.12	5.66	-1.21289	0.000135379	0.000673772	-
BT_Q_ZJU_Singletons18158	86	19	17.36	3.98	-2.12493	4.97e-11	7.47e-10	-
BT_Q_ZJU_Singletons18105	40	11	8.07	2.3	-1.81093	6.32e-05	0.000360538	gi|270015207|gb|EFA11655.1|/7.32627e-39/hypothetical protein TcasGA2_TC004080 [Tribolium castaneum]
BT_Q_ZJU_Singletons18010	54	154	10.9	32.27	1.56587	2.66e-13	5.25e-12	-
BT_Q_ZJU_Singletons1789	7	46	1.41	9.64	2.77334	1.06e-05	7.42e-05	-
BT_Q_ZJU_Singletons17766	86	21	17.36	4.4	-1.98019	3.39e-10	4.62e-09	-
BT_Q_ZJU_Singletons17657	65	502	13.12	105.19	3.00316	0	0	-
BT_Q_ZJU_Singletons17597	228	107	46.02	22.42	-1.03747	2.38e-10	3.32e-09	-
BT_Q_ZJU_Singletons17509	71	137	14.33	28.71	1.00251	1.1e-06	9.34e-06	-
BT_Q_ZJU_Singletons17471	306	119	61.76	24.94	-1.30821	1.01e-18	3.16e-17	-
BT_Q_ZJU_Singletons17385	135	33	27.25	6.91	-1.9795	3.2e-15	7.99e-14	-
BT_Q_ZJU_Singletons17274	27	61	5.45	12.78	1.22956	0.000132337	0.000661248	-
BT_Q_ZJU_Singletons17190	67	19	13.52	3.98	-1.76425	3.09e-07	2.85e-06	-
BT_Q_ZJU_Singletons17170	261	114	52.68	23.89	-1.14085	2.43e-13	4.85e-12	-
BT_Q_ZJU_Singletons17118	151	297	30.48	62.23	1.02975	9.41e-14	2.06e-12	-
BT_Q_ZJU_Singletons17091	319	659	64.38	138.09	1.10092	0	0	-
BT_Q_ZJU_Singletons17087	27	5	5.45	1.05	-2.37587	0.000102036	0.000545386	-
BT_Q_ZJU_Singletons16951	138	61	27.85	12.78	-1.12379	1.51e-07	1.46e-06	-
BT_Q_ZJU_Singletons16768	2	19	0.4	3.98	3.3147	0.000205202	0.00098368	gi|307191789|gb|EFN75227.1|/6.74372e-08/Regulator of G-protein signaling 7 [Harpegnathos saltator]
BT_Q_ZJU_Singletons167554	150	35	30.27	7.33	-2.046	1.96e-17	5.73e-16	gi|156554339|ref|XP_001603366.1|/5.24981e-160/PREDICTED: similar to ENSANGP00000014711 [Nasonia vitripennis]
BT_Q_ZJU_Singletons167287	87	27	17.56	5.66	-1.63342	3.1e-08	3.31e-07	-
BT_Q_ZJU_Singletons167257	92	42	18.57	8.8	-1.0774	3.52e-05	0.000215903	-
BT_Q_ZJU_Singletons167115	100	10	20.18	2.1	-3.26446	2.39e-19	7.7e-18	gi|193678963|ref|XP_001952263.1|/6.75538e-35/PREDICTED: p21-activated protein kinase-interacting protein 1-like [Acyrthosiphon pisum]
BT_Q_ZJU_Singletons166924	57	17	11.5	3.56	-1.69168	4.71e-06	3.58e-05	gi|209571446|ref|NP_001129356.1|/6.22502e-125/isovaleryl coenzyme A dehydrogenase [Bombyx mori]
BT_Q_ZJU_Singletons166859	50	10	10.09	2.1	-2.26446	2.07e-07	1.96e-06	gi|239788315|dbj|BAH70846.1|/8.95155e-36/ACYPI38901 [Acyrthosiphon pisum]
BT_Q_ZJU_Singletons166798	13	69	2.62	14.46	2.46443	3.31e-07	3.03e-06	gi|291221175|ref|XP_002730599.1|/8.03819e-50/PREDICTED: zinc finger protein 197-like [Saccoglossus kowalevskii]
BT_Q_ZJU_Singletons166675	3	110	0.61	23.05	5.23981	7.77e-05	0.000431432	-
BT_Q_ZJU_Singletons166667	60	13	12.11	2.72	-2.15452	3.42e-08	3.61e-07	gi|270009029|gb|EFA05477.1|/1.92855e-21/hypothetical protein TcasGA2_TC015661 [Tribolium castaneum]
BT_Q_ZJU_Singletons166539	11	50	2.22	10.48	2.23901	1.21e-06	1.02e-05	-
BT_Q_ZJU_Singletons166510	60	23	12.11	4.82	-1.32909	8.37e-05	0.000456485	gi|157119765|ref|XP_001659495.1|/7.17004e-87/hypothetical protein AaeL_AAEL008793 [Aedes aegypti]
BT_Q_ZJU_Singletons16649	175	36	35.32	7.54	-2.22785	3.29e-22	1.18e-20	-
BT_Q_ZJU_Singletons166387	55	18	11.1	3.77	-1.55792	2.27e-05	0.00014771	gi|170028385|ref|XP_001842076.1|/2.87811e-77/CMP-sialic acid transporter [Culex quinquefasciatus]
BT_Q_ZJU_Singletons166350	62	23	12.51	4.82	-1.37598	3.99e-05	0.000242639	-
BT_Q_ZJU_Singletons166093	79	27	15.94	5.66	-1.49378	7.77e-07	6.74e-06	-
BT_Q_ZJU_Singletons16590	44	86	8.88	18.02	1.02097	9.11e-05	0.000493121	gi|193643337|ref|XP_001943339.1|/1.2581e-154/PREDICTED: putative inorganic phosphate cotransporter-like isoform 1 [Acyrthosiphon pisum]
BT_Q_ZJU_Singletons165884	31	4	6.26	0.84	-2.8977	3.28e-06	2.58e-05	gi|193613116|ref|XP_001946136.1|/3.02832e-13/PREDICTED: hypothetical protein LOC100169179 [Acyrthosiphon pisum]
BT_Q_ZJU_Singletons165859	2	55	0.4	11.52	4.848	0.000119424	0.000621821	-
BT_Q_ZJU_Singletons16578	20	162	4.04	33.95	3.07098	4.6e-09	5.49e-08	-
BT_Q_ZJU_Singletons165679	173	41	34.92	8.59	-2.02332	1.26e-19	4.11e-18	gi|242014690|ref|XP_002428018.1|/1.31386e-18/Ribonuclease P/MRP protein subunit POP5, putative [Pediculus humanus corporis]
BT_Q_ZJU_Singletons165667	336	102	67.81	21.37	-1.66591	1.58e-28	6.9e-27	-
BT_Q_ZJU_Singletons165664	784	338	158.23	70.82	-1.15979	6.31e-38	3.45e-36	-
BT_Q_ZJU_Singletons165638	25	4	5.05	0.84	-2.58782	8.99e-05	0.000487032	-
BT_Q_ZJU_Singletons165483	58	17	11.71	3.56	-1.71779	3.07e-06	2.43e-05	-
BT_Q_ZJU_Singletons165468	33	6	6.66	1.26	-2.4021	1.41e-05	9.67e-05	-
BT_Q_ZJU_Singletons165459	856	276	172.76	57.83	-1.57888	4.84e-65	3.55e-63	-
BT_Q_ZJU_Singletons165415	71	26	14.33	5.45	-1.39471	8.76e-06	6.29e-05	-
BT_Q_ZJU_Singletons165388	69	11	13.93	2.3	-2.59849	3.55e-11	5.44e-10	-
BT_Q_ZJU_Singletons165270	11	44	2.22	9.22	2.05421	3.87e-06	2.98e-05	-
BT_Q_ZJU_Singletons165156	43	10	8.68	2.1	-2.04731	6.41e-06	4.7e-05	-
BT_Q_ZJU_Singletons165103	83	10	16.75	2.1	-2.9957	4.09e-15	1.02e-13	gi|66563505|ref|XP_623598.1|/2.18133e-35/PREDICTED: coiled-coil domain-containing protein 12-like isoform 1 [Apis mellifera]
BT_Q_ZJU_Singletons165075	214	69	43.19	14.46	-1.57863	1.9e-17	5.56e-16	-
BT_Q_ZJU_Singletons164882	92	16	18.57	3.35	-2.47074	9.26e-14	2.03e-12	-
BT_Q_ZJU_Singletons164592	176	74	35.52	15.51	-1.19543	4.45e-10	5.97e-09	-
BT_Q_ZJU_Singletons164510	98	43	19.78	9.01	-1.13444	8.47e-06	6.09e-05	gi|307211751|gb|EFN87746.1|/1.00751e-41/Putative transferase C1orf69, mitochondrial [Harpegnathos saltator]
BT_Q_ZJU_Singletons164430	71	12	14.33	2.51	-2.51328	4.26e-11	6.46e-10	-
BT_Q_ZJU_Singletons164289	68	24	13.72	5.03	-1.44765	7.7e-06	5.57e-05	-
BT_Q_ZJU_Singletons164256	5	26	1.01	5.45	2.4319	0.000104182	0.00055587	-
BT_Q_ZJU_Singletons164160	17	55	3.43	11.52	1.74786	2.5e-06	1.99e-05	-
BT_Q_ZJU_Singletons164080	17	111	3.43	23.26	2.76157	2.92e-08	3.14e-07	-
BT_Q_ZJU_Singletons164060	42	11	8.48	2.3	-1.88243	2.56e-05	0.000164107	gi|289742181|gb|ADD19838.1|/1.33192e-21/ubiquitin fusion degradation protein 2 [Glossina morsitans morsitans]
BT_Q_ZJU_Singletons164030	101	36	20.38	7.54	-1.43452	5.8e-08	5.98e-07	-
BT_Q_ZJU_Singletons163972	107	33	21.6	6.91	-1.64427	6.82e-10	9.04e-09	-
BT_Q_ZJU_Singletons163908	88	27	17.76	5.66	-1.64976	2.05e-08	2.23e-07	gi|307175772|gb|EFN65607.1|/9.92304e-70/Probable queuine tRNA-ribosyltransferase [Camponotus floridanus]
BT_Q_ZJU_Singletons163725	61	2	12.31	0.42	-4.8733	6.88e-16	1.84e-14	-
BT_Q_ZJU_Singletons16372	361	2	72.86	0.42	-7.43859	2.84e-102	2.51e-100	-
BT_Q_ZJU_Singletons163405	79	35	15.94	7.33	-1.12077	7.69e-05	0.000433067	-
BT_Q_ZJU_Singletons163362	50	18	10.09	3.77	-1.42029	0.000163864	0.000804407	gi|189236943|ref|XP_967286.2|/2.43885e-24/PREDICTED: similar to Aut1 CG6877-PA [Tribolium castaneum]
BT_Q_ZJU_Singletons163331	91	39	18.37	8.17	-1.16894	1.13e-05	7.85e-05	gi|242015354|ref|XP_002428324.1|/5.79912e-42/pre-mRNA-splicing factor PRP17, putative [Pediculus humanus corporis]
BT_Q_ZJU_Singletons163172	71	31	14.33	6.5	-1.14053	0.000143431	0.000710568	-
BT_Q_ZJU_Singletons163088	2	58	0.4	12.15	4.92481	0.000119424	0.000611078	gi|270005349|gb|EFA01797.1|/4.83668e-35/hypothetical protein TcasGA2_TC007398 [Tribolium castaneum]
BT_Q_ZJU_Singletons163022	103	49	20.79	10.27	-1.01745	2.9e-05	0.000184147	-
BT_Q_ZJU_Singletons162991	6	58	1.21	12.15	3.32788	1.81e-05	0.000120735	-
BT_Q_ZJU_Singletons162919	48	14	9.69	2.93	-1.7256	2.15e-05	0.000140179	-
BT_Q_ZJU_Singletons162916	12	46	2.42	9.64	1.99403	3.2e-06	2.53e-05	-
BT_Q_ZJU_Singletons162800	47	16	9.49	3.35	-1.50225	0.000141732	0.000702383	-
BT_Q_ZJU_Singletons162781	70	2	14.13	0.42	-5.07223	2.06e-18	6.36e-17	-
BT_Q_ZJU_Singletons162600	161	67	32.49	14.04	-1.21045	1.72e-09	2.15e-08	-
BT_Q_ZJU_Singletons162524	2	52	0.4	10.9	4.76818	0.000119424	0.00061841	-
BT_Q_ZJU_Singletons162301	133	35	26.84	7.33	-1.8725	4.69e-14	1.08e-12	-
BT_Q_ZJU_Singletons162289	53	4	10.7	0.84	-3.67108	8.04e-12	1.31e-10	gi|157344|gb|AAA28508.1|/1.06019e-19/reverse transcriptase (put.); putative [Drosophila melanogaster]
BT_Q_ZJU_Singletons162190	7	30	1.41	6.29	2.15736	8.34e-05	0.000455668	-
BT_Q_ZJU_Singletons162163	11	73	2.22	15.3	2.7849	1.08e-06	9.19e-06	gi|156550981|ref|XP_001604308.1|/1.4035e-08/PREDICTED: similar to MGC97646 protein [Nasonia vitripennis]
BT_Q_ZJU_Singletons162109	290	3	58.53	0.63	-6.53768	5.61e-80	4.46e-78	-
BT_Q_ZJU_Singletons162106	123	35	24.82	7.33	-1.75962	3.75e-12	6.32e-11	-
BT_Q_ZJU_Singletons161924	167	68	33.7	14.25	-1.24179	3.87e-10	5.23e-09	-
BT_Q_ZJU_Singletons16192	130	3	26.24	0.63	-5.38027	3.97e-34	2.06e-32	-
BT_Q_ZJU_Singletons161610	126	43	25.43	9.01	-1.49693	3.81e-10	5.17e-09	gi|194757503|ref|XP_001961004.1|/1.2403e-62/GF13652 [Drosophila ananassae]
BT_Q_ZJU_Singletons161224	42	3	8.48	0.63	-3.75064	9.73e-10	1.26e-08	-
BT_Q_ZJU_Singletons161085	25	3	5.05	0.63	-3.00286	2.34e-05	0.000152078	-
BT_Q_ZJU_Singletons160982	146	43	29.47	9.01	-1.70965	1.15e-13	2.43e-12	-
BT_Q_ZJU_Singletons160924	6	682	1.21	142.91	6.88396	1.81e-05	0.000121056	gi|270004132|gb|EFA00580.1|/3.35896e-28/hypothetical protein TcasGA2_TC003450 [Tribolium castaneum]
BT_Q_ZJU_Singletons160863	70	16	14.13	3.35	-2.07653	5.46e-09	6.43e-08	-
BT_Q_ZJU_Singletons160855	26	75	5.25	15.72	1.58221	2.81e-07	2.6e-06	gi|307209013|gb|EFN86213.1|/1.2764e-27/Kanadaptin [Harpegnathos saltator]
BT_Q_ZJU_Singletons160661	17	48	3.43	10.06	1.55235	5.41e-05	0.000312711	-
BT_Q_ZJU_Singletons160437	54	116	10.9	24.31	1.15722	4.74e-07	4.26e-06	-
BT_Q_ZJU_Singletons16040	24	4	4.84	0.84	-2.52655	0.000153965	0.000758775	-
BT_Q_ZJU_Singletons160287	3	33	0.61	6.91	3.5018	7.78e-05	0.000427722	-
BT_Q_ZJU_Singletons160177	24	3	4.84	0.63	-2.94158	4.14e-05	0.000250995	-
BT_Q_ZJU_Singletons159921	59	10	11.91	2.1	-2.50371	2.03e-09	2.54e-08	-
BT_Q_ZJU_Singletons159864	68	22	13.72	4.61	-1.57344	1.98e-06	1.6e-05	-
BT_Q_ZJU_Singletons159845	8	38	1.61	7.96	2.30571	9.12e-06	6.53e-05	-
BT_Q_ZJU_Singletons159723	173	2	34.92	0.42	-6.37752	7.95e-48	5.13e-46	gi|91092296|ref|XP_969070.1|/1.04679e-13/PREDICTED: similar to CG1463 CG1463-PA [Tribolium castaneum]
BT_Q_ZJU_Singletons159609	688	184	138.86	38.56	-1.84845	2.85e-65	2.1e-63	-
BT_Q_ZJU_Singletons159567	81	11	16.35	2.3	-2.82958	5.31e-14	1.21e-12	-
BT_Q_ZJU_Singletons159525	52	2	10.49	0.42	-4.64248	2.21e-13	4.42e-12	gi|170048971|ref|XP_001853641.1|/8.35093e-11/conserved hypothetical protein [Culex quinquefasciatus]
BT_Q_ZJU_Singletons159498	66	19	13.32	3.98	-1.74275	4.77e-07	4.28e-06	-
BT_Q_ZJU_Singletons159415	24	4	4.84	0.84	-2.52655	0.000153965	0.00075927	-
BT_Q_ZJU_Singletons15941	150	57	30.27	11.94	-1.34209	3.06e-10	4.18e-09	-
BT_Q_ZJU_Singletons15940	29	100	5.85	20.95	1.84044	5.68e-11	8.49e-10	-
BT_Q_ZJU_Singletons159260	32	4	6.46	0.84	-2.94307	1.86e-06	1.52e-05	-
BT_Q_ZJU_Singletons15910	89	40	17.96	8.38	-1.09977	3.52e-05	0.000215932	-
BT_Q_ZJU_Singletons158986	79	4	15.94	0.84	-4.24612	8.61e-19	2.73e-17	-
BT_Q_ZJU_Singletons15884	3	44	0.61	9.22	3.91789	7.77e-05	0.000435434	gi|156550807|ref|XP_001600649.1|/5.90131e-84/PREDICTED: similar to eukaryotic translation initiation factor 4 gamma, 2 [Nasonia vitripennis]
BT_Q_ZJU_Singletons15858	279	111	56.31	23.26	-1.27554	1.34e-16	3.73e-15	-
BT_Q_ZJU_Singletons158451	38	8	7.67	1.68	-2.19077	9.91e-06	7.05e-05	-
BT_Q_ZJU_Singletons158197	10	50	2.02	10.48	2.37521	1.98e-06	1.6e-05	-
BT_Q_ZJU_Singletons158089	4	34	0.81	7.12	3.13588	4.96e-05	0.000290114	-
BT_Q_ZJU_Singletons157991	80	21	16.15	4.4	-1.87596	5.24e-09	6.19e-08	-
BT_Q_ZJU_Singletons157761	112	25	22.6	5.24	-2.10868	7.52e-14	1.68e-12	-
BT_Q_ZJU_Singletons157565	2	46	0.4	9.64	4.59096	0.000119424	0.000617775	-
BT_Q_ZJU_Singletons157409	16	82	3.23	17.18	2.41112	5.39e-08	5.59e-07	-
BT_Q_ZJU_Singletons157201	49	17	9.89	3.56	-1.47409	0.000125835	0.000632527	-
BT_Q_ZJU_Singletons156950	67	18	13.52	3.77	-1.84246	1.35e-07	1.32e-06	gi|193699903|ref|XP_001950973.1|/3.39792e-36/PREDICTED: e3 ubiquitin-protein ligase listerin-like [Acyrthosiphon pisum]
BT_Q_ZJU_Singletons156852	209	85	42.18	17.81	-1.24387	2.32e-12	4.01e-11	-
BT_Q_ZJU_Singletons156791	117	56	23.61	11.73	-1.0092	9.57e-06	6.83e-05	-
BT_Q_ZJU_Singletons156789	64	188	12.92	39.39	1.60822	0	0	-
BT_Q_ZJU_Singletons15671	94	658	18.97	137.88	2.86162	0	0	-
BT_Q_ZJU_Singletons156515	2	26	0.4	5.45	3.76818	0.000120433	0.000607999	-
BT_Q_ZJU_Singletons15651	37	190	7.47	39.81	2.41395	2.46e-13	4.89e-12	-
BT_Q_ZJU_Singletons156346	5	136	1.01	28.5	4.81853	3.03e-05	0.000190107	-
BT_Q_ZJU_Singletons156333	97	23	19.58	4.82	-2.02228	1.31e-11	2.08e-10	-
BT_Q_ZJU_Singletons156214	20	63	4.04	13.2	1.70811	6.78e-07	5.94e-06	-
BT_Q_ZJU_Singletons156036	21	2	4.24	0.42	-3.3356	5.22e-05	0.000302946	-
BT_Q_ZJU_Singletons155895	25	67	5.05	14.04	1.47519	4.04e-06	3.1e-05	-
BT_Q_ZJU_Singletons155659	48	14	9.69	2.93	-1.7256	2.15e-05	0.0001403	-
BT_Q_ZJU_Singletons155636	10	44	2.02	9.22	2.19041	2.99e-06	2.37e-05	-
BT_Q_ZJU_Singletons155613	51	15	10.29	3.14	-1.71241	1.3e-05	8.93e-05	-
BT_Q_ZJU_Singletons155417	12	71	2.42	14.88	2.6203	6e-07	5.3e-06	-
BT_Q_ZJU_Singletons155325	8	42	1.61	8.8	2.45044	6.42e-06	4.71e-05	-
BT_Q_ZJU_Singletons155181	3	31	0.61	6.5	3.41356	7.79e-05	0.000428356	-
BT_Q_ZJU_Singletons155	240	95	48.44	19.91	-1.28271	1.34e-14	3.23e-13	-
BT_Q_ZJU_Singletons154958	106	31	21.39	6.5	-1.71842	2.26e-10	3.16e-09	-
BT_Q_ZJU_Singletons154835	207	34	41.78	7.12	-2.55286	2.84e-30	1.31e-28	-
BT_Q_ZJU_Singletons154811	2	23	0.4	4.82	3.59096	0.000126316	0.000634097	-
BT_Q_ZJU_Singletons154775	55	14	11.1	2.93	-1.92159	9.45e-07	8.13e-06	gi|307188883|gb|EFN73432.1|/6.00374e-09/THO complex subunit 5-like protein [Camponotus floridanus]
BT_Q_ZJU_Singletons154567	155	24	31.28	5.03	-2.63661	7.73e-24	2.89e-22	-
BT_Q_ZJU_Singletons154477	329	11	66.4	2.3	-4.85148	2.67e-80	2.13e-78	-
BT_Q_ZJU_Singletons154462	84	27	16.95	5.66	-1.58241	1.06e-07	1.05e-06	-
BT_Q_ZJU_Singletons154419	416	180	83.96	37.72	-1.15437	9.73e-21	3.27e-19	-
BT_Q_ZJU_Singletons15416	162	64	32.7	13.41	-1.28598	2.41e-10	3.35e-09	gi|307183421|gb|EFN70243.1|/2.12929e-139/Sodium- and chloride-dependent GABA transporter ine [Camponotus floridanus]
BT_Q_ZJU_Singletons154055	736	296	148.54	62.02	-1.26005	1.83e-40	1.05e-38	-
BT_Q_ZJU_Singletons153892	12	227	2.42	47.57	4.29697	6e-07	5.33e-06	-
BT_Q_ZJU_Singletons15381	18	104	3.63	21.79	2.58562	1.58e-08	1.75e-07	-
BT_Q_ZJU_Singletons1538	8	34	1.61	7.12	2.14482	3.09e-05	0.000191846	-
BT_Q_ZJU_Singletons153619	26	83	5.25	17.39	1.72787	8.62e-09	9.88e-08	-
BT_Q_ZJU_Singletons153338	17	49	3.43	10.27	1.58216	3.53e-05	0.000216209	-
BT_Q_ZJU_Singletons153313	40	10	8.07	2.1	-1.94218	2.64e-05	0.000168992	-
BT_Q_ZJU_Singletons153312	140	57	28.26	11.94	-1.24296	1.01e-08	1.15e-07	-
BT_Q_ZJU_Singletons153220	5	31	1.01	6.5	2.68608	3.47e-05	0.000213326	-
BT_Q_ZJU_Singletons153090	34	4	6.86	0.84	-3.02975	5.98e-07	5.32e-06	-
BT_Q_ZJU_Singletons152767	70	23	14.13	4.82	-1.55166	1.79e-06	1.47e-05	gi|157123696|ref|XP_001653849.1|/2.48184e-15/hypothetical protein AaeL_AAEL009604 [Aedes aegypti]
BT_Q_ZJU_Singletons15251	4	25	0.81	5.24	2.69357	8.84e-05	0.000479744	-
BT_Q_ZJU_Singletons15239	142	381	28.66	79.84	1.47807	1.97e-13	4e-12	-
BT_Q_ZJU_Singletons15230	29	3	5.85	0.63	-3.21501	2.32e-06	1.86e-05	gi|115717795|ref|XP_793443.2|/3.25875e-43/PREDICTED: hypothetical protein [Strongylocentrotus purpuratus]
BT_Q_ZJU_Singletons152261	42	125	8.48	26.19	1.62688	1.2e-11	1.91e-10	gi|307189800|gb|EFN74072.1|/1.23941e-14/HemK methyltransferase family member 1 [Camponotus floridanus]
BT_Q_ZJU_Singletons152230	135	36	27.25	7.54	-1.85362	4.54e-14	1.05e-12	-
BT_Q_ZJU_Singletons151992	229	75	46.22	15.72	-1.55592	3.25e-18	9.87e-17	-
BT_Q_ZJU_Singletons151898	678	298	136.84	62.44	-1.13195	7.94e-32	3.92e-30	-
BT_Q_ZJU_Singletons151845	9	109	1.82	22.84	3.64955	3.45e-06	2.69e-05	-
BT_Q_ZJU_Singletons151428	90	21	18.16	4.4	-2.04519	5.23e-11	7.83e-10	-
BT_Q_ZJU_Singletons151415	123	16	24.82	3.35	-2.88927	5.22e-21	1.8e-19	-
BT_Q_ZJU_Singletons15126	83	17	16.75	3.56	-2.23421	2.74e-11	4.23e-10	-
BT_Q_ZJU_Singletons150900	84	18	16.95	3.77	-2.16865	4.75e-11	7.18e-10	-
BT_Q_ZJU_Singletons150878	38	8	7.67	1.68	-2.19077	9.91e-06	7.05e-05	-
BT_Q_ZJU_Singletons150840	3	24	0.61	5.03	3.04368	9.57e-05	0.000515075	gi|242004028|ref|XP_002422946.1|/4.15467e-18/conserved hypothetical protein [Pediculus humanus corporis]
BT_Q_ZJU_Singletons150532	913	389	184.27	81.51	-1.17677	7.05e-45	4.37e-43	-
BT_Q_ZJU_Singletons150324	30	4	6.05	0.84	-2.84847	5.74e-06	4.31e-05	-
BT_Q_ZJU_Singletons150242	50	15	10.09	3.14	-1.68409	1.99e-05	0.000130671	-
BT_Q_ZJU_Singletons150141	19	2	3.83	0.42	-3.18888	0.000169709	0.000827722	-
BT_Q_ZJU_Singletons150140	180	49	36.33	10.27	-1.82273	6.42e-18	1.93e-16	-
BT_Q_ZJU_Singletons149928	418	137	84.36	28.71	-1.55501	6.01e-32	2.97e-30	-
BT_Q_ZJU_Singletons149923	34	88	6.86	18.44	1.42656	2.54e-07	2.36e-06	-
BT_Q_ZJU_Singletons149852	69	165	13.93	34.57	1.31133	3.2e-11	4.92e-10	-
BT_Q_ZJU_Singletons149267	85	32	17.16	6.71	-1.35466	1.9e-06	1.55e-05	-
BT_Q_ZJU_Singletons149260	44	7	8.88	1.47	-2.59474	1.42e-07	1.38e-06	-
BT_Q_ZJU_Singletons149194	63	3	12.72	0.63	-4.3356	2.11e-15	5.36e-14	-
BT_Q_ZJU_Singletons149162	50	10	10.09	2.1	-2.26446	2.07e-07	1.96e-06	-
BT_Q_ZJU_Singletons14911	93	44	18.77	9.22	-1.02559	6.44e-05	0.000366411	gi|156544101|ref|XP_001605620.1|/5.51829e-70/PREDICTED: similar to abhydrolase domain containing 11 [Nasonia vitripennis]
BT_Q_ZJU_Singletons149106	64	4	12.92	0.84	-3.94307	9.69e-15	2.35e-13	-
BT_Q_ZJU_Singletons148861	383	174	77.3	36.46	-1.08415	1.63e-17	4.8e-16	-
BT_Q_ZJU_Singletons14880	20	63	4.04	13.2	1.70811	6.78e-07	5.94e-06	gi|156542803|ref|XP_001607568.1|/2.50843e-71/PREDICTED: similar to lysyl-tRNA synthetase [Nasonia vitripennis]
BT_Q_ZJU_Singletons148718	25	3	5.05	0.63	-3.00286	2.34e-05	0.000152143	-
BT_Q_ZJU_Singletons148624	122	29	24.62	6.08	-2.01769	3.19e-14	7.46e-13	gi|157103392|ref|XP_001647959.1|/2.84475e-06/hypothetical protein AaeL_AAEL000551 [Aedes aegypti]
BT_Q_ZJU_Singletons148428	53	18	10.7	3.77	-1.50497	5.07e-05	0.000295272	-
BT_Q_ZJU_Singletons14828	60	14	12.11	2.93	-2.04723	9.17e-08	9.2e-07	-
BT_Q_ZJU_Singletons14717	48	103	9.69	21.58	1.15513	2.15e-06	1.73e-05	-
BT_Q_ZJU_Singletons146951	37	86	7.47	18.02	1.27042	3.09e-06	2.45e-05	-
BT_Q_ZJU_Singletons146930	34	114	6.86	23.89	1.80013	4.6e-12	7.72e-11	gi|195387307|ref|XP_002052337.1|/3.27779e-07/GJ22259 [Drosophila virilis]
BT_Q_ZJU_Singletons146899	135	28	27.25	5.87	-2.21482	2.35e-17	6.84e-16	gi|157124904|ref|XP_001660580.1|/2.4981e-23/cytochrome B5 (cytb5) [Aedes aegypti]
BT_Q_ZJU_Singletons146669	96	26	19.38	5.45	-1.83024	2.99e-10	4.1e-09	-
BT_Q_ZJU_Singletons14652	99	31	19.98	6.5	-1.62004	4.21e-09	5.04e-08	-
BT_Q_ZJU_Singletons14648	70	26	14.13	5.45	-1.37443	1.27e-05	8.8e-05	-
BT_Q_ZJU_Singletons146350	46	13	9.28	2.72	-1.77052	2.3e-05	0.000149768	-
BT_Q_ZJU_Singletons14631	42	108	8.48	22.63	1.4161	1.29e-08	1.45e-07	gi|242017853|ref|XP_002429400.1|/1.06881e-21/conserved hypothetical protein [Pediculus humanus corporis]
BT_Q_ZJU_Singletons146229	20	50	4.04	10.48	1.37521	0.000164017	0.000804639	-
BT_Q_ZJU_Singletons1459	172	75	34.71	15.72	-1.14275	2.7e-09	3.3e-08	gi|195117806|ref|XP_002003438.1|/6.06089e-47/GI17911 [Drosophila mojavensis]
BT_Q_ZJU_Singletons145793	40	2	8.07	0.42	-4.26411	4.45e-10	5.97e-09	gi|308323865|gb|ADO29068.1|/1.80514e-13/tlc domain-containing protein 2 [Ictalurus punctatus]
BT_Q_ZJU_Singletons145770	273	32	55.1	6.71	-3.03767	3.83e-47	2.44e-45	-
BT_Q_ZJU_Singletons1457	3	38	0.61	7.96	3.70589	7.77e-05	0.000428142	-
BT_Q_ZJU_Singletons145428	3	24	0.61	5.03	3.04368	9.57e-05	0.000514525	-
BT_Q_ZJU_Singletons144958	56	14	11.3	2.93	-1.94735	5.97e-07	5.31e-06	-
BT_Q_ZJU_Singletons144886	158	43	31.89	9.01	-1.82351	6.57e-16	1.76e-14	-
BT_Q_ZJU_Singletons144869	383	154	77.3	32.27	-1.26027	7.77e-22	2.73e-20	-
BT_Q_ZJU_Singletons144682	372	54	75.08	11.32	-2.72955	3.61e-57	2.49e-55	-
BT_Q_ZJU_Singletons144535	207	71	41.78	14.88	-1.48944	1.15e-15	3.02e-14	-
BT_Q_ZJU_Singletons144524	13	41	2.62	8.59	1.71309	6.47e-05	0.000368166	-
BT_Q_ZJU_Singletons14447	29	5	5.85	1.05	-2.47805	3.58e-05	0.000218866	-
BT_Q_ZJU_Singletons144114	200	422	40.37	88.43	1.13125	0	0	-
BT_Q_ZJU_Singletons143983	3	51	0.61	10.69	4.13131	7.77e-05	0.000429694	-
BT_Q_ZJU_Singletons143979	93	28	18.77	5.87	-1.677	5.4e-09	6.37e-08	-
BT_Q_ZJU_Singletons143951	71	12	14.33	2.51	-2.51328	4.26e-11	6.45e-10	-
BT_Q_ZJU_Singletons143884	262	92	52.88	19.28	-1.45562	7.8e-19	2.48e-17	-
BT_Q_ZJU_Singletons143714	122	42	24.62	8.8	-1.48426	9.22e-10	1.19e-08	-
BT_Q_ZJU_Singletons143706	37	10	7.47	2.1	-1.83072	0.000104688	0.000557584	-
BT_Q_ZJU_Singletons143205	19	60	3.83	12.57	1.71457	1.22e-06	1.02e-05	-
BT_Q_ZJU_Singletons143093	75	17	15.14	3.56	-2.08842	1.34e-09	1.69e-08	-
BT_Q_ZJU_Singletons143053	84	36	16.95	7.54	-1.16865	2.47e-05	0.000159047	gi|260801421|ref|XP_002595594.1|/1.22312e-25/hypothetical protein BRAFLDRAFT_200539 [Branchiostoma floridae]
BT_Q_ZJU_Singletons142850	501	151	101.11	31.64	-1.6761	4.24e-42	2.51e-40	-
BT_Q_ZJU_Singletons142648	117	41	23.61	8.59	-1.45867	3.27e-09	3.97e-08	-
BT_Q_ZJU_Singletons142330	40	10	8.07	2.1	-1.94218	2.64e-05	0.00016892	-
BT_Q_ZJU_Singletons1422	17	70	3.43	14.67	2.09659	3.11e-08	3.31e-07	-
BT_Q_ZJU_Singletons141935	78	14	15.74	2.93	-2.42546	1.21e-11	1.94e-10	-
BT_Q_ZJU_Singletons141741	571	263	115.24	55.11	-1.06426	1.19e-24	4.62e-23	-
BT_Q_ZJU_Singletons141728	348	82	70.24	17.18	-2.03156	3.89e-38	2.14e-36	-
BT_Q_ZJU_Singletons141572	6	28	1.21	5.87	2.27835	9.29e-05	0.000501927	-
BT_Q_ZJU_Singletons141275	294	81	59.34	16.97	-1.80602	5.72e-28	2.43e-26	-
BT_Q_ZJU_Singletons141184	140	45	28.26	9.43	-1.58343	5.97e-12	9.88e-11	-
BT_Q_ZJU_Singletons141089	85	16	17.16	3.35	-2.35682	3.36e-12	5.7e-11	-
BT_Q_ZJU_Singletons14104	73	25	14.73	5.24	-1.49112	2.13e-06	1.72e-05	-
BT_Q_ZJU_Singletons140874	76	21	15.34	4.4	-1.80172	3.1e-08	3.31e-07	-
BT_Q_ZJU_Singletons14087	108	52	21.8	10.9	-1	2.42e-05	0.000156288	-
BT_Q_ZJU_Singletons140782	32	240	6.46	50.29	2.96067	2.91e-12	4.99e-11	-
BT_Q_ZJU_Singletons140764	138	360	27.85	75.43	1.43746	9.68e-14	2.09e-12	-
BT_Q_ZJU_Singletons140763	145	3	29.26	0.63	-5.53743	2.2e-38	1.22e-36	-
BT_Q_ZJU_Singletons140617	286	113	57.72	23.68	-1.2854	3.64e-17	1.05e-15	-
BT_Q_ZJU_Singletons140418	190	29	38.35	6.08	-2.65708	3.94e-29	1.75e-27	-
BT_Q_ZJU_Singletons140249	394	189	79.52	39.6	-1.00582	4.49e-16	1.22e-14	-
BT_Q_ZJU_Singletons14020	115	28	23.21	5.87	-1.98331	3.24e-13	6.28e-12	gi|307190525|gb|EFN74522.1|/3.07363e-13/Mitochondrial import inner membrane translocase subunit Tim9 [Camponotus floridanus]
BT_Q_ZJU_Singletons140040	70	11	14.13	2.3	-2.61906	2.08e-11	3.25e-10	-
BT_Q_ZJU_Singletons139898	149	68	30.07	14.25	-1.07736	1.32e-07	1.29e-06	-
BT_Q_ZJU_Singletons139430	110	18	22.2	3.77	-2.55792	8.68e-17	2.46e-15	-
BT_Q_ZJU_Singletons13943	48	7	9.69	1.47	-2.72068	1.63e-08	1.8e-07	-
BT_Q_ZJU_Singletons139154	45	2	9.08	0.42	-4.43423	1.9e-11	2.98e-10	-
BT_Q_ZJU_Singletons139146	86	14	17.36	2.93	-2.56679	1.87e-13	3.81e-12	-
BT_Q_ZJU_Singletons139074	30	7	6.05	1.47	-2.04112	0.000182763	0.00088425	-
BT_Q_ZJU_Singletons139050	8	38	1.61	7.96	2.30571	9.12e-06	6.53e-05	-
BT_Q_ZJU_Singletons138624	4	44	0.81	9.22	3.50877	4.94e-05	0.000290156	gi|307181012|gb|EFN68786.1|/5.5919e-07/Scm-like with four MBT domains protein 1 [Camponotus floridanus]
BT_Q_ZJU_Singletons138460	65	159	13.12	33.32	1.34462	3.14e-11	4.85e-10	-
BT_Q_ZJU_Singletons13846	29	77	5.85	16.13	1.46324	9.03e-07	7.79e-06	gi|307198411|gb|EFN79353.1|/1.70653e-30/hypothetical protein EAI_09840 [Harpegnathos saltator]
BT_Q_ZJU_Singletons138397	87	30	17.56	6.29	-1.48116	2.53e-07	2.36e-06	-
BT_Q_ZJU_Singletons138292	146	68	29.47	14.25	-1.04829	3.28e-07	3.02e-06	-
BT_Q_ZJU_Singletons138226	94	33	18.97	6.91	-1.45696	1.22e-07	1.19e-06	-
BT_Q_ZJU_Singletons138206	15	67	3.03	14.04	2.21215	1e-07	9.97e-07	-
BT_Q_ZJU_Singletons13809	137	46	27.65	9.64	-1.52017	3.93e-11	5.97e-10	-
BT_Q_ZJU_Singletons138033	207	93	41.78	19.49	-1.10008	2.45e-10	3.39e-09	-
BT_Q_ZJU_Singletons138021	22	68	4.44	14.25	1.68233	3.3e-07	3.04e-06	-
BT_Q_ZJU_Singletons137890	44	158	8.88	33.11	1.89864	5.68e-14	1.29e-12	-
BT_Q_ZJU_Singletons137810	3	101	0.61	21.16	5.11639	7.77e-05	0.000434146	-
BT_Q_ZJU_Singletons137685	23	86	4.64	18.02	1.9574	8.89e-10	1.15e-08	-
BT_Q_ZJU_Singletons137572	148	67	29.87	14.04	-1.08915	1.13e-07	1.11e-06	-
BT_Q_ZJU_Singletons137432	46	11	9.28	2.3	-2.01249	3.99e-06	3.07e-05	-
BT_Q_ZJU_Singletons137316	77	29	15.54	6.08	-1.35384	5.91e-06	4.42e-05	-
BT_Q_ZJU_Singletons137165	52	13	10.49	2.72	-1.94734	1.53e-06	1.27e-05	-
BT_Q_ZJU_Singletons137121	34	7	6.86	1.47	-2.22239	2.56e-05	0.000164044	-
BT_Q_ZJU_Singletons136913	390	1039	78.71	217.71	1.46779	0	0	-
BT_Q_ZJU_Singletons136854	403	159	81.34	33.32	-1.28758	1.28e-23	4.76e-22	-
BT_Q_ZJU_Singletons13680	27	5	5.45	1.05	-2.37587	0.000102036	0.000545579	gi|241729581|ref|XP_002404605.1|/3.34018e-42/secreted protein [Ixodes scapularis]
BT_Q_ZJU_Singletons136614	866	193	174.78	40.44	-2.11169	4.82e-97	4.16e-95	-
BT_Q_ZJU_Singletons136608	47	14	9.49	2.93	-1.69551	3.31e-05	0.000203802	-
BT_Q_ZJU_Singletons136028	34	7	6.86	1.47	-2.22239	2.56e-05	0.000164114	-
BT_Q_ZJU_Singletons135749	120	52	24.22	10.9	-1.15187	5.9e-07	5.26e-06	-
BT_Q_ZJU_Singletons135476	13	65	2.62	13.62	2.37809	3.31e-07	3.03e-06	-
BT_Q_ZJU_Singletons13472	65	19	13.12	3.98	-1.72093	7.34e-07	6.39e-06	-
BT_Q_ZJU_Singletons134605	4	44	0.81	9.22	3.50877	4.94e-05	0.00028993	-
BT_Q_ZJU_Singletons134566	15	42	3.03	8.8	1.53819	0.000176788	0.000858919	-
BT_Q_ZJU_Singletons134533	39	9	7.87	1.89	-2.05798	1.66e-05	0.000111729	-
BT_Q_ZJU_Singletons134236	38	102	7.67	21.37	1.47829	1.16e-08	1.3e-07	-
BT_Q_ZJU_Singletons134190	152	43	30.68	9.01	-1.7677	8.9e-15	2.17e-13	-
BT_Q_ZJU_Singletons134177	63	124	12.72	25.98	1.0303	2.11e-06	1.7e-05	gi|242023286|ref|XP_002432066.1|/1.59121e-17/conserved hypothetical protein [Pediculus humanus corporis]
BT_Q_ZJU_Singletons133895	23	103	4.64	21.58	2.2175	7.13e-10	9.36e-09	-
BT_Q_ZJU_Singletons133860	49	15	9.89	3.14	-1.65521	3.04e-05	0.000188978	-
BT_Q_ZJU_Singletons1338	68	24	13.72	5.03	-1.44765	7.7e-06	5.57e-05	-
BT_Q_ZJU_Singletons133654	44	13	8.88	2.72	-1.70695	5.51e-05	0.000317703	-
BT_Q_ZJU_Singletons133492	2	28	0.4	5.87	3.87529	0.000119701	0.000605723	-
BT_Q_ZJU_Singletons133427	28	87	5.65	18.23	1.68999	6.57e-09	7.67e-08	-
BT_Q_ZJU_Singletons133312	280	77	56.51	16.13	-1.80876	9.21e-27	3.8e-25	-
BT_Q_ZJU_Singletons1330	1413	408	285.18	85.49	-1.73805	1.66e-121	1.55e-119	-
BT_Q_ZJU_Singletons13288	22	3	4.44	0.63	-2.81714	0.000128068	0.00064119	-
BT_Q_ZJU_Singletons132827	446	84	90.01	17.6	-2.35451	6.89e-58	4.78e-56	-
BT_Q_ZJU_Singletons132397	41	10	8.27	2.1	-1.9775	1.65e-05	0.00011146	-
BT_Q_ZJU_Singletons132300	15	54	3.03	11.32	1.90148	8.6e-07	7.44e-06	-
BT_Q_ZJU_Singletons132205	48	10	9.69	2.1	-2.20611	5.62e-07	5.01e-06	-
BT_Q_ZJU_Singletons131918	9	49	1.82	10.27	2.49643	3.47e-06	2.7e-05	-
BT_Q_ZJU_Singletons131762	4	25	0.81	5.24	2.69357	8.84e-05	0.000479572	-
BT_Q_ZJU_Singletons131527	408	196	82.34	41.07	-1.00351	1.54e-16	4.25e-15	-
BT_Q_ZJU_Singletons131525	135	46	27.25	9.64	-1.49915	8.56e-11	1.26e-09	-
BT_Q_ZJU_Singletons131434	62	21	12.51	4.4	-1.50751	1.1e-05	7.67e-05	-
BT_Q_ZJU_Singletons131344	79	32	15.94	6.71	-1.24827	1.62e-05	0.000109528	-
BT_Q_ZJU_Singletons130979	59	145	11.91	30.38	1.35095	1.98e-10	2.79e-09	-
BT_Q_ZJU_Singletons130818	61	19	12.31	3.98	-1.62899	3.98e-06	3.06e-05	-
BT_Q_ZJU_Singletons13065	65	140	13.12	29.34	1.1611	2.85e-08	3.06e-07	-
BT_Q_ZJU_Singletons130468	61	10	12.31	2.1	-2.55137	7.09e-10	9.37e-09	-
BT_Q_ZJU_Singletons130442	539	2	108.78	0.42	-8.01681	4.49e-154	4.46e-152	-
BT_Q_ZJU_Singletons130424	137	59	27.65	12.36	-1.1616	7.79e-08	7.87e-07	-
BT_Q_ZJU_Singletons130356	107	25	21.6	5.24	-2.04339	8.05e-13	1.48e-11	-
BT_Q_ZJU_Singletons13029	330	128	66.6	26.82	-1.31221	3.72e-20	1.24e-18	-
BT_Q_ZJU_Singletons130099	6	77	1.21	16.13	3.73667	1.81e-05	0.000120628	-
BT_Q_ZJU_Singletons129912	100	14	20.18	2.93	-2.78395	9.99e-17	2.83e-15	-
BT_Q_ZJU_Singletons129874	61	366	12.31	76.69	2.63921	9.33e-15	2.27e-13	-
BT_Q_ZJU_Singletons129694	130	49	26.24	10.27	-1.35333	3.7e-09	4.45e-08	-
BT_Q_ZJU_Singletons129517	164	61	33.1	12.78	-1.37294	2.08e-11	3.25e-10	-
BT_Q_ZJU_Singletons129486	21	2	4.24	0.42	-3.3356	5.22e-05	0.000302713	-
BT_Q_ZJU_Singletons129457	122	58	24.62	12.15	-1.01887	5.19e-06	3.92e-05	-
BT_Q_ZJU_Singletons128773	29	4	5.85	0.84	-2.79998	1e-05	7.12e-05	-
BT_Q_ZJU_Singletons128622	72	16	14.53	3.35	-2.1168	2.1e-09	2.61e-08	-
BT_Q_ZJU_Singletons128500	59	8	11.91	1.68	-2.82564	1.51e-10	2.15e-09	-
BT_Q_ZJU_Singletons12843	8	117	1.61	24.52	3.92883	6.07e-06	4.52e-05	gi|74273320|gb|ABA01328.1|/3.12055e-37/secreted cathepsin F [Teladorsagia circumcincta]
BT_Q_ZJU_Singletons12837	123	54	24.82	11.32	-1.13263	6.02e-07	5.3e-06	-
BT_Q_ZJU_Singletons12793	98	31	19.78	6.5	-1.60553	6.33e-09	7.4e-08	-
BT_Q_ZJU_Singletons127595	111	20	22.4	4.19	-2.41848	5.73e-16	1.54e-14	-
BT_Q_ZJU_Singletons127415	9	37	1.82	7.75	2.09026	1.76e-05	0.000118547	-
BT_Q_ZJU_Singletons12732	207	18	41.78	3.77	-3.47018	1.27e-40	7.4e-39	-
BT_Q_ZJU_Singletons127168	841	207	169.74	43.38	-1.96822	3.21e-86	2.63e-84	-
BT_Q_ZJU_Singletons126962	2	21	0.4	4.4	3.45943	0.0001439	0.000711958	-
BT_Q_ZJU_Singletons1264	1209	422	244.01	88.43	-1.46433	9.32e-82	7.49e-80	-
BT_Q_ZJU_Singletons126314	3324	1362	670.87	285.4	-1.23305	1.36e-170	1.39e-168	-
BT_Q_ZJU_Singletons1263	879	212	177.4	44.42	-1.99772	9.01e-92	7.6e-90	gi|239799279|dbj|BAH70568.1|/5.55925e-31/ACYPI002360 [Acyrthosiphon pisum]
BT_Q_ZJU_Singletons126266	392	900	79.12	188.59	1.25314	0	0	-
BT_Q_ZJU_Singletons126208	2	20	0.4	4.19	3.38888	0.000165327	0.000807913	-
BT_Q_ZJU_Singletons125562	89	26	17.96	5.45	-1.72046	6.26e-09	7.32e-08	-
BT_Q_ZJU_Singletons125489	525	1401	105.96	293.57	1.47018	0	0	-
BT_Q_ZJU_Singletons125165	36	125	7.27	26.19	1.84899	4.84e-13	9.12e-12	-
BT_Q_ZJU_Singletons124865	31	183	6.26	38.35	2.61499	5.2e-12	8.67e-11	-
BT_Q_ZJU_Singletons12472	78	29	15.74	6.08	-1.37229	4.09e-06	3.13e-05	-
BT_Q_ZJU_Singletons124719	86	175	17.36	36.67	1.07883	4.83e-09	5.73e-08	-
BT_Q_ZJU_Singletons124652	39	11	7.87	2.3	-1.77473	9.86e-05	0.000529293	-
BT_Q_ZJU_Singletons124576	82	32	16.55	6.71	-1.30245	5.63e-06	4.23e-05	-
BT_Q_ZJU_Singletons124451	40	93	8.07	19.49	1.27209	1.21e-06	1.02e-05	-
BT_Q_ZJU_Singletons124278	66	147	13.32	30.8	1.20934	4.2e-09	5.04e-08	-
BT_Q_ZJU_Singletons124271	7	29	1.41	6.08	2.10838	0.000132692	0.00066127	-
BT_Q_ZJU_Singletons12425	2	53	0.4	11.11	4.79572	0.000119424	0.000616508	gi|195123223|ref|XP_002006107.1|/1.47342e-31/GI20851 [Drosophila mojavensis]
BT_Q_ZJU_Singletons124034	73	148	14.73	31.01	1.07398	8.37e-08	8.44e-07	-
BT_Q_ZJU_Singletons12391	2	23	0.4	4.82	3.59096	0.000126316	0.000633676	-
BT_Q_ZJU_Singletons123477	160	37	32.29	7.75	-2.05882	1.22e-18	3.82e-17	-
BT_Q_ZJU_Singletons123448	8	57	1.61	11.94	2.89067	6.07e-06	4.49e-05	-
BT_Q_ZJU_Singletons1233	52	12	10.49	2.51	-2.06326	6e-07	5.3e-06	-
BT_Q_ZJU_Singletons1231	50	122	10.09	25.56	1.34096	6.66e-09	7.76e-08	-
BT_Q_ZJU_Singletons123067	210	91	42.38	19.07	-1.15208	3.64e-11	5.56e-10	-
BT_Q_ZJU_Singletons122931	69	21	13.93	4.4	-1.66262	6.28e-07	5.52e-06	-
BT_Q_ZJU_Singletons122693	751	3	151.57	0.63	-7.91042	8.38e-214	8.91e-212	-
BT_Q_ZJU_Singletons12246	324	117	65.39	24.52	-1.41511	4.76e-22	1.69e-20	-
BT_Q_ZJU_Singletons122451	165	34	33.3	7.12	-2.22557	5.36e-21	1.84e-19	-
BT_Q_ZJU_Singletons12245	59	17	11.91	3.56	-1.74222	2e-06	1.61e-05	-
BT_Q_ZJU_Singletons122440	3	21	0.61	4.4	2.85062	0.000186265	0.000900044	-
BT_Q_ZJU_Singletons122369	56	11	11.3	2.3	-2.29662	3.01e-08	3.21e-07	-
BT_Q_ZJU_Singletons122299	374	149	75.48	31.22	-1.27362	1.1e-21	3.85e-20	-
BT_Q_ZJU_Singletons122129	69	19	13.93	3.98	-1.80735	1.29e-07	1.26e-06	-
BT_Q_ZJU_Singletons12183	23	131	4.64	27.45	2.56461	7.13e-10	9.37e-09	gi|270001197|gb|EEZ97644.1|/2.84222e-86/hypothetical protein TcasGA2_TC016092 [Tribolium castaneum]
BT_Q_ZJU_Singletons121385	135	56	27.25	11.73	-1.21605	3.23e-08	3.43e-07	-
BT_Q_ZJU_Singletons121218	83	33	16.75	6.91	-1.2774	6.97e-06	5.09e-05	-
BT_Q_ZJU_Singletons121081	27	5	5.45	1.05	-2.37587	0.000102036	0.000545965	-
BT_Q_ZJU_Singletons120932	60	20	12.11	4.19	-1.53118	1.22e-05	8.49e-05	-
BT_Q_ZJU_Singletons12086	3	30	0.61	6.29	3.36618	7.81e-05	0.000428879	gi|153792114|ref|NP_001093267.1|/1.85998e-28/phosphatidylethanolamine binding protein isoform 2 [Bombyx mori]
BT_Q_ZJU_Singletons120791	5	58	1.01	12.15	3.58853	3.03e-05	0.000189242	-
BT_Q_ZJU_Singletons120658	123	44	24.82	9.22	-1.42866	2.29e-09	2.85e-08	-
BT_Q_ZJU_Singletons1205	227	96	45.81	20.12	-1.18703	1.81e-12	3.17e-11	-
BT_Q_ZJU_Singletons120102	978	1894	197.39	396.87	1.00762	2.11e-12	3.67e-11	-
BT_Q_ZJU_Singletons119813	24	66	4.84	13.83	1.51472	3.17e-06	2.5e-05	-
BT_Q_ZJU_Singletons11979	230	64	46.42	13.41	-1.79144	5.47e-22	1.94e-20	gi|242022223|ref|XP_002431540.1|/1.31952e-28/protein takeout precursor, putative [Pediculus humanus corporis]
BT_Q_ZJU_Singletons119378	8	36	1.61	7.54	2.2275	1.48e-05	0.000101285	-
BT_Q_ZJU_Singletons119333	80	16	16.15	3.35	-2.2693	4.16e-11	6.31e-10	-
BT_Q_ZJU_Singletons118733	2	24	0.4	5.03	3.65249	0.000123065	0.000619632	-
BT_Q_ZJU_Singletons118601	9	39	1.82	8.17	2.1664	8.54e-06	6.13e-05	-
BT_Q_ZJU_Singletons118591	33	8	6.66	1.68	-1.98706	0.000112322	0.000593642	-
BT_Q_ZJU_Singletons118101	408	2	82.34	0.42	-7.61506	6.16e-116	5.61e-114	-
BT_Q_ZJU_Singletons117821	986	97	199	20.33	-3.29109	4.9e-179	5.07e-177	-
BT_Q_ZJU_Singletons117375	22	3	4.44	0.63	-2.81714	0.000128068	0.000641403	-
BT_Q_ZJU_Singletons117290	127	54	25.63	11.32	-1.17896	1.64e-07	1.58e-06	-
BT_Q_ZJU_Singletons117189	146	58	29.47	12.15	-1.27829	2.22e-09	2.76e-08	-
BT_Q_ZJU_Singletons117188	3956	634	798.42	132.85	-2.58735	0	0	-
BT_Q_ZJU_Singletons116401	133	27	26.84	5.66	-2.24551	2.18e-17	6.35e-16	-
BT_Q_ZJU_Singletons116276	174	78	35.12	16.34	-1.10388	6.06e-09	7.1e-08	-
BT_Q_ZJU_Singletons11626	55	10	11.1	2.1	-2.4021	1.63e-08	1.8e-07	-
BT_Q_ZJU_Singletons116245	35	3	7.06	0.63	-3.48624	6.68e-08	6.79e-07	-
BT_Q_ZJU_Singletons11592	47	6	9.49	1.26	-2.91298	7.13e-09	8.26e-08	-
BT_Q_ZJU_Singletons115909	35	77	7.06	16.13	1.19201	2.75e-05	0.000175103	-
BT_Q_ZJU_Singletons115901	6	122	1.21	25.56	4.40081	1.81e-05	0.000120949	-
BT_Q_ZJU_Singletons11586	27	96	5.45	20.12	1.8843	1.07e-10	1.56e-09	-
BT_Q_ZJU_Singletons11565	45	7	9.08	1.47	-2.62688	8.29e-08	8.37e-07	gi|289740169|gb|ADD18832.1|/2.30698e-84/actin-related protein ARP2/3 complex subunit ARPC2 [Glossina morsitans morsitans]
BT_Q_ZJU_Singletons115432	51	16	10.29	3.35	-1.61901	2.77e-05	0.000176652	-
BT_Q_ZJU_Singletons115329	166	3	33.5	0.63	-5.73267	2.3e-44	1.42e-42	-
BT_Q_ZJU_Singletons115141	64	11	12.92	2.3	-2.4899	4.96e-10	6.61e-09	-
BT_Q_ZJU_Singletons114973	31	70	6.26	14.67	1.22863	4.21e-05	0.00025443	-
BT_Q_ZJU_Singletons11478	189	60	38.15	12.57	-1.6017	7.18e-16	1.91e-14	-
BT_Q_ZJU_Singletons114779	143	56	28.86	11.73	-1.29887	2.07e-09	2.58e-08	-
BT_Q_ZJU_Singletons114388	31	69	6.26	14.46	1.20783	6.03e-05	0.000345723	-
BT_Q_ZJU_Singletons113986	23	3	4.64	0.63	-2.8807	7.3e-05	0.000412053	-
BT_Q_ZJU_Singletons11394	68	146	13.72	30.59	1.15678	1.59e-08	1.76e-07	gi|124487938|gb|ABN12052.1|/7.82944e-09/cathepsin B endopeptidase-like protein [Maconellicoccus hirsutus]
BT_Q_ZJU_Singletons113657	13	42	2.62	8.8	1.74794	4.11e-05	0.000249571	-
BT_Q_ZJU_Singletons113314	91	39	18.37	8.17	-1.16894	1.13e-05	7.86e-05	-
BT_Q_ZJU_Singletons113079	48	144	9.69	30.17	1.63855	3.34e-13	6.46e-12	-
BT_Q_ZJU_Singletons113067	8	35	1.61	7.33	2.18675	2.09e-05	0.000136698	-
BT_Q_ZJU_Singletons113031	4	28	0.81	5.87	2.85737	5.62e-05	0.000323568	-
BT_Q_ZJU_Singletons112951	155	52	31.28	10.9	-1.52091	2e-12	3.49e-11	-
BT_Q_ZJU_Singletons112948	192	42	38.75	8.8	-2.13862	4.2e-23	1.53e-21	-
BT_Q_ZJU_Singletons112785	47	12	9.49	2.51	-1.91872	6.26e-06	4.6e-05	-
BT_Q_ZJU_Singletons112606	27	5	5.45	1.05	-2.37587	0.000102036	0.000545193	-
BT_Q_ZJU_Singletons112318	189	51	38.15	10.69	-1.83542	6.62e-19	2.12e-17	-
BT_Q_ZJU_Singletons112047	51	254	10.29	53.22	2.37073	0	0	-
BT_Q_ZJU_Singletons111844	152	28	30.68	5.87	-2.38587	4.82e-21	1.66e-19	-
BT_Q_ZJU_Singletons11184	55	10	11.1	2.1	-2.4021	1.63e-08	1.79e-07	-
BT_Q_ZJU_Singletons111370	198	85	39.96	17.81	-1.16587	8.85e-11	1.3e-09	-
BT_Q_ZJU_Singletons111325	2	35	0.4	7.33	4.19574	0.000119427	0.000608824	-
BT_Q_ZJU_Singletons111196	46	7	9.28	1.47	-2.65831	4.84e-08	5.07e-07	gi|157124993|ref|XP_001654200.1|/2.10088e-17/arp2/3 [Aedes aegypti]
BT_Q_ZJU_Singletons111013	97	35	19.58	7.33	-1.4175	1.39e-07	1.35e-06	-
BT_Q_ZJU_Singletons110938	160	71	32.29	14.88	-1.11771	1.76e-08	1.92e-07	-
BT_Q_ZJU_Singletons110861	138	47	27.85	9.85	-1.49948	5.21e-11	7.8e-10	-
BT_Q_ZJU_Singletons110530	385	108	77.7	22.63	-1.77968	1.87e-35	9.97e-34	-
BT_Q_ZJU_Singletons110213	39	4	7.87	0.84	-3.2279	3.34e-08	3.53e-07	-
BT_Q_ZJU_Singletons110086	29	4	5.85	0.84	-2.79998	1e-05	7.12e-05	-
BT_Q_ZJU_Singletons109918	440	148	88.8	31.01	-1.51783	2e-32	1.01e-30	-
BT_Q_ZJU_Singletons109706	346	108	69.83	22.63	-1.62561	2.22e-28	9.63e-27	-
BT_Q_ZJU_Singletons109631	13	43	2.62	9.01	1.78196	2.61e-05	0.000166746	-
BT_Q_ZJU_Singletons109101	58	20	11.71	4.19	-1.48272	2.71e-05	0.000172479	-
BT_Q_ZJU_Singletons108937	20	2	4.04	0.42	-3.26589	9.43e-05	0.000508856	-
BT_Q_ZJU_Singletons108832	175	20	35.32	4.19	-3.07546	4.29e-31	2.03e-29	-
BT_Q_ZJU_Singletons108801	84	21	16.95	4.4	-1.94571	8.52e-10	1.11e-08	-
BT_Q_ZJU_Singletons108732	87	261	17.56	54.69	1.63898	0	0	-
BT_Q_ZJU_Singletons108622	46	7	9.28	1.47	-2.65831	4.84e-08	5.07e-07	-
BT_Q_ZJU_Singletons108497	63	3	12.72	0.63	-4.3356	2.11e-15	5.35e-14	-
BT_Q_ZJU_Singletons10761	231	99	46.62	20.74	-1.16853	2.23e-12	3.87e-11	gi|242019026|ref|XP_002429967.1|/9.47046e-07/mitochondrial 50S ribosomal protein L37, putative [Pediculus humanus corporis]
BT_Q_ZJU_Singletons107400	538	225	108.58	47.15	-1.20343	4.73e-28	2.02e-26	gi|195062810|ref|XP_001996258.1|/3.13689e-10/GH22292 [Drosophila grimshawi]
BT_Q_ZJU_Singletons10720	30	5	6.05	1.05	-2.52655	2.1e-05	0.000137718	-
BT_Q_ZJU_Singletons107080	125	457	25.23	95.76	1.92428	0	0	-
BT_Q_ZJU_Singletons106983	58	14	11.71	2.93	-1.99877	2.35e-07	2.2e-06	-
BT_Q_ZJU_Singletons106822	393	95	79.32	19.91	-1.99419	6.94e-42	4.08e-40	-
BT_Q_ZJU_Singletons106624	43	6	8.68	1.26	-2.78427	6.59e-08	6.73e-07	-
BT_Q_ZJU_Singletons106544	16	74	3.23	15.51	2.26359	5.4e-08	5.59e-07	-
BT_Q_ZJU_Singletons106431	123	5	24.82	1.05	-4.56304	7.69e-30	3.5e-28	-
BT_Q_ZJU_Singletons106371	32	104	6.46	21.79	1.75406	7.32e-11	1.08e-09	-
BT_Q_ZJU_Singletons106069	491	101	99.1	21.16	-2.22755	1.62e-59	1.15e-57	-
BT_Q_ZJU_Singletons106050	462	6	93.24	1.26	-6.20945	9.26e-125	8.74e-123	-
BT_Q_ZJU_Singletons106024	10	58	2.02	12.15	2.58853	1.94e-06	1.57e-05	-
BT_Q_ZJU_Singletons106010	39	199	7.87	41.7	2.40561	1.39e-13	2.9e-12	-
BT_Q_ZJU_Singletons10588	75	156	15.14	32.69	1.11048	1.55e-08	1.73e-07	-
BT_Q_ZJU_Singletons105847	41	157	8.27	32.9	1.99213	1.41e-13	2.92e-12	-
BT_Q_ZJU_Singletons10584	196	381	39.56	79.84	1.01307	3.09e-14	7.22e-13	-
BT_Q_ZJU_Singletons10574	627	11	126.54	2.3	-5.78182	1.41e-164	1.43e-162	gi|226443348|ref|NP_001139851.1|/3.74726e-25/Thioredoxin domain-containing protein 12 [Salmo salar]
BT_Q_ZJU_Singletons10568	47	14	9.49	2.93	-1.69551	3.31e-05	0.000203636	-
BT_Q_ZJU_Singletons10531	78	154	15.74	32.27	1.03576	1.11e-07	1.1e-06	gi|156537731|ref|XP_001607966.1|/5.86033e-43/PREDICTED: similar to conserved hypothetical protein [Nasonia vitripennis]
BT_Q_ZJU_Singletons105038	170	24	34.31	5.03	-2.77	2.38e-27	1e-25	-
BT_Q_ZJU_Singletons104820	16	47	3.23	9.85	1.60859	4.13e-05	0.000250582	-
BT_Q_ZJU_Singletons104564	73	188	14.73	39.39	1.41907	0	0	-
BT_Q_ZJU_Singletons104547	571	224	115.24	46.94	-1.29575	4.15e-33	2.13e-31	-
BT_Q_ZJU_Singletons10434	273	96	55.1	20.12	-1.45342	1.6e-19	5.18e-18	-
BT_Q_ZJU_Singletons10414	45	97	9.08	20.33	1.16285	3.87e-06	2.98e-05	gi|110760074|ref|XP_624146.2|/7.89497e-156/PREDICTED: protein crooked neck [Apis mellifera]
BT_Q_ZJU_Singletons104034	543	3	109.59	0.63	-7.44255	2.75e-153	2.71e-151	-
BT_Q_ZJU_Singletons103910	486	2	98.09	0.42	-7.86757	1.23e-138	1.19e-136	-
BT_Q_ZJU_Singletons103855	50	13	10.09	2.72	-1.89125	3.84e-06	2.96e-05	-
BT_Q_ZJU_Singletons103819	18	127	3.63	26.61	2.87393	1.58e-08	1.75e-07	-
BT_Q_ZJU_Singletons103477	294	81	59.34	16.97	-1.80602	5.72e-28	2.43e-26	-
BT_Q_ZJU_Singletons102563	60	12	12.11	2.51	-2.27044	1.2e-08	1.35e-07	-
BT_Q_ZJU_Singletons102371	77	27	15.54	5.66	-1.45711	1.69e-06	1.39e-05	-
BT_Q_ZJU_Singletons102321	44	11	8.88	2.3	-1.94893	1.02e-05	7.23e-05	-
BT_Q_ZJU_Singletons102164	69	22	13.93	4.61	-1.59536	1.32e-06	1.1e-05	-
BT_Q_ZJU_Singletons101981	39	7	7.87	1.47	-2.42055	1.99e-06	1.6e-05	-
BT_Q_ZJU_Singletons101202	284	95	57.32	19.91	-1.52555	1.22e-21	4.28e-20	-
BT_Q_ZJU_Singletons101168	30	7	6.05	1.47	-2.04112	0.000182763	0.000884534	-
BT_Q_ZJU_Singletons101066	444	175	89.61	36.67	-1.28906	6.64e-26	2.7e-24	-
BT_Q_ZJU_Singletons100869	72	29	14.53	6.08	-1.25689	3.56e-05	0.000217719	-
BT_Q_ZJU_Singletons10083	3	30	0.61	6.29	3.36618	7.81e-05	0.000428723	-
BT_Q_ZJU_Singletons100750	38	86	7.67	18.02	1.2323	5.27e-06	3.98e-05	gi|239788871|dbj|BAH71093.1|/3.6182e-06/ACYPI003817 [Acyrthosiphon pisum]
BT_Q_ZJU_Singletons10069	656	2	132.4	0.42	-8.3003	3.51e-188	3.68e-186	-
BT_Q_ZJU_Singletons100612	2	19	0.4	3.98	3.3147	0.000205202	0.00098493	-
BT_Q_ZJU_Singletons100297	100	19	20.18	3.98	-2.34209	4.94e-14	1.13e-12	-
BT_Q_ZJU_Singletons10028	250	624	50.46	130.75	1.3736	1.07e-13	2.28e-12	-
BT_Q_ZJU_Singletons100271	52	9	10.49	1.89	-2.47256	2.39e-08	2.58e-07	-
BT_Q_ZJU_Singletons100105	65	10	13.12	2.1	-2.64331	8.4e-11	1.24e-09	-
BT_Q_ZJU_Singletons100086	3	27	0.61	5.66	3.21392	8.06e-05	0.000441271	-
BT_Q_ZJU_Cluster693	6	56	1.21	11.73	3.27712	1.81e-05	0.000120575	-
BT_Q_ZJU_Cluster627	97	35	19.58	7.33	-1.4175	1.39e-07	1.35e-06	-
BT_Q_ZJU_Cluster570	896	9	180.84	1.89	-6.58018	5.95e-245	6.51e-243	-
BT_Q_ZJU_Cluster1671	41	6	8.27	1.26	-2.71446	1.98e-07	1.87e-06	gi|193716042|ref|XP_001952289.1|/3.61763e-113/PREDICTED: cell division control protein 45 homolog [Acyrthosiphon pisum]
BT_Q_ZJU_Cluster1222	36	3	7.27	0.63	-3.52853	3.67e-08	3.85e-07	-
BT_B_ZJU_Singletons99984	80	35	16.15	7.33	-1.13965	5.56e-05	0.000320291	-
BT_B_ZJU_Singletons99956	2	51	0.4	10.69	4.74012	0.000119424	0.000613572	-
BT_B_ZJU_Singletons99921	5	80	1.01	16.76	4.05259	3.03e-05	0.000191139	gi|307200827|gb|EFN80880.1|/1.36948e-48/Uncharacterized protein C9E9.15 [Harpegnathos saltator]
BT_B_ZJU_Singletons99901	8	124	1.61	25.98	4.01227	6.07e-06	4.51e-05	gi|189014554|gb|ACD69513.1|/3.03677e-64/ubiquinone biosynthesis protein [Gryllus firmus]
BT_B_ZJU_Singletons99887	185	371	37.34	77.74	1.05794	0	0	gi|91088997|ref|XP_967529.1|/4.27691e-10/PREDICTED: similar to Cytochrome c oxidase copper chaperone [Tribolium castaneum]
BT_B_ZJU_Singletons99883	258	98	52.07	20.54	-1.34202	1.33e-16	3.69e-15	-
BT_B_ZJU_Singletons99864	72	148	14.53	31.01	1.0937	5.34e-08	5.57e-07	gi|307172378|gb|EFN63844.1|/2.0228e-60/DnaJ-like protein subfamily C member 2 [Camponotus floridanus]
BT_B_ZJU_Singletons99857	39	140	7.87	29.34	1.89843	1.4e-13	2.91e-12	gi|156544992|ref|XP_001608049.1|/2.47845e-50/PREDICTED: similar to leucine rich repeat (in flii) interacting protein [Nasonia vitripennis]
BT_B_ZJU_Singletons99838	216	53	43.59	11.11	-1.97214	2.08e-23	7.7e-22	-
BT_B_ZJU_Singletons99779	2	43	0.4	9.01	4.49346	0.000119424	0.000627663	-
BT_B_ZJU_Singletons99769	103	47	20.79	9.85	-1.07769	1.18e-05	8.19e-05	-
BT_B_ZJU_Singletons99766	172	52	34.71	10.9	-1.67102	2.1e-15	5.34e-14	-
BT_B_ZJU_Singletons99763	11	38	2.22	7.96	1.84221	5.33e-05	0.000308415	gi|292618978|ref|XP_694490.4|/3.00074e-08/PREDICTED: eukaryotic translation initiation factor 4 gamma 3-like [Danio rerio]
BT_B_ZJU_Singletons99762	412	173	83.15	36.25	-1.19774	1.07e-21	3.76e-20	gi|91088983|ref|XP_966918.1|/4.75754e-30/PREDICTED: similar to mitochondrial ribosomal protein S21 CG32854-PA [Tribolium castaneum]
BT_B_ZJU_Singletons99726	228	76	46.02	15.93	-1.53051	9.55e-18	2.85e-16	-
BT_B_ZJU_Singletons99724	5	117	1.01	24.52	4.60153	3.03e-05	0.000191299	gi|242010719|ref|XP_002426106.1|/5.32976e-74/glutathione-S-transferase theta, GST, putative [Pediculus humanus corporis]
BT_B_ZJU_Singletons99712	94	260	18.97	54.48	1.52201	0	0	gi|270011092|gb|EFA07540.1|/3.36946e-44/NADH dehydrogenase (ubiquinone) Fe-S protein 4 [Tribolium castaneum]
BT_B_ZJU_Singletons99616	25	66	5.05	13.83	1.45345	6.06e-06	4.53e-05	-
BT_B_ZJU_Singletons99603	5	83	1.01	17.39	4.10583	3.03e-05	0.000190344	gi|307212064|gb|EFN87947.1|/1.56145e-102/26S protease regulatory subunit 8 [Harpegnathos saltator]
BT_B_ZJU_Singletons99590	106	205	21.39	42.96	1.00606	2.22e-09	2.76e-08	gi|124487878|gb|ABN12022.1|/1.67214e-96/putative T-complex protein 1 subunit delta [Maconellicoccus hirsutus]
BT_B_ZJU_Singletons99582	4	40	0.81	8.38	3.37096	4.94e-05	0.000289731	gi|259016196|sp|P56202.2|CATW_HUMAN/5.51808e-07/RecName: Full=Cathepsin W; AltName: Full=Lymphopain; Flags: Precursor
BT_B_ZJU_Singletons99504	31	67	6.26	14.04	1.16531	0.000122075	0.000615264	-
BT_B_ZJU_Singletons99501	369	130	74.47	27.24	-1.45093	8.8e-26	3.56e-24	-
BT_B_ZJU_Singletons99487	904	7166	182.45	1501.57	3.0409	0	0	-
BT_B_ZJU_Singletons99485	74	30	14.94	6.29	-1.24805	3.07e-05	0.000190816	-
BT_B_ZJU_Singletons99409	33	93	6.66	19.49	1.54914	1.74e-08	1.9e-07	-
BT_B_ZJU_Singletons99394	243	89	49.04	18.65	-1.39478	1.4e-16	3.89e-15	-
BT_B_ZJU_Singletons99389	175	31	35.32	6.5	-2.44197	1.24e-24	4.79e-23	gi|308323993|gb|ADO29132.1|/1.80575e-47/dynactin subunit 6 [Ictalurus punctatus]
BT_B_ZJU_Singletons99376	332	36	67.01	7.54	-3.15174	5.49e-59	3.86e-57	-
BT_B_ZJU_Singletons99365	48	131	9.69	27.45	1.50224	5.77e-11	8.61e-10	gi|270012854|gb|EFA09302.1|/1.05543e-31/hypothetical protein TcasGA2_TC030596 [Tribolium castaneum]
BT_B_ZJU_Singletons99352	39	114	7.87	23.89	1.60197	1.56e-10	2.21e-09	gi|195037889|ref|XP_001990393.1|/1.57228e-11/GH19322 [Drosophila grimshawi]
BT_B_ZJU_Singletons99332	63	11	12.72	2.3	-2.46739	8.35e-10	1.09e-08	-
BT_B_ZJU_Singletons99313	452	172	91.23	36.04	-1.33991	7.39e-28	3.13e-26	-
BT_B_ZJU_Singletons99302	3	178	0.61	37.3	5.93422	7.77e-05	0.000434628	-
BT_B_ZJU_Singletons99267	45	93	9.08	19.49	1.10197	1.49e-05	0.000101471	gi|157126734|ref|XP_001654727.1|/1.69561e-42/sodium channel, auxiliary protein, putative [Aedes aegypti]
BT_B_ZJU_Singletons99254	176	50	35.52	10.48	-1.76099	8.23e-17	2.34e-15	-
BT_B_ZJU_Singletons99250	13	102	2.62	21.37	3.02795	3.31e-07	3.04e-06	gi|193598807|ref|XP_001951128.1|/2.05837e-64/PREDICTED: hypothetical protein LOC100169539 [Acyrthosiphon pisum]
BT_B_ZJU_Singletons99189	79	11	15.94	2.3	-2.79295	1.59e-13	3.28e-12	-
BT_B_ZJU_Singletons99167	76	335	15.34	70.2	2.19417	0	0	gi|312190375|dbj|BAJ33507.1|/1.34806e-60/vitellogenin [Trigonotylus caelestialium]
BT_B_ZJU_Singletons99085	8	78	1.61	16.34	3.34328	6.07e-06	4.51e-05	gi|193627258|ref|XP_001952556.1|/1.1452e-19/PREDICTED: nuclear transcription factor Y subunit beta-like [Acyrthosiphon pisum]
BT_B_ZJU_Singletons99054	105	30	21.19	6.29	-1.75225	1.57e-10	2.23e-09	-
BT_B_ZJU_Singletons99020	4	35	0.81	7.33	3.17782	4.95e-05	0.000289844	-
BT_B_ZJU_Singletons98999	10	39	2.02	8.17	2.01598	1.53e-05	0.000103944	-
BT_B_ZJU_Singletons98988	259	116	52.27	24.31	-1.10443	1.18e-12	2.12e-11	-
BT_B_ZJU_Singletons98960	4	56	0.81	11.73	3.85614	4.94e-05	0.0002914	gi|91077430|ref|XP_966364.1|/3.27465e-80/PREDICTED: similar to ATP-dependent RNA helicase [Tribolium castaneum]
BT_B_ZJU_Singletons98955	25	66	5.05	13.83	1.45345	6.06e-06	4.53e-05	gi|118088263|ref|XP_419593.2|/3.34372e-08/PREDICTED: hypothetical protein [Gallus gallus]
BT_B_ZJU_Singletons98897	613	262	123.72	54.9	-1.1722	1.67e-30	7.73e-29	-
BT_B_ZJU_Singletons98881	135	46	27.25	9.64	-1.49915	8.56e-11	1.26e-09	gi|156554152|ref|XP_001599414.1|/1.98652e-61/PREDICTED: similar to conserved hypothetical protein [Nasonia vitripennis]
BT_B_ZJU_Singletons98842	19	218	3.83	45.68	3.57615	8.54e-09	9.84e-08	-
BT_B_ZJU_Singletons98829	2	19	0.4	3.98	3.3147	0.000205202	0.000986184	-
BT_B_ZJU_Singletons98783	4	44	0.81	9.22	3.50877	4.94e-05	0.000290043	-
BT_B_ZJU_Singletons98732	119	56	24.02	11.73	-1.03403	5.28e-06	3.98e-05	-
BT_B_ZJU_Singletons98703	242	4	48.84	0.84	-5.86153	1.15e-64	8.42e-63	gi|157120726|ref|XP_001659742.1|/5.81885e-34/mitochondrial ribosomal protein, S18C, putative [Aedes aegypti]
BT_B_ZJU_Singletons98677	11	328	2.22	68.73	4.95231	1.08e-06	9.22e-06	gi|112983406|ref|NP_001037642.1|/1.12566e-29/nucleolar phosphoprotein [Bombyx mori]
BT_B_ZJU_Singletons98657	196	88	39.56	18.44	-1.1012	7.12e-10	9.4e-09	gi|242010901|ref|XP_002426196.1|/8.25178e-65/ubiquitin-conjugating enzyme E2 L3, putative [Pediculus humanus corporis]
BT_B_ZJU_Singletons98627	80	30	16.15	6.29	-1.3604	3.58e-06	2.78e-05	-
BT_B_ZJU_Singletons98614	4	27	0.81	5.66	2.80481	6.16e-05	0.00035269	-
BT_B_ZJU_Singletons98592	21	183	4.24	38.35	3.17709	2.47e-09	3.06e-08	-
BT_B_ZJU_Singletons98585	4	38	0.81	7.96	3.29677	4.94e-05	0.000289684	gi|270006246|gb|EFA02694.1|/4.15334e-69/hypothetical protein TcasGA2_TC008415 [Tribolium castaneum]
BT_B_ZJU_Singletons98574	9	40	1.82	8.38	2.20301	6.48e-06	4.74e-05	gi|307174061|gb|EFN64748.1|/6.60022e-83/Phosphoglycerate mutase 1 [Camponotus floridanus]
BT_B_ZJU_Singletons98536	37	10	7.47	2.1	-1.83072	0.000104688	0.000557781	gi|156538739|ref|XP_001608251.1|/8.72268e-11/PREDICTED: hypothetical protein [Nasonia vitripennis]
BT_B_ZJU_Singletons98496	59	192	11.91	40.23	1.7561	1.78e-15	4.58e-14	-
BT_B_ZJU_Singletons98491	337	654	68.02	137.04	1.01057	0	0	-
BT_B_ZJU_Singletons98444	3	23	0.61	4.82	2.98215	0.000110586	0.000585487	gi|219879810|ref|NP_001137380.1|/2.20204e-91/RNA polymerase II subunit 7 [Nasonia vitripennis]
BT_B_ZJU_Singletons98442	49	104	9.89	21.79	1.13962	2.48e-06	1.98e-05	-
BT_B_ZJU_Singletons98433	27	726	5.45	152.13	4.8029	5.92e-11	8.83e-10	gi|307185089|gb|EFN71288.1|/4.0693e-45/Cysteine dioxygenase type 1 [Camponotus floridanus]
BT_B_ZJU_Singletons98415	26	149	5.25	31.22	2.57208	1.1e-10	1.6e-09	-
BT_B_ZJU_Singletons98262	157	72	31.69	15.09	-1.07043	7.1e-08	7.21e-07	-
BT_B_ZJU_Singletons98261	144	48	29.06	10.06	-1.5304	9.82e-12	1.58e-10	-
BT_B_ZJU_Singletons98255	86	34	17.36	7.12	-1.28582	4.25e-06	3.25e-05	-
BT_B_ZJU_Singletons98225	17	89	3.43	18.65	2.4429	2.92e-08	3.14e-07	-
BT_B_ZJU_Singletons98182	114	26	23.01	5.45	-2.07793	7.76e-14	1.73e-12	-
BT_B_ZJU_Singletons98169	33	5	6.66	1.05	-2.66513	4.18e-06	3.2e-05	-
BT_B_ZJU_Singletons98154	6	51	1.21	10.69	3.14318	1.81e-05	0.000119992	gi|270003041|gb|EEZ99488.1|/1.17558e-33/hypothetical protein TcasGA2_TC000063 [Tribolium castaneum]
BT_B_ZJU_Singletons98145	5	51	1.01	10.69	3.40383	3.03e-05	0.000190265	-
BT_B_ZJU_Singletons98132	108	218	21.8	45.68	1.06723	9.31e-11	1.36e-09	gi|198419255|ref|XP_002121265.1|/3.52152e-14/PREDICTED: similar to LOC494863 protein [Ciona intestinalis]
BT_B_ZJU_Singletons98127	3	30	0.61	6.29	3.36618	7.81e-05	0.000429191	gi|307204979|gb|EFN83518.1|/2.87411e-24/Mediator of RNA polymerase II transcription subunit 24 [Harpegnathos saltator]
BT_B_ZJU_Singletons98070	23	58	4.64	12.15	1.38876	4.28e-05	0.000258327	-
BT_B_ZJU_Singletons98066	4	114	0.81	23.89	4.88234	4.94e-05	0.000290493	-
BT_B_ZJU_Singletons98040	32	73	6.46	15.3	1.24393	2.41e-05	0.000155759	-
BT_B_ZJU_Singletons98028	58	154	11.71	32.27	1.46245	3.27e-12	5.55e-11	gi|195061666|ref|XP_001996042.1|/1.6481e-32/GH14039 [Drosophila grimshawi]
BT_B_ZJU_Singletons98026	26	4	5.25	0.84	-2.64386	5.23e-05	0.000303185	-
BT_B_ZJU_Singletons98023	13	1154	2.62	241.81	6.52816	3.31e-07	3.03e-06	gi|195474781|ref|XP_002089668.1|/1.33578e-66/GE19217 [Drosophila yakuba]
BT_B_ZJU_Singletons98004	25	129	5.05	27.03	2.42021	2.05e-10	2.89e-09	-
BT_B_ZJU_Singletons97993	44	2	8.88	0.42	-4.4021	3.57e-11	5.46e-10	-
BT_B_ZJU_Singletons97957	10	54	2.02	11.32	2.48645	1.95e-06	1.57e-05	gi|154936819|emb|CAO85744.1|/1.53781e-06/glutathione S-transferase [Blattella germanica]
BT_B_ZJU_Singletons97941	66	28	13.32	5.87	-1.18216	0.000163451	0.000802641	gi|307211086|gb|EFN87329.1|/3.40519e-107/Arrestin-like protein [Harpegnathos saltator]
BT_B_ZJU_Singletons97895	9	388	1.82	81.3	5.48124	3.45e-06	2.69e-05	-
BT_B_ZJU_Singletons97843	147	69	29.67	14.46	-1.03694	3.79e-07	3.44e-06	-
BT_B_ZJU_Singletons97831	22	118	4.44	24.73	2.47763	1.33e-09	1.69e-08	-
BT_B_ZJU_Singletons97730	114	468	23.01	98.07	2.09155	3.35e-14	7.79e-13	-
BT_B_ZJU_Singletons97716	8	128	1.61	26.82	4.05818	6.07e-06	4.5e-05	-
BT_B_ZJU_Singletons97687	2436	549	491.65	115.04	-2.0955	6.23e-267	6.92e-265	gi|90820036|gb|ABD98775.1|/3.1027e-17/putative mitochondrial porin [Graphocephala atropunctata]
BT_B_ZJU_Singletons97669	17	54	3.43	11.32	1.72259	3.91e-06	3.01e-05	gi|307195049|gb|EFN77107.1|/6.42467e-39/Lamin Dm0 [Harpegnathos saltator]
BT_B_ZJU_Singletons97628	62	123	12.51	25.77	1.04261	1.88e-06	1.53e-05	gi|195120149|ref|XP_002004591.1|/1.40933e-54/GI20015 [Drosophila mojavensis]
BT_B_ZJU_Singletons97607	163	61	32.9	12.78	-1.3642	2.99e-11	4.62e-10	-
BT_B_ZJU_Singletons9759	41	10	8.27	2.1	-1.9775	1.65e-05	0.00011151	-
BT_B_ZJU_Singletons97582	2	40	0.4	8.38	4.38888	0.000119424	0.000612115	-
BT_B_ZJU_Singletons97545	2	67	0.4	14.04	5.1334	0.000119424	0.000616087	-
BT_B_ZJU_Singletons97540	60	19	12.11	3.98	-1.60536	6.02e-06	4.5e-05	-
BT_B_ZJU_Singletons97479	78	25	15.74	5.24	-1.5868	2.9e-07	2.68e-06	-
BT_B_ZJU_Singletons97456	96	15	19.38	3.14	-2.62573	3.27e-15	8.17e-14	-
BT_B_ZJU_Singletons97426	56	186	11.3	38.97	1.78604	0	0	gi|110766351|ref|XP_395869.3|/5.00171e-73/PREDICTED: microfibrillar-associated protein 1 [Apis mellifera]
BT_B_ZJU_Singletons97423	3	94	0.61	19.7	5.01324	7.77e-05	0.00042938	gi|189241236|ref|XP_972549.2|/4.12408e-35/PREDICTED: similar to RNA (guanine-9-)-methyltransferase domain-containing protein 1 homolog, mitochondrial [Tribolium castaneum]
BT_B_ZJU_Singletons97360	623	265	125.74	55.53	-1.1791	3e-31	1.44e-29	-
BT_B_ZJU_Singletons97351	51	18	10.29	3.77	-1.44861	0.000111312	0.000588713	gi|291238388|ref|XP_002739111.1|/5.17749e-30/PREDICTED: hypothetical protein [Saccoglossus kowalevskii]
BT_B_ZJU_Singletons97320	47	135	9.49	28.29	1.57581	5.62e-12	9.33e-11	-
BT_B_ZJU_Singletons97309	25	108	5.05	22.63	2.16388	2.05e-10	2.87e-09	gi|270013839|gb|EFA10287.1|/7.6311e-34/hypothetical protein TcasGA2_TC012491 [Tribolium castaneum]
BT_B_ZJU_Singletons97280	681	294	137.44	61.61	-1.15757	4.47e-33	2.28e-31	gi|156543993|ref|XP_001607385.1|/3.9812e-91/PREDICTED: similar to ubiquitin conjugating enzyme [Nasonia vitripennis]
BT_B_ZJU_Singletons97261	3	103	0.61	21.58	5.14474	7.77e-05	0.00043592	-
BT_B_ZJU_Singletons97258	2	34	0.4	7.12	4.15381	0.00011943	0.000608632	gi|170589802|ref|XP_001899662.1|/1.26663e-12/OV-16 antigen precursor [Brugia malayi]
BT_B_ZJU_Singletons97228	102	225	20.59	47.15	1.19531	3.2e-13	6.22e-12	-
BT_B_ZJU_Singletons97200	133	40	26.84	8.38	-1.67936	2.68e-12	4.61e-11	-
BT_B_ZJU_Singletons97192	22	145	4.44	30.38	2.77449	1.33e-09	1.68e-08	-
BT_B_ZJU_Singletons97180	47	12	9.49	2.51	-1.91872	6.26e-06	4.61e-05	-
BT_B_ZJU_Singletons97160	12	275	2.42	57.62	4.57349	6e-07	5.33e-06	gi|156541240|ref|XP_001600736.1|/6.02881e-76/PREDICTED: similar to proteasome beta 2 subunit-like protein [Nasonia vitripennis]
BT_B_ZJU_Singletons97137	5	306	1.01	64.12	5.98835	3.03e-05	0.000191379	-
BT_B_ZJU_Singletons97090	420	139	84.77	29.13	-1.54105	1.08e-31	5.25e-30	-
BT_B_ZJU_Singletons97068	24	56	4.84	11.73	1.27712	0.000164632	0.000807129	gi|301632601|ref|XP_002945370.1|/1.4743e-58/PREDICTED: acetolactate synthase isozyme 3 large subunit-like [Xenopus (Silurana) tropicalis]
BT_B_ZJU_Singletons97029	36	8	7.27	1.68	-2.11349	2.65e-05	0.000169485	gi|48105783|ref|XP_396002.1|/3.62291e-65/PREDICTED: DNA-directed RNA polymerase II subunit RPB9 [Apis mellifera]
BT_B_ZJU_Singletons97019	244	67	49.25	14.04	-1.81058	1.49e-23	5.51e-22	-
BT_B_ZJU_Singletons96991	108	51	21.8	10.69	-1.02807	1.57e-05	0.000106369	gi|72032358|ref|XP_799069.1|/2.99396e-64/PREDICTED: similar to conserved hypothetical protein [Strongylocentrotus purpuratus]
BT_B_ZJU_Singletons96984	7	35	1.41	7.33	2.37812	1.57e-05	0.00010643	gi|221135596|ref|XP_002171071.1|/4.80215e-46/PREDICTED: similar to heat shock protein DnaJ family protein [Hydra magnipapillata]
BT_B_ZJU_Singletons96958	103	348	20.79	72.92	1.81042	0	0	-
BT_B_ZJU_Singletons96955	4	23	0.81	4.82	2.57304	0.000171735	0.000835982	gi|194895314|ref|XP_001978227.1|/3.35659e-15/GG19486 [Drosophila erecta]
BT_B_ZJU_Singletons96953	5	166	1.01	34.78	5.10583	3.03e-05	0.000189713	-
BT_B_ZJU_Singletons96935	10	147	2.02	30.8	3.9305	1.94e-06	1.58e-05	-
BT_B_ZJU_Singletons96930	165	554	33.3	116.09	1.80165	0	0	gi|54289289|gb|AAV31928.1|/5.26904e-29/vitellogenin C [Ochlerotatus atropalpus]
BT_B_ZJU_Singletons96920	7	349	1.41	73.13	5.6967	1.06e-05	7.47e-05	gi|91085035|ref|XP_974101.1|/7.78276e-65/PREDICTED: similar to prohibitin [Tribolium castaneum]
BT_B_ZJU_Singletons96919	2	20	0.4	4.19	3.38888	0.000165327	0.000808698	gi|193582540|ref|XP_001946425.1|/9.32861e-58/PREDICTED: programmed cell death protein 4-like [Acyrthosiphon pisum]
BT_B_ZJU_Singletons96880	41	5	8.27	1.05	-2.9775	4.9e-08	5.13e-07	-
BT_B_ZJU_Singletons9687	38	7	7.67	1.47	-2.38341	3.34e-06	2.62e-05	-
BT_B_ZJU_Singletons96858	19	54	3.83	11.32	1.56346	1.67e-05	0.000112274	-
BT_B_ZJU_Singletons96843	71	225	14.33	47.15	1.71822	0	0	-
BT_B_ZJU_Singletons96784	533	150	107.57	31.43	-1.77506	2.79e-48	1.82e-46	-
BT_B_ZJU_Singletons96767	146	68	29.47	14.25	-1.04829	3.28e-07	3.02e-06	-
BT_B_ZJU_Singletons96708	3	72	0.61	15.09	4.62864	7.77e-05	0.00043175	-
BT_B_ZJU_Singletons96678	259	76	52.27	15.93	-1.71424	3.27e-23	1.19e-21	gi|242246942|ref|NP_001156235.1|/1.22801e-43/mitochondrial ribosomal protein S12-like [Acyrthosiphon pisum]
BT_B_ZJU_Singletons96648	3	132	0.61	27.66	5.50285	7.77e-05	0.000436082	-
BT_B_ZJU_Singletons96646	48	13	9.69	2.72	-1.83289	9.48e-06	6.77e-05	-
BT_B_ZJU_Singletons96523	29	64	5.85	13.41	1.1968	0.000127718	0.000639861	-
BT_B_ZJU_Singletons96509	2	36	0.4	7.54	4.23649	0.000119426	0.000609228	-
BT_B_ZJU_Singletons96453	63	146	12.72	30.59	1.26596	1.26e-09	1.61e-08	-
BT_B_ZJU_Singletons96447	189	781	38.15	163.65	2.10086	1.82e-13	3.71e-12	gi|118795048|ref|XP_321892.3|/6.6445e-58/AGAP001257-PA [Anopheles gambiae str. PEST]
BT_B_ZJU_Singletons96425	99	241	19.98	50.5	1.33773	0	0	gi|307168563|gb|EFN61621.1|/1.16012e-46/NEDD8-activating enzyme E1 regulatory subunit [Camponotus floridanus]
BT_B_ZJU_Singletons96420	19	62	3.83	12.99	1.76199	4.97e-07	4.45e-06	-
BT_B_ZJU_Singletons96417	6	35	1.21	7.33	2.59881	1.97e-05	0.000129465	-
BT_B_ZJU_Singletons96375	309	129	62.36	27.03	-1.20606	8.06e-17	2.3e-15	-
BT_B_ZJU_Singletons96341	3	22	0.61	4.61	2.91789	0.000137585	0.000684075	-
BT_B_ZJU_Singletons96340	29	73	5.85	15.3	1.38702	4.43e-06	3.37e-05	-
BT_B_ZJU_Singletons96331	40	117	8.07	24.52	1.60332	8.79e-11	1.29e-09	gi|242014196|ref|XP_002427779.1|/1.11126e-33/pdz domain protein arc, putative [Pediculus humanus corporis]
BT_B_ZJU_Singletons96245	134	27	27.04	5.66	-2.25622	1.33e-17	3.94e-16	-
BT_B_ZJU_Singletons96224	12	67	2.42	14.04	2.53646	6e-07	5.3e-06	-
BT_B_ZJU_Singletons96164	22	556	4.44	116.5	4.71363	1.33e-09	1.68e-08	gi|66501038|ref|XP_623954.1|/1.45456e-46/PREDICTED: translocon-associated protein subunit beta isoform 2 [Apis mellifera]
BT_B_ZJU_Singletons96162	92	260	18.57	54.48	1.55275	0	0	-
BT_B_ZJU_Singletons96157	721	259	145.52	54.27	-1.42299	1.85e-47	1.19e-45	gi|193683311|ref|XP_001947354.1|/2.52016e-59/PREDICTED: branched-chain-amino-acid aminotransferase, cytosolic-like [Acyrthosiphon pisum]
BT_B_ZJU_Singletons96146	60	195	12.11	40.86	1.75449	0	0	gi|242023696|ref|XP_002432267.1|/3.17325e-70/Kinesin heavy chain, putative [Pediculus humanus corporis]
BT_B_ZJU_Singletons96130	2	20	0.4	4.19	3.38888	0.000165327	0.000808436	-
BT_B_ZJU_Singletons96098	13	47	2.62	9.85	1.91056	4.22e-06	3.22e-05	-
BT_B_ZJU_Singletons96026	28	115	5.65	24.1	2.09271	3.19e-11	4.91e-10	-
BT_B_ZJU_Singletons96015	75	2069	15.14	433.54	4.83973	0	0	gi|307179543|gb|EFN67857.1|/5.64625e-56/Inositol monophosphatase [Camponotus floridanus]
BT_B_ZJU_Singletons95963	40	108	8.07	22.63	1.4876	3.69e-09	4.44e-08	-
BT_B_ZJU_Singletons95942	10	60	2.02	12.57	2.63756	1.94e-06	1.57e-05	-
BT_B_ZJU_Singletons95889	39	81	7.87	16.97	1.10855	4.9e-05	0.000292988	-
BT_B_ZJU_Singletons95888	5	94	1.01	19.7	4.28577	3.03e-05	0.000189792	gi|170055175|ref|XP_001863465.1|/3.36497e-13/vacuolar ATPase M9 [Culex quinquefasciatus]
BT_B_ZJU_Singletons95635	104	308	20.99	64.54	1.62049	0	0	-
BT_B_ZJU_Singletons95583	31	68	6.26	14.25	1.18673	8.6e-05	0.000468597	gi|281204768|gb|EFA78963.1|/1.18741e-07/hypothetical protein PPL_08431 [Polysphondylium pallidum PN500]
BT_B_ZJU_Singletons95534	17	47	3.43	9.85	1.52192	8.26e-05	0.000452303	gi|242021756|ref|XP_002431309.1|/1.8066e-56/DEAD box ATP-dependent RNA helicase, putative [Pediculus humanus corporis]
BT_B_ZJU_Singletons95480	3	166	0.61	34.78	5.8333	7.77e-05	0.000433184	gi|307205423|gb|EFN83764.1|/1.57245e-20/Protein lin-52-like protein [Harpegnathos saltator]
BT_B_ZJU_Singletons95458	497	1052	100.31	220.44	1.13592	1.57e-13	3.23e-12	-
BT_B_ZJU_Singletons95416	12	77	2.42	16.13	2.73667	6e-07	5.31e-06	-
BT_B_ZJU_Singletons95380	7315	2233	1476.36	467.91	-1.65774	0	0	-
BT_B_ZJU_Singletons95259	11	365	2.22	76.48	5.10645	1.08e-06	9.23e-06	gi|156541188|ref|XP_001599196.1|/7.83763e-09/PREDICTED: similar to ENSANGP00000014147 [Nasonia vitripennis]
BT_B_ZJU_Singletons95258	11	55	2.22	11.52	2.37551	1.09e-06	9.25e-06	-
BT_B_ZJU_Singletons95249	135	55	27.25	11.52	-1.24212	1.9e-08	2.07e-07	-
BT_B_ZJU_Singletons9521	33	1954	6.66	409.44	5.94199	1.65e-12	2.93e-11	-
BT_B_ZJU_Singletons95197	2	19	0.4	3.98	3.3147	0.000205202	0.000983992	-
BT_B_ZJU_Singletons95176	3	25	0.61	5.24	3.10269	8.75e-05	0.00047557	gi|92430141|gb|ABE77334.1|/2.97707e-52/histone variant H2A.Z [Hydroides elegans]
BT_B_ZJU_Singletons95163	3	48	0.61	10.06	4.04368	7.77e-05	0.000431274	-
BT_B_ZJU_Singletons95149	3	52	0.61	10.9	4.15938	7.77e-05	0.000432705	gi|307198049|gb|EFN79102.1|/1.13343e-60/Putative deoxyribonuclease TATDN1 [Harpegnathos saltator]
BT_B_ZJU_Singletons95128	107	314	21.6	65.8	1.60706	0	0	-
BT_B_ZJU_Singletons95049	68	133	13.72	27.87	1.02243	1.08e-06	9.19e-06	-
BT_B_ZJU_Singletons95012	27	93	5.45	19.49	1.83841	2.55e-10	3.53e-09	gi|270013922|gb|EFA10370.1|/1.40216e-15/hypothetical protein TcasGA2_TC012601 [Tribolium castaneum]
BT_B_ZJU_Singletons94993	8	328	1.61	68.73	5.41581	6.07e-06	4.51e-05	-
BT_B_ZJU_Singletons94901	2	30	0.4	6.29	3.97499	0.0001195	0.000606329	gi|156545704|ref|XP_001604698.1|/2.93442e-13/PREDICTED: hypothetical protein [Nasonia vitripennis]
BT_B_ZJU_Singletons94873	19	73	3.83	15.3	1.99812	1.12e-08	1.26e-07	-
BT_B_ZJU_Singletons94860	10	83	2.02	17.39	3.10583	1.94e-06	1.57e-05	-
BT_B_ZJU_Singletons9479	65	16	13.12	3.35	-1.96953	5.74e-08	5.91e-07	-
BT_B_ZJU_Singletons94674	311	131	62.77	27.45	-1.19327	1.17e-16	3.28e-15	-
BT_B_ZJU_Singletons94673	3	92	0.61	19.28	4.98215	7.77e-05	0.000430483	gi|156547221|ref|XP_001604648.1|/2.39847e-12/PREDICTED: hypothetical protein [Nasonia vitripennis]
BT_B_ZJU_Singletons94616	986	225	199	47.15	-2.07744	5.33e-108	4.77e-106	-
BT_B_ZJU_Singletons94603	9	42	1.82	8.8	2.27357	4.51e-06	3.43e-05	gi|193652460|ref|XP_001949757.1|/4.84394e-58/PREDICTED: n-acetyltransferase 10-like [Acyrthosiphon pisum]
BT_B_ZJU_Singletons94527	657	260	132.6	54.48	-1.28328	2.66e-37	1.45e-35	gi|66519504|ref|XP_624674.1|/8.41439e-47/PREDICTED: translocon-associated protein subunit gamma-like [Apis mellifera]
BT_B_ZJU_Singletons94444	576	160	116.25	33.53	-1.79371	8.85e-53	5.91e-51	-
BT_B_ZJU_Singletons94414	2	58	0.4	12.15	4.92481	0.000119424	0.000614618	-
BT_B_ZJU_Singletons94353	8	43	1.61	9.01	2.48447	6.27e-06	4.61e-05	-
BT_B_ZJU_Singletons94344	31	82	6.26	17.18	1.4565	4.28e-07	3.85e-06	gi|156554908|ref|XP_001603368.1|/6.90728e-22/PREDICTED: similar to conserved hypothetical protein [Nasonia vitripennis]
BT_B_ZJU_Singletons94270	126	52	25.43	10.9	-1.2222	8.1e-08	8.18e-07	-
BT_B_ZJU_Singletons94186	475	974	95.87	204.09	1.09005	1e-12	1.81e-11	-
BT_B_ZJU_Singletons94120	2	166	0.4	34.78	6.44211	0.000119424	0.000617352	-
BT_B_ZJU_Singletons94113	2	25	0.4	5.24	3.71149	0.000121343	0.000611776	gi|307193764|gb|EFN76445.1|/5.59091e-53/U1 small nuclear ribonucleoprotein 70 kDa [Harpegnathos saltator]
BT_B_ZJU_Singletons94095	36	280	7.27	58.67	3.0126	3.67e-13	7.05e-12	-
BT_B_ZJU_Singletons94068	136	63	27.45	13.2	-1.05627	7.14e-07	6.23e-06	-
BT_B_ZJU_Singletons94030	48	14	9.69	2.93	-1.7256	2.15e-05	0.000140239	-
BT_B_ZJU_Singletons94024	18	72	3.63	15.09	2.05555	1.76e-08	1.92e-07	-
BT_B_ZJU_Singletons93989	17	252	3.43	52.8	3.94426	2.92e-08	3.14e-07	-
BT_B_ZJU_Singletons93985	529	179	106.77	37.51	-1.50916	2.4e-38	1.33e-36	-
BT_B_ZJU_Singletons93972	3	149	0.61	31.22	5.67752	7.77e-05	0.000436244	gi|91083615|ref|XP_969779.1|/2.73823e-28/PREDICTED: similar to AGAP002658-PA [Tribolium castaneum]
BT_B_ZJU_Singletons93950	2	21	0.4	4.4	3.45943	0.0001439	0.000712191	-
BT_B_ZJU_Singletons93905	10	38	2.02	7.96	1.97841	2.38e-05	0.000154075	-
BT_B_ZJU_Singletons93880	974	308	196.58	64.54	-1.60685	1.27e-75	9.91e-74	-
BT_B_ZJU_Singletons93804	5	72	1.01	15.09	3.90117	3.03e-05	0.0001909	-
BT_B_ZJU_Singletons93774	241	113	48.64	23.68	-1.03847	7.05e-11	1.05e-09	-
BT_B_ZJU_Singletons93722	255	690	51.47	144.58	1.49006	0	0	-
BT_B_ZJU_Singletons93685	14	91	2.83	19.07	2.75243	1.81e-07	1.73e-06	gi|223647854|gb|ACN10685.1|/2.00178e-09/Proactivator polypeptide precursor [Salmo salar]
BT_B_ZJU_Singletons93648	195	1655	39.36	346.79	3.13926	7.33e-14	1.63e-12	gi|170029346|ref|XP_001842554.1|/2.26241e-08/conserved hypothetical protein [Culex quinquefasciatus]
BT_B_ZJU_Singletons93565	25	71	5.05	14.88	1.55902	7.68e-07	6.68e-06	-
BT_B_ZJU_Singletons93515	81	30	16.35	6.29	-1.37816	2.47e-06	1.97e-05	gi|239790055|dbj|BAH71613.1|/4.04353e-39/ACYPI006634 [Acyrthosiphon pisum]
BT_B_ZJU_Singletons93496	11	137	2.22	28.71	3.69292	1.08e-06	9.21e-06	gi|157104500|ref|XP_001648436.1|/1.64928e-24/Niemann-Pick Type C-2, putative [Aedes aegypti]
BT_B_ZJU_Singletons93495	310	87	62.57	18.23	-1.77916	7.66e-29	3.37e-27	-
BT_B_ZJU_Singletons93460	100	31	20.18	6.5	-1.63441	2.79e-09	3.41e-08	-
BT_B_ZJU_Singletons93457	207	67	41.78	14.04	-1.57327	7.57e-17	2.16e-15	-
BT_B_ZJU_Singletons93445	2	168	0.4	35.2	6.45943	0.000119424	0.00061693	-
BT_B_ZJU_Singletons93437	162	78	32.7	16.34	-1.00088	2.24e-07	2.11e-06	-
BT_B_ZJU_Singletons93424	5	73	1.01	15.3	3.9211	3.03e-05	0.000190028	gi|195576529|ref|XP_002078128.1|/2.13695e-64/GD23288 [Drosophila simulans]
BT_B_ZJU_Singletons93416	2	42	0.4	8.8	4.45943	0.000119424	0.000620965	-
BT_B_ZJU_Singletons93413	4	27	0.81	5.66	2.80481	6.16e-05	0.000352823	-
BT_B_ZJU_Singletons93399	157	48	31.69	10.06	-1.6554	5.21e-14	1.19e-12	-
BT_B_ZJU_Singletons93383	8	53	1.61	11.11	2.78673	6.07e-06	4.49e-05	-
BT_B_ZJU_Singletons93382	8	97	1.61	20.33	3.65848	6.07e-06	4.5e-05	-
BT_B_ZJU_Singletons93308	172	43	34.71	9.01	-1.94575	1.26e-18	3.94e-17	gi|307202125|gb|EFN81625.1|/1.40406e-52/DNA-directed RNA polymerase II subunit RPB3 [Harpegnathos saltator]
BT_B_ZJU_Singletons93259	365	159	73.67	33.32	-1.14469	3.71e-18	1.12e-16	-
BT_B_ZJU_Singletons93215	117	56	23.61	11.73	-1.0092	9.57e-06	6.82e-05	-
BT_B_ZJU_Singletons93210	8	30	1.61	6.29	1.966	0.000193735	0.000934044	-
BT_B_ZJU_Singletons93185	2	121	0.4	25.35	5.98584	0.000119424	0.000627881	-
BT_B_ZJU_Singletons93173	71	17	14.33	3.56	-2.00909	8.86e-09	1.01e-07	-
BT_B_ZJU_Singletons93127	2	33	0.4	6.91	4.11061	0.000119435	0.000607633	-
BT_B_ZJU_Singletons93091	7	680	1.41	142.49	6.65902	1.06e-05	7.46e-05	-
BT_B_ZJU_Singletons93077	2	61	0.4	12.78	4.99774	0.000119424	0.000623756	-
BT_B_ZJU_Singletons93030	104	45	20.99	9.43	-1.15437	3.26e-06	2.57e-05	-
BT_B_ZJU_Singletons92984	64	220	12.92	46.1	1.83516	0	0	-
BT_B_ZJU_Singletons92962	18	101	3.63	21.16	2.5433	1.58e-08	1.75e-07	gi|4768844|gb|AAD29640.1|AF117272_1/1.41173e-14/O-crystallin [Enteroctopus dofleini]
BT_B_ZJU_Singletons92933	37	118	7.47	24.73	1.72708	6.55e-12	1.07e-10	gi|307208691|gb|EFN85981.1|/7.03645e-27/hypothetical protein EAI_07906 [Harpegnathos saltator]
BT_B_ZJU_Singletons92916	4	185	0.81	38.77	5.58088	4.94e-05	0.000294853	-
BT_B_ZJU_Singletons92915	1327	275	267.82	57.62	-2.21662	6.57e-157	6.57e-155	gi|91090704|ref|XP_974824.1|/1.20024e-26/PREDICTED: similar to diazepam binding inhibitor, putative [Tribolium castaneum]
BT_B_ZJU_Singletons92911	243	63	49.04	13.2	-1.89342	7.76e-25	3.02e-23	-
BT_B_ZJU_Singletons92909	80	35	16.15	7.33	-1.13965	5.56e-05	0.000320535	-
BT_B_ZJU_Singletons92906	28	6	5.65	1.26	-2.16483	0.000180316	0.000874372	gi|51701719|sp|O18783.1|PLMN_MACEU/4.89555e-12/RecName: Full=Plasminogen; Contains: RecName: Full=Plasmin heavy chain A; Contains: RecName: Full=Activation peptide; Contains: RecName: Full=Plasmin heavy chain A, short form; Contains: RecName: Full=Plasmin light chain B; Flags: Precursor
BT_B_ZJU_Singletons92898	86	35	17.36	7.33	-1.24388	7.41e-06	5.38e-05	-
BT_B_ZJU_Singletons92890	73	143	14.73	29.96	1.02428	4.04e-07	3.65e-06	-
BT_B_ZJU_Singletons92833	58	283	11.71	59.3	2.34029	0	0	-
BT_B_ZJU_Singletons92766	180	566	36.33	118.6	1.70687	1.91e-13	3.88e-12	-
BT_B_ZJU_Singletons92761	9	43	1.82	9.01	2.30759	4.07e-06	3.12e-05	-
BT_B_ZJU_Singletons92732	176	81	35.52	16.97	-1.06565	1.31e-08	1.47e-07	-
BT_B_ZJU_Singletons92730	51	11	10.29	2.3	-2.16154	3.6e-07	3.28e-06	-
BT_B_ZJU_Singletons92699	11	54	2.22	11.32	2.35024	1.1e-06	9.3e-06	-
BT_B_ZJU_Singletons92622	100	34	20.18	7.12	-1.50298	2.31e-08	2.5e-07	-
BT_B_ZJU_Singletons92569	55	350	11.1	73.34	2.72404	0	0	-
BT_B_ZJU_Singletons92565	65	544	13.12	113.99	3.11907	0	0	-
BT_B_ZJU_Singletons92555	37	394	7.47	82.56	3.46626	2.46e-13	4.88e-12	gi|158297847|ref|XP_001689079.1|/6.91718e-32/AGAP004793-PB [Anopheles gambiae str. PEST]
BT_B_ZJU_Singletons92545	278	913	56.11	191.31	1.76958	5.8e-14	1.32e-12	-
BT_B_ZJU_Singletons92529	109	31	22	6.5	-1.75899	6.26e-11	9.32e-10	gi|156541244|ref|XP_001600833.1|/2.01259e-31/PREDICTED: similar to Ornithine decarboxylase antizyme (ODC-Az), partial [Nasonia vitripennis]
BT_B_ZJU_Singletons92486	3	39	0.61	8.17	3.74345	7.77e-05	0.000428761	-
BT_B_ZJU_Singletons92432	32	114	6.46	23.89	1.8868	3.61e-12	6.1e-11	gi|157126319|ref|XP_001654592.1|/2.21978e-59/DEAD box ATP-dependent RNA helicase [Aedes aegypti]
BT_B_ZJU_Singletons92295	149	54	30.07	11.32	-1.40945	7.21e-11	1.07e-09	-
BT_B_ZJU_Singletons92285	33	125	6.66	26.19	1.97542	1.66e-12	2.93e-11	gi|270000480|gb|ACZ58086.1|/7.28496e-07/odorant binding protein 14 [Adelphocoris lineolatus]
BT_B_ZJU_Singletons92282	102	205	20.59	42.96	1.06105	4.08e-10	5.49e-09	gi|147905712|ref|NP_001088716.1|/5.94566e-17/nucleoside diphosphate-linked moiety X motif 19, mitochondrial precursor [Xenopus laevis]
BT_B_ZJU_Singletons92278	4	68	0.81	14.25	4.1369	4.94e-05	0.000293001	-
BT_B_ZJU_Singletons92164	175	54	35.32	11.32	-1.64161	2.71e-15	6.85e-14	-
BT_B_ZJU_Singletons92049	63	21	12.72	4.4	-1.53152	7.36e-06	5.34e-05	-
BT_B_ZJU_Singletons92048	3	48	0.61	10.06	4.04368	7.77e-05	0.000434467	-
BT_B_ZJU_Singletons91950	26	1271	5.25	266.33	5.66475	1.1e-10	1.6e-09	-
BT_B_ZJU_Singletons91906	47	144	9.49	30.17	1.66863	8.82e-14	1.94e-12	-
BT_B_ZJU_Singletons91824	1585	414	319.89	86.75	-1.88264	1.14e-151	1.12e-149	-
BT_B_ZJU_Singletons91791	7	54	1.41	11.32	3.00511	1.06e-05	7.42e-05	-
BT_B_ZJU_Singletons91790	236	608	47.63	127.4	1.41942	3.2e-13	6.21e-12	gi|156543298|ref|XP_001601952.1|/4.91138e-35/PREDICTED: similar to GA10597-PA [Nasonia vitripennis]
BT_B_ZJU_Singletons91786	80	195	16.15	40.86	1.33916	1.01e-13	2.16e-12	-
BT_B_ZJU_Singletons91750	12	157	2.42	32.9	3.76501	6e-07	5.31e-06	gi|110671468|gb|ABG81985.1|/3.91869e-08/putative fatty acid binding protein [Diaphorina citri]
BT_B_ZJU_Singletons91671	2	40	0.4	8.38	4.38888	0.000119424	0.000625703	-
BT_B_ZJU_Singletons91601	258	53	52.07	11.11	-2.22859	4.57e-32	2.29e-30	-
BT_B_ZJU_Singletons91488	6	79	1.21	16.55	3.77375	1.81e-05	0.000121218	gi|169219461|dbj|BAG12118.1|/2.46781e-31/vitellogenin [Lethocerus deyrollei]
BT_B_ZJU_Singletons91468	2	98	0.4	20.54	5.68229	0.000119424	0.000612323	-
BT_B_ZJU_Singletons91452	185	77	37.34	16.13	-1.21098	1.07e-10	1.55e-09	gi|118790431|ref|XP_318578.3|/8.17722e-43/AGAP009567-PA [Anopheles gambiae str. PEST]
BT_B_ZJU_Singletons91430	165	71	33.3	14.88	-1.16215	3.55e-09	4.28e-08	-
BT_B_ZJU_Singletons91411	5	247	1.01	51.76	5.67941	3.03e-05	0.00019106	-
BT_B_ZJU_Singletons91401	24	114	4.84	23.89	2.30333	3.82e-10	5.18e-09	gi|156619401|gb|ABU88380.1|/4.51832e-17/serine carboxypeptidase SCP-2 [Triatoma brasiliensis]
BT_B_ZJU_Singletons91327	5	85	1.01	17.81	4.14026	3.03e-05	0.00019162	-
BT_B_ZJU_Singletons9125	13	86	2.62	18.02	2.78196	3.31e-07	3.04e-06	gi|239790499|dbj|BAH71807.1|/1.85906e-44/ACYPI005577 [Acyrthosiphon pisum]
BT_B_ZJU_Singletons91156	5	73	1.01	15.3	3.9211	3.03e-05	0.000189477	-
BT_B_ZJU_Singletons91153	30	332	6.05	69.57	3.52346	9.43e-12	1.52e-10	-
BT_B_ZJU_Singletons9112	7	457	1.41	95.76	6.08566	1.06e-05	7.47e-05	-
BT_B_ZJU_Singletons91104	6	82	1.21	17.18	3.82765	1.81e-05	0.000120256	-
BT_B_ZJU_Singletons91096	2678	5329	540.49	1116.64	1.04682	0	0	gi|48094605|ref|XP_394221.1|/9.79576e-20/PREDICTED: glucose dehydrogenase [acceptor] [Apis mellifera]
BT_B_ZJU_Singletons91085	79	26	15.94	5.45	-1.54832	3.92e-07	3.55e-06	gi|238814357|ref|NP_001154940.1|/7.18947e-63/fizzy [Nasonia vitripennis]
BT_B_ZJU_Singletons90984	2	38	0.4	7.96	4.3147	0.000119425	0.00061046	-
BT_B_ZJU_Singletons90955	126	60	25.43	12.57	-1.01655	3.79e-06	2.93e-05	gi|46561748|gb|AAT01079.1|/2.04264e-41/putative delta-9 desaturase 1 [Homalodisca vitripennis]
BT_B_ZJU_Singletons90949	26	92	5.25	19.28	1.87672	2.46e-10	3.41e-09	-
BT_B_ZJU_Singletons90940	3	46	0.61	9.64	3.98215	7.77e-05	0.000432545	-
BT_B_ZJU_Singletons90871	64	24	12.92	5.03	-1.36098	3.49e-05	0.000214459	-
BT_B_ZJU_Singletons90825	110	298	22.2	62.44	1.49191	0	0	-
BT_B_ZJU_Singletons90795	19	253	3.83	53.01	3.79085	8.54e-09	9.84e-08	-
BT_B_ZJU_Singletons90748	15	47	3.03	9.85	1.70081	1.98e-05	0.00013037	-
BT_B_ZJU_Singletons90718	28	162	5.65	33.95	2.58709	3.19e-11	4.92e-10	-
BT_B_ZJU_Singletons90669	72	149	14.53	31.22	1.10344	3.86e-08	4.05e-07	-
BT_B_ZJU_Singletons90657	26	87	5.25	18.23	1.79593	1.5e-09	1.88e-08	-
BT_B_ZJU_Singletons90495	142	48	28.66	10.06	-1.51041	2.15e-11	3.34e-10	-
BT_B_ZJU_Singletons90428	3	72	0.61	15.09	4.62864	7.77e-05	0.000433024	-
BT_B_ZJU_Singletons90398	101	38	20.38	7.96	-1.35631	1.99e-07	1.89e-06	-
BT_B_ZJU_Singletons90366	2	19	0.4	3.98	3.3147	0.000205202	0.00098587	-
BT_B_ZJU_Singletons90178	5	25	1.01	5.24	2.37521	0.000158247	0.000778608	-
BT_B_ZJU_Singletons90157	2	23	0.4	4.82	3.59096	0.000126316	0.000633255	-
BT_B_ZJU_Singletons90107	3	53	0.61	11.11	4.18691	7.77e-05	0.000434789	-
BT_B_ZJU_Singletons90028	21	51	4.24	10.69	1.33413	0.000200638	0.000965478	-
BT_B_ZJU_Singletons89975	99	44	19.98	9.22	-1.11572	1e-05	7.11e-05	-
BT_B_ZJU_Singletons89943	46	89	9.28	18.65	1.00698	8.35e-05	0.000455793	-
BT_B_ZJU_Singletons89891	42	10	8.48	2.1	-2.01367	1.03e-05	7.32e-05	-
BT_B_ZJU_Singletons89764	166	62	33.5	12.99	-1.36676	1.83e-11	2.88e-10	-
BT_B_ZJU_Singletons89731	604	135	121.9	28.29	-2.10733	4.77e-68	3.62e-66	-
BT_B_ZJU_Singletons89624	21	123	4.24	25.77	2.60356	2.47e-09	3.05e-08	-
BT_B_ZJU_Singletons89589	17	83	3.43	17.39	2.34198	2.92e-08	3.13e-07	-
BT_B_ZJU_Singletons89575	78	181	15.74	37.93	1.2689	1.25e-11	1.99e-10	-
BT_B_ZJU_Singletons89483	281	66	56.71	13.83	-2.0358	3.47e-31	1.66e-29	-
BT_B_ZJU_Singletons89468	34	273	6.86	57.2	3.05973	9.51e-13	1.73e-11	gi|189239337|ref|XP_973607.2|/1.67487e-27/PREDICTED: similar to cathepsin F-like cysteine protease [Tribolium castaneum]
BT_B_ZJU_Singletons89369	26	2	5.25	0.42	-3.64386	2.59e-06	2.06e-05	-
BT_B_ZJU_Singletons89348	65	18	13.12	3.77	-1.79913	3.27e-07	3.02e-06	-
BT_B_ZJU_Singletons89282	74	25	14.94	5.24	-1.51154	1.44e-06	1.2e-05	-
BT_B_ZJU_Singletons89272	4	116	0.81	24.31	4.90748	4.94e-05	0.000293116	-
BT_B_ZJU_Singletons89231	225	60	45.41	12.57	-1.85303	1.74e-22	6.26e-21	-
BT_B_ZJU_Singletons89104	16	553	3.23	115.88	5.16495	5.39e-08	5.61e-07	gi|149898803|gb|ABR27863.1|/6.24176e-14/Sec61 protein translocation complex beta subunit [Triatoma infestans]
BT_B_ZJU_Singletons89087	161	76	32.49	15.93	-1.02825	1.27e-07	1.24e-06	-
BT_B_ZJU_Singletons88932	3	22	0.61	4.61	2.91789	0.000137585	0.0006843	-
BT_B_ZJU_Singletons88825	21	444	4.24	93.04	4.45571	2.47e-09	3.05e-08	-
BT_B_ZJU_Singletons88766	154	579	31.08	121.32	1.96476	1.03e-13	2.19e-12	gi|307190597|gb|EFN74579.1|/1.09781e-34/Histidine triad nucleotide-binding protein 1 [Camponotus floridanus]
BT_B_ZJU_Singletons88758	76	18	15.34	3.77	-2.02466	2.18e-09	2.71e-08	-
BT_B_ZJU_Singletons88750	2	30	0.4	6.29	3.97499	0.0001195	0.000605922	-
BT_B_ZJU_Singletons88722	4	30	0.81	6.29	2.95707	5.15e-05	0.000299371	-
BT_B_ZJU_Singletons88660	53	115	10.7	24.1	1.17142	4.09e-07	3.7e-06	-
BT_B_ZJU_Singletons88544	6	189	1.21	39.6	5.03242	1.81e-05	0.000120681	-
BT_B_ZJU_Singletons88492	2	88	0.4	18.44	5.52669	0.000119424	0.000610871	-
BT_B_ZJU_Singletons88437	5	49	1.01	10.27	3.34601	3.03e-05	0.000189009	-
BT_B_ZJU_Singletons88285	3	26	0.61	5.45	3.15938	8.3e-05	0.000453663	-
BT_B_ZJU_Singletons88273	24	57	4.84	11.94	1.30272	0.000113063	0.000596098	-
BT_B_ZJU_Singletons88216	854	2595	172.36	543.76	1.65755	4.19e-13	7.96e-12	-
BT_B_ZJU_Singletons88211	514	228	103.74	47.78	-1.11849	4.34e-24	1.64e-22	-
BT_B_ZJU_Singletons88133	71	13	14.33	2.72	-2.39736	1.39e-10	1.99e-09	-
BT_B_ZJU_Singletons88119	84	39	16.95	8.17	-1.05288	0.000105285	0.000560173	-
BT_B_ZJU_Singletons88090	32	8	6.46	1.68	-1.94307	0.000179977	0.000873571	-
BT_B_ZJU_Singletons88021	2	21	0.4	4.4	3.45943	0.0001439	0.000712658	-
BT_B_ZJU_Singletons87946	217	561	43.8	117.55	1.42427	1.51e-13	3.11e-12	-
BT_B_ZJU_Singletons87894	214	81	43.19	16.97	-1.34771	4.29e-14	9.9e-13	-
BT_B_ZJU_Singletons87875	156	14	31.48	2.93	-3.42546	1.27e-30	5.88e-29	gi|270016119|gb|EFA12567.1|/2.25991e-16/hypothetical protein TcasGA2_TC004196 [Tribolium castaneum]
BT_B_ZJU_Singletons87852	4	228	0.81	47.78	5.88234	4.94e-05	0.000290833	gi|45822205|emb|CAE47499.1|/1.08993e-10/cathepsin L-like proteinase [Diabrotica virgifera virgifera]
BT_B_ZJU_Singletons87799	73	24	14.73	5.03	-1.55013	1.08e-06	9.19e-06	-
BT_B_ZJU_Singletons87754	50	18	10.09	3.77	-1.42029	0.000163864	0.000804145	-
BT_B_ZJU_Singletons87629	44	14	8.88	2.93	-1.59966	0.000117381	0.000618428	-
BT_B_ZJU_Singletons87537	209	75	42.18	15.72	-1.42396	7.03e-15	1.72e-13	-
BT_B_ZJU_Singletons87440	25	92	5.05	19.28	1.93275	2.63e-10	3.62e-09	-
BT_B_ZJU_Singletons87353	141	43	28.46	9.01	-1.65934	9.25e-13	1.68e-11	-
BT_B_ZJU_Singletons87291	88	392	17.76	82.14	2.20945	0	0	-
BT_B_ZJU_Singletons87205	66	288	13.32	60.35	2.17976	0	0	-
BT_B_ZJU_Singletons87172	273	77	55.1	16.13	-1.77231	1.89e-25	7.52e-24	-
BT_B_ZJU_Singletons87166	241	505	48.64	105.82	1.1214	7.9e-14	1.75e-12	-
BT_B_ZJU_Singletons87127	2	22	0.4	4.61	3.52669	0.000132431	0.0006615	-
BT_B_ZJU_Singletons87095	25	2	5.05	0.42	-3.58782	4.75e-06	3.6e-05	-
BT_B_ZJU_Singletons87047	2	79	0.4	16.55	5.37069	0.000119424	0.000619472	-
BT_B_ZJU_Singletons86987	4	372	0.81	77.95	6.58848	4.94e-05	0.000292542	-
BT_B_ZJU_Singletons86627	22	1564	4.44	327.72	6.20576	1.33e-09	1.69e-08	-
BT_B_ZJU_Singletons86508	38	79	7.67	16.55	1.10953	5.98e-05	0.000343228	gi|189236645|ref|XP_001809758.1|/6.44098e-51/PREDICTED: similar to Elongation factor 1-gamma (EF-1-gamma) (eEF-1B gamma) [Tribolium castaneum]
BT_B_ZJU_Singletons86370	3	76	0.61	15.93	4.70679	7.77e-05	0.000436568	-
BT_B_ZJU_Singletons86332	3	101	0.61	21.16	5.11639	7.77e-05	0.000431591	-
BT_B_ZJU_Singletons86318	73	156	14.73	32.69	1.15009	6.07e-09	7.1e-08	-
BT_B_ZJU_Singletons86294	39	78	7.87	16.34	1.05397	0.000131289	0.000656446	-
BT_B_ZJU_Singletons86243	66	176	13.32	36.88	1.46924	0	0	-
BT_B_ZJU_Singletons86167	45	14	9.08	2.93	-1.63179	7.73e-05	0.000434915	-
BT_B_ZJU_Singletons86165	4	105	0.81	22	4.76344	4.94e-05	0.000294388	gi|289740483|gb|ADD18989.1|/1.31133e-32/chaperonin complex component TcP-1 beta subunit CCT2 [Glossina morsitans morsitans]
BT_B_ZJU_Singletons86129	9	65	1.82	13.62	2.90372	3.45e-06	2.7e-05	gi|307193268|gb|EFN76159.1|/2.3898e-34/RNA-binding protein squid [Harpegnathos saltator]
BT_B_ZJU_Singletons85987	169	572	34.11	119.86	1.81308	0	0	gi|242017789|ref|XP_002429369.1|/6.54417e-24/conserved hypothetical protein [Pediculus humanus corporis]
BT_B_ZJU_Singletons85890	193	59	38.95	12.36	-1.65594	6.77e-17	1.94e-15	-
BT_B_ZJU_Singletons85876	113	224	22.81	46.94	1.04115	1.24e-10	1.79e-09	-
BT_B_ZJU_Singletons85633	3	39	0.61	8.17	3.74345	7.77e-05	0.000428605	-
BT_B_ZJU_Singletons85606	83	182	16.75	38.14	1.18714	1.16e-10	1.68e-09	gi|270016663|gb|EFA13109.1|/1.61706e-22/hypothetical protein TcasGA2_TC006821 [Tribolium castaneum]
BT_B_ZJU_Singletons85536	16	164	3.23	34.36	3.41112	5.39e-08	5.6e-07	-
BT_B_ZJU_Singletons85380	60	3	12.11	0.63	-4.2647	1.39e-14	3.36e-13	gi|226437842|gb|ACO56332.1|/4.57167e-17/putative gut cathepsin D-like aspartic protease [Callosobruchus maculatus]
BT_B_ZJU_Singletons85358	35	4	7.06	0.84	-3.07121	3.38e-07	3.08e-06	-
BT_B_ZJU_Singletons85262	4	148	0.81	31.01	5.25867	4.94e-05	0.000292772	-
BT_B_ZJU_Singletons85215	2	65	0.4	13.62	5.08958	0.000119424	0.00061399	-
BT_B_ZJU_Singletons85083	281	49	56.71	10.27	-2.46517	4.8e-39	2.71e-37	gi|307213326|gb|EFN88778.1|/1.2317e-62/Serine/threonine-protein phosphatase 2A catalytic subunit alpha isoform [Harpegnathos saltator]
BT_B_ZJU_Singletons85072	436	152	88	31.85	-1.46621	1.28e-30	5.91e-29	-
BT_B_ZJU_Singletons84936	592	199	119.48	41.7	-1.51865	4.27e-43	2.57e-41	-
BT_B_ZJU_Singletons84920	72	192	14.53	40.23	1.46924	0	0	-
BT_B_ZJU_Singletons84864	21	152	4.24	31.85	2.90916	2.47e-09	3.04e-08	-
BT_B_ZJU_Singletons84859	2	28	0.4	5.87	3.87529	0.000119701	0.000605926	-
BT_B_ZJU_Singletons84835	61	154	12.31	32.27	1.39036	2.06e-11	3.22e-10	-
BT_B_ZJU_Singletons84677	408	159	82.34	33.32	-1.30521	2.27e-24	8.67e-23	-
BT_B_ZJU_Singletons84576	5	44	1.01	9.22	3.19041	3.03e-05	0.000188864	-
BT_B_ZJU_Singletons84572	27	5	5.45	1.05	-2.37587	0.000102036	0.000545772	gi|242022322|ref|XP_002431589.1|/5.09112e-24/conserved hypothetical protein [Pediculus humanus corporis]
BT_B_ZJU_Singletons84552	32	122	6.46	25.56	1.98428	2.93e-12	5e-11	-
BT_B_ZJU_Singletons84499	131	628	26.44	131.59	2.31526	0	0	-
BT_B_ZJU_Singletons84309	126	55	25.43	11.52	-1.14239	3.75e-07	3.41e-06	-
BT_B_ZJU_Singletons84179	74	15	14.94	3.14	-2.25034	2.81e-10	3.85e-09	-
BT_B_ZJU_Singletons84103	2	23	0.4	4.82	3.59096	0.000126316	0.000633886	gi|91084023|ref|XP_975355.1|/7.88578e-33/PREDICTED: similar to AGAP005873-PA [Tribolium castaneum]
BT_B_ZJU_Singletons83944	192	63	38.75	13.2	-1.55366	1.79e-15	4.61e-14	-
BT_B_ZJU_Singletons83942	72	31	14.53	6.5	-1.16052	0.000103107	0.000550716	-
BT_B_ZJU_Singletons83892	60	15	12.11	3.14	-1.94736	2.33e-07	2.18e-06	-
BT_B_ZJU_Singletons83875	9	68	1.82	14.25	2.96895	3.45e-06	2.69e-05	-
BT_B_ZJU_Singletons83844	12	129	2.42	27.03	3.48148	6e-07	5.33e-06	gi|241251590|ref|XP_002403498.1|/1.3952e-21/histone 2A [Ixodes scapularis]
BT_B_ZJU_Singletons83756	108	46	21.8	9.64	-1.17722	1.46e-06	1.21e-05	-
BT_B_ZJU_Singletons83755	2	49	0.4	10.27	4.68229	0.000119424	0.000617986	-
BT_B_ZJU_Singletons83720	48	17	9.69	3.56	-1.44462	0.000186111	0.000899585	-
BT_B_ZJU_Singletons83685	32	6	6.46	1.26	-2.35811	2.37e-05	0.000153795	-
BT_B_ZJU_Singletons83577	2	30	0.4	6.29	3.97499	0.0001195	0.000606533	-
BT_B_ZJU_Singletons8352	73	29	14.73	6.08	-1.27661	2.5e-05	0.000160787	-
BT_B_ZJU_Singletons83429	7	69	1.41	14.46	3.3583	1.06e-05	7.46e-05	gi|270007894|gb|EFA04342.1|/3.13497e-13/hypothetical protein TcasGA2_TC014637 [Tribolium castaneum]
BT_B_ZJU_Singletons83428	35	129	7.06	27.03	1.93682	5.83e-13	1.08e-11	-
BT_B_ZJU_Singletons83322	23	474	4.64	99.32	4.41989	7.13e-10	9.4e-09	-
BT_B_ZJU_Singletons83260	3	151	0.61	31.64	5.6968	7.77e-05	0.000433825	-
BT_B_ZJU_Singletons83254	260	99	52.47	20.74	-1.33908	1.17e-16	3.27e-15	-
BT_B_ZJU_Singletons83223	231	95	46.62	19.91	-1.22746	2.87e-13	5.65e-12	-
BT_B_ZJU_Singletons83171	32	75	6.46	15.72	1.283	1.16e-05	8.07e-05	-
BT_B_ZJU_Singletons83118	18	157	3.63	32.9	3.18005	1.58e-08	1.75e-07	-
BT_B_ZJU_Singletons83090	218	82	44	17.18	-1.35677	1.84e-14	4.41e-13	-
BT_B_ZJU_Singletons83043	5	189	1.01	39.6	5.29307	3.03e-05	0.000189949	-
BT_B_ZJU_Singletons82946	572	1665	115.44	348.89	1.59563	0	0	gi|242011615|ref|XP_002426543.1|/8.2428e-19/hypothetical protein Phum_PHUM259320 [Pediculus humanus corporis]
BT_B_ZJU_Singletons82938	50	107	10.09	22.42	1.15186	1.45e-06	1.21e-05	-
BT_B_ZJU_Singletons82901	54	17	10.9	3.56	-1.61438	1.66e-05	0.000112068	-
BT_B_ZJU_Singletons82806	3	124	0.61	25.98	5.41245	7.77e-05	0.000435596	gi|195376329|ref|XP_002046949.1|/2.31402e-37/GJ13163 [Drosophila virilis]
BT_B_ZJU_Singletons82751	2	38	0.4	7.96	4.3147	0.000119425	0.000610047	-
BT_B_ZJU_Singletons82705	97	46	19.58	9.64	-1.02228	4.68e-05	0.000279941	-
BT_B_ZJU_Singletons8253	118	318	23.82	66.63	1.484	0	0	gi|156548068|ref|XP_001606190.1|/0/PREDICTED: similar to nuclear protein localization [Nasonia vitripennis]
BT_B_ZJU_Singletons82453	1063	329	214.54	68.94	-1.63783	1.31e-84	1.06e-82	-
BT_B_ZJU_Singletons82443	558	239	112.62	50.08	-1.16916	8.4e-28	3.55e-26	-
BT_B_ZJU_Singletons82403	5	192	1.01	40.23	5.31584	3.03e-05	0.00018987	-
BT_B_ZJU_Singletons82400	4	51	0.81	10.69	3.7222	4.94e-05	0.000294737	-
BT_B_ZJU_Singletons82394	30	7	6.05	1.47	-2.04112	0.000182763	0.000885101	-
BT_B_ZJU_Singletons82289	3	22	0.61	4.61	2.91789	0.000137585	0.000683175	-
BT_B_ZJU_Singletons82269	4	23	0.81	4.82	2.57304	0.000171735	0.000835443	gi|167387495|ref|XP_001738189.1|/1.47447e-19/chaperone protein DNAK [Entamoeba dispar SAW760]
BT_B_ZJU_Singletons82223	84	32	16.95	6.71	-1.3369	2.74e-06	2.18e-05	-
BT_B_ZJU_Singletons82067	6	67	1.21	14.04	3.53646	1.81e-05	0.000120895	-
BT_B_ZJU_Singletons81934	482	1130	97.28	236.78	1.28333	0	0	gi|66507356|ref|XP_395683.2|/3.98395e-37/PREDICTED: proliferation-associated protein 2G4-like [Apis mellifera]
BT_B_ZJU_Singletons81821	25	70	5.05	14.67	1.53851	1.17e-06	9.87e-06	-
BT_B_ZJU_Singletons81742	25	64	5.05	13.41	1.40895	1.35e-05	9.28e-05	-
BT_B_ZJU_Singletons81606	6	146	1.21	30.59	4.65998	1.81e-05	0.000120468	-
BT_B_ZJU_Singletons81527	5	32	1.01	6.71	2.73196	3.28e-05	0.000202344	-
BT_B_ZJU_Singletons81231	4	68	0.81	14.25	4.1369	4.94e-05	0.00029197	gi|239791891|dbj|BAH72353.1|/1.21254e-17/ACYPI007188 [Acyrthosiphon pisum]
BT_B_ZJU_Singletons81199	42	162	8.48	33.95	2.00128	9.44e-14	2.06e-12	-
BT_B_ZJU_Singletons81133	2	26	0.4	5.45	3.76818	0.000120433	0.000607796	-
BT_B_ZJU_Singletons81109	11	71	2.22	14.88	2.74474	1.08e-06	9.21e-06	-
BT_B_ZJU_Singletons81045	36	5	7.27	1.05	-2.79157	8.06e-07	6.99e-06	-
BT_B_ZJU_Singletons80889	56	20	11.3	4.19	-1.4313	5.89e-05	0.000338224	-
BT_B_ZJU_Singletons80832	152	300	30.68	62.86	1.03484	1.27e-13	2.67e-12	-
BT_B_ZJU_Singletons80789	30	6	6.05	1.26	-2.26351	6.6e-05	0.000375309	-
BT_B_ZJU_Singletons80729	2	108	0.4	22.63	5.82209	0.000119424	0.000627008	-
BT_B_ZJU_Singletons80725	20	414	4.04	86.75	4.42444	4.6e-09	5.49e-08	-
BT_B_ZJU_Singletons80718	99	33	19.98	6.91	-1.5318	1.73e-08	1.9e-07	-
BT_B_ZJU_Singletons80673	694	318	140.07	66.63	-1.0719	6.19e-30	2.83e-28	-
BT_B_ZJU_Singletons80648	6	27	1.21	5.66	2.2258	0.000145347	0.000718413	-
BT_B_ZJU_Singletons80555	85	625	17.16	130.96	2.932	0	0	-
BT_B_ZJU_Singletons80412	5	792	1.01	165.96	7.36034	3.03e-05	0.000190186	-
BT_B_ZJU_Singletons80340	28	5	5.65	1.05	-2.42786	6.05e-05	0.00034705	-
BT_B_ZJU_Singletons80273	25	428	5.05	89.68	4.15043	2.05e-10	2.88e-09	-
BT_B_ZJU_Singletons80251	60	18	12.11	3.77	-1.68356	2.85e-06	2.26e-05	-
BT_B_ZJU_Singletons80027	3	175	0.61	36.67	5.90965	7.77e-05	0.000436893	gi|193709215|ref|XP_001943317.1|/4.07357e-13/PREDICTED: probable maltase H [Acyrthosiphon pisum]
BT_B_ZJU_Singletons7998	3	323	0.61	67.68	6.79378	7.77e-05	0.000435758	-
BT_B_ZJU_Singletons79937	2	39	0.4	8.17	4.35226	0.000119424	0.000610665	-
BT_B_ZJU_Singletons79788	193	15	38.95	3.14	-3.63279	2.12e-39	1.2e-37	-
BT_B_ZJU_Singletons79760	5	69	1.01	14.46	3.83964	3.03e-05	0.000191219	-
BT_B_ZJU_Singletons7974	96	46	19.38	9.64	-1.00746	6.31e-05	0.000359857	-
BT_B_ZJU_Singletons79494	31	93	6.26	19.49	1.6385	4.3e-09	5.15e-08	-
BT_B_ZJU_Singletons79478	275	100	55.5	20.95	-1.40554	9.29e-19	2.94e-17	-
BT_B_ZJU_Singletons79477	4	82	0.81	17.18	4.40666	4.94e-05	0.000293232	-
BT_B_ZJU_Singletons79453	232	88	46.82	18.44	-1.34429	4.14e-15	1.03e-13	-
BT_B_ZJU_Singletons79449	22	212	4.44	44.42	3.32258	1.33e-09	1.68e-08	-
BT_B_ZJU_Singletons79381	24	56	4.84	11.73	1.27712	0.000164632	0.000807391	-
BT_B_ZJU_Singletons79299	117	247	23.61	51.76	1.13244	5.64e-13	1.05e-11	-
BT_B_ZJU_Singletons79197	19	124	3.83	25.98	2.76199	8.54e-09	9.8e-08	-
BT_B_ZJU_Singletons79134	89	224	17.96	46.94	1.38603	0	0	-
BT_B_ZJU_Singletons79098	2	27	0.4	5.66	3.82273	0.000119953	0.000606592	gi|307171512|gb|EFN63353.1|/9.45792e-15/GS1-like protein [Camponotus floridanus]
BT_B_ZJU_Singletons79061	12	303	2.42	63.49	4.71345	6e-07	5.33e-06	-
BT_B_ZJU_Singletons78898	11	367	2.22	76.9	5.11435	1.08e-06	9.2e-06	-
BT_B_ZJU_Singletons78842	4	255	0.81	53.43	6.04358	4.94e-05	0.000290719	gi|37788265|gb|AAO64472.1|/2.94691e-08/cathepsin B precursor [Fundulus heteroclitus]
BT_B_ZJU_Singletons78764	58	119	11.71	24.94	1.09072	1.15e-06	9.68e-06	-
BT_B_ZJU_Singletons78738	3	71	0.61	14.88	4.60842	7.77e-05	0.000432386	-
BT_B_ZJU_Singletons78628	118	53	23.82	11.11	-1.10031	1.82e-06	1.49e-05	-
BT_B_ZJU_Singletons78544	2	38	0.4	7.96	4.3147	0.000119425	0.000609841	-
BT_B_ZJU_Singletons78509	98	26	19.78	5.45	-1.85971	1.23e-10	1.78e-09	-
BT_B_ZJU_Singletons78506	82	19	16.55	3.98	-2.05599	3.35e-10	4.58e-09	-
BT_B_ZJU_Singletons78485	3	87	0.61	18.23	4.90136	7.77e-05	0.000429852	-
BT_B_ZJU_Singletons78388	187	87	37.74	18.23	-1.04978	7.02e-09	8.13e-08	-
BT_B_ZJU_Singletons78179	19	124	3.83	25.98	2.76199	8.54e-09	9.83e-08	-
BT_B_ZJU_Singletons78169	932	22	188.1	4.61	-5.35059	3.8e-236	4.13e-234	-
BT_B_ZJU_Singletons78091	38	131	7.67	27.45	1.83951	2.23e-13	4.45e-12	-
BT_B_ZJU_Singletons78081	4	116	0.81	24.31	4.90748	4.94e-05	0.000294272	-
BT_B_ZJU_Singletons78079	17	51	3.43	10.69	1.63998	1.48e-05	0.000101132	-
BT_B_ZJU_Singletons77970	9	44	1.82	9.22	2.34083	3.81e-06	2.95e-05	gi|70673205|gb|AAZ06771.1|/8.36029e-11/vitellogenin [Homalodisca vitripennis]
BT_B_ZJU_Singletons77947	877	170	177	35.62	-2.31299	8.02e-110	7.21e-108	-
BT_B_ZJU_Singletons77917	23	2	4.64	0.42	-3.46566	1.58e-05	0.000107284	-
BT_B_ZJU_Singletons77830	451	166	91.02	34.78	-1.38793	3.04e-29	1.36e-27	gi|242019541|ref|XP_002430219.1|/8.36029e-11/mitochondrial ribosomal protein S10, putative [Pediculus humanus corporis]
BT_B_ZJU_Singletons77800	2	78	0.4	16.34	5.35226	0.000119424	0.00062527	-
BT_B_ZJU_Singletons77764	72	140	14.53	29.34	1.01383	6.68e-07	5.86e-06	-
BT_B_ZJU_Singletons77738	46	978	9.28	204.93	4.46486	5.91e-14	1.34e-12	-
BT_B_ZJU_Singletons77737	854	358	172.36	75.02	-1.20008	2.27e-43	1.39e-41	gi|160550171|gb|ABX44790.1|/4.56622e-25/putative 40S ribosomal protein RPS17 [Flustra foliacea]
BT_B_ZJU_Singletons77650	125	42	25.23	8.8	-1.51956	2.87e-10	3.94e-09	-
BT_B_ZJU_Singletons77633	4	85	0.81	17.81	4.45862	4.94e-05	0.000291628	-
BT_B_ZJU_Singletons77512	28	111	5.65	23.26	2.04153	3.2e-11	4.91e-10	-
BT_B_ZJU_Singletons77342	7	55	1.41	11.52	3.03037	1.06e-05	7.43e-05	-
BT_B_ZJU_Singletons77169	174	75	35.12	15.72	-1.15969	1.42e-09	1.79e-08	-
BT_B_ZJU_Singletons76970	147	45	29.67	9.43	-1.65368	3.45e-13	6.66e-12	-
BT_B_ZJU_Singletons76966	72	139	14.53	29.13	1.00347	9.08e-07	7.83e-06	-
BT_B_ZJU_Singletons76714	6	28	1.21	5.87	2.27835	9.29e-05	0.000501747	-
BT_B_ZJU_Singletons76494	9	64	1.82	13.41	2.8813	3.45e-06	2.69e-05	gi|170045236|ref|XP_001850222.1|/9.03869e-13/phosphatidylethanolamine-binding protein [Culex quinquefasciatus]
BT_B_ZJU_Singletons76380	62	213	12.51	44.63	1.83493	0	0	-
BT_B_ZJU_Singletons76379	10	46	2.02	9.64	2.25468	2.31e-06	1.85e-05	-
BT_B_ZJU_Singletons76293	2	86	0.4	18.02	5.49346	0.000119424	0.000625053	-
BT_B_ZJU_Singletons76289	39	176	7.87	36.88	2.2284	1.39e-13	2.91e-12	-
BT_B_ZJU_Singletons76253	216	793	43.59	166.17	1.93059	1.63e-13	3.34e-12	-
BT_B_ZJU_Singletons76204	20	55	4.04	11.52	1.51171	2.16e-05	0.000140474	-
BT_B_ZJU_Singletons76188	108	230	21.8	48.19	1.14441	1.79e-12	3.14e-11	-
BT_B_ZJU_Singletons76182	4	65	0.81	13.62	4.07166	4.94e-05	0.000292313	-
BT_B_ZJU_Singletons76143	3	271	0.61	56.79	6.54068	7.77e-05	0.00043495	-
BT_B_ZJU_Singletons75771	3	37	0.61	7.75	3.66732	7.77e-05	0.000427844	-
BT_B_ZJU_Singletons75693	66	246	13.32	51.55	1.95238	0	0	-
BT_B_ZJU_Singletons75666	3	290	0.61	60.77	6.63841	7.77e-05	0.000430009	-
BT_B_ZJU_Singletons75597	243	14	49.04	2.93	-4.06499	1.52e-53	1.03e-51	-
BT_B_ZJU_Singletons75595	280	121	56.51	25.35	-1.15652	1.76e-14	4.21e-13	gi|112983254|ref|NP_001037656.1|/3.71068e-06/eukaryotic translation initiation factor 3 subunit D [Bombyx mori]
BT_B_ZJU_Singletons75551	10	62	2.02	12.99	2.68497	1.94e-06	1.57e-05	-
BT_B_ZJU_Singletons75511	8	37	1.61	7.75	2.26714	1.13e-05	7.86e-05	gi|91088559|ref|XP_972851.1|/6.32947e-06/PREDICTED: similar to CG13776 CG13776-PA [Tribolium castaneum]
BT_B_ZJU_Singletons75503	352	139	71.04	29.13	-1.28613	8.51e-21	2.88e-19	-
BT_B_ZJU_Singletons75259	40	169	8.07	35.41	2.13352	1.18e-13	2.49e-12	-
BT_B_ZJU_Singletons75119	241	103	48.64	21.58	-1.17245	6.5e-13	1.2e-11	-
BT_B_ZJU_Singletons75097	164	321	33.1	67.26	1.02292	6.02e-14	1.36e-12	gi|156538841|ref|XP_001607999.1|/1.60958e-09/PREDICTED: similar to glucosidase, alpha, acid [Nasonia vitripennis]
BT_B_ZJU_Singletons75044	410	126	82.75	26.4	-1.64822	5.79e-34	2.99e-32	-
BT_B_ZJU_Singletons74957	128	61	25.83	12.78	-1.01516	3.24e-06	2.55e-05	-
BT_B_ZJU_Singletons74462	2	70	0.4	14.67	5.19673	0.000119424	0.00062592	-
BT_B_ZJU_Singletons74255	243	83	49.04	17.39	-1.4957	3.1e-18	9.49e-17	-
BT_B_ZJU_Singletons73914	29	126	5.85	26.4	2.17403	1.73e-11	2.73e-10	-
BT_B_ZJU_Singletons73871	2	91	0.4	19.07	5.57516	0.000119424	0.00062311	-
BT_B_ZJU_Singletons73870	392	126	79.12	26.4	-1.5835	8.24e-31	3.86e-29	-
BT_B_ZJU_Singletons73632	27	93	5.45	19.49	1.83841	2.55e-10	3.53e-09	-
BT_B_ZJU_Singletons73397	29	6	5.85	1.26	-2.21501	0.000109394	0.000580806	gi|112982946|ref|NP_001037094.1|/8.03733e-22/slowmo [Bombyx mori]
BT_B_ZJU_Singletons73338	2	101	0.4	21.16	5.7252	0.000119424	0.000622895	-
BT_B_ZJU_Singletons73270	2	48	0.4	10.06	4.65249	0.000119424	0.000614827	-
BT_B_ZJU_Singletons73242	46	13	9.28	2.72	-1.77052	2.3e-05	0.000149833	-
BT_B_ZJU_Singletons73164	27	79	5.45	16.55	1.6025	1.03e-07	1.02e-06	-
BT_B_ZJU_Singletons72890	7	206	1.41	43.17	4.93626	1.06e-05	7.44e-05	-
BT_B_ZJU_Singletons7284	3	46	0.61	9.64	3.98215	7.77e-05	0.000433344	-
BT_B_ZJU_Singletons72835	10	231	2.02	48.4	4.58258	1.94e-06	1.58e-05	gi|2522237|dbj|BAA22791.1|/2.13105e-06/vitellogenin [Athalia rosae]
BT_B_ZJU_Singletons72741	15	526	3.03	110.22	5.18492	9.91e-08	9.89e-07	-
BT_B_ZJU_Singletons72692	122	22	24.62	4.61	-2.41699	2.09e-17	6.12e-16	-
BT_B_ZJU_Singletons72658	378	148	76.29	31.01	-1.29876	1.59e-22	5.74e-21	-
BT_B_ZJU_Singletons72614	887	227	179.02	47.57	-1.912	1.82e-87	1.5e-85	gi|282721116|ref|NP_001164230.1|/4.56644e-25/mitochondrial acyl carrier protein 1 isoform B [Tribolium castaneum]
BT_B_ZJU_Singletons72595	3	362	0.61	75.85	6.9582	7.77e-05	0.000432068	-
BT_B_ZJU_Singletons72399	3	170	0.61	35.62	5.86773	7.77e-05	0.000433664	-
BT_B_ZJU_Singletons72361	95	286	19.17	59.93	1.64443	0	0	-
BT_B_ZJU_Singletons72227	100	31	20.18	6.5	-1.63441	2.79e-09	3.41e-08	-
BT_B_ZJU_Singletons72210	31	4	6.26	0.84	-2.8977	3.28e-06	2.58e-05	-
BT_B_ZJU_Singletons7194	11	78	2.22	16.34	2.87978	1.08e-06	9.22e-06	-
BT_B_ZJU_Singletons71887	26	474	5.25	99.32	4.24169	1.1e-10	1.6e-09	gi|148298880|ref|NP_001091805.1|/2.89007e-11/hypothetical protein LOC778510 [Bombyx mori]
BT_B_ZJU_Singletons71818	22	59	4.44	12.36	1.47705	1.53e-05	0.000104245	-
BT_B_ZJU_Singletons71675	27	72	5.45	15.09	1.46926	1.91e-06	1.55e-05	-
BT_B_ZJU_Singletons71650	9	175	1.82	36.67	4.33259	3.45e-06	2.69e-05	gi|156542285|ref|XP_001602440.1|/2.69876e-17/PREDICTED: similar to GA15457-PA [Nasonia vitripennis]
BT_B_ZJU_Singletons71307	513	223	103.54	46.73	-1.14777	5.43e-25	2.12e-23	-
BT_B_ZJU_Singletons712	9	34	1.82	7.12	1.96794	6.74e-05	0.000381905	-
BT_B_ZJU_Singletons7113	163	64	32.9	13.41	-1.29478	1.7e-10	2.4e-09	-
BT_B_ZJU_Singletons71000	144	393	29.06	82.35	1.50273	1.67e-14	4.01e-13	-
BT_B_ZJU_Singletons70937	9	67	1.82	14.04	2.94753	3.45e-06	2.7e-05	-
BT_B_ZJU_Singletons70882	113	49	22.81	10.27	-1.15123	1.29e-06	1.08e-05	-
BT_B_ZJU_Singletons70496	362	169	73.06	35.41	-1.04492	9.36e-16	2.48e-14	-
BT_B_ZJU_Singletons70362	224	88	45.21	18.44	-1.2938	6.96e-14	1.56e-12	-
BT_B_ZJU_Singletons70312	82	4	16.55	0.84	-4.3003	1.31e-19	4.27e-18	-
BT_B_ZJU_Singletons70266	102	44	20.59	9.22	-1.15911	3.8e-06	2.94e-05	gi|156547731|ref|XP_001605429.1|/1.95066e-15/PREDICTED: similar to ENSANGP00000022234, partial [Nasonia vitripennis]
BT_B_ZJU_Singletons70146	41	237	8.27	49.66	2.58613	1.41e-13	2.93e-12	-
BT_B_ZJU_Singletons69995	95	19	19.17	3.98	-2.26801	6.06e-13	1.12e-11	-
BT_B_ZJU_Singletons69836	5	242	1.01	50.71	5.64984	3.03e-05	0.000189399	-
BT_B_ZJU_Singletons69784	559	174	112.82	36.46	-1.62964	5.26e-45	3.27e-43	-
BT_B_ZJU_Singletons69763	5	45	1.01	9.43	3.2229	3.03e-05	0.000188937	-
BT_B_ZJU_Singletons69629	31	72	6.26	15.09	1.26936	2.03e-05	0.000133073	-
BT_B_ZJU_Singletons69438	557	1098	112.42	230.08	1.03324	2.12e-13	4.26e-12	gi|193659748|ref|XP_001946449.1|/2.83273e-14/PREDICTED: flavin-containing monooxygenase FMO GS-OX3-like [Acyrthosiphon pisum]
BT_B_ZJU_Singletons69414	2527	1100	510.01	230.5	-1.14576	4.57e-116	4.18e-114	gi|110456545|gb|ABG74722.1|/7.22032e-10/cytochrome c oxidase polypeptide IV-like protein [Diaphorina citri]
BT_B_ZJU_Singletons69406	2	165	0.4	34.57	6.43338	0.000119424	0.000628319	-
BT_B_ZJU_Singletons69364	2	43	0.4	9.01	4.49346	0.000119424	0.000615877	-
BT_B_ZJU_Singletons69337	226	671	45.61	140.6	1.62417	0	0	-
BT_B_ZJU_Singletons69331	34	709	6.86	148.56	4.43669	9.51e-13	1.73e-11	-
BT_B_ZJU_Singletons69224	7	33	1.41	6.91	2.29299	2.56e-05	0.000164125	-
BT_B_ZJU_Singletons69168	456	188	92.03	39.39	-1.22427	1.26e-24	4.86e-23	-
BT_B_ZJU_Singletons69073	48	17	9.69	3.56	-1.44462	0.000186111	0.000899873	-
BT_B_ZJU_Singletons68602	44	169	8.88	35.41	1.99553	5.68e-14	1.3e-12	-
BT_B_ZJU_Singletons68532	159	52	32.09	10.9	-1.5578	4.13e-13	7.88e-12	-
BT_B_ZJU_Singletons68515	76	185	15.34	38.77	1.33764	9.13e-13	1.66e-11	gi|133778688|gb|AAI34218.1|/8.85113e-08/Zgc:163074 protein [Danio rerio]
BT_B_ZJU_Singletons68410	72	18	14.53	3.77	-1.9464	1.4e-08	1.56e-07	-
BT_B_ZJU_Singletons68379	5	146	1.01	30.59	4.92063	3.03e-05	0.000189634	-
BT_B_ZJU_Singletons6656	9	149	1.82	31.22	4.10046	3.45e-06	2.7e-05	-
BT_B_ZJU_Singletons6613	9	51	1.82	10.69	2.55425	3.46e-06	2.69e-05	-
BT_B_ZJU_Singletons6422	22	294	4.44	61.61	3.79453	1.33e-09	1.69e-08	-
BT_B_ZJU_Singletons6250	47	99	9.49	20.74	1.12794	5.15e-06	3.89e-05	gi|307179782|gb|EFN67972.1|/1.29601e-68/Uncharacterized protein C10orf118 [Camponotus floridanus]
BT_B_ZJU_Singletons5989	76	14	15.34	2.93	-2.38833	3.39e-11	5.2e-10	-
BT_B_ZJU_Singletons5942	13	42	2.62	8.8	1.74794	4.11e-05	0.00024947	-
BT_B_ZJU_Singletons5844	11	38	2.22	7.96	1.84221	5.33e-05	0.000308533	-
BT_B_ZJU_Singletons5514	14	44	2.83	9.22	1.70396	3.58e-05	0.000218985	-
BT_B_ZJU_Singletons5165	474	139	95.67	29.13	-1.71556	3.36e-41	1.96e-39	-
BT_B_ZJU_Singletons4981	11	38	2.22	7.96	1.84221	5.33e-05	0.000308297	gi|194907214|ref|XP_001981509.1|/1.20618e-49/GG11572 [Drosophila erecta]
BT_B_ZJU_Singletons4955	88	601	17.76	125.93	2.82592	0	0	-
BT_B_ZJU_Singletons4899	8	31	1.61	6.5	2.01338	0.000120182	0.000607141	-
BT_B_ZJU_Singletons4763	12	72	2.42	15.09	2.64051	6e-07	5.31e-06	gi|242022478|ref|XP_002431667.1|/1.01118e-07/proton-coupled amino acid transporter, putative [Pediculus humanus corporis]
BT_B_ZJU_Singletons4436	5	39	1.01	8.17	3.01598	3.03e-05	0.000188714	-
BT_B_ZJU_Singletons4184	81	28	16.35	5.87	-1.47786	6.93e-07	6.05e-06	-
BT_B_ZJU_Singletons3926	68	26	13.72	5.45	-1.33195	2.66e-05	0.000169949	gi|307176495|gb|EFN66021.1|/2.72401e-93/NSFL1 cofactor p47 [Camponotus floridanus]
BT_B_ZJU_Singletons26949	16	66	3.23	13.83	2.0982	5.91e-08	6.08e-07	gi|242018620|ref|XP_002429772.1|/0/cell division control protein, putative [Pediculus humanus corporis]
BT_B_ZJU_Singletons26943	14	41	2.83	8.59	1.60186	0.000135328	0.000673739	gi|242018145|ref|XP_002429541.1|/0/platelet-activating factor acetylhydrolase isoform 1B alpha subunit, putative [Pediculus humanus corporis]
BT_B_ZJU_Singletons26926	38	128	7.67	26.82	1.80601	3.36e-13	6.48e-12	gi|239792807|dbj|BAH72702.1|/6.84429e-27/ACYPI001034 [Acyrthosiphon pisum]
BT_B_ZJU_Singletons26915	6	29	1.21	6.08	2.32906	6.18e-05	0.000353628	-
BT_B_ZJU_Singletons26914	279	115	56.31	24.1	-1.22436	1.15e-15	3.02e-14	-
BT_B_ZJU_Singletons26908	134	48	27.04	10.06	-1.42646	4.58e-10	6.13e-09	gi|157127464|ref|XP_001654993.1|/5.76431e-24/hypothetical protein AaeL_AAEL002179 [Aedes aegypti]
BT_B_ZJU_Singletons26867	6	30	1.21	6.29	2.37805	4.35e-05	0.000261652	gi|156542981|ref|XP_001602853.1|/1.56788e-161/PREDICTED: similar to neprilysin [Nasonia vitripennis]
BT_B_ZJU_Singletons26812	4	67	0.81	14.04	4.11548	4.94e-05	0.000293347	gi|157132766|ref|XP_001662634.1|/1.70882e-72/transcription factor TFIIH-subunit, putative [Aedes aegypti]
BT_B_ZJU_Singletons26805	66	7	13.32	1.47	-3.17971	6.48e-13	1.2e-11	gi|239787925|dbj|BAH70664.1|/6.35685e-59/ACYPI33427 [Acyrthosiphon pisum]
BT_B_ZJU_Singletons26741	41	180	8.27	37.72	2.18937	1.41e-13	2.91e-12	gi|19922382|ref|NP_611119.1|/2.49487e-134/CG7997, isoform A [Drosophila melanogaster]
BT_B_ZJU_Singletons26738	4	65	0.81	13.62	4.07166	4.94e-05	0.000291856	-
BT_B_ZJU_Singletons26722	126	49	25.43	10.27	-1.3081	1.55e-08	1.72e-07	-
BT_B_ZJU_Singletons26683	94	28	18.97	5.87	-1.69229	3.55e-09	4.28e-08	-
BT_B_ZJU_Singletons26635	8	150	1.61	31.43	4.28701	6.07e-06	4.52e-05	gi|345308|pir||S31909/1.85542e-16/cathepsin B-like cysteine proteinase (EC 3.4.22.-) - fluke (Schistosoma japonicum)
BT_B_ZJU_Singletons26611	7	79	1.41	16.55	3.55306	1.06e-05	7.45e-05	gi|157125600|ref|XP_001660708.1|/1.4304e-13/hypothetical protein AaeL_AAEL010263 [Aedes aegypti]
BT_B_ZJU_Singletons26568	16	106	3.23	22.21	2.7816	5.39e-08	5.6e-07	-
BT_B_ZJU_Singletons26566	3	22	0.61	4.61	2.91789	0.000137585	0.000683849	-
BT_B_ZJU_Singletons26496	23	63	4.64	13.2	1.50834	5.67e-06	4.26e-05	gi|307206427|gb|EFN84465.1|/2.32219e-16/Transcriptional repressor p66-beta [Harpegnathos saltator]
BT_B_ZJU_Singletons26472	268	86	54.09	18.02	-1.58576	1.34e-21	4.66e-20	-
BT_B_ZJU_Singletons26451	158	37	31.89	7.75	-2.04084	3.12e-18	9.51e-17	-
BT_B_ZJU_Singletons26437	64	27	12.92	5.66	-1.19073	0.00019046	0.000919725	-
BT_B_ZJU_Singletons26354	49	17	9.89	3.56	-1.47409	0.000125835	0.000632738	-
BT_B_ZJU_Singletons26251	156	63	31.48	13.2	-1.2539	1.1e-09	1.42e-08	-
BT_B_ZJU_Singletons26217	2	48	0.4	10.06	4.65249	0.000119424	0.000618622	-
BT_B_ZJU_Singletons26212	180	39	36.33	8.17	-2.15275	6.47e-22	2.29e-20	gi|157132768|ref|XP_001662635.1|/6.95114e-93/Nop2p, putative [Aedes aegypti]
BT_B_ZJU_Singletons26199	114	46	23.01	9.64	-1.25516	1.92e-07	1.82e-06	-
BT_B_ZJU_Singletons26196	2	43	0.4	9.01	4.49346	0.000119424	0.000619898	-
BT_B_ZJU_Singletons26150	18	49	3.63	10.27	1.50039	6.97e-05	0.000394545	-
BT_B_ZJU_Singletons26083	22	3	4.44	0.63	-2.81714	0.000128068	0.000640978	gi|66547535|ref|XP_395582.2|/5.53184e-25/PREDICTED: RNA-binding protein 45-like [Apis mellifera]
BT_B_ZJU_Singletons26066	25	166	5.05	34.78	2.7839	2.05e-10	2.89e-09	-
BT_B_ZJU_Singletons26037	6	30	1.21	6.29	2.37805	4.35e-05	0.000261756	gi|270004900|gb|EFA01348.1|/8.11106e-37/RecQ4 [Tribolium castaneum]
BT_B_ZJU_Singletons26034	156	304	31.48	63.7	1.01686	2.49e-13	4.93e-12	-
BT_B_ZJU_Singletons25967	10	73	2.02	15.3	2.9211	1.94e-06	1.58e-05	gi|307209000|gb|EFN86200.1|/4.09902e-123/JmjC domain-containing protein CG2982 [Harpegnathos saltator]
BT_B_ZJU_Singletons25961	23	79	4.64	16.55	1.83463	5.58e-09	6.55e-08	-
BT_B_ZJU_Singletons25679	245	108	49.45	22.63	-1.12773	2.1e-12	3.66e-11	-
BT_B_ZJU_Singletons25670	29	66	5.85	13.83	1.24129	6.22e-05	0.000355232	gi|66507375|ref|XP_394516.2|/0/PREDICTED: mediator of RNA polymerase II transcription subunit 17 [Apis mellifera]
BT_B_ZJU_Singletons25642	2	22	0.4	4.61	3.52669	0.000132431	0.000660844	-
BT_B_ZJU_Singletons25641	69	24	13.93	5.03	-1.46956	5.23e-06	3.95e-05	-
BT_B_ZJU_Singletons25607	28	96	5.65	20.12	1.83231	1.43e-10	2.04e-09	-
BT_B_ZJU_Singletons25587	180	48	36.33	10.06	-1.85253	2.77e-18	8.48e-17	-
BT_B_ZJU_Singletons25572	15	172	3.03	36.04	3.57221	9.91e-08	9.87e-07	gi|163914375|ref|NP_001106274.1|/8.03544e-22/CDC28 protein kinase regulatory subunit 2 [Xenopus laevis]
BT_B_ZJU_Singletons25556	2	74	0.4	15.51	5.27705	0.000119424	0.000621607	-
BT_B_ZJU_Singletons25546	6	55	1.21	11.52	3.25106	1.81e-05	0.000120203	-
BT_B_ZJU_Singletons25427	242	74	48.84	15.51	-1.65486	8.39e-21	2.84e-19	gi|195037186|ref|XP_001990045.1|/0/GH18453 [Drosophila grimshawi]
BT_B_ZJU_Singletons25362	158	31	31.89	6.5	-2.29459	6.79e-21	2.31e-19	-
BT_B_ZJU_Singletons25154	5	101	1.01	21.16	4.38891	3.03e-05	0.000190741	-
BT_B_ZJU_Singletons25144	31	7	6.26	1.47	-2.09035	0.000112566	0.000594515	-
BT_B_ZJU_Singletons25116	22	162	4.44	33.95	2.93478	1.33e-09	1.69e-08	-
BT_B_ZJU_Singletons25101	6	229	1.21	47.98	5.30935	1.81e-05	0.000121164	gi|119114973|ref|XP_310812.3|/3.21708e-40/AGAP000311-PA [Anopheles gambiae str. PEST]
BT_B_ZJU_Singletons25097	5	30	1.01	6.29	2.6387	3.81e-05	0.000232298	-
BT_B_ZJU_Singletons25056	344	135	69.43	28.29	-1.29527	1.46e-20	4.88e-19	-
BT_B_ZJU_Singletons25010	22	153	4.44	32.06	2.85214	1.33e-09	1.69e-08	gi|91093773|ref|XP_966763.1|/1.42187e-100/PREDICTED: similar to CG4699 CG4699-PA [Tribolium castaneum]
BT_B_ZJU_Singletons2493	5	30	1.01	6.29	2.6387	3.81e-05	0.000232391	-
BT_B_ZJU_Singletons24913	52	14	10.49	2.93	-1.84004	3.69e-06	2.86e-05	-
BT_B_ZJU_Singletons24904	8	72	1.61	15.09	3.22846	6.07e-06	4.5e-05	-
BT_B_ZJU_Singletons2482	6	31	1.21	6.5	2.42543	3.28e-05	0.000202233	-
BT_B_ZJU_Singletons24814	134	38	27.04	7.96	-1.76425	3.68e-13	7.05e-12	-
BT_B_ZJU_Singletons24649	2	32	0.4	6.71	4.06824	0.000119445	0.00060707	gi|12597265|gb|AAG60005.1|/8.44824e-45/alpha-amylase precursor [Drosophila santomea]
BT_B_ZJU_Singletons24469	79	312	15.94	65.38	2.0362	0	0	-
BT_B_ZJU_Singletons24350	17	51	3.43	10.69	1.63998	1.48e-05	0.000101086	-
BT_B_ZJU_Singletons24326	299	769	60.35	161.14	1.41689	4.51e-13	8.56e-12	-
BT_B_ZJU_Singletons24286	11	72	2.22	15.09	2.76496	1.08e-06	9.23e-06	-
BT_B_ZJU_Singletons24227	53	18	10.7	3.77	-1.50497	5.07e-05	0.000295386	-
BT_B_ZJU_Singletons24128	81	34	16.35	7.12	-1.19934	2.39e-05	0.000154557	-
BT_B_ZJU_Singletons24089	195	88	39.36	18.44	-1.09389	9.7e-10	1.25e-08	gi|193586967|ref|XP_001952174.1|/1.3179e-62/PREDICTED: 2-hydroxyacyl-CoA lyase 1-like [Acyrthosiphon pisum]
BT_B_ZJU_Singletons24061	25	60	5.05	12.57	1.31563	6.39e-05	0.000364289	-
BT_B_ZJU_Singletons24023	61	22	12.31	4.61	-1.41699	3.12e-05	0.00019317	gi|307169339|gb|EFN62060.1|/3.21373e-55/tRNA (cytosine-5-)-methyltransferase [Camponotus floridanus]
BT_B_ZJU_Singletons23948	69	28	13.93	5.87	-1.24676	5.84e-05	0.000335547	-
[truncated: 424 more rows]

## Sheet: MEAM1 vs. Asia II 3
Genes	Raw Intensity-Asia II 3	Raw Intensity-MEAM1	TPM-Asia II 3	TPM-MEAM1	Log2 Ratio (MEAM1/Asia II 3)	p-value	FDR	nr annotation
BT_B_ZJU_Singletons98433	2	726	0.44	152.13	8.43359	0.000110124	0.000509315	gi|307185089|gb|EFN71288.1|/4.0693e-45/Cysteine dioxygenase type 1 [Camponotus floridanus]
BT_B_ZJU_Singletons76253	3	793	0.66	166.17	7.97598	6.83e-05	0.00036181	-
BT_B_ZJU_Singletons103547	7	847	1.54	177.48	6.84858	7.79e-06	5.6e-05	gi|157125957|ref|XP_001654466.1|/1.12087e-47/SEC14, putative [Aedes aegypti]
BT_B_ZJU_Singletons82443	2	239	0.44	50.08	6.83059	0.000110124	0.000504986	-
BT_B_ZJU_Singletons94616	2	225	0.44	47.15	6.74361	0.000110124	0.000501182	-
BT_ZHJ1_ZJU_Unigene9033	5	529	1.1	110.85	6.65496	2.44e-05	0.000153819	-
BT_B_ZJU_Singletons80832	3	300	0.66	62.86	6.57353	6.83e-05	0.000348011	-
BT_B_ZJU_Singletons102582	2	199	0.44	41.7	6.5664	0.000110124	0.0005264	gi|194746631|ref|XP_001955780.1|/1.74716e-68/GF16067 [Drosophila ananassae]
BT_B_ZJU_Singletons96164	6	556	1.32	116.5	6.46365	1.39e-05	9.35e-05	gi|66501038|ref|XP_623954.1|/1.45456e-46/PREDICTED: translocon-associated protein subunit beta isoform 2 [Apis mellifera]
BT_B_ZJU_Singletons103451	2	183	0.44	38.35	6.44558	0.000110124	0.000503915	gi|300487873|gb|ACT68012.1|/2.62609e-155/cytochrome P450 CYP6CX1v1 [Bemisia tabaci]
BT_B_ZJU_Singletons96892	2	181	0.44	37.93	6.42969	0.000110124	0.000514832	gi|91084965|ref|XP_971914.1|/1.33371e-48/PREDICTED: similar to predicted protein [Tribolium castaneum]
BT_B_ZJU_Singletons89575	2	181	0.44	37.93	6.42969	0.000110124	0.000511822	-
BT_B_ZJU_Singletons72595	4	362	0.88	75.85	6.4295	4.16e-05	0.000236898	-
BT_B_ZJU_Singletons9521	22	1954	4.84	409.44	6.4025	5.15e-10	7.62e-09	-
BT_Q_ZJU_Singletons121366	2	177	0.44	37.09	6.39738	0.000110124	0.000503001	gi|306518656|ref|NP_001182390.1|/9.93452e-12/UDP-glucosyltransferase [Bombyx mori]
BT_B_ZJU_Singletons76289	2	176	0.44	36.88	6.38919	0.000110124	0.000521449	-
BT_B_ZJU_Singletons103407	2	175	0.44	36.67	6.38095	0.000110124	0.00051563	gi|255652970|ref|NP_001157400.1|/4.52183e-43/legumain-like [Acyrthosiphon pisum]
BT_B_ZJU_Singletons103971	3	262	0.66	54.9	6.3782	6.83e-05	0.000356309	-
BT_B_ZJU_Singletons104049	4	346	0.88	72.5	6.36433	4.16e-05	0.000234333	gi|110748836|ref|XP_001120612.1|/2.83716e-32/PREDICTED: vacuolar protein sorting-associated protein 37B-like [Apis mellifera]
BT_Q_ZJU_Singletons23053	2	172	0.44	36.04	6.35595	0.000110124	0.000502849	-
BT_B_ZJU_Singletons102042	3	256	0.66	53.64	6.3447	6.83e-05	0.000353015	-
BT_B_ZJU_Singletons69414	13	1100	2.86	230.5	6.33261	1.88e-07	1.94e-06	gi|110456545|gb|ABG74722.1|/7.22032e-10/cytochrome c oxidase polypeptide IV-like protein [Diaphorina citri]
BT_B_ZJU_Singletons68602	2	169	0.44	35.41	6.33051	0.000110124	0.000515311	-
BT_Q_ZJU_Singletons145181	5	420	1.1	88.01	6.32209	2.44e-05	0.000152293	-
BT_B_ZJU_Singletons101800	5	406	1.1	85.07	6.27308	2.44e-05	0.000152608	-
BT_Q_ZJU_Singletons16578	2	162	0.44	33.95	6.26976	0.000110124	0.00051579	-
BT_B_ZJU_Singletons96643	3	242	0.66	50.71	6.26366	6.83e-05	0.000355572	-
BT_B_ZJU_Singletons69853	5	395	1.1	82.77	6.23353	2.44e-05	0.000154141	gi|307170882|gb|EFN62993.1|/6.30747e-06/39S ribosomal protein L27, mitochondrial [Camponotus floridanus]
BT_B_ZJU_Singletons14431	2	149	0.44	31.22	6.14882	0.000110124	0.000505753	-
BT_Q_ZJU_Singletons8300	2	141	0.44	29.55	6.06951	0.000110124	0.00050209	-
BT_B_ZJU_Singletons84672	8	561	1.76	117.55	6.06156	4.29e-06	3.3e-05	-
BT_B_ZJU_Singletons100517	2	137	0.44	28.71	6.02791	0.000110124	0.000512295	-
BT_Q_ZJU_Singletons1330	6	408	1.32	85.49	6.01715	1.39e-05	9.37e-05	-
BT_B_ZJU_Singletons103665	3	203	0.66	42.54	6.01021	6.83e-05	0.000360041	gi|242009651|ref|XP_002425596.1|/0/Chloride channel protein ClC-Ka, putative [Pediculus humanus corporis]
BT_B_ZJU_Singletons103308	2	135	0.44	28.29	6.00664	0.000110124	0.000511665	gi|197245382|ref|NP_001127791.1|/1.81118e-73/BTB/POZ domain protein [Nasonia vitripennis]
BT_B_ZJU_Singletons100657	9	595	1.98	124.68	5.97659	2.34e-06	1.92e-05	-
BT_B_ZJU_Singletons104021	2	131	0.44	27.45	5.96316	0.000110124	0.000523748	gi|91081569|ref|XP_975186.1|/4.81111e-58/PREDICTED: similar to AGAP001285-PA [Tribolium castaneum]
BT_B_ZJU_Singletons99712	4	260	0.88	54.48	5.95208	4.16e-05	0.000239428	gi|270011092|gb|EFA07540.1|/3.36946e-44/NADH dehydrogenase (ubiquinone) Fe-S protein 4 [Tribolium castaneum]
BT_B_ZJU_Singletons99468	2	129	0.44	27.03	5.94091	0.000110124	0.000523418	-
BT_B_ZJU_Singletons97491	2	129	0.44	27.03	5.94091	0.000110124	0.00052194	gi|270008178|gb|EFA04626.1|/7.5301e-69/argonaute-2b [Tribolium castaneum]
BT_Q_ZJU_Singletons150394	3	192	0.66	40.23	5.92966	6.83e-05	0.000350615	-
BT_B_ZJU_Singletons83043	3	189	0.66	39.6	5.90689	6.83e-05	0.000352774	-
BT_B_ZJU_Singletons92766	9	566	1.98	118.6	5.90446	2.34e-06	1.93e-05	-
BT_Q_ZJU_Singletons152261	2	125	0.44	26.19	5.89537	0.000110124	0.000523089	gi|307189800|gb|EFN74072.1|/1.23941e-14/HemK methyltransferase family member 1 [Camponotus floridanus]
BT_B_ZJU_Singletons99901	2	124	0.44	25.98	5.88375	0.000110124	0.000511036	gi|189014554|gb|ACD69513.1|/3.03677e-64/ubiquinone biosynthesis protein [Gryllus firmus]
BT_Q_ZJU_Singletons25746	2	123	0.44	25.77	5.87205	0.000110124	0.000514196	-
BT_B_ZJU_Singletons95027	2	121	0.44	25.35	5.84834	0.000110124	0.000509783	-
BT_B_ZJU_Singletons99487	119	7166	26.2	1501.57	5.84076	0	0	-
BT_Q_ZJU_Singletons158944	2	120	0.44	25.14	5.83634	0.000110124	0.000525568	gi|237681135|ref|NP_001153712.1|/4.163e-18/catalase-like [Tribolium castaneum]
BT_B_ZJU_Singletons93353	3	178	0.66	37.3	5.82057	6.83e-05	0.000361176	-
BT_B_ZJU_Singletons93331	4	237	0.88	49.66	5.81844	4.16e-05	0.000239245	gi|240849013|ref|NP_001155728.1|/1.11768e-33/NADH dehydrogenase [ubiquinone] 1 alpha subcomplex subunit 12 [Acyrthosiphon pisum]
BT_B_ZJU_Singletons80725	7	414	1.54	86.75	5.81586	7.79e-06	5.61e-05	-
BT_B_ZJU_Singletons103085	3	176	0.66	36.88	5.80423	6.83e-05	0.000358664	gi|242247652|ref|NP_001156182.1|/1.98147e-111/sideroflexin-like [Acyrthosiphon pisum]
BT_B_ZJU_Singletons95100	13	758	2.86	158.83	5.79532	1.88e-07	1.93e-06	gi|260788834|ref|XP_002589454.1|/3.23141e-15/hypothetical protein BRAFLDRAFT_58861 [Branchiostoma floridae]
BT_Q_ZJU_Singletons53415	2	116	0.44	24.31	5.7879	0.000110124	0.000516912	-
BT_B_ZJU_Singletons17790	2	116	0.44	24.31	5.7879	0.000110124	0.000517234	-
BT_Q_ZJU_Singletons31908	2	114	0.44	23.89	5.76276	0.000110124	0.000520796	gi|256708537|gb|ACV20871.1|/6.24735e-30/trehalose 6-phosphate synthase [Nilaparvata lugens]
BT_B_ZJU_Singletons87852	4	228	0.88	47.78	5.76276	4.16e-05	0.000235741	gi|45822205|emb|CAE47499.1|/1.08993e-10/cathepsin L-like proteinase [Diabrotica virgifera virgifera]
BT_B_ZJU_Singletons72399	3	170	0.66	35.62	5.75408	6.83e-05	0.000355694	-
BT_Q_ZJU_Singletons127962	3	169	0.66	35.41	5.74555	6.83e-05	0.000352653	-
BT_B_ZJU_Singletons102584	2	111	0.44	23.26	5.7242	0.000110124	0.000522432	gi|242022647|ref|XP_002431750.1|/1.92516e-91/DNA-directed RNA polymerase III subunit F, putative [Pediculus humanus corporis]
BT_B_ZJU_Singletons77830	3	166	0.66	34.78	5.71965	6.83e-05	0.000347191	gi|242019541|ref|XP_002430219.1|/8.36029e-11/mitochondrial ribosomal protein S10, putative [Pediculus humanus corporis]
BT_B_ZJU_Singletons20126	4	221	0.88	46.31	5.71768	4.16e-05	0.000237705	-
BT_Q_ZJU_Singletons5369	2	110	0.44	23.05	5.71112	0.000110124	0.000501333	gi|161343839|tpg|DAA06100.1|/7.63163e-54/TPA: TPA_inf: cathepsin B [Acyrthosiphon pisum]
BT_B_ZJU_Singletons103910	7	383	1.54	80.25	5.7035	7.79e-06	5.67e-05	gi|189236327|ref|XP_975279.2|/5.7272e-52/PREDICTED: similar to AGAP010331-PA [Tribolium castaneum]
BT_B_ZJU_Singletons101559	3	164	0.66	34.36	5.70212	6.83e-05	0.000355204	-
BT_Q_ZJU_Singletons116334	2	109	0.44	22.84	5.69792	0.000110124	0.000506678	-
BT_B_ZJU_Singletons79777	3	159	0.66	33.32	5.65778	6.83e-05	0.000346142	-
BT_Q_ZJU_Singletons4795	2	106	0.44	22.21	5.65756	0.000110124	0.000524574	-
BT_B_ZJU_Singletons73802	2	106	0.44	22.21	5.65756	0.000110124	0.000507605	-
BT_B_ZJU_Singletons100821	2	105	0.44	22	5.64386	0.000110124	0.000516751	-
BT_Q_ZJU_Singletons17962	4	208	0.88	43.58	5.63002	4.16e-05	0.000234684	-
BT_B_ZJU_Singletons96627	2	104	0.44	21.79	5.63002	0.000110124	0.000506061	-
BT_Q_ZJU_Singletons9606	6	311	1.32	65.17	5.6256	1.39e-05	9.39e-05	-
BT_Q_ZJU_Singletons32824	3	155	0.66	32.48	5.62094	6.83e-05	0.000356063	-
BT_B_ZJU_Singletons103269	8	413	1.76	86.54	5.61972	4.29e-06	3.34e-05	gi|261335974|emb|CBH09259.1|/6.70546e-97/putative enoyl-CoA hydratase precursor [Heliconius melpomene]
BT_B_ZJU_Singletons83169	5	258	1.1	54.06	5.61899	2.44e-05	0.000150488	gi|156544966|ref|XP_001607733.1|/7.73294e-09/PREDICTED: similar to ENSANGP00000011467 [Nasonia vitripennis]
BT_B_ZJU_Singletons93063	2	103	0.44	21.58	5.61605	0.000110124	0.000507451	-
BT_B_ZJU_Singletons104026	4	201	0.88	42.12	5.58086	4.16e-05	0.00023961	-
BT_B_ZJU_Singletons102007	3	150	0.66	31.43	5.57353	6.83e-05	0.000351571	-
BT_B_ZJU_Singletons86576	2	100	0.44	20.95	5.5733	0.000110124	0.000526566	-
BT_B_ZJU_Singletons90669	3	149	0.66	31.22	5.56386	6.83e-05	0.000361937	-
BT_B_ZJU_Singletons24898	2	99	0.44	20.74	5.55877	0.000110124	0.000502393	gi|307213305|gb|EFN88757.1|/5.12865e-73/Rac GTPase-activating protein 1 [Harpegnathos saltator]
BT_B_ZJU_Singletons16594	2	99	0.44	20.74	5.55877	0.000110124	0.000501635	-
BT_B_ZJU_Singletons73670	5	246	1.1	51.55	5.5504	2.44e-05	0.000155049	-
BT_B_ZJU_Singletons81182	2	98	0.44	20.54	5.54479	0.000110124	0.000506832	-
BT_B_ZJU_Singletons22893	2	98	0.44	20.54	5.54479	0.000110124	0.000503153	gi|270009095|gb|EFA05543.1|/2.94009e-141/hypothetical protein TcasGA2_TC015731 [Tribolium castaneum]
BT_B_ZJU_Singletons13961	2	98	0.44	20.54	5.54479	0.000110124	0.000518362	-
BT_B_ZJU_Singletons98122	3	146	0.66	30.59	5.53445	6.83e-05	0.000348718	gi|193580079|ref|XP_001952371.1|/3.94363e-50/PREDICTED: peptidyl-tRNA hydrolase ICT1, mitochondrial-like [Acyrthosiphon pisum]
BT_B_ZJU_Singletons87180	3	146	0.66	30.59	5.53445	6.83e-05	0.000352533	-
BT_B_ZJU_Singletons69836	5	242	1.1	50.71	5.52669	2.44e-05	0.000151603	-
BT_Q_ZJU_Singletons23026	6	286	1.32	59.93	5.50467	1.39e-05	9.34e-05	-
BT_B_ZJU_Singletons77602	38	1811	8.37	379.48	5.50265	1.01e-13	2.41e-12	-
BT_B_ZJU_Singletons100659	2	95	0.44	19.91	5.49985	0.000110124	0.000520145	-
BT_B_ZJU_Singletons23757	3	142	0.66	29.75	5.49428	6.83e-05	0.000356679	gi|226443348|ref|NP_001139851.1|/1.28151e-12/Thioredoxin domain-containing protein 12 [Salmo salar]
BT_B_ZJU_Singletons18727	2	94	0.44	19.7	5.48455	0.000110124	0.000520633	-
BT_B_ZJU_Singletons95825	14	655	3.08	137.25	5.47773	9.89e-08	1.06e-06	-
BT_B_ZJU_Singletons77738	21	978	4.62	204.93	5.47109	1e-09	1.43e-08	-
BT_B_ZJU_Singletons15086	2	93	0.44	19.49	5.46909	0.000110124	0.000504832	-
BT_B_ZJU_Singletons94673	2	92	0.44	19.28	5.45346	0.000110124	0.00050361	gi|156547221|ref|XP_001604648.1|/2.39847e-12/PREDICTED: hypothetical protein [Nasonia vitripennis]
BT_B_ZJU_Singletons90949	2	92	0.44	19.28	5.45346	0.000110124	0.000513719	-
BT_B_ZJU_Singletons22429	3	138	0.66	28.92	5.45346	6.83e-05	0.000351212	-
BT_B_ZJU_Singletons102465	2	92	0.44	19.28	5.45346	0.000110124	0.000520959	gi|307166153|gb|EFN60402.1|/2.00199e-138/CCR4-NOT transcription complex subunit 2 [Camponotus floridanus]
BT_B_ZJU_Singletons98984	5	229	1.1	47.98	5.44686	2.44e-05	0.000154399	gi|91084741|ref|XP_971031.1|/6.05144e-34/PREDICTED: similar to apolipoprotein D [Tribolium castaneum]
BT_B_ZJU_Singletons100447	2	91	0.44	19.07	5.43766	0.000110124	0.000517555	-
BT_B_ZJU_Singletons76143	6	271	1.32	56.79	5.42703	1.39e-05	9.48e-05	-
BT_B_ZJU_Singletons102924	5	225	1.1	47.15	5.42168	2.44e-05	0.00015337	gi|158290432|ref|XP_312034.4|/3.22003e-79/AGAP002879-PA [Anopheles gambiae str. PEST]
BT_Q_ZJU_Singletons6142	2	89	0.44	18.65	5.40553	0.000110124	0.000522268	-
BT_B_ZJU_Singletons99394	2	89	0.44	18.65	5.40553	0.000110124	0.000509471	-
BT_B_ZJU_Singletons102001	5	221	1.1	46.31	5.39575	2.44e-05	0.000153434	gi|242011367|ref|XP_002426424.1|/3.11099e-34/BRCA1-associated RING domain protein, putative [Pediculus humanus corporis]
BT_B_ZJU_Singletons88570	12	528	2.64	110.64	5.38919	3.57e-07	3.46e-06	-
BT_B_ZJU_Singletons71650	4	175	0.88	36.67	5.38095	4.16e-05	0.000235918	gi|156542285|ref|XP_001602440.1|/2.69876e-17/PREDICTED: similar to GA15457-PA [Nasonia vitripennis]
BT_Q_ZJU_Singletons80721	2	87	0.44	18.23	5.37267	0.000110124	0.00052276	-
BT_B_ZJU_Singletons78485	2	87	0.44	18.23	5.37267	0.000110124	0.000501938	-
BT_B_ZJU_Singletons92545	21	913	4.62	191.31	5.37188	1e-09	1.43e-08	-
BT_B_ZJU_Singletons102561	6	260	1.32	54.48	5.36712	1.39e-05	9.32e-05	gi|307212383|gb|EFN88173.1|/1.11918e-83/Vacuolar protein-sorting-associated protein 36 [Harpegnathos saltator]
BT_Q_ZJU_Singletons30079	2	86	0.44	18.02	5.35595	0.000110124	0.000510879	gi|270004895|gb|EFA01343.1|/9.95025e-139/hypothetical protein TcasGA2_TC003800 [Tribolium castaneum]
BT_Q_ZJU_Singletons88573	7	300	1.54	62.86	5.35114	7.79e-06	5.6e-05	-
BT_B_ZJU_Singletons91327	2	85	0.44	17.81	5.33904	0.000110124	0.000526067	-
BT_B_ZJU_Singletons86044	4	170	0.88	35.62	5.33904	4.16e-05	0.000234421	gi|307190379|gb|EFN74438.1|/6.50805e-32/Nuclear receptor 2C2-associated protein [Camponotus floridanus]
BT_B_ZJU_Singletons102449	4	170	0.88	35.62	5.33904	4.16e-05	0.000236007	-
BT_B_ZJU_Singletons101596	2	85	0.44	17.81	5.33904	0.000110124	0.000511508	-
BT_Q_ZJU_Singletons103939	3	127	0.66	26.61	5.33336	6.83e-05	0.000353985	-
BT_Q_ZJU_Singletons72124	2	84	0.44	17.6	5.32193	0.000110124	0.000511193	-
BT_B_ZJU_Singletons81159	3	126	0.66	26.4	5.32193	6.83e-05	0.000349072	-
BT_B_ZJU_Singletons100687	2	84	0.44	17.6	5.32193	0.000110124	0.000518847	-
BT_Q_ZJU_Singletons16928	8	335	1.76	70.2	5.31782	4.29e-06	3.33e-05	-
BT_B_ZJU_Singletons103194	3	125	0.66	26.19	5.31041	6.83e-05	0.000356802	gi|170030841|ref|XP_001843296.1|/3.51679e-10/transcription initiation factor TFIID subunit 9 [Culex quinquefasciatus]
BT_Q_ZJU_Singletons167321	2	83	0.44	17.39	5.30461	0.000110124	0.0005259	gi|270009927|gb|EFA06375.1|/2.40321e-18/hypothetical protein TcasGA2_TC009251 [Tribolium castaneum]
BT_B_ZJU_Singletons89589	2	83	0.44	17.39	5.30461	0.000110124	0.000524905	-
BT_B_ZJU_Singletons100377	2	83	0.44	17.39	5.30461	0.000110124	0.000515151	-
BT_B_ZJU_Singletons87205	7	288	1.54	60.35	5.29235	7.79e-06	5.65e-05	-
BT_B_ZJU_Singletons75693	6	246	1.32	51.55	5.28736	1.39e-05	9.38e-05	-
BT_B_ZJU_Singletons87079	2	82	0.44	17.18	5.28708	0.000110124	0.000513561	-
BT_B_ZJU_Singletons104009	2	82	0.44	17.18	5.28708	0.000110124	0.00051547	gi|242021033|ref|XP_002430951.1|/5.70925e-88/zinc binding dehydrogenase, putative [Pediculus humanus corporis]
BT_B_ZJU_Singletons103763	4	162	0.88	33.95	5.26976	4.16e-05	0.000242667	gi|307175882|gb|EFN65697.1|/7.54926e-64/39S ribosomal protein L1, mitochondrial [Camponotus floridanus]
BT_Q_ZJU_Singletons4766	2	81	0.44	16.97	5.26934	0.000110124	0.00051982	-
BT_B_ZJU_Singletons99423	2	81	0.44	16.97	5.26934	0.000110124	0.00051595	-
BT_Q_ZJU_Singletons26967	5	201	1.1	42.12	5.25893	2.44e-05	0.000152545	-
BT_B_ZJU_Singletons103215	5	200	1.1	41.91	5.25172	2.44e-05	0.000151168	gi|307204829|gb|EFN83387.1|/4.6192e-135/Sorbitol dehydrogenase [Harpegnathos saltator]
BT_Q_ZJU_Singletons140782	6	240	1.32	50.29	5.25166	1.39e-05	9.48e-05	-
BT_B_ZJU_Singletons86174	3	120	0.66	25.14	5.25137	6.83e-05	0.000361429	gi|195164502|ref|XP_002023086.1|/3.03013e-21/GL21167 [Drosophila persimilis]
BT_B_ZJU_Singletons93259	4	159	0.88	33.32	5.24274	4.16e-05	0.000236719	-
BT_Q_ZJU_Singletons164138	2	79	0.44	16.55	5.23318	0.000110124	0.000505139	-
BT_B_ZJU_Singletons26611	2	79	0.44	16.55	5.23318	0.000110124	0.000512769	gi|157125600|ref|XP_001660708.1|/1.4304e-13/hypothetical protein AaeL_AAEL010263 [Aedes aegypti]
BT_B_ZJU_Singletons11034	2	79	0.44	16.55	5.23318	0.000110124	0.000507915	gi|156537263|ref|XP_001605702.1|/8.75017e-60/PREDICTED: similar to ENSANGP00000001161 [Nasonia vitripennis]
BT_Q_ZJU_Singletons6400	9	355	1.98	74.39	5.23154	2.34e-06	1.93e-05	-
BT_B_ZJU_Singletons103833	8	315	1.76	66.01	5.22904	4.29e-06	3.28e-05	gi|158291368|ref|XP_312882.4|/0/AGAP003184-PA [Anopheles gambiae str. PEST]
BT_B_ZJU_Singletons88855	3	117	0.66	24.52	5.21535	6.83e-05	0.000359916	-
BT_B_ZJU_Singletons88166	3	117	0.66	24.52	5.21535	6.83e-05	0.000348836	-
BT_B_ZJU_Singletons97895	10	388	2.2	81.3	5.20768	1.26e-06	1.1e-05	-
BT_Q_ZJU_Singletons758	3	116	0.66	24.31	5.20294	6.83e-05	0.000357173	-
BT_B_ZJU_Singletons97855	5	193	1.1	40.44	5.20021	2.44e-05	0.000150121	gi|307189647|gb|EFN73985.1|/4.27879e-54/PAB-dependent poly(A)-specific ribonuclease subunit 2 [Camponotus floridanus]
BT_Q_ZJU_Singletons13897	2	77	0.44	16.13	5.1961	0.000110124	0.000524408	-
BT_B_ZJU_Singletons87172	2	77	0.44	16.13	5.1961	0.000110124	0.00051611	-
BT_B_ZJU_Singletons99715	3	115	0.66	24.1	5.19042	6.83e-05	0.000361556	gi|240849039|ref|NP_001155547.1|/9.09119e-74/thioredoxin domain-containing protein 9-like [Acyrthosiphon pisum]
BT_B_ZJU_Singletons100820	2	76	0.44	15.93	5.1781	0.000110124	0.000504526	-
BT_Q_ZJU_Singletons7854	4	152	0.88	31.85	5.17765	4.16e-05	0.000242199	-
BT_Q_ZJU_Singletons102498	4	152	0.88	31.85	5.17765	4.16e-05	0.000234508	-
BT_Q_ZJU_Singletons147072	2	75	0.44	15.72	5.15895	0.000110124	0.000514673	-
BT_ZHJ1_ZJU_Unigene45241	26	971	5.72	203.46	5.15259	3.65e-11	6.22e-10	-
BT_B_ZJU_Singletons76643	6	224	1.32	46.94	5.15221	1.39e-05	9.49e-05	-
BT_B_ZJU_Singletons10020	2	74	0.44	15.51	5.13955	0.000110124	0.000518039	gi|242007661|ref|XP_002424649.1|/2.20221e-153/conserved hypothetical protein [Pediculus humanus corporis]
BT_Q_ZJU_Singletons16417	4	148	0.88	31.01	5.13909	4.16e-05	0.000241546	-
BT_Q_ZJU_Singletons10028	17	624	3.74	130.75	5.12763	1.4e-08	1.69e-07	-
BT_B_ZJU_Singletons102756	13	477	2.86	99.95	5.12712	1.88e-07	1.94e-06	gi|263173502|gb|ACY69956.1|/1.24656e-133/mitochondrial phosphate carrier protein [Cimex lectularius]
BT_B_ZJU_Singletons93424	2	73	0.44	15.3	5.11988	0.000110124	0.000510566	gi|195576529|ref|XP_002078128.1|/2.13695e-64/GD23288 [Drosophila simulans]
BT_B_ZJU_Singletons102332	2	73	0.44	15.3	5.11988	0.000110124	0.000502545	-
BT_B_ZJU_Singletons68379	4	146	0.88	30.59	5.11941	4.16e-05	0.00023663	-
BT_B_ZJU_Singletons16714	3	109	0.66	22.84	5.11295	6.83e-05	0.000349664	gi|170047783|ref|XP_001851389.1|/2.73534e-10/phosphatidylethanolamine-binding protein 2 [Culex quinquefasciatus]
BT_B_ZJU_Singletons15030	3	109	0.66	22.84	5.11295	6.83e-05	0.000360293	gi|291234091|ref|XP_002736984.1|/1.41834e-56/PREDICTED: RETRotransposon-like family member (retr-1)-like [Saccoglossus kowalevskii]
BT_Q_ZJU_Singletons92348	2	72	0.44	15.09	5.09995	0.000110124	0.000506215	-
BT_Q_ZJU_Singletons25206	2	72	0.44	15.09	5.09995	0.000110124	0.00051627	-
BT_Q_ZJU_Singletons137628	2	72	0.44	15.09	5.09995	0.000110124	0.000505293	-
BT_B_ZJU_Singletons96586	2	72	0.44	15.09	5.09995	0.000110124	0.000507296	-
BT_B_ZJU_Singletons93804	2	72	0.44	15.09	5.09995	0.000110124	0.000517394	-
BT_B_ZJU_Singletons90428	2	72	0.44	15.09	5.09995	0.000110124	0.000513085	-
BT_B_ZJU_Singletons83726	2	72	0.44	15.09	5.09995	0.000110124	0.000501031	-
BT_B_ZJU_Singletons100881	2	72	0.44	15.09	5.09995	0.000110124	0.0005182	gi|242021605|ref|XP_002431235.1|/8.15247e-43/lsm1, putative [Pediculus humanus corporis]
BT_B_ZJU_Singletons91906	4	144	0.88	30.17	5.09947	4.16e-05	0.00024099	-
BT_B_ZJU_Singletons100193	5	179	1.1	37.51	5.0917	2.44e-05	0.000150673	gi|242006450|ref|XP_002424063.1|/3.56739e-63/Lysosomal Pro-X carboxypeptidase, putative [Pediculus humanus corporis]
BT_B_ZJU_Singletons101724	11	391	2.42	81.93	5.08131	6.72e-07	6.17e-06	gi|159459914|gb|ABW96354.1|/1.38064e-145/aquaporin 1 [Bemisia tabaci]
BT_Q_ZJU_Singletons22312	6	213	1.32	44.63	5.0794	1.39e-05	9.37e-05	-
BT_B_ZJU_Singletons72741	15	526	3.3	110.22	5.06178	5.18e-08	5.78e-07	-
BT_B_ZJU_Singletons89845	2	70	0.44	14.67	5.05922	0.000110124	0.000523254	gi|198414507|ref|XP_002125391.1|/8.81087e-21/PREDICTED: similar to predicted protein [Ciona intestinalis]
BT_B_ZJU_Singletons86165	3	105	0.66	22	5.05889	6.83e-05	0.000360671	gi|289740483|gb|ADD18989.1|/1.31133e-32/chaperonin complex component TcP-1 beta subunit CCT2 [Glossina morsitans morsitans]
BT_B_ZJU_Singletons102568	3	105	0.66	22	5.05889	6.83e-05	0.000348482	gi|157104341|ref|XP_001648362.1|/7.92412e-21/hypothetical protein AaeL_AAEL004065 [Aedes aegypti]
BT_B_ZJU_Singletons75503	4	139	0.88	29.13	5.04886	4.16e-05	0.000235564	-
BT_B_ZJU_Singletons98139	15	518	3.3	108.54	5.03962	5.18e-08	5.77e-07	-
BT_B_ZJU_Singletons101116	2	69	0.44	14.46	5.03842	0.000110124	0.000508071	gi|91095067|ref|XP_972655.1|/3.99715e-125/PREDICTED: similar to succinyl-coa synthetase beta chain [Tribolium castaneum]
BT_Q_ZJU_Singletons98203	16	552	3.52	115.67	5.0383	2.7e-08	3.15e-07	-
BT_B_ZJU_Singletons99313	5	172	1.1	36.04	5.03402	2.44e-05	0.000153498	-
BT_Q_ZJU_Singletons26972	7	240	1.54	50.29	5.02927	7.79e-06	5.68e-05	-
BT_B_ZJU_Singletons89644	14	480	3.08	100.58	5.02927	9.89e-08	1.06e-06	-
BT_ZHJ1_ZJU_Unigene11398	19	648	4.18	135.78	5.02162	3.76e-09	4.99e-08	-
BT_B_ZJU_Singletons100605	2	68	0.44	14.25	5.01731	0.000110124	0.000519333	-
BT_Q_ZJU_Singletons146154	3	101	0.66	21.16	5.00273	6.83e-05	0.000352051	-
BT_B_ZJU_Singletons92962	3	101	0.66	21.16	5.00273	6.83e-05	0.000352292	gi|4768844|gb|AAD29640.1|AF117272_1/1.41173e-14/O-crystallin [Enteroctopus dofleini]
BT_B_ZJU_Singletons73338	3	101	0.66	21.16	5.00273	6.83e-05	0.000358414	-
BT_Q_ZJU_Singletons3154	2	67	0.44	14.04	4.9959	0.000110124	0.000500729	-
BT_Q_ZJU_Singletons138206	2	67	0.44	14.04	4.9959	0.000110124	0.000522596	-
BT_B_ZJU_Singletons100759	2	67	0.44	14.04	4.9959	0.000110124	0.000514355	-
BT_B_ZJU_Singletons97002	3	100	0.66	20.95	4.98834	6.83e-05	0.000353378	-
BT_B_ZJU_Singletons91963	7	233	1.54	48.82	4.98647	7.79e-06	5.7e-05	gi|270014958|gb|EFA11406.1|/9.57316e-23/hypothetical protein TcasGA2_TC013580 [Tribolium castaneum]
BT_B_ZJU_Singletons99619	2	66	0.44	13.83	4.97415	0.000110124	0.000508692	-
BT_B_ZJU_Singletons76008	2	66	0.44	13.83	4.97415	0.000110124	0.000508226	-
BT_B_ZJU_Singletons74750	4	132	0.88	27.66	4.97415	4.16e-05	0.000240528	-
BT_B_ZJU_Singletons71000	12	393	2.64	82.35	4.96316	3.57e-07	3.48e-06	-
BT_B_ZJU_Singletons21950	4	131	0.88	27.45	4.96316	4.16e-05	0.000234071	-
BT_Q_ZJU_Singletons34740	3	98	0.66	20.54	4.95983	6.83e-05	0.000351931	-
BT_Q_ZJU_Singletons33118	3	98	0.66	20.54	4.95983	6.83e-05	0.00035002	-
BT_B_ZJU_Singletons86627	48	1564	10.57	327.72	4.95442	9.15e-14	2.22e-12	-
BT_Q_ZJU_Singletons61223	2	65	0.44	13.62	4.95208	0.000110124	0.000517716	-
BT_B_ZJU_Singletons96573	2	65	0.44	13.62	4.95208	0.000110124	0.000509003	-
BT_B_ZJU_Singletons26738	2	65	0.44	13.62	4.95208	0.000110124	0.000509159	-
BT_B_ZJU_Singletons21983	2	65	0.44	13.62	4.95208	0.000110124	0.000500579	gi|254029372|gb|ACT53739.1|/3.78189e-27/feruloyl esterase-like protein Est4 [Reticulitermes flavipes]
BT_B_ZJU_Singletons83991	26	843	5.72	176.64	4.94865	3.65e-11	6.24e-10	-
BT_B_ZJU_Singletons92029	5	161	1.1	33.74	4.93888	2.44e-05	0.000152925	-
BT_B_ZJU_Singletons102579	5	161	1.1	33.74	4.93888	2.44e-05	0.000153883	gi|195448977|ref|XP_002071895.1|/1.64671e-42/GK10240 [Drosophila willistoni]
BT_B_ZJU_Singletons103882	10	322	2.2	67.47	4.93867	1.26e-06	1.09e-05	-
BT_Q_ZJU_Singletons11586	3	96	0.66	20.12	4.93002	6.83e-05	0.000350853	-
BT_B_ZJU_Singletons96474	11	352	2.42	73.76	4.92976	6.72e-07	6.16e-06	gi|156552012|ref|XP_001603429.1|/1.77328e-79/PREDICTED: similar to Hsc70/Hsp90-organizing protein HOP [Nasonia vitripennis]
BT_Q_ZJU_Singletons26005	2	64	0.44	13.41	4.92966	0.000110124	0.000501484	gi|307188429|gb|EFN73186.1|/4.46087e-26/COP9 signalosome complex subunit 8 [Camponotus floridanus]
BT_Q_ZJU_Singletons15416	2	64	0.44	13.41	4.92966	0.000110124	0.000522104	gi|307183421|gb|EFN70243.1|/2.12929e-139/Sodium- and chloride-dependent GABA transporter ine [Camponotus floridanus]
BT_B_ZJU_Singletons99149	2	64	0.44	13.41	4.92966	0.000110124	0.000512927	-
BT_Q_ZJU_Singletons85325	10	319	2.2	66.84	4.92514	1.26e-06	1.09e-05	-
BT_B_ZJU_Singletons78842	8	255	1.76	53.43	4.924	4.29e-06	3.29e-05	gi|37788265|gb|AAO64472.1|/2.94691e-08/cathepsin B precursor [Fundulus heteroclitus]
BT_Q_ZJU_Singletons156713	5	159	1.1	33.32	4.92081	2.44e-05	0.00015223	-
BT_B_ZJU_Singletons83322	15	474	3.3	99.32	4.91155	5.18e-08	5.81e-07	-
BT_Q_ZJU_Singletons35608	2	63	0.44	13.2	4.90689	0.000110124	0.000507141	-
BT_B_ZJU_Singletons83944	2	63	0.44	13.2	4.90689	0.000110124	0.000513402	-
BT_B_ZJU_Singletons81153	4	126	0.88	26.4	4.90689	4.16e-05	0.000233723	-
BT_B_ZJU_Singletons100619	4	126	0.88	26.4	4.90689	4.16e-05	0.000239519	gi|193700092|ref|XP_001951744.1|/3.58542e-125/PREDICTED: ABC transporter G family member 20-like isoform 1 [Acyrthosiphon pisum]
BT_Q_ZJU_Singletons20163	10	314	2.2	65.8	4.90251	1.26e-06	1.1e-05	-
BT_B_ZJU_Singletons103450	15	471	3.3	98.69	4.90237	5.18e-08	5.77e-07	-
BT_B_ZJU_Singletons97423	3	94	0.66	19.7	4.89959	6.83e-05	0.000346958	gi|189241236|ref|XP_972549.2|/4.12408e-35/PREDICTED: similar to RNA (guanine-9-)-methyltransferase domain-containing protein 1 homolog, mitochondrial [Tribolium castaneum]
BT_Q_ZJU_Singletons139843	4	125	0.88	26.19	4.89537	4.16e-05	0.000237615	-
BT_B_ZJU_Singletons95515	3	93	0.66	19.49	4.88412	6.83e-05	0.000350139	-
BT_B_ZJU_Singletons90824	3	93	0.66	19.49	4.88412	6.83e-05	0.000350496	gi|242024491|ref|XP_002432661.1|/1.11824e-47/GTP-binding protein SAR1B, putative [Pediculus humanus corporis]
BT_B_ZJU_Singletons86987	12	372	2.64	77.95	4.88394	3.57e-07	3.48e-06	-
BT_Q_ZJU_Singletons72960	4	124	0.88	25.98	4.88375	4.16e-05	0.000236363	-
BT_Q_ZJU_Singletons12440	2	62	0.44	12.99	4.88375	0.000110124	0.000510096	-
BT_B_ZJU_Singletons99728	9	278	1.98	58.25	4.87869	2.34e-06	1.91e-05	gi|239791724|dbj|BAH72291.1|/2.50464e-31/ACYPI000002 [Acyrthosiphon pisum]
BT_Q_ZJU_Singletons5126	3	92	0.66	19.28	4.8685	6.83e-05	0.000362191	-
BT_B_ZJU_Singletons100803	3	92	0.66	19.28	4.8685	6.83e-05	0.000358041	gi|282158101|ref|NP_001164094.1|/5.14228e-58/mitochondrial ribosomal protein S31 [Tribolium castaneum]
BT_B_ZJU_Singletons97137	10	306	2.2	64.12	4.8652	1.26e-06	1.11e-05	-
BT_Q_ZJU_Singletons414	2	61	0.44	12.78	4.86024	0.000110124	0.000503762	-
BT_Q_ZJU_Singletons162227	2	61	0.44	12.78	4.86024	0.000110124	0.000525236	-
BT_Q_ZJU_Singletons115901	4	122	0.88	25.56	4.86024	4.16e-05	0.000240713	-
BT_B_ZJU_Singletons81903	4	122	0.88	25.56	4.86024	4.16e-05	0.000237885	-
BT_B_ZJU_Singletons22367	2	61	0.44	12.78	4.86024	0.000110124	0.000512453	-
BT_B_ZJU_Singletons84864	5	152	1.1	31.85	4.85572	2.44e-05	0.000151292	-
BT_B_ZJU_Singletons100869	3	91	0.66	19.07	4.8527	6.83e-05	0.00035829	gi|307188507|gb|EFN73244.1|/4.87288e-72/Protein C20orf11 [Camponotus floridanus]
BT_B_ZJU_Singletons79061	10	303	2.2	63.49	4.85095	1.26e-06	1.11e-05	-
BT_ZHJ1_ZJU_Unigene48047	3	90	0.66	18.86	4.83672	6.83e-05	0.000362956	-
BT_B_ZJU_Singletons102254	3	90	0.66	18.86	4.83672	6.83e-05	0.000360923	gi|193697617|ref|XP_001943575.1|/7.13585e-45/PREDICTED: facilitated trehalose transporter Tret1-like [Acyrthosiphon pisum]
BT_B_ZJU_Singletons102122	3	90	0.66	18.86	4.83672	6.83e-05	0.000362828	gi|156542285|ref|XP_001602440.1|/7.48642e-100/PREDICTED: similar to GA15457-PA [Nasonia vitripennis]
BT_B_ZJU_Singletons101546	7	210	1.54	44	4.8365	7.79e-06	5.67e-05	-
BT_Q_ZJU_Singletons19598	2	60	0.44	12.57	4.83634	0.000110124	0.000504068	-
BT_B_ZJU_Singletons90872	2	60	0.44	12.57	4.83634	0.000110124	0.000503305	-
BT_B_ZJU_Singletons77651	2	60	0.44	12.57	4.83634	0.000110124	0.000501787	gi|66514411|ref|XP_395323.2|/3.16428e-34/PREDICTED: u3 small nucleolar ribonucleoprotein protein IMP4-like [Apis mellifera]
BT_Q_ZJU_Singletons128741	8	238	1.76	49.87	4.82452	4.29e-06	3.28e-05	-
BT_B_ZJU_Singletons99302	6	178	1.32	37.3	4.82057	1.39e-05	9.45e-05	-
BT_B_ZJU_Singletons26271	3	89	0.66	18.65	4.82057	6.83e-05	0.000348364	-
BT_B_ZJU_Singletons70146	8	237	1.76	49.66	4.81844	4.29e-06	3.3e-05	-
BT_B_ZJU_Singletons94869	13	385	2.86	80.67	4.81795	1.88e-07	1.93e-06	gi|157109295|ref|XP_001650609.1|/1.65855e-24/ubiquinol-cytochrome c reductase complex core protein [Aedes aegypti]
BT_B_ZJU_Singletons74833	12	355	2.64	74.39	4.8165	3.57e-07	3.45e-06	-
BT_B_ZJU_Singletons101676	2	59	0.44	12.36	4.81203	0.000110124	0.000510409	gi|189238660|ref|XP_972432.2|/2.00303e-96/PREDICTED: similar to CG10903 CG10903-PA [Tribolium castaneum]
BT_Q_ZJU_Singletons4516	3	88	0.66	18.44	4.80423	6.83e-05	0.00035979	-
BT_B_ZJU_Singletons24089	3	88	0.66	18.44	4.80423	6.83e-05	0.000357917	gi|193586967|ref|XP_001952174.1|/1.3179e-62/PREDICTED: 2-hydroxyacyl-CoA lyase 1-like [Acyrthosiphon pisum]
BT_Q_ZJU_Singletons106174	6	174	1.32	36.46	4.7877	1.39e-05	9.51e-05	-
BT_Q_ZJU_Singletons14048	8	232	1.76	48.61	4.78761	4.29e-06	3.31e-05	-
BT_B_ZJU_Singletons94414	2	58	0.44	12.15	4.78731	0.000110124	0.000506987	-
BT_B_ZJU_Singletons22839	2	58	0.44	12.15	4.78731	0.000110124	0.000512138	gi|157117432|ref|XP_001658764.1|/3.25154e-56/tyrosine transporter [Aedes aegypti]
BT_B_ZJU_Singletons215	2	58	0.44	12.15	4.78731	0.000110124	0.00050994	-
BT_B_ZJU_Singletons103243	2	58	0.44	12.15	4.78731	0.000110124	0.000523583	-
BT_B_ZJU_Singletons88660	4	115	0.88	24.1	4.77539	4.16e-05	0.000240068	-
BT_B_ZJU_Singletons26914	4	115	0.88	24.1	4.77539	4.16e-05	0.000236808	-
BT_B_ZJU_Singletons76293	3	86	0.66	18.02	4.77099	6.83e-05	0.000360797	-
BT_B_ZJU_Singletons78711	5	143	1.1	29.96	4.76746	2.44e-05	0.000150243	gi|91090890|ref|XP_973414.1|/3.48108e-09/PREDICTED: similar to RE62270p [Tribolium castaneum]
BT_B_ZJU_Singletons100613	5	143	1.1	29.96	4.76746	2.44e-05	0.000150612	gi|170034336|ref|XP_001845030.1|/3.04935e-108/isocitrate dehydrogenase [Culex quinquefasciatus]
BT_B_ZJU_Singletons98066	4	114	0.88	23.89	4.76276	4.16e-05	0.000234596	-
BT_B_ZJU_Singletons103944	4	114	0.88	23.89	4.76276	4.16e-05	0.000240805	gi|91077206|ref|XP_973021.1|/3.54145e-89/PREDICTED: similar to AGAP010451-PA [Tribolium castaneum]
BT_Q_ZJU_Singletons123448	2	57	0.44	11.94	4.76216	0.000110124	0.000520307	-
BT_B_ZJU_Singletons97533	2	57	0.44	11.94	4.76216	0.000110124	0.000510722	gi|307197220|gb|EFN78539.1|/5.53286e-19/Conserved oligomeric Golgi complex subunit 6 [Harpegnathos saltator]
BT_B_ZJU_Singletons103892	11	312	2.42	65.38	4.75577	6.72e-07	6.21e-06	gi|91077138|ref|XP_971446.1|/6.23285e-144/PREDICTED: similar to DnaJ homolog subfamily A member 1 [Tribolium castaneum]
BT_Q_ZJU_Singletons6764	3	85	0.66	17.81	4.75408	6.83e-05	0.000362318	-
BT_B_ZJU_Singletons88414	4	113	0.88	23.68	4.75002	4.16e-05	0.000239154	-
BT_ZHJ1_ZJU_Unigene1385	5	141	1.1	29.55	4.74758	2.44e-05	0.000153755	-
BT_B_ZJU_Singletons80034	5	141	1.1	29.55	4.74758	2.44e-05	0.000152104	-
BT_B_ZJU_Singletons104120	9	253	1.98	53.01	4.74269	2.34e-06	1.93e-05	gi|242004038|ref|XP_002422948.1|/0/formate-tetrahydrofolate ligase, putative [Pediculus humanus corporis]
BT_B_ZJU_Singletons95259	13	365	2.86	76.48	4.741	1.88e-07	1.95e-06	gi|156541188|ref|XP_001599196.1|/7.83763e-09/PREDICTED: similar to ENSANGP00000014147 [Nasonia vitripennis]
BT_Q_ZJU_Singletons66096	5	140	1.1	29.34	4.73729	2.44e-05	0.000150858	-
BT_B_ZJU_Singletons87271	4	112	0.88	23.47	4.73717	4.16e-05	0.000235035	-
BT_Q_ZJU_Singletons33707	2	56	0.44	11.73	4.73656	0.000110124	0.000502241	gi|307176717|gb|EFN66133.1|/4.4216e-52/Focal adhesion kinase 1 [Camponotus floridanus]
BT_Q_ZJU_Singletons159983	2	56	0.44	11.73	4.73656	0.000110124	0.000509627	-
BT_Q_ZJU_Singletons110084	2	56	0.44	11.73	4.73656	0.000110124	0.00050088	-
BT_B_ZJU_Singletons21649	2	56	0.44	11.73	4.73656	0.000110124	0.000514037	-
BT_B_ZJU_Singletons21325	2	56	0.44	11.73	4.73656	0.000110124	0.000519982	-
BT_Q_ZJU_Singletons11445	11	307	2.42	64.33	4.73241	6.72e-07	6.2e-06	-
BT_Q_ZJU_Singletons27241	4	111	0.88	23.26	4.7242	4.16e-05	0.000241083	-
BT_B_ZJU_Singletons102996	4	111	0.88	23.26	4.7242	4.16e-05	0.000235299	gi|193683398|ref|XP_001945690.1|/4.15747e-90/PREDICTED: 28S ribosomal protein S35, mitochondrial-like [Acyrthosiphon pisum]
BT_Q_ZJU_Singletons6627	3	83	0.66	17.39	4.71965	6.83e-05	0.000353621	-
BT_Q_ZJU_Singletons25616	3	83	0.66	17.39	4.71965	6.83e-05	0.000361303	-
BT_Q_ZJU_Singletons106076	3	83	0.66	17.39	4.71965	6.83e-05	0.000347074	-
BT_B_ZJU_Singletons99603	3	83	0.66	17.39	4.71965	6.83e-05	0.000354838	gi|307212064|gb|EFN87947.1|/1.56145e-102/26S protease regulatory subunit 8 [Harpegnathos saltator]
BT_B_ZJU_Singletons92239	3	83	0.66	17.39	4.71965	6.83e-05	0.000362064	gi|307195855|gb|EFN77651.1|/7.70351e-57/Coatomer subunit zeta-1 [Harpegnathos saltator]
BT_B_ZJU_Singletons96015	75	2069	16.51	433.54	4.71475	0	0	gi|307179543|gb|EFN67857.1|/5.64625e-56/Inositol monophosphatase [Camponotus floridanus]
BT_Q_ZJU_Singletons23824	4	110	0.88	23.05	4.71112	4.16e-05	0.000238427	-
BT_B_ZJU_Singletons96395	2	55	0.44	11.52	4.71049	0.000110124	0.000508381	gi|193664779|ref|XP_001947300.1|/2.03933e-11/PREDICTED: probable G-protein coupled receptor Mth-like 5-like [Acyrthosiphon pisum]
BT_B_ZJU_Singletons95711	2	55	0.44	11.52	4.71049	0.000110124	0.000505446	-
BT_B_ZJU_Singletons98677	12	328	2.64	68.73	4.70233	3.57e-07	3.48e-06	gi|112983406|ref|NP_001037642.1|/1.12566e-29/nucleolar phosphoprotein [Bombyx mori]
BT_Q_ZJU_Singletons27547	3	82	0.66	17.18	4.70212	6.83e-05	0.000350734	-
BT_B_ZJU_Singletons85545	3	82	0.66	17.18	4.70212	6.83e-05	0.000351691	-
BT_B_ZJU_Singletons24544	7	191	1.54	40.02	4.69972	7.79e-06	5.68e-05	-
BT_Q_ZJU_Singletons156346	5	136	1.1	28.5	4.69539	2.44e-05	0.000152735	-
BT_B_ZJU_Cluster380	2	54	0.44	11.32	4.68523	0.000110124	0.000514514	gi|91078490|ref|XP_968588.1|/0/PREDICTED: similar to G protein pathway suppressor 1 [Tribolium castaneum]
BT_B_ZJU_Singletons93470	2	54	0.44	11.32	4.68523	0.000110124	0.000521286	gi|270013886|gb|EFA10334.1|/5.4397e-52/hypothetical protein TcasGA2_TC012552 [Tribolium castaneum]
BT_B_ZJU_Singletons15256	2	54	0.44	11.32	4.68523	0.000110124	0.000519171	-
BT_B_ZJU_Singletons102559	2	54	0.44	11.32	4.68523	0.000110124	0.0005056	gi|161343861|tpg|DAA06111.1|/3.51514e-37/TPA: TPA_inf: cathepsin B [Myzus persicae]
BT_B_ZJU_Singletons101797	2	54	0.44	11.32	4.68523	0.000110124	0.000524739	gi|270001755|gb|EEZ98202.1|/1.77856e-140/hypothetical protein TcasGA2_TC000632 [Tribolium castaneum]
BT_Q_ZJU_Singletons31956	5	135	1.1	28.29	4.68472	2.44e-05	0.000150735	-
BT_Q_ZJU_Singletons130570	3	81	0.66	16.97	4.68438	6.83e-05	0.000347308	-
BT_B_ZJU_Singletons103315	21	563	4.62	117.97	4.67438	1e-09	1.43e-08	gi|91084043|ref|XP_967085.1|/0/PREDICTED: similar to AGAP001884-PA [Tribolium castaneum]
BT_B_ZJU_Singletons16171	5	134	1.1	28.08	4.67397	2.44e-05	0.00015369	-
BT_B_ZJU_Singletons103803	4	107	0.88	22.42	4.67114	4.16e-05	0.000237795	gi|193629649|ref|XP_001951005.1|/1.00058e-111/PREDICTED: hypothetical protein LOC100166196 [Acyrthosiphon pisum]
BT_B_ZJU_Singletons101524	4	107	0.88	22.42	4.67114	4.16e-05	0.000237435	-
BT_Q_ZJU_Singletons30327	3	80	0.66	16.76	4.66641	6.83e-05	0.000361683	gi|307184077|gb|EFN70612.1|/3.43627e-179/Transcription initiation factor TFIID subunit 5 [Camponotus floridanus]
BT_B_ZJU_Singletons99921	3	80	0.66	16.76	4.66641	6.83e-05	0.000359664	gi|307200827|gb|EFN80880.1|/1.36948e-48/Uncharacterized protein C9E9.15 [Harpegnathos saltator]
BT_B_ZJU_Singletons15790	3	80	0.66	16.76	4.66641	6.83e-05	0.000352171	-
BT_B_ZJU_Singletons102981	3	80	0.66	16.76	4.66641	6.83e-05	0.000346375	-
BT_Q_ZJU_Singletons79268	2	53	0.44	11.11	4.65821	0.000110124	0.000519657	-
BT_Q_ZJU_Singletons16769	2	53	0.44	11.11	4.65821	0.000110124	0.000516591	-
BT_B_ZJU_Singletons99838	2	53	0.44	11.11	4.65821	0.000110124	0.000503457	-
BT_B_ZJU_Singletons90107	2	53	0.44	11.11	4.65821	0.000110124	0.000521613	-
BT_B_ZJU_Singletons24558	2	53	0.44	11.11	4.65821	0.000110124	0.000502697	-
BT_B_ZJU_Singletons96648	5	132	1.1	27.66	4.65223	2.44e-05	0.000154853	-
BT_B_ZJU_Singletons75666	11	290	2.42	60.77	4.65028	6.72e-07	6.14e-06	-
BT_Q_ZJU_Singletons154438	3	79	0.66	16.55	4.64822	6.83e-05	0.000362446	-
BT_Q_ZJU_Singletons33144	4	105	0.88	22	4.64386	4.16e-05	0.000238156	-
BT_B_ZJU_Singletons96366	4	105	0.88	22	4.64386	4.16e-05	0.000236274	-
BT_B_ZJU_Singletons78898	14	367	3.08	76.9	4.64198	9.89e-08	1.05e-06	-
BT_Q_ZJU_Singletons118155	5	131	1.1	27.45	4.64123	2.44e-05	0.000151541	-
BT_B_ZJU_Singletons100200	7	183	1.54	38.35	4.63822	7.79e-06	5.65e-05	gi|91083101|ref|XP_969476.1|/1.28602e-36/PREDICTED: similar to MGC88883 protein [Tribolium castaneum]
BT_Q_ZJU_Singletons63515	2	52	0.44	10.9	4.63068	0.000110124	0.00050776	-
BT_Q_ZJU_Singletons167663	2	52	0.44	10.9	4.63068	0.000110124	0.000521123	gi|193652666|ref|XP_001945440.1|/2.58083e-25/PREDICTED: hypothetical protein LOC100165062 [Acyrthosiphon pisum]
BT_Q_ZJU_Singletons112951	2	52	0.44	10.9	4.63068	0.000110124	0.000505907	-
BT_B_ZJU_Singletons13545	2	52	0.44	10.9	4.63068	0.000110124	0.000522925	-
BT_B_ZJU_Singletons103224	11	286	2.42	59.93	4.6302	6.72e-07	6.15e-06	gi|242007218|ref|XP_002424439.1|/2.36257e-155/26S proteasome non-ATPase regulatory subunit, putative [Pediculus humanus corporis]
BT_Q_ZJU_Singletons18501	5	130	1.1	27.24	4.63015	2.44e-05	0.00015055	-
BT_B_ZJU_Singletons100100	5	130	1.1	27.24	4.63015	2.44e-05	0.000151728	-
BT_Q_ZJU_Singletons18010	6	154	1.32	32.27	4.61158	1.39e-05	9.44e-05	-
BT_B_ZJU_Singletons95416	3	77	0.66	16.13	4.61114	6.83e-05	0.000349545	-
BT_B_ZJU_Singletons91452	3	77	0.66	16.13	4.61114	6.83e-05	0.000351811	gi|118790431|ref|XP_318578.3|/8.17722e-43/AGAP009567-PA [Anopheles gambiae str. PEST]
BT_B_ZJU_Singletons70854	3	77	0.66	16.13	4.61114	6.83e-05	0.000353863	-
BT_B_ZJU_Singletons101965	3	77	0.66	16.13	4.61114	6.83e-05	0.000354594	-
BT_Q_ZJU_Singletons157549	2	51	0.44	10.69	4.60261	0.000110124	0.000508848	-
BT_B_ZJU_Singletons99268	2	51	0.44	10.69	4.60261	0.000110124	0.00052507	gi|66552919|ref|XP_625097.1|/8.7286e-31/PREDICTED: mediator of RNA polymerase II transcription subunit 11 [Apis mellifera]
BT_B_ZJU_Singletons90028	2	51	0.44	10.69	4.60261	0.000110124	0.00051135	-
BT_B_ZJU_Singletons82400	2	51	0.44	10.69	4.60261	0.000110124	0.000524243	-
BT_B_ZJU_Singletons103904	6	153	1.32	32.06	4.60216	1.39e-05	9.31e-05	gi|157117728|ref|XP_001658908.1|/0/arginyl-tRNA synthetase [Aedes aegypti]
BT_Q_ZJU_Singletons104573	4	102	0.88	21.37	4.60194	4.16e-05	0.000241175	-
BT_B_ZJU_Singletons101449	13	331	2.86	69.36	4.60002	1.88e-07	1.94e-06	-
BT_Q_ZJU_Singletons33602	5	127	1.1	26.61	4.59639	2.44e-05	0.000154528	-
BT_B_ZJU_Singletons9112	18	457	3.96	95.76	4.59585	7.26e-09	9.19e-08	-
BT_B_ZJU_Singletons71423	7	177	1.54	37.09	4.59003	7.79e-06	5.61e-05	-
BT_Q_ZJU_Singletons101823	4	101	0.88	21.16	4.58769	4.16e-05	0.000241268	-
BT_B_ZJU_Singletons91573	19	477	4.18	99.95	4.57963	3.76e-09	4.96e-08	-
BT_B_ZJU_Singletons91417	15	376	3.3	78.79	4.57747	5.18e-08	5.76e-07	-
BT_B_ZJU_Singletons93141	2	50	0.44	10.48	4.57399	0.000110124	0.000518523	gi|242247183|ref|NP_001156117.1|/6.21877e-50/deoxyhypusine hydroxylase [Acyrthosiphon pisum]
BT_B_ZJU_Singletons88238	2	50	0.44	10.48	4.57399	0.000110124	0.000504679	-
BT_B_ZJU_Singletons103681	3	75	0.66	15.72	4.57399	6.83e-05	0.000355449	gi|170033969|ref|XP_001844848.1|/5.67349e-37/cdk10/11 [Culex quinquefasciatus]
BT_B_ZJU_Singletons87989	7	173	1.54	36.25	4.55698	7.79e-06	5.63e-05	-
BT_B_ZJU_Singletons25556	3	74	0.66	15.51	4.55459	6.83e-05	0.00035742	-
BT_B_ZJU_Singletons97039	18	444	3.96	93.04	4.55428	7.26e-09	9.14e-08	-
BT_B_ZJU_Singletons69923	9	222	1.98	46.52	4.55428	2.34e-06	1.91e-05	-
BT_Q_ZJU_Singletons71769	2	49	0.44	10.27	4.54479	0.000110124	0.000510252	-
BT_B_ZJU_Singletons98662	2	49	0.44	10.27	4.54479	0.000110124	0.00050422	-
BT_B_ZJU_Singletons92203	2	49	0.44	10.27	4.54479	0.000110124	0.000513244	-
BT_B_ZJU_Singletons88437	2	49	0.44	10.27	4.54479	0.000110124	0.000506523	-
BT_B_ZJU_Singletons83755	2	49	0.44	10.27	4.54479	0.000110124	0.00051198	-
BT_B_ZJU_Singletons70882	2	49	0.44	10.27	4.54479	0.000110124	0.000517073	-
BT_B_ZJU_Singletons13448	2	49	0.44	10.27	4.54479	0.000110124	0.000517878	-
BT_B_ZJU_Singletons103654	2	49	0.44	10.27	4.54479	0.000110124	0.000512611	gi|307186802|gb|EFN72225.1|/1.49013e-82/Solute carrier family 25 member 38 [Camponotus floridanus]
BT_Q_ZJU_Singletons108967	32	782	7.04	163.86	4.54074	8.92e-13	1.81e-11	-
BT_Q_ZJU_Singletons24075	3	73	0.66	15.3	4.53492	6.83e-05	0.000356186	gi|158302227|ref|XP_321827.4|/3.22012e-65/AGAP001319-PA [Anopheles gambiae str. PEST]
BT_B_ZJU_Singletons91156	3	73	0.66	15.3	4.53492	6.83e-05	0.000351451	-
BT_B_ZJU_Singletons99696	6	146	1.32	30.59	4.53445	1.39e-05	9.3e-05	gi|270008398|gb|EFA04846.1|/1.3708e-13/hypothetical protein TcasGA2_TC014898 [Tribolium castaneum]
BT_B_ZJU_Singletons93559	7	170	1.54	35.62	4.53169	7.79e-06	5.68e-05	-
BT_Q_ZJU_Singletons17785	4	97	0.88	20.33	4.52996	4.16e-05	0.000242292	-
BT_B_ZJU_Singletons95304	44	1066	9.69	223.37	4.52679	6.53e-14	1.63e-12	gi|270011076|gb|EFA07524.1|/3.21923e-26/aminopeptidase-like protein [Tribolium castaneum]
BT_B_ZJU_Singletons98856	6	145	1.32	30.38	4.52451	1.39e-05	9.28e-05	-
BT_Q_ZJU_Singletons47515	2	48	0.44	10.06	4.51498	0.000110124	0.000525402	-
BT_Q_ZJU_Singletons39557	4	96	0.88	20.12	4.51498	4.16e-05	0.000235476	-
BT_Q_ZJU_Singletons32078	4	96	0.88	20.12	4.51498	4.16e-05	0.000241919	-
BT_Q_ZJU_Singletons10434	4	96	0.88	20.12	4.51498	4.16e-05	0.000234771	-
BT_B_ZJU_Singletons92469	3	72	0.66	15.09	4.51498	6.83e-05	0.00036105	-
BT_B_ZJU_Singletons92048	2	48	0.44	10.06	4.51498	0.000110124	0.000519009	-
BT_B_ZJU_Singletons76881	3	72	0.66	15.09	4.51498	6.83e-05	0.000347542	-
BT_B_ZJU_Singletons4440	2	48	0.44	10.06	4.51498	0.000110124	0.000525734	-
BT_B_ZJU_Singletons24904	3	72	0.66	15.09	4.51498	6.83e-05	0.000352412	-
BT_B_ZJU_Singletons102510	4	96	0.88	20.12	4.51498	4.16e-05	0.000240436	gi|156549389|ref|XP_001602288.1|/2.75137e-26/PREDICTED: similar to diacylglycerol o-acyltransferase [Nasonia vitripennis]
BT_B_ZJU_Singletons101976	2	48	0.44	10.06	4.51498	0.000110124	0.000513878	-
BT_Q_ZJU_Singletons155522	5	120	1.1	25.14	4.51441	2.44e-05	0.000150982	-
BT_B_ZJU_Singletons101483	7	167	1.54	34.99	4.50594	7.79e-06	5.6e-05	gi|66530284|ref|XP_396117.2|/2.36589e-62/PREDICTED: programmed cell death 6-interacting protein [Apis mellifera]
BT_Q_ZJU_Singletons17471	5	119	1.1	24.94	4.50289	2.44e-05	0.000153052	-
BT_B_ZJU_Singletons99786	4	95	0.88	19.91	4.49985	4.16e-05	0.000235211	-
BT_B_ZJU_Singletons101714	10	237	2.2	49.66	4.49651	1.26e-06	1.1e-05	gi|307197198|gb|EFN78520.1|/6.15445e-170/26S protease regulatory subunit 7 [Harpegnathos saltator]
BT_Q_ZJU_Singletons135381	13	308	2.86	64.54	4.49611	1.88e-07	1.95e-06	-
BT_Q_ZJU_Singletons8443	5	118	1.1	24.73	4.49069	2.44e-05	0.00015092	-
BT_Q_ZJU_Singletons6077	2	47	0.44	9.85	4.48455	0.000110124	0.000523913	-
BT_Q_ZJU_Singletons24190	2	47	0.44	9.85	4.48455	0.000110124	0.000516431	gi|110757977|ref|XP_001121052.1|/3.52717e-40/PREDICTED: zinc finger protein 649-like [Apis mellifera]
BT_Q_ZJU_Singletons15635	2	47	0.44	9.85	4.48455	0.000110124	0.000506369	-
BT_Q_ZJU_Singletons142891	2	47	0.44	9.85	4.48455	0.000110124	0.000526233	-
BT_B_ZJU_Singletons95845	6	141	1.32	29.55	4.48455	1.39e-05	9.33e-05	-
BT_B_ZJU_Singletons93181	2	47	0.44	9.85	4.48455	0.000110124	0.000519495	gi|242350735|gb|ACS92724.1|/5.25992e-20/cytochrome P450 CYP6cm1 [Bemisia tabaci]
BT_B_ZJU_Singletons101436	10	235	2.2	49.24	4.48426	1.26e-06	1.1e-05	-
BT_Q_ZJU_Singletons12246	5	117	1.1	24.52	4.47838	2.44e-05	0.000153179	-
BT_B_ZJU_Singletons93831	5	117	1.1	24.52	4.47838	2.44e-05	0.000150366	-
BT_B_ZJU_Singletons83072	3	70	0.66	14.67	4.47426	6.83e-05	0.000353136	-
BT_B_ZJU_Singletons81141	6	140	1.32	29.34	4.47426	1.39e-05	9.36e-05	-
BT_B_ZJU_Singletons102674	4	93	0.88	19.49	4.46909	4.16e-05	0.000235123	gi|291242991|ref|XP_002741389.1|/2.05773e-72/PREDICTED: methionine adenosyltransferase II, beta-like [Saccoglossus kowalevskii]
BT_Q_ZJU_Singletons34507	2	46	0.44	9.64	4.45346	0.000110124	0.000524078	-
BT_Q_ZJU_Singletons27407	2	46	0.44	9.64	4.45346	0.000110124	0.000514992	-
BT_Q_ZJU_Singletons162916	2	46	0.44	9.64	4.45346	0.000110124	0.000518685	-
BT_B_ZJU_Singletons81246	2	46	0.44	9.64	4.45346	0.000110124	0.000504373	-
BT_B_ZJU_Singletons101336	5	115	1.1	24.1	4.45346	2.44e-05	0.000153307	-
BT_B_ZJU_Singletons97160	12	275	2.64	57.62	4.44796	3.57e-07	3.48e-06	gi|156541240|ref|XP_001600736.1|/6.02881e-76/PREDICTED: similar to proteasome beta 2 subunit-like protein [Nasonia vitripennis]
BT_B_ZJU_Singletons98592	8	183	1.76	38.35	4.44558	4.29e-06	3.34e-05	-
BT_B_ZJU_Singletons97687	24	549	5.28	115.04	4.44545	1.37e-10	2.16e-09	gi|90820036|gb|ABD98775.1|/3.1027e-17/putative mitochondrial porin [Graphocephala atropunctata]
BT_B_ZJU_Singletons79150	36	822	7.93	172.24	4.44096	1.49e-13	3.41e-12	-
BT_Q_ZJU_Singletons6480	14	319	3.08	66.84	4.43971	9.89e-08	1.05e-06	-
BT_B_ZJU_Singletons102419	9	205	1.98	42.96	4.43942	2.34e-06	1.91e-05	gi|307192325|gb|EFN75591.1|/9.85274e-13/Kinesin-like protein costal2 [Harpegnathos saltator]
BT_Q_ZJU_Singletons97297	13	296	2.86	62.02	4.43865	1.88e-07	1.92e-06	-
BT_Q_ZJU_Singletons52435	4	91	0.88	19.07	4.43766	4.16e-05	0.000236096	-
BT_Q_ZJU_Singletons136854	7	159	1.54	33.32	4.43539	7.79e-06	5.57e-05	-
BT_B_ZJU_Singletons91950	56	1271	12.33	266.33	4.43297	0	0	-
BT_Q_ZJU_Singletons16385	3	68	0.66	14.25	4.43235	6.83e-05	0.000355327	-
BT_B_ZJU_Singletons4691	3	68	0.66	14.25	4.43235	6.83e-05	0.000357297	gi|193690647|ref|XP_001947756.1|/2.61771e-71/PREDICTED: protein HIRA homolog isoform 1 [Acyrthosiphon pisum]
BT_Q_ZJU_Singletons89731	60	1359	13.21	284.77	4.43009	0	0	-
BT_Q_ZJU_Singletons137890	7	158	1.54	33.11	4.42626	7.79e-06	5.57e-05	-
BT_Q_ZJU_Singletons28178	2	45	0.44	9.43	4.42168	0.000110124	0.000508537	-
BT_Q_ZJU_Singletons27666	2	45	0.44	9.43	4.42168	0.000110124	0.00052047	gi|156547124|ref|XP_001602952.1|/2.07158e-72/PREDICTED: similar to anillin/rhotekin (rtkn) [Nasonia vitripennis]
BT_B_ZJU_Singletons69763	2	45	0.44	9.43	4.42168	0.000110124	0.000521776	-
BT_B_ZJU_Singletons25593	2	45	0.44	9.43	4.42168	0.000110124	0.000500428	gi|242019263|ref|XP_002430081.1|/5.90252e-25/conserved hypothetical protein [Pediculus humanus corporis]
BT_B_ZJU_Singletons91750	7	157	1.54	32.9	4.41709	7.79e-06	5.55e-05	gi|110671468|gb|ABG81985.1|/3.91869e-08/putative fatty acid binding protein [Diaphorina citri]
BT_B_ZJU_Singletons103921	7	157	1.54	32.9	4.41709	7.79e-06	5.62e-05	gi|307181032|gb|EFN68806.1|/3.08758e-21/Pterin-4-alpha-carbinolamine dehydratase 2 [Camponotus floridanus]
BT_Q_ZJU_Singletons104547	10	224	2.2	46.94	4.41524	1.26e-06	1.1e-05	-
BT_B_ZJU_Singletons20503	26	582	5.72	121.95	4.41413	3.65e-11	6.25e-10	-
BT_Q_ZJU_Singletons87507	6	134	1.32	28.08	4.41093	1.39e-05	9.45e-05	-
BT_B_ZJU_Singletons98012	3	67	0.66	14.04	4.41093	6.83e-05	0.00035496	-
BT_B_ZJU_Singletons91271	3	67	0.66	14.04	4.41093	6.83e-05	0.000354715	-
BT_B_ZJU_Singletons17192	5	111	1.1	23.26	4.40228	2.44e-05	0.000151044	-
BT_B_ZJU_Singletons102366	6	133	1.32	27.87	4.4001	1.39e-05	9.37e-05	gi|307180080|gb|EFN68148.1|/1.10091e-24/Nuclear nucleic acid-binding protein C1D [Camponotus floridanus]
BT_B_ZJU_Singletons86896	22	487	4.84	102.05	4.39813	5.15e-10	7.61e-09	-
BT_Q_ZJU_Singletons88761	3	66	0.66	13.83	4.38919	6.83e-05	0.000348954	-
BT_Q_ZJU_Singletons35672	6	132	1.32	27.66	4.38919	1.39e-05	9.35e-05	gi|195037889|ref|XP_001990393.1|/1.34572e-11/GH19322 [Drosophila grimshawi]
BT_Q_ZJU_Singletons122817	2	44	0.44	9.22	4.38919	0.000110124	0.000497139	-
BT_Q_ZJU_Singletons109137	2	44	0.44	9.22	4.38919	0.000110124	0.000498032	-
BT_B_ZJU_Singletons99164	2	44	0.44	9.22	4.38919	0.000110124	0.000499228	-
BT_B_ZJU_Singletons98783	2	44	0.44	9.22	4.38919	0.000110124	0.000499377	-
BT_B_ZJU_Singletons89483	3	66	0.66	13.83	4.38919	6.83e-05	0.000349901	-
BT_B_ZJU_Singletons77970	2	44	0.44	9.22	4.38919	0.000110124	0.000500279	gi|70673205|gb|AAZ06771.1|/8.36029e-11/vitellogenin [Homalodisca vitripennis]
BT_B_ZJU_Singletons26749	2	44	0.44	9.22	4.38919	0.000110124	0.00049833	-
BT_B_ZJU_Singletons103743	2	44	0.44	9.22	4.38919	0.000110124	0.000497585	gi|91094163|ref|XP_970089.1|/4.18635e-83/PREDICTED: similar to CG3894 CG3894-PA [Tribolium castaneum]
BT_B_ZJU_Singletons103064	2	44	0.44	9.22	4.38919	0.000110124	0.000498928	gi|91092070|ref|XP_970936.1|/9.27756e-61/PREDICTED: similar to AGAP005113-PA [Tribolium castaneum]
BT_B_ZJU_Singletons100701	3	66	0.66	13.83	4.38919	6.83e-05	0.000349308	-
BT_B_ZJU_Singletons101876	30	659	6.6	138.09	4.387	2.82e-12	5.42e-11	-
BT_B_ZJU_Singletons72782	3	65	0.66	13.62	4.36712	6.83e-05	0.000348247	-
BT_B_ZJU_Singletons100994	7	151	1.54	31.64	4.36075	7.79e-06	5.63e-05	gi|157131381|ref|XP_001662221.1|/3.649e-14/hypothetical protein AaeL_AAEL012074 [Aedes aegypti]
BT_B_ZJU_Singletons7998	15	323	3.3	67.68	4.35819	5.18e-08	5.8e-07	-
BT_Q_ZJU_Singletons71924	2	43	0.44	9.01	4.35595	0.000110124	0.000499527	-
BT_Q_ZJU_Singletons19521	4	86	0.88	18.02	4.35595	4.16e-05	0.00023879	-
BT_Q_ZJU_Singletons160982	2	43	0.44	9.01	4.35595	0.000110124	0.000499078	-
BT_Q_ZJU_Singletons134190	2	43	0.44	9.01	4.35595	0.000110124	0.000500128	-
BT_Q_ZJU_Singletons133277	2	43	0.44	9.01	4.35595	0.000110124	0.000498778	-
BT_B_ZJU_Singletons87353	2	43	0.44	9.01	4.35595	0.000110124	0.000499828	-
BT_B_ZJU_Singletons83844	6	129	1.32	27.03	4.35595	1.39e-05	9.47e-05	gi|241251590|ref|XP_002403498.1|/1.3952e-21/histone 2A [Ixodes scapularis]
BT_B_ZJU_Singletons26196	2	43	0.44	9.01	4.35595	0.000110124	0.000498629	-
BT_B_ZJU_Singletons103639	10	215	2.2	45.05	4.35595	1.26e-06	1.09e-05	gi|193596571|ref|XP_001950847.1|/0/PREDICTED: glutamate decarboxylase-like protein 1-like [Acyrthosiphon pisum]
BT_B_ZJU_Singletons102039	2	43	0.44	9.01	4.35595	0.000110124	0.000498479	gi|195122128|ref|XP_002005564.1|/4.36572e-60/GI19000 [Drosophila mojavensis]
BT_B_ZJU_Singletons101721	6	129	1.32	27.03	4.35595	1.39e-05	9.34e-05	-
BT_Q_ZJU_Singletons115477	10	214	2.2	44.84	4.34921	1.26e-06	1.11e-05	-
BT_B_ZJU_Singletons103434	20	428	4.4	89.68	4.34921	1.94e-09	2.67e-08	gi|239791210|dbj|BAH72103.1|/1.55935e-67/ACYPI001532 [Acyrthosiphon pisum]
BT_B_ZJU_Singletons86619	17	363	3.74	76.06	4.34603	1.4e-08	1.7e-07	-
BT_Q_ZJU_Singletons91899	6	128	1.32	26.82	4.3447	1.39e-05	9.29e-05	-
BT_Q_ZJU_Singletons32017	9	192	1.98	40.23	4.3447	2.34e-06	1.94e-05	-
BT_B_ZJU_Singletons84086	3	64	0.66	13.41	4.3447	6.83e-05	0.000346724	-
BT_B_ZJU_Singletons73428	6	128	1.32	26.82	4.3447	1.39e-05	9.41e-05	-
BT_B_ZJU_Singletons7113	3	64	0.66	13.41	4.3447	6.83e-05	0.000355817	-
BT_B_ZJU_Singletons103871	3	64	0.66	13.41	4.3447	6.83e-05	0.000355082	gi|307195443|gb|EFN77329.1|/1.29369e-85/U2 small nuclear ribonucleoprotein B'' [Harpegnathos saltator]
BT_B_ZJU_Singletons95368	7	148	1.54	31.01	4.33173	7.79e-06	5.58e-05	-
BT_B_ZJU_Singletons79933	7	148	1.54	31.01	4.33173	7.79e-06	5.65e-05	-
BT_B_ZJU_Singletons79088	7	148	1.54	31.01	4.33173	7.79e-06	5.64e-05	-
BT_B_ZJU_Singletons80089	9	190	1.98	39.81	4.32956	2.34e-06	1.91e-05	-
BT_Q_ZJU_Singletons24669	2	42	0.44	8.8	4.32193	0.000110124	0.000499677	-
BT_Q_ZJU_Singletons15874	2	42	0.44	8.8	4.32193	0.000110124	0.00049699	-
BT_Q_ZJU_Singletons15207	2	42	0.44	8.8	4.32193	0.000110124	0.000498181	-
BT_Q_ZJU_Singletons126192	3	63	0.66	13.2	4.32193	6.83e-05	0.000358913	-
BT_B_ZJU_Singletons94781	2	42	0.44	8.8	4.32193	0.000110124	0.000497883	-
BT_B_ZJU_Singletons91580	2	42	0.44	8.8	4.32193	0.000110124	0.000497436	-
BT_B_ZJU_Singletons87026	2	42	0.44	8.8	4.32193	0.000110124	0.000497734	-
BT_B_ZJU_Singletons85899	3	63	0.66	13.2	4.32193	6.83e-05	0.000353499	gi|189240003|ref|XP_970139.2|/3.59924e-14/PREDICTED: similar to CG17996 CG17996-PA [Tribolium castaneum]
BT_B_ZJU_Singletons80861	2	42	0.44	8.8	4.32193	0.000110124	0.000497287	-
BT_B_ZJU_Singletons103041	2	42	0.44	8.8	4.32193	0.000110124	0.000499978	gi|307201743|gb|EFN81422.1|/0/WD40 repeat-containing protein SMU1 [Harpegnathos saltator]
BT_B_ZJU_Singletons103082	10	209	2.2	43.79	4.31503	1.26e-06	1.1e-05	-
BT_B_ZJU_Singletons79592	8	167	1.76	34.99	4.3133	4.29e-06	3.29e-05	-
BT_B_ZJU_Singletons102635	6	125	1.32	26.19	4.31041	1.39e-05	9.5e-05	gi|307179470|gb|EFN67794.1|/8.16297e-106/U3 small nucleolar RNA-associated protein 15-like protein [Camponotus floridanus]
BT_B_ZJU_Singletons101652	5	104	1.1	21.79	4.30809	2.44e-05	0.000152419	gi|91089465|ref|XP_968623.1|/7.98686e-13/PREDICTED: similar to CG9246 CG9246-PA [Tribolium castaneum]
BT_B_ZJU_Singletons100388	5	104	1.1	21.79	4.30809	2.44e-05	0.000154076	gi|157116602|ref|XP_001658571.1|/1.22951e-58/mitochondrial ribosomal protein, S29, putative [Aedes aegypti]
BT_Q_ZJU_Singletons143892	4	83	0.88	17.39	4.30461	4.16e-05	0.000238066	-
BT_B_ZJU_Singletons94120	8	166	1.76	34.78	4.30461	4.29e-06	3.31e-05	-
BT_ZHJ1_ZJU_Unigene14695	3	62	0.66	12.99	4.29879	6.83e-05	0.000356555	gi|307206279|gb|EFN84344.1|/4.13595e-101/Monocarboxylate transporter 12 [Harpegnathos saltator]
BT_Q_ZJU_Singletons35539	9	186	1.98	38.97	4.29879	2.34e-06	1.93e-05	-
BT_Q_ZJU_Singletons146059	3	62	0.66	12.99	4.29879	6.83e-05	0.000351331	gi|156539927|ref|XP_001598994.1|/3.27997e-15/PREDICTED: hypothetical protein, partial [Nasonia vitripennis]
BT_B_ZJU_Singletons19658	3	62	0.66	12.99	4.29879	6.83e-05	0.000363084	-
BT_B_ZJU_Singletons101314	3	62	0.66	12.99	4.29879	6.83e-05	0.000359539	gi|90820032|gb|ABD98773.1|/3.07342e-59/putative GABA-A receptor associated protein [Graphocephala atropunctata]
BT_Q_ZJU_Singletons12119	2	41	0.44	8.59	4.28708	0.000110124	0.000496843	-
BT_B_ZJU_Singletons83090	4	82	0.88	17.18	4.28708	4.16e-05	0.000236987	-
BT_B_ZJU_Singletons103768	2	41	0.44	8.59	4.28708	0.000110124	0.000496694	gi|242009287|ref|XP_002425421.1|/5.44363e-163/nucleoporin seh1, putative [Pediculus humanus corporis]
BT_B_ZJU_Singletons89104	27	553	5.94	115.88	4.28602	1.89e-11	3.34e-10	gi|149898803|gb|ABR27863.1|/6.24176e-14/Sec61 protein translocation complex beta subunit [Triatoma infestans]
BT_ZHJ1_ZJU_Unigene48221	17	346	3.74	72.5	4.27687	1.4e-08	1.69e-07	-
BT_Q_ZJU_Singletons136476	3	61	0.66	12.78	4.27528	6.83e-05	0.000360167	-
BT_B_ZJU_Singletons97607	3	61	0.66	12.78	4.27528	6.83e-05	0.000354106	-
BT_B_ZJU_Singletons26756	3	61	0.66	12.78	4.27528	6.83e-05	0.000358788	-
BT_Q_ZJU_Singletons54388	30	609	6.6	127.61	4.27313	2.82e-12	5.41e-11	-
BT_B_ZJU_Singletons69015	14	284	3.08	59.51	4.27213	9.89e-08	1.06e-06	-
BT_Q_ZJU_Singletons59961	4	81	0.88	16.97	4.26934	4.16e-05	0.000234859	-
BT_Q_ZJU_Singletons31702	4	81	0.88	16.97	4.26934	4.16e-05	0.000236452	-
BT_Q_ZJU_Singletons22014	5	101	1.1	21.16	4.26576	2.44e-05	0.000152041	-
BT_B_ZJU_Singletons94848	48	968	10.57	202.84	4.26229	9.15e-14	2.21e-12	-
BT_B_ZJU_Singletons97553	11	220	2.42	46.1	4.25169	6.72e-07	6.15e-06	gi|307192234|gb|EFN75536.1|/3.62615e-95/Protein l(2)37Cc [Harpegnathos saltator]
BT_Q_ZJU_Singletons82610	2	40	0.44	8.38	4.25137	0.000110125	0.000495955	-
BT_Q_ZJU_Singletons145314	3	60	0.66	12.57	4.25137	6.83e-05	0.000346841	-
BT_Q_ZJU_Singletons130839	2	40	0.44	8.38	4.25137	0.000110125	0.000496251	-
BT_Q_ZJU_Singletons10820	2	40	0.44	8.38	4.25137	0.000110125	0.000496547	gi|240848809|ref|NP_001155719.1|/1.25426e-29/UPF0671 protein CG14806-like [Acyrthosiphon pisum]
BT_B_ZJU_Singletons91671	2	40	0.44	8.38	4.25137	0.000110125	0.000496399	-
BT_B_ZJU_Singletons19617	3	60	0.66	12.57	4.25137	6.83e-05	0.000351092	-
BT_B_ZJU_Singletons102174	6	120	1.32	25.14	4.25137	1.39e-05	9.31e-05	gi|76253908|ref|NP_998277.2|/1.1194e-135/geranylgeranyl transferase type-2 subunit beta [Danio rerio]
BT_B_ZJU_Singletons100317	2	40	0.44	8.38	4.25137	0.000110125	0.000496103	-
BT_Q_ZJU_Singletons68157	26	518	5.72	108.54	4.24607	3.65e-11	6.2e-10	-
BT_ZHJ1_ZJU_Unigene27619	8	159	1.76	33.32	4.24274	4.29e-06	3.32e-05	-
BT_B_ZJU_Singletons84677	8	159	1.76	33.32	4.24274	4.29e-06	3.28e-05	-
BT_B_ZJU_Singletons91021	7	139	1.54	29.13	4.2415	7.79e-06	5.58e-05	-
BT_Q_ZJU_Singletons76394	14	278	3.08	58.25	4.24126	9.89e-08	1.07e-06	-
BT_B_ZJU_Singletons82676	16	317	3.52	66.42	4.23797	2.7e-08	3.13e-07	-
BT_B_ZJU_Singletons102432	5	99	1.1	20.74	4.23684	2.44e-05	0.000152482	-
BT_Q_ZJU_Singletons6963	4	79	0.88	16.55	4.23318	4.16e-05	0.000242479	-
BT_B_ZJU_Singletons11078	4	79	0.88	16.55	4.23318	4.16e-05	0.000233897	gi|239792635|dbj|BAH72639.1|/1.66531e-51/ACYPI46563 [Acyrthosiphon pisum]
BT_Q_ZJU_Singletons165459	14	276	3.08	57.83	4.23082	9.89e-08	1.06e-06	-
BT_B_ZJU_Singletons85174	6	118	1.32	24.73	4.22765	1.39e-05	9.43e-05	-
BT_B_ZJU_Singletons101061	9	177	1.98	37.09	4.22746	2.34e-06	1.94e-05	gi|242021714|ref|XP_002431288.1|/1.21582e-49/Augmenter of liver regeneration, putative [Pediculus humanus corporis]
BT_Q_ZJU_Singletons153913	3	59	0.66	12.36	4.22707	6.83e-05	0.000359288	-
BT_Q_ZJU_Singletons128899	3	59	0.66	12.36	4.22707	6.83e-05	0.000359414	-
BT_B_ZJU_Singletons1430	3	59	0.66	12.36	4.22707	6.83e-05	0.000354472	-
BT_B_ZJU_Singletons103590	3	59	0.66	12.36	4.22707	6.83e-05	0.000356432	-
BT_B_ZJU_Singletons16475	8	157	1.76	32.9	4.22444	4.29e-06	3.29e-05	-
BT_Q_ZJU_Singletons17447	5	98	1.1	20.54	4.22286	2.44e-05	0.000152356	-
BT_B_ZJU_Singletons98449	5	98	1.1	20.54	4.22286	2.44e-05	0.000154012	gi|189235480|ref|XP_967613.2|/3.82646e-27/PREDICTED: similar to CG11563 CG11563-PA [Tribolium castaneum]
BT_B_ZJU_Singletons86243	9	176	1.98	36.88	4.21927	2.34e-06	1.92e-05	-
BT_B_ZJU_Singletons78754	38	742	8.37	155.48	4.21536	1.01e-13	2.41e-12	-
BT_Q_ZJU_Singletons99279	2	39	0.44	8.17	4.21476	0.000110125	0.000495367	-
BT_Q_ZJU_Singletons81951	2	39	0.44	8.17	4.21476	0.000110125	0.000495514	-
BT_Q_ZJU_Singletons6902	4	78	0.88	16.34	4.21476	4.16e-05	0.000234246	-
BT_B_ZJU_Singletons93437	4	78	0.88	16.34	4.21476	4.16e-05	0.000240898	-
BT_B_ZJU_Singletons92486	2	39	0.44	8.17	4.21476	0.000110125	0.00049581	-
BT_B_ZJU_Singletons85578	4	78	0.88	16.34	4.21476	4.16e-05	0.000236541	gi|156540278|ref|XP_001599352.1|/1.62223e-22/PREDICTED: similar to ENSANGP00000014480 [Nasonia vitripennis]
BT_B_ZJU_Singletons77943	4	78	0.88	16.34	4.21476	4.16e-05	0.000234158	-
BT_B_ZJU_Singletons77293	2	39	0.44	8.17	4.21476	0.000110125	0.000495662	-
BT_B_ZJU_Singletons69823	2	39	0.44	8.17	4.21476	0.000110125	0.000495072	-
BT_B_ZJU_Singletons26212	2	39	0.44	8.17	4.21476	0.000110125	0.000495219	gi|157132768|ref|XP_001662635.1|/6.95114e-93/Nop2p, putative [Aedes aegypti]
BT_B_ZJU_Singletons69314	18	350	3.96	73.34	4.21103	7.26e-09	9.18e-08	-
BT_B_ZJU_Singletons81386	7	136	1.54	28.5	4.20996	7.79e-06	5.69e-05	gi|300487873|gb|ACT68012.1|/9.58526e-23/cytochrome P450 CYP6CX1v1 [Bemisia tabaci]
BT_Q_ZJU_Singletons129702	25	484	5.5	101.42	4.20477	7.05e-11	1.16e-09	-
BT_B_ZJU_Singletons78081	6	116	1.32	24.31	4.20294	1.39e-05	9.47e-05	-
BT_Q_ZJU_Singletons34638	3	58	0.66	12.15	4.20235	6.83e-05	0.0003486	-
BT_Q_ZJU_Singletons166031	3	58	0.66	12.15	4.20235	6.83e-05	0.000357668	-
BT_Q_ZJU_Singletons163088	3	58	0.66	12.15	4.20235	6.83e-05	0.000346491	gi|270005349|gb|EFA01797.1|/4.83668e-35/hypothetical protein TcasGA2_TC007398 [Tribolium castaneum]
BT_Q_ZJU_Singletons117189	3	58	0.66	12.15	4.20235	6.83e-05	0.000358539	-
BT_B_ZJU_Singletons81219	50	967	11.01	202.63	4.20196	1.82e-14	4.85e-13	-
BT_Q_ZJU_Singletons34209	17	328	3.74	68.73	4.19983	1.4e-08	1.71e-07	gi|307212721|gb|EFN88397.1|/8.13552e-52/UPF0585 protein C16orf13-like protein [Harpegnathos saltator]
BT_Q_ZJU_Singletons32481	8	154	1.76	32.27	4.19655	4.29e-06	3.34e-05	-
BT_Q_ZJU_Singletons856	4	77	0.88	16.13	4.1961	4.16e-05	0.000237346	-
BT_Q_ZJU_Singletons130099	4	77	0.88	16.13	4.1961	4.16e-05	0.000238518	-
BT_B_ZJU_Singletons100016	4	77	0.88	16.13	4.1961	4.16e-05	0.000238608	-
BT_B_ZJU_Singletons99762	9	173	1.98	36.25	4.19441	2.34e-06	1.93e-05	gi|91088983|ref|XP_966918.1|/4.75754e-30/PREDICTED: similar to mitochondrial ribosomal protein S21 CG32854-PA [Tribolium castaneum]
BT_B_ZJU_Singletons24395	5	96	1.1	20.12	4.19305	2.44e-05	0.000152798	-
BT_B_ZJU_Singletons86809	12	230	2.64	48.19	4.19012	3.57e-07	3.47e-06	-
BT_B_ZJU_Singletons101094	9	172	1.98	36.04	4.18603	2.34e-06	1.92e-05	-
BT_Q_ZJU_Singletons20255	4	76	0.88	15.93	4.1781	4.16e-05	0.000237256	-
BT_Q_ZJU_Singletons71648	3	57	0.66	11.94	4.17719	6.83e-05	0.000363212	-
BT_Q_ZJU_Singletons36730	3	57	0.66	11.94	4.17719	6.83e-05	0.000357049	-
BT_Q_ZJU_Singletons18956	3	57	0.66	11.94	4.17719	6.83e-05	0.000359163	-
BT_Q_ZJU_Singletons162277	2	38	0.44	7.96	4.17719	0.000110126	0.000494634	-
BT_Q_ZJU_Singletons158819	3	57	0.66	11.94	4.17719	6.83e-05	0.000362701	-
BT_Q_ZJU_Singletons135867	2	38	0.44	7.96	4.17719	0.000110126	0.000494487	-
BT_Q_ZJU_Singletons114212	3	57	0.66	11.94	4.17719	6.83e-05	0.000349782	-
BT_Q_ZJU_Singletons113163	2	38	0.44	7.96	4.17719	0.000110126	0.000494928	-
BT_B_ZJU_Singletons99763	2	38	0.44	7.96	4.17719	0.000110126	0.000493753	gi|292618978|ref|XP_694490.4|/3.00074e-08/PREDICTED: eukaryotic translation initiation factor 4 gamma 3-like [Danio rerio]
BT_B_ZJU_Singletons87553	2	38	0.44	7.96	4.17719	0.000110126	0.000494781	-
BT_B_ZJU_Singletons82751	2	38	0.44	7.96	4.17719	0.000110126	0.000493606	-
BT_B_ZJU_Singletons22126	2	38	0.44	7.96	4.17719	0.000110126	0.000494046	-
BT_B_ZJU_Singletons14070	2	38	0.44	7.96	4.17719	0.000110126	0.000494193	-
BT_B_ZJU_Singletons103405	2	38	0.44	7.96	4.17719	0.000110126	0.00049434	-
BT_B_ZJU_Singletons101466	2	38	0.44	7.96	4.17719	0.000110126	0.000493899	-
BT_B_ZJU_Singletons87002	16	303	3.52	63.49	4.17288	2.7e-08	3.15e-07	-
BT_Q_ZJU_Singletons119939	7	132	1.54	27.66	4.1668	7.79e-06	5.56e-05	-
BT_Q_ZJU_Singletons127168	11	207	2.42	43.38	4.16395	6.72e-07	6.19e-06	-
BT_Q_ZJU_Singletons165664	18	338	3.96	70.82	4.16058	7.26e-09	9.16e-08	-
BT_B_ZJU_Singletons93521	4	75	0.88	15.72	4.15895	4.16e-05	0.000240621	-
BT_B_ZJU_Singletons3477	4	75	0.88	15.72	4.15895	4.16e-05	0.00024016	-
BT_B_ZJU_Singletons100837	21	392	4.62	82.14	4.15212	1e-09	1.43e-08	gi|170055789|ref|XP_001863738.1|/1.1005e-100/NADH dehydrogenase iron-sulfur protein 3, mitochondrial [Culex quinquefasciatus]
BT_Q_ZJU_Singletons131490	24	448	5.28	93.87	4.15205	1.37e-10	2.17e-09	-
BT_B_ZJU_Singletons15788	3	56	0.66	11.73	4.15159	6.83e-05	0.000349427	-
BT_B_ZJU_Singletons96404	5	93	1.1	19.49	4.14716	2.44e-05	0.000152988	-
BT_Q_ZJU_Singletons116005	7	130	1.54	27.24	4.14472	7.79e-06	5.63e-05	-
BT_Q_ZJU_Singletons162557	4	74	0.88	15.51	4.13955	4.16e-05	0.000238246	-
BT_B_ZJU_Singletons96157	14	259	3.08	54.27	4.13915	9.89e-08	1.05e-06	gi|193683311|ref|XP_001947354.1|/2.52016e-59/PREDICTED: branched-chain-amino-acid aminotransferase, cytosolic-like [Acyrthosiphon pisum]
BT_Q_ZJU_Singletons81663	2	37	0.44	7.75	4.13862	0.000110128	0.00049259	-
BT_Q_ZJU_Singletons1278	2	37	0.44	7.75	4.13862	0.000110128	0.000492736	-
BT_Q_ZJU_Singletons127523	2	37	0.44	7.75	4.13862	0.000110128	0.000493174	-
BT_Q_ZJU_Singletons121009	2	37	0.44	7.75	4.13862	0.000110128	0.000492153	-
BT_Q_ZJU_Singletons10871	2	37	0.44	7.75	4.13862	0.000110128	0.000493321	-
BT_B_ZJU_Singletons96672	2	37	0.44	7.75	4.13862	0.000110128	0.000492299	-
BT_B_ZJU_Singletons95745	2	37	0.44	7.75	4.13862	0.000110128	0.000493028	-
BT_B_ZJU_Singletons76015	2	37	0.44	7.75	4.13862	0.000110128	0.000492882	-
BT_B_ZJU_Singletons17607	2	37	0.44	7.75	4.13862	0.000110128	0.000493467	gi|156554258|ref|XP_001601715.1|/2.13631e-09/PREDICTED: similar to ENSANGP00000013905 [Nasonia vitripennis]
BT_B_ZJU_Singletons101382	2	37	0.44	7.75	4.13862	0.000110128	0.000492444	gi|5729802|ref|NP_006692.1|/1.7506e-78/thioredoxin-like protein 4A [Homo sapiens]
BT_B_ZJU_Singletons104012	27	499	5.94	104.56	4.13772	1.89e-11	3.33e-10	-
BT_B_ZJU_Singletons6422	16	294	3.52	61.61	4.12952	2.7e-08	3.14e-07	-
BT_B_ZJU_Singletons100603	6	110	1.32	23.05	4.12616	1.39e-05	9.33e-05	-
BT_Q_ZJU_Singletons50611	3	55	0.66	11.52	4.12553	6.83e-05	0.000357792	-
BT_Q_ZJU_Singletons48902	3	55	0.66	11.52	4.12553	6.83e-05	0.000352895	-
BT_Q_ZJU_Singletons23594	3	55	0.66	11.52	4.12553	6.83e-05	0.000346259	-
BT_Q_ZJU_Singletons101028	3	55	0.66	11.52	4.12553	6.83e-05	0.000353742	-
BT_Q_ZJU_Singletons102518	12	218	2.64	45.68	4.11295	3.57e-07	3.49e-06	-
BT_ZHJ1_ZJU_Unigene47505	17	308	3.74	64.54	4.10908	1.4e-08	1.7e-07	-
BT_Q_ZJU_Singletons17193	3	54	0.66	11.32	4.10026	6.83e-05	0.000346608	-
BT_Q_ZJU_Singletons135172	3	54	0.66	11.32	4.10026	6.83e-05	0.000353257	-
BT_B_ZJU_Singletons89647	3	54	0.66	11.32	4.10026	6.83e-05	0.000347659	gi|156553655|ref|XP_001600547.1|/1.45214e-47/PREDICTED: similar to mitochondrial malate dehydrogenase [Nasonia vitripennis]
BT_B_ZJU_Singletons10609	4	72	0.88	15.09	4.09995	4.16e-05	0.000238337	-
BT_Q_ZJU_Singletons15274	5	90	1.1	18.86	4.09975	2.44e-05	0.000151791	gi|149689074|gb|ABR27864.1|/3.15371e-37/DJ-1 [Triatoma infestans]
BT_Q_ZJU_Singletons81790	14	252	3.08	52.8	4.09954	9.89e-08	1.05e-06	-
BT_Q_ZJU_Singletons164589	2	36	0.44	7.54	4.09899	0.000110131	0.000491731	-
BT_Q_ZJU_Singletons164030	2	36	0.44	7.54	4.09899	0.000110131	0.000492022	-
BT_Q_ZJU_Singletons152230	2	36	0.44	7.54	4.09899	0.000110131	0.000491876	-
BT_Q_ZJU_Singletons145590	2	36	0.44	7.54	4.09899	0.000110131	0.00049144	-
BT_B_ZJU_Singletons96509	2	36	0.44	7.54	4.09899	0.000110131	0.000491586	-
BT_Q_ZJU_Singletons17597	6	107	1.32	22.42	4.08618	1.39e-05	9.43e-05	-
BT_B_ZJU_Singletons15671	6	107	1.32	22.42	4.08618	1.39e-05	9.5e-05	-
BT_B_ZJU_Singletons97677	11	196	2.42	41.07	4.08501	6.72e-07	6.2e-06	gi|307185191|gb|EFN71328.1|/4.62564e-21/39S ribosomal protein L54, mitochondrial [Camponotus floridanus]
BT_Q_ZJU_Singletons3636	5	89	1.1	18.65	4.0836	2.44e-05	0.000150182	-
BT_B_ZJU_Singletons90442	7	124	1.54	25.98	4.0764	7.79e-06	5.59e-05	-
BT_B_ZJU_Singletons73343	7	124	1.54	25.98	4.0764	7.79e-06	5.66e-05	-
BT_Q_ZJU_Singletons11435	26	460	5.72	96.39	4.0748	3.65e-11	6.19e-10	-
BT_Q_ZJU_Singletons89979	3	53	0.66	11.11	4.07325	6.83e-05	0.000356926	-
BT_B_ZJU_Singletons87418	3	53	0.66	11.11	4.07325	6.83e-05	0.000350257	-
BT_B_ZJU_Singletons103239	3	53	0.66	11.11	4.07325	6.83e-05	0.000347894	gi|158298455|ref|XP_318627.4|/5.67369e-165/AGAP009600-PA [Anopheles gambiae str. PEST]
BT_B_ZJU_Singletons102934	5	88	1.1	18.44	4.06726	2.44e-05	0.000154984	gi|66562776|ref|XP_625148.1|/4.19311e-111/PREDICTED: ubiA prenyltransferase domain-containing protein 1 homolog [Apis mellifera]
BT_B_ZJU_Singletons10316	17	299	3.74	62.65	4.0662	1.4e-08	1.7e-07	-
BT_Q_ZJU_Singletons19042	7	123	1.54	25.77	4.06469	7.79e-06	5.6e-05	-
BT_Q_ZJU_Singletons142999	4	70	0.88	14.67	4.05922	4.16e-05	0.000239336	-
BT_B_ZJU_Singletons100935	10	175	2.2	36.67	4.05902	1.26e-06	1.1e-05	gi|193681083|ref|XP_001944922.1|/6.25358e-75/PREDICTED: proton-coupled amino acid transporter 4-like isoform 1 [Acyrthosiphon pisum]
BT_ZHJ1_ZJU_Unigene25621	2	35	0.44	7.33	4.05824	0.000110136	0.000490596	-
BT_Q_ZJU_Singletons71989	2	35	0.44	7.33	4.05824	0.000110136	0.000490307	-
BT_Q_ZJU_Singletons20594	2	35	0.44	7.33	4.05824	0.000110136	0.000490741	-
BT_Q_ZJU_Singletons14858	2	35	0.44	7.33	4.05824	0.000110136	0.00049103	gi|157124471|ref|XP_001660476.1|/9.69701e-18/hypothetical protein AaeL_AAEL009876 [Aedes aegypti]
BT_Q_ZJU_Singletons143729	2	35	0.44	7.33	4.05824	0.000110136	0.000491175	-
BT_B_ZJU_Singletons99020	2	35	0.44	7.33	4.05824	0.000110136	0.000490451	-
BT_B_ZJU_Singletons103433	2	35	0.44	7.33	4.05824	0.000110136	0.000490885	gi|193669080|ref|XP_001943832.1|/5.21514e-47/PREDICTED: facilitated trehalose transporter Tret1-like [Acyrthosiphon pisum]
BT_B_ZJU_Singletons100132	2	35	0.44	7.33	4.05824	0.000110136	0.00049132	-
BT_Q_ZJU_Singletons58754	191	3342	42.05	700.29	4.05777	6.84e-14	1.69e-12	-
BT_B_ZJU_Singletons87897	5	87	1.1	18.23	4.05074	2.44e-05	0.000151666	-
BT_B_ZJU_Singletons101809	5	87	1.1	18.23	4.05074	2.44e-05	0.000152671	gi|270003026|gb|EEZ99473.1|/2.65877e-35/hypothetical protein TcasGA2_TC000046 [Tribolium castaneum]
BT_B_ZJU_Singletons68532	3	52	0.66	10.9	4.04572	6.83e-05	0.000360419	-
BT_Q_ZJU_Singletons31480	9	156	1.98	32.69	4.04528	2.34e-06	1.94e-05	-
BT_B_ZJU_Singletons9530	7	121	1.54	25.35	4.04098	7.79e-06	5.66e-05	-
BT_B_ZJU_Singletons93185	7	121	1.54	25.35	4.04098	7.79e-06	5.7e-05	-
BT_B_ZJU_Singletons101068	10	172	2.2	36.04	4.03402	1.26e-06	1.1e-05	gi|215422331|ref|NP_001135855.1|/3.54571e-41/adenosine deaminase, tRNA-specific 2, TAD2 homolog [Nasonia vitripennis]
BT_B_ZJU_Singletons18793	24	412	5.28	86.33	4.03125	1.37e-10	2.17e-09	-
BT_Q_ZJU_Singletons19057	7	120	1.54	25.14	4.02898	7.79e-06	5.56e-05	-
BT_B_ZJU_Singletons102857	7	120	1.54	25.14	4.02898	7.79e-06	5.64e-05	gi|112983082|ref|NP_001037668.1|/1.53809e-110/cytosolic juvenile hormone binding protein 36 kDa subunit [Bombyx mori]
BT_B_ZJU_Singletons93747	54	922	11.89	193.2	4.02227	1.02e-14	2.78e-13	-
BT_Q_ZJU_Singletons92713	18	307	3.96	64.33	4.02192	7.26e-09	9.18e-08	-
BT_Q_ZJU_Singletons33559	3	51	0.66	10.69	4.01765	6.83e-05	0.00035594	gi|195149586|ref|XP_002015737.1|/7.82874e-32/GL11225 [Drosophila persimilis]
BT_B_ZJU_Singletons99956	3	51	0.66	10.69	4.01765	6.83e-05	0.00034919	-
BT_B_ZJU_Singletons98145	3	51	0.66	10.69	4.01765	6.83e-05	0.00035435	-
BT_B_ZJU_Singletons24350	3	51	0.66	10.69	4.01765	6.83e-05	0.000359038	-
BT_Q_ZJU_Singletons4630	8	136	1.76	28.5	4.01731	4.29e-06	3.3e-05	-
BT_Q_ZJU_Singletons39563	4	68	0.88	14.25	4.01731	4.16e-05	0.000242012	-
BT_Q_ZJU_Singletons138292	4	68	0.88	14.25	4.01731	4.16e-05	0.000242105	-
BT_Q_ZJU_Singletons11185	4	68	0.88	14.25	4.01731	4.16e-05	0.000242761	-
BT_B_ZJU_Singletons100084	4	68	0.88	14.25	4.01731	4.16e-05	0.000241639	-
BT_Q_ZJU_Singletons90944	2	34	0.44	7.12	4.0163	0.000110147	0.0004892	-
BT_Q_ZJU_Singletons71910	2	34	0.44	7.12	4.0163	0.000110147	0.000489488	-
BT_Q_ZJU_Singletons468	2	34	0.44	7.12	4.0163	0.000110147	0.000489921	-
BT_Q_ZJU_Singletons25354	2	34	0.44	7.12	4.0163	0.000110147	0.000490209	-
BT_Q_ZJU_Singletons143056	2	34	0.44	7.12	4.0163	0.000110147	0.000489776	-
BT_B_ZJU_Singletons97258	2	34	0.44	7.12	4.0163	0.000110147	0.000490065	gi|170589802|ref|XP_001899662.1|/1.26663e-12/OV-16 antigen precursor [Brugia malayi]
BT_B_ZJU_Singletons82277	2	34	0.44	7.12	4.0163	0.000110147	0.000489344	-
BT_B_ZJU_Singletons81366	2	34	0.44	7.12	4.0163	0.000110147	0.000489632	-
BT_B_ZJU_Singletons25056	8	135	1.76	28.29	4.00664	4.29e-06	3.32e-05	-
BT_B_ZJU_Singletons83617	7	118	1.54	24.73	4.00526	7.79e-06	5.61e-05	-
BT_B_ZJU_Singletons100864	7	118	1.54	24.73	4.00526	7.79e-06	5.66e-05	-
BT_Q_ZJU_Singletons106069	6	101	1.32	21.16	4.00273	1.39e-05	9.32e-05	-
BT_B_ZJU_Singletons83260	9	151	1.98	31.64	3.99818	2.34e-06	1.93e-05	-
BT_Q_ZJU_Singletons162600	4	67	0.88	14.04	3.9959	4.16e-05	0.000242386	-
BT_B_ZJU_Singletons99504	4	67	0.88	14.04	3.9959	4.16e-05	0.000241361	-
BT_B_ZJU_Singletons94459	7	117	1.54	24.52	3.99296	7.79e-06	5.64e-05	-
BT_B_ZJU_Singletons100610	31	518	6.82	108.54	3.99231	1.55e-12	3.07e-11	-
BT_B_ZJU_Singletons78987	3	50	0.66	10.48	3.98903	6.83e-05	0.000358165	-
BT_B_ZJU_Singletons94764	9	149	1.98	31.22	3.9789	2.34e-06	1.94e-05	-
BT_B_ZJU_Singletons103726	4	66	0.88	13.83	3.97415	4.16e-05	0.000240344	gi|189011602|ref|NP_001121006.1|/1.21553e-175/notchless protein homolog 1 [Rattus norvegicus]
BT_ZHJ1_ZJU_Unigene49830	2	33	0.44	6.91	3.97311	0.000110166	0.000488138	gi|195477156|ref|XP_002100111.1|/2.31133e-12/GE16861 [Drosophila yakuba]
BT_Q_ZJU_Singletons90989	2	33	0.44	6.91	3.97311	0.000110166	0.000489143	-
BT_Q_ZJU_Singletons55097	2	33	0.44	6.91	3.97311	0.000110166	0.000488282	-
BT_Q_ZJU_Singletons30660	2	33	0.44	6.91	3.97311	0.000110166	0.000488999	-
BT_Q_ZJU_Singletons16864	2	33	0.44	6.91	3.97311	0.000110166	0.000488712	-
BT_Q_ZJU_Singletons121218	2	33	0.44	6.91	3.97311	0.000110166	0.000488855	-
BT_B_ZJU_Singletons88930	2	33	0.44	6.91	3.97311	0.000110166	0.000488568	-
BT_B_ZJU_Singletons102442	2	33	0.44	6.91	3.97311	0.000110166	0.000488425	-
BT_B_ZJU_Singletons94095	17	280	3.74	58.67	3.97151	1.4e-08	1.69e-07	-
BT_B_ZJU_Singletons98538	13	214	2.86	44.84	3.9707	1.88e-07	1.95e-06	gi|307170998|gb|EFN63061.1|/9.84212e-55/Acylamino-acid-releasing enzyme [Camponotus floridanus]
BT_B_ZJU_Singletons97041	11	181	2.42	37.93	3.97026	6.72e-07	6.21e-06	-
BT_Q_ZJU_Singletons34200	7	115	1.54	24.1	3.96803	7.79e-06	5.62e-05	-
BT_B_ZJU_Singletons91104	5	82	1.1	17.18	3.96515	2.44e-05	0.000151354	-
BT_B_ZJU_Singletons79477	5	82	1.1	17.18	3.96515	2.44e-05	0.000153243	-
BT_Q_ZJU_Singletons135371	13	213	2.86	44.63	3.96393	1.88e-07	1.93e-06	-
BT_B_ZJU_Singletons98897	16	262	3.52	54.9	3.96316	2.7e-08	3.15e-07	-
BT_B_ZJU_Singletons10380	3	49	0.66	10.27	3.95983	6.83e-05	0.000347777	-
BT_B_ZJU_Singletons96935	9	147	1.98	30.8	3.95936	2.34e-06	1.92e-05	-
BT_B_ZJU_Singletons99501	8	130	1.76	27.24	3.95208	4.29e-06	3.31e-05	-
BT_B_ZJU_Singletons96945	10	162	2.2	33.95	3.94784	1.26e-06	1.09e-05	gi|242012485|ref|XP_002426963.1|/1.45261e-26/mitochondrial 50S ribosomal protein L41, putative [Pediculus humanus corporis]
BT_ZHJ1_ZJU_Unigene11882	5	81	1.1	16.97	3.94741	2.44e-05	0.000152861	-
BT_Q_ZJU_Singletons154442	6	97	1.32	20.33	3.945	1.39e-05	9.39e-05	-
BT_B_ZJU_Singletons85319	11	177	2.42	37.09	3.93795	6.72e-07	6.14e-06	-
BT_B_ZJU_Singletons103167	47	754	10.35	157.99	3.93213	0	0	gi|156537045|ref|XP_001601436.1|/1.54532e-159/PREDICTED: similar to CG10206 [Nasonia vitripennis]
BT_Q_ZJU_Singletons66877	2	32	0.44	6.71	3.93074	0.000110202	0.000487012	-
BT_Q_ZJU_Singletons28188	2	32	0.44	6.71	3.93074	0.000110202	0.000487868	gi|193709215|ref|XP_001943317.1|/8.40496e-107/PREDICTED: probable maltase H [Acyrthosiphon pisum]
BT_Q_ZJU_Singletons27840	2	32	0.44	6.71	3.93074	0.000110202	0.000487155	-
BT_Q_ZJU_Singletons17925	2	32	0.44	6.71	3.93074	0.000110202	0.000487297	-
BT_Q_ZJU_Singletons167192	2	32	0.44	6.71	3.93074	0.000110202	0.000487583	gi|193606281|ref|XP_001943152.1|/6.11905e-74/PREDICTED: ATP-dependent DNA helicase Q1-like [Acyrthosiphon pisum]
BT_B_ZJU_Singletons90492	2	32	0.44	6.71	3.93074	0.000110202	0.00048744	-
BT_B_ZJU_Singletons103126	2	32	0.44	6.71	3.93074	0.000110202	0.000488012	gi|242016566|ref|XP_002428857.1|/7.05767e-40/High-affinity cAMP-specific and IBMX-insensitive 3',5'-cyclic phosphodiesterase, putative [Pediculus humanus corporis]
BT_B_ZJU_Singletons103093	2	32	0.44	6.71	3.93074	0.000110202	0.000487726	-
BT_B_ZJU_Singletons101104	2	32	0.44	6.71	3.93074	0.000110202	0.000488155	gi|91078812|ref|XP_970578.1|/4.22365e-50/PREDICTED: similar to AGAP003514-PA [Tribolium castaneum]
BT_B_ZJU_Singletons100948	2	32	0.44	6.71	3.93074	0.000110202	0.00048687	-
BT_Q_ZJU_Singletons62386	3	48	0.66	10.06	3.93002	6.83e-05	0.000348129	-
BT_B_ZJU_Singletons94444	10	160	2.2	33.53	3.92988	1.26e-06	1.09e-05	-
BT_B_ZJU_Singletons80834	7	112	1.54	23.47	3.92982	7.79e-06	5.66e-05	-
BT_Q_ZJU_Singletons27413	4	64	0.88	13.41	3.92966	4.16e-05	0.000239977	-
BT_B_ZJU_Singletons92811	4	64	0.88	13.41	3.92966	4.16e-05	0.00023381	-
BT_B_ZJU_Singletons83223	6	95	1.32	19.91	3.91488	1.39e-05	9.51e-05	-
BT_B_ZJU_Singletons79045	6	95	1.32	19.91	3.91488	1.39e-05	9.42e-05	-
BT_Q_ZJU_Singletons21664	5	79	1.1	16.55	3.91126	2.44e-05	0.000151978	-
BT_B_ZJU_Singletons87047	5	79	1.1	16.55	3.91126	2.44e-05	0.000153115	-
BT_B_ZJU_Singletons101392	9	142	1.98	29.75	3.90932	2.34e-06	1.93e-05	-
BT_Q_ZJU_Singletons139044	4	63	0.88	13.2	3.90689	4.16e-05	0.000236185	-
BT_B_ZJU_Singletons80206	8	126	1.76	26.4	3.90689	4.29e-06	3.29e-05	-
BT_ZHJ1_ZJU_Unigene37651	11	173	2.42	36.25	3.9049	6.72e-07	6.19e-06	-
BT_Q_ZJU_Singletons5477	3	47	0.66	9.85	3.89959	6.83e-05	0.000362573	-
BT_Q_ZJU_Singletons26435	6	94	1.32	19.7	3.89959	1.39e-05	9.46e-05	gi|239788444|dbj|BAH70904.1|/2.36773e-35/ACYPI31744 [Acyrthosiphon pisum]
BT_Q_ZJU_Singletons25041	6	94	1.32	19.7	3.89959	1.39e-05	9.49e-05	gi|193704624|ref|XP_001944278.1|/1.16246e-45/PREDICTED: protein regulator of cytokinesis 1-like [Acyrthosiphon pisum]
BT_B_ZJU_Singletons72519	3	47	0.66	9.85	3.89959	6.83e-05	0.000354228	-
BT_B_ZJU_Singletons69582	3	47	0.66	9.85	3.89959	6.83e-05	0.000360545	-
BT_Q_ZJU_Singletons31251	12	188	2.64	39.39	3.89922	3.57e-07	3.49e-06	-
BT_Q_ZJU_Singletons33498	9	140	1.98	29.34	3.8893	2.34e-06	1.91e-05	-
BT_B_ZJU_Singletons85809	13	202	2.86	42.33	3.88759	1.88e-07	1.93e-06	-
BT_ZHJ1_ZJU_Unigene46144	26	404	5.72	84.65	3.88742	3.65e-11	6.21e-10	gi|158292320|ref|XP_313835.4|/3.79456e-27/AGAP004533-PA [Anopheles gambiae str. PEST]
BT_Q_ZJU_Singletons32372	2	31	0.44	6.5	3.88486	0.000110268	0.000486024	gi|209552794|gb|ACI62137.1|/9.62966e-15/polyprotein [Drosophila melanogaster]
BT_Q_ZJU_Singletons159929	2	31	0.44	6.5	3.88486	0.000110268	0.000487019	-
BT_Q_ZJU_Singletons154958	2	31	0.44	6.5	3.88486	0.000110268	0.000486166	-
BT_Q_ZJU_Singletons148421	2	31	0.44	6.5	3.88486	0.000110268	0.000485741	-
BT_Q_ZJU_Singletons12793	2	31	0.44	6.5	3.88486	0.000110268	0.000486308	-
BT_B_ZJU_Singletons89368	2	31	0.44	6.5	3.88486	0.000110268	0.000485599	gi|115772417|ref|XP_001199754.1|/5.80284e-12/PREDICTED: similar to glutaminase (EC 3.5.1.2) precursor, mitochondrial - rat [Strongylocentrotus purpuratus]
BT_B_ZJU_Singletons83942	2	31	0.44	6.5	3.88486	0.000110268	0.000486734	-
BT_B_ZJU_Singletons72227	2	31	0.44	6.5	3.88486	0.000110268	0.000486876	-
BT_B_ZJU_Singletons25384	2	31	0.44	6.5	3.88486	0.000110268	0.000485882	-
BT_B_ZJU_Singletons25362	2	31	0.44	6.5	3.88486	0.000110268	0.000486592	-
BT_B_ZJU_Singletons103428	2	31	0.44	6.5	3.88486	0.000110268	0.00048645	gi|242003170|ref|XP_002422637.1|/8.45568e-98/conserved hypothetical protein [Pediculus humanus corporis]
BT_ZHJ1_ZJU_Unigene48335	4	62	0.88	12.99	3.88375	4.16e-05	0.000234947	-
BT_Q_ZJU_Singletons80466	5	77	1.1	16.13	3.87417	2.44e-05	0.000150304	-
BT_Q_ZJU_Singletons11013	5	77	1.1	16.13	3.87417	2.44e-05	0.000150059	-
BT_Q_ZJU_Singletons165824	13	200	2.86	41.91	3.87321	1.88e-07	1.95e-06	-
BT_B_ZJU_Singletons19354	29	446	6.38	93.46	3.87272	5.26e-12	9.85e-11	-
BT_Q_ZJU_Singletons28148	3	46	0.66	9.64	3.8685	6.83e-05	0.000350376	-
BT_Q_ZJU_Singletons24163	3	46	0.66	9.64	3.8685	6.83e-05	0.000347425	-
BT_B_ZJU_Singletons7974	3	46	0.66	9.64	3.8685	6.83e-05	0.000357544	-
BT_B_ZJU_Singletons102623	3	46	0.66	9.64	3.8685	6.83e-05	0.000350973	gi|242012161|ref|XP_002426805.1|/3.99719e-12/conserved hypothetical protein [Pediculus humanus corporis]
BT_B_ZJU_Singletons93445	11	168	2.42	35.2	3.8625	6.72e-07	6.19e-06	-
BT_Q_ZJU_Singletons7244	4	61	0.88	12.78	3.86024	4.16e-05	0.000237166	-
BT_B_ZJU_Singletons95641	4	61	0.88	12.78	3.86024	4.16e-05	0.000241732	gi|242021051|ref|XP_002430960.1|/3.44432e-71/conserved hypothetical protein [Pediculus humanus corporis]
BT_B_ZJU_Singletons74957	4	61	0.88	12.78	3.86024	4.16e-05	0.000241453	-
BT_Q_ZJU_Singletons149928	9	137	1.98	28.71	3.85798	2.34e-06	1.91e-05	-
BT_Q_ZJU_Singletons129823	10	152	2.2	31.85	3.85572	1.26e-06	1.11e-05	-
BT_B_ZJU_Singletons101542	10	152	2.2	31.85	3.85572	1.26e-06	1.11e-05	-
BT_Q_ZJU_Singletons126011	6	91	1.32	19.07	3.8527	1.39e-05	9.29e-05	-
BT_B_ZJU_Singletons81453	8	121	1.76	25.35	3.84834	4.29e-06	3.32e-05	-
BT_Q_ZJU_Singletons124292	9	136	1.98	28.5	3.84739	2.34e-06	1.91e-05	-
BT_B_ZJU_Singletons97730	31	468	6.82	98.07	3.84597	1.55e-12	3.07e-11	-
BT_B_ZJU_Singletons96953	11	166	2.42	34.78	3.84518	6.72e-07	6.18e-06	-
BT_Q_ZJU_Singletons4241	2	30	0.44	6.29	3.83748	0.00011039	0.000485567	-
BT_Q_ZJU_Singletons15694	2	30	0.44	6.29	3.83748	0.00011039	0.000484579	-
BT_Q_ZJU_Singletons150388	2	30	0.44	6.29	3.83748	0.00011039	0.000484861	-
BT_Q_ZJU_Singletons136083	2	30	0.44	6.29	3.83748	0.00011039	0.000485143	-
BT_B_ZJU_Singletons98127	2	30	0.44	6.29	3.83748	0.00011039	0.000485709	gi|307204979|gb|EFN83518.1|/2.87411e-24/Mediator of RNA polymerase II transcription subunit 24 [Harpegnathos saltator]
BT_B_ZJU_Singletons97959	2	30	0.44	6.29	3.83748	0.00011039	0.000485285	-
BT_B_ZJU_Singletons88750	2	30	0.44	6.29	3.83748	0.00011039	0.000485426	-
BT_B_ZJU_Singletons88722	2	30	0.44	6.29	3.83748	0.00011039	0.000485002	-
BT_B_ZJU_Singletons83577	2	30	0.44	6.29	3.83748	0.00011039	0.00048585	-
BT_B_ZJU_Singletons79254	2	30	0.44	6.29	3.83748	0.00011039	0.00048472	-
BT_B_ZJU_Singletons101828	2	30	0.44	6.29	3.83748	0.00011039	0.000485992	gi|237820631|ref|NP_001153783.1|/3.70796e-85/Rab-protein 14 [Tribolium castaneum]
BT_B_ZJU_Singletons87537	5	75	1.1	15.72	3.83703	2.44e-05	0.00015123	-
BT_B_ZJU_Singletons77169	5	75	1.1	15.72	3.83703	2.44e-05	0.000154788	-
BT_ZHJ1_ZJU_Unigene51212	3	45	0.66	9.43	3.83672	6.83e-05	0.000346027	gi|268306424|gb|ACY95333.1|/1.75936e-61/ribosomal biogenesis protein RLP24 [Manduca sexta]
BT_Q_ZJU_Singletons151749	3	45	0.66	9.43	3.83672	6.83e-05	0.000345911	-
BT_Q_ZJU_Singletons12354	7	105	1.54	22	3.8365	7.79e-06	5.7e-05	-
BT_B_ZJU_Singletons103813	4	60	0.88	12.57	3.83634	4.16e-05	0.00023583	gi|270013788|gb|EFA10236.1|/1.14933e-06/hypothetical protein TcasGA2_TC012433 [Tribolium castaneum]
BT_Q_ZJU_Singletons40578	8	119	1.76	24.94	3.82481	4.29e-06	3.32e-05	-
BT_B_ZJU_Singletons103516	7	104	1.54	21.79	3.82266	7.79e-06	5.57e-05	gi|307186807|gb|EFN72230.1|/3.30349e-76/UPF0493 protein AAEL009648 [Camponotus floridanus]
BT_B_ZJU_Singletons93263	5	74	1.1	15.51	3.81762	2.44e-05	0.000154593	-
BT_B_ZJU_Singletons90837	5	74	1.1	15.51	3.81762	2.44e-05	0.000154334	-
BT_B_ZJU_Singletons18753	16	236	3.52	49.45	3.81232	2.7e-08	3.15e-07	-
BT_Q_ZJU_Singletons78522	4	59	0.88	12.36	3.81203	4.16e-05	0.000239885	-
BT_Q_ZJU_Singletons57161	4	59	0.88	12.36	3.81203	4.16e-05	0.000239063	-
BT_Q_ZJU_Singletons23902	4	59	0.88	12.36	3.81203	4.16e-05	0.000240252	-
BT_Q_ZJU_Singletons131233	4	59	0.88	12.36	3.81203	4.16e-05	0.000237525	-
BT_B_ZJU_Singletons85890	4	59	0.88	12.36	3.81203	4.16e-05	0.000238881	-
BT_B_ZJU_Singletons93414	15	221	3.3	46.31	3.81079	5.18e-08	5.79e-07	-
BT_B_ZJU_Singletons90718	11	162	2.42	33.95	3.81033	6.72e-07	6.13e-06	-
BT_B_ZJU_Singletons70362	6	88	1.32	18.44	3.80423	1.39e-05	9.44e-05	-
BT_B_ZJU_Singletons99590	14	205	3.08	42.96	3.80199	9.89e-08	1.06e-06	gi|124487878|gb|ABN12022.1|/1.67214e-96/putative T-complex protein 1 subunit delta [Maconellicoccus hirsutus]
BT_B_ZJU_Singletons101607	8	117	1.76	24.52	3.80031	4.29e-06	3.32e-05	gi|225711962|gb|ACO11827.1|/3.69868e-87/Ribosome production factor 1 [Lepeophtheirus salmonis]
BT_B_ZJU_Singletons78338	27	394	5.94	82.56	3.79691	1.89e-11	3.33e-10	-
BT_Q_ZJU_Singletons116081	25	364	5.5	76.27	3.79361	7.05e-11	1.15e-09	-
BT_B_ZJU_Singletons90967	9	131	1.98	27.45	3.79323	2.34e-06	1.92e-05	-
BT_ZHJ1_ZJU_Unigene15317	2	29	0.44	6.08	3.7885	0.000110612	0.000484711	-
BT_Q_ZJU_Singletons60229	2	29	0.44	6.08	3.7885	0.000110612	0.000483869	-
BT_Q_ZJU_Singletons25405	2	29	0.44	6.08	3.7885	0.000110612	0.000485275	gi|307173485|gb|EFN64395.1|/1.97639e-43/Polymerase delta-interacting protein 2 [Camponotus floridanus]
BT_Q_ZJU_Singletons17691	2	29	0.44	6.08	3.7885	0.000110612	0.000484993	gi|260831035|ref|XP_002610465.1|/5.16648e-24/hypothetical protein BRAFLDRAFT_114907 [Branchiostoma floridae]
BT_Q_ZJU_Singletons140418	2	29	0.44	6.08	3.7885	0.000110612	0.00048415	-
BT_Q_ZJU_Singletons137744	2	29	0.44	6.08	3.7885	0.000110612	0.000485416	-
BT_Q_ZJU_Singletons137316	2	29	0.44	6.08	3.7885	0.000110612	0.000484571	-
BT_B_ZJU_Singletons91933	2	29	0.44	6.08	3.7885	0.000110612	0.000484009	-
BT_B_ZJU_Singletons88995	2	29	0.44	6.08	3.7885	0.000110612	0.00048443	-
BT_B_ZJU_Singletons8352	2	29	0.44	6.08	3.7885	0.000110612	0.000484852	-
BT_B_ZJU_Singletons22276	2	29	0.44	6.08	3.7885	0.000110612	0.000485134	-
BT_B_ZJU_Singletons21097	2	29	0.44	6.08	3.7885	0.000110612	0.00048429	-
BT_Q_ZJU_Singletons47300	6	87	1.32	18.23	3.7877	1.39e-05	9.42e-05	-
BT_Q_ZJU_Singletons148861	12	174	2.64	36.46	3.7877	3.57e-07	3.46e-06	-
BT_B_ZJU_Singletons69784	12	174	2.64	36.46	3.7877	3.57e-07	3.46e-06	-
BT_Q_ZJU_Singletons106701	4	58	0.88	12.15	3.78731	4.16e-05	0.000238972	-
BT_Q_ZJU_Singletons20499	17	245	3.74	51.34	3.77897	1.4e-08	1.71e-07	-
BT_Q_ZJU_Singletons9048	3	43	0.66	9.01	3.77099	6.83e-05	0.00034545	-
BT_Q_ZJU_Singletons153236	3	43	0.66	9.01	3.77099	6.83e-05	0.000345334	-
BT_Q_ZJU_Singletons145195	3	43	0.66	9.01	3.77099	6.83e-05	0.000344987	-
BT_Q_ZJU_Singletons11896	3	43	0.66	9.01	3.77099	6.83e-05	0.000345565	-
BT_B_ZJU_Singletons99779	3	43	0.66	9.01	3.77099	6.83e-05	0.000345797	-
BT_B_ZJU_Singletons99057	3	43	0.66	9.01	3.77099	6.83e-05	0.000345681	-
BT_B_ZJU_Singletons96779	33	473	7.26	99.11	3.77099	5.29e-13	1.11e-11	gi|307177471|gb|EFN66598.1|/7.0661e-10/hypothetical protein EAG_15596 [Camponotus floridanus]
BT_B_ZJU_Singletons96375	9	129	1.98	27.03	3.77099	2.34e-06	1.93e-05	-
BT_B_ZJU_Singletons93308	3	43	0.66	9.01	3.77099	6.83e-05	0.000345103	gi|307202125|gb|EFN81625.1|/1.40406e-52/DNA-directed RNA polymerase II subunit RPB3 [Harpegnathos saltator]
BT_B_ZJU_Singletons69364	3	43	0.66	9.01	3.77099	6.83e-05	0.000345218	-
BT_B_ZJU_Singletons103935	7	100	1.54	20.95	3.76595	7.79e-06	5.67e-05	gi|91076380|ref|XP_968185.1|/1.42323e-82/PREDICTED: similar to GA19024-PA [Tribolium castaneum]
BT_Q_ZJU_Singletons17045	4	57	0.88	11.94	3.76216	4.16e-05	0.000235388	-
BT_Q_ZJU_Singletons111818	9	128	1.98	26.82	3.75974	2.34e-06	1.91e-05	-
BT_B_ZJU_Singletons97716	9	128	1.98	26.82	3.75974	2.34e-06	1.91e-05	-
BT_Q_ZJU_Singletons41573	5	71	1.1	14.88	3.7578	2.44e-05	0.000154723	-
BT_Q_ZJU_Singletons18709	5	71	1.1	14.88	3.7578	2.44e-05	0.000151106	-
BT_Q_ZJU_Singletons16836	5	71	1.1	14.88	3.7578	2.44e-05	0.000150427	-
BT_B_ZJU_Singletons78738	5	71	1.1	14.88	3.7578	2.44e-05	0.000152167	-
BT_Q_ZJU_Singletons140617	8	113	1.76	23.68	3.75002	4.29e-06	3.33e-05	-
BT_B_ZJU_Singletons75259	12	169	2.64	35.41	3.74555	3.57e-07	3.47e-06	-
BT_ZHJ1_ZJU_Unigene16845	2	28	0.44	5.87	3.73779	0.00011102	0.000484249	-
BT_Q_ZJU_Singletons36507	2	28	0.44	5.87	3.73779	0.00011102	0.000483551	-
BT_Q_ZJU_Singletons156191	2	28	0.44	5.87	3.73779	0.00011102	0.00048383	-
BT_Q_ZJU_Singletons146899	2	28	0.44	5.87	3.73779	0.00011102	0.000484109	gi|157124904|ref|XP_001660580.1|/2.4981e-23/cytochrome B5 (cytb5) [Aedes aegypti]
BT_Q_ZJU_Singletons129309	2	28	0.44	5.87	3.73779	0.00011102	0.000484529	-
BT_B_ZJU_Singletons97941	2	28	0.44	5.87	3.73779	0.00011102	0.000484389	gi|307211086|gb|EFN87329.1|/3.40519e-107/Arrestin-like protein [Harpegnathos saltator]
BT_B_ZJU_Singletons96952	2	28	0.44	5.87	3.73779	0.00011102	0.000484949	gi|193659536|ref|XP_001943395.1|/6.71641e-40/PREDICTED: glucose dehydrogenase [acceptor]-like [Acyrthosiphon pisum]
BT_B_ZJU_Singletons76714	2	28	0.44	5.87	3.73779	0.00011102	0.000483411	-
BT_B_ZJU_Singletons68740	2	28	0.44	5.87	3.73779	0.00011102	0.00048369	-
BT_B_ZJU_Singletons4184	2	28	0.44	5.87	3.73779	0.00011102	0.000483969	-
BT_B_ZJU_Singletons17568	2	28	0.44	5.87	3.73779	0.00011102	0.000484669	-
BT_B_ZJU_Singletons103016	2	28	0.44	5.87	3.73779	0.00011102	0.000484809	gi|157133317|ref|XP_001662831.1|/1.00187e-67/chaperone protein, putative [Aedes aegypti]
BT_B_ZJU_Singletons102976	2	28	0.44	5.87	3.73779	0.00011102	0.000483272	gi|257096598|sp|Q6P298.2|NUBP1_DANRE/5.34638e-122/RecName: Full=Cytosolic Fe-S cluster assembly factor nubp1; AltName: Full=Nucleotide-binding protein 1; Short=NBP 1
BT_B_ZJU_Singletons91468	7	98	1.54	20.54	3.73743	7.79e-06	5.56e-05	-
BT_Q_ZJU_Singletons39082	10	140	2.2	29.34	3.73729	1.26e-06	1.1e-05	-
BT_B_ZJU_Singletons21396	5	70	1.1	14.67	3.73729	2.44e-05	0.000153947	-
BT_ZHJ1_ZJU_Unigene5372	9	126	1.98	26.4	3.73697	2.34e-06	1.92e-05	-
BT_Q_ZJU_Singletons26578	6	84	1.32	17.6	3.73697	1.39e-05	9.39e-05	-
BT_Q_ZJU_Singletons163399	3	42	0.66	8.8	3.73697	6.83e-05	0.000344529	-
BT_Q_ZJU_Singletons141447	3	42	0.66	8.8	3.73697	6.83e-05	0.00034476	-
BT_Q_ZJU_Singletons109480	3	42	0.66	8.8	3.73697	6.83e-05	0.000344875	-
BT_B_ZJU_Singletons73914	9	126	1.98	26.4	3.73697	2.34e-06	1.93e-05	-
BT_B_ZJU_Singletons26283	6	84	1.32	17.6	3.73697	1.39e-05	9.5e-05	gi|73978943|ref|XP_539898.2|/3.80112e-60/PREDICTED: similar to zinc finger protein 425 [Canis familiaris]
BT_B_ZJU_Singletons20219	3	42	0.66	8.8	3.73697	6.83e-05	0.000344644	-
BT_B_ZJU_Singletons90212	4	56	0.88	11.73	3.73656	4.16e-05	0.000238699	gi|242013211|ref|XP_002427308.1|/1.88199e-26/conserved hypothetical protein [Pediculus humanus corporis]
BT_B_ZJU_Singletons103620	4	56	0.88	11.73	3.73656	4.16e-05	0.000242573	gi|193596517|ref|XP_001947178.1|/4.07639e-93/PREDICTED: u3 small nucleolar RNA-associated protein 18 homolog [Acyrthosiphon pisum]
BT_B_ZJU_Singletons91786	14	195	3.08	40.86	3.72969	9.89e-08	1.06e-06	-
BT_Q_ZJU_Singletons1606	25	348	5.5	72.92	3.72881	7.05e-11	1.16e-09	-
BT_B_ZJU_Singletons102663	46	638	10.13	133.69	3.72219	6.37e-14	1.6e-12	gi|307172978|gb|EFN64120.1|/5.05089e-71/Ubiquitin-conjugating enzyme E2 C [Camponotus floridanus]
BT_B_ZJU_Singletons85072	11	152	2.42	31.85	3.71821	6.72e-07	6.22e-06	-
BT_Q_ZJU_Singletons65921	5	69	1.1	14.46	3.71649	2.44e-05	0.000151853	-
BT_Q_ZJU_Singletons114388	5	69	1.1	14.46	3.71649	2.44e-05	0.000154918	-
BT_B_ZJU_Singletons100269	5	69	1.1	14.46	3.71649	2.44e-05	0.000154464	-
BT_Q_ZJU_Singletons35794	4	55	0.88	11.52	3.71049	4.16e-05	0.000241825	-
BT_B_ZJU_Singletons87196	10	137	2.2	28.71	3.70598	1.26e-06	1.09e-05	gi|307191603|gb|EFN75100.1|/6.65597e-08/GrpE protein-like protein 1, mitochondrial [Harpegnathos saltator]
BT_Q_ZJU_Singletons20244	3	41	0.66	8.59	3.70212	6.83e-05	0.000344419	gi|189522838|ref|XP_001921235.1|/4.14135e-07/PREDICTED: hypothetical protein LOC100148190 [Danio rerio]
BT_B_ZJU_Singletons16158	6	82	1.32	17.18	3.70212	1.39e-05	9.4e-05	-
BT_B_ZJU_Singletons100699	14	191	3.08	40.02	3.69972	9.89e-08	1.06e-06	gi|170065535|ref|XP_001867980.1|/1.16378e-38/39S ribosomal protein L12, mitochondrial [Culex quinquefasciatus]
BT_Q_ZJU_Singletons139898	5	68	1.1	14.25	3.69539	2.44e-05	0.000151416	-
BT_ZHJ1_ZJU_Unigene41986	2	27	0.44	5.66	3.68523	0.000111763	0.00048553	-
BT_Q_ZJU_Singletons48923	2	27	0.44	5.66	3.68523	0.000111763	0.000485949	-
BT_Q_ZJU_Singletons25252	2	27	0.44	5.66	3.68523	0.000111763	0.00048539	-
BT_Q_ZJU_Singletons24590	2	27	0.44	5.66	3.68523	0.000111763	0.000485669	-
BT_Q_ZJU_Singletons17446	2	27	0.44	5.66	3.68523	0.000111763	0.000486369	-
BT_Q_ZJU_Singletons16797	2	27	0.44	5.66	3.68523	0.000111763	0.000486089	-
BT_Q_ZJU_Singletons166093	2	27	0.44	5.66	3.68523	0.000111763	0.000484415	-
BT_Q_ZJU_Singletons144500	2	27	0.44	5.66	3.68523	0.000111763	0.000484972	-
BT_Q_ZJU_Singletons100086	2	27	0.44	5.66	3.68523	0.000111763	0.000484832	-
BT_B_ZJU_Singletons98614	2	27	0.44	5.66	3.68523	0.000111763	0.000484693	-
BT_B_ZJU_Singletons96421	2	27	0.44	5.66	3.68523	0.000111763	0.000485809	-
BT_B_ZJU_Singletons93413	2	27	0.44	5.66	3.68523	0.000111763	0.00048525	-
BT_B_ZJU_Singletons92295	4	54	0.88	11.32	3.68523	4.16e-05	0.000237077	-
BT_B_ZJU_Singletons92164	4	54	0.88	11.32	3.68523	4.16e-05	0.000239702	-
BT_B_ZJU_Singletons91540	2	27	0.44	5.66	3.68523	0.000111763	0.000484276	gi|270007934|gb|EFA04382.1|/6.21382e-54/hypothetical protein TcasGA2_TC014680 [Tribolium castaneum]
BT_B_ZJU_Singletons86873	2	27	0.44	5.66	3.68523	0.000111763	0.000486229	-
BT_B_ZJU_Singletons83544	2	27	0.44	5.66	3.68523	0.000111763	0.000485111	-
BT_B_ZJU_Singletons82527	2	27	0.44	5.66	3.68523	0.000111763	0.000484554	-
BT_B_ZJU_Singletons25116	12	162	2.64	33.95	3.6848	3.57e-07	3.49e-06	-
BT_Q_ZJU_Singletons34032	6	81	1.32	16.97	3.68438	1.39e-05	9.46e-05	gi|242015730|ref|XP_002428500.1|/2.89327e-127/conserved hypothetical protein [Pediculus humanus corporis]
BT_B_ZJU_Singletons95888	7	94	1.54	19.7	3.67719	7.79e-06	5.59e-05	gi|170055175|ref|XP_001863465.1|/3.36497e-13/vacuolar ATPase M9 [Culex quinquefasciatus]
BT_B_ZJU_Singletons93880	23	308	5.06	64.54	3.67298	2.65e-10	4.09e-09	-
BT_Q_ZJU_Singletons112047	19	254	4.18	53.22	3.67039	3.76e-09	4.96e-08	-
BT_Q_ZJU_Singletons9215	31	414	6.82	86.75	3.66902	1.55e-12	3.09e-11	-
BT_B_ZJU_Singletons72614	17	227	3.74	47.57	3.66894	1.4e-08	1.7e-07	gi|282721116|ref|NP_001164230.1|/4.56644e-25/mitochondrial acyl carrier protein 1 isoform B [Tribolium castaneum]
BT_Q_ZJU_Singletons83969	3	40	0.66	8.38	3.66641	6.83e-05	0.000343396	-
BT_Q_ZJU_Singletons4782	3	40	0.66	8.38	3.66641	6.83e-05	0.00034351	gi|194881107|ref|XP_001974690.1|/2.94609e-63/GG21899 [Drosophila erecta]
BT_Q_ZJU_Singletons31193	3	40	0.66	8.38	3.66641	6.83e-05	0.000343625	-
BT_Q_ZJU_Singletons24861	3	40	0.66	8.38	3.66641	6.83e-05	0.000344198	gi|242023649|ref|XP_002432244.1|/9.6987e-30/conserved hypothetical protein [Pediculus humanus corporis]
BT_Q_ZJU_Singletons156391	3	40	0.66	8.38	3.66641	6.83e-05	0.000344084	-
BT_Q_ZJU_Singletons149256	3	40	0.66	8.38	3.66641	6.83e-05	0.000344313	-
BT_Q_ZJU_Singletons10211	3	40	0.66	8.38	3.66641	6.83e-05	0.000343854	gi|170046019|ref|XP_001850583.1|/2.70739e-25/conserved hypothetical protein [Culex quinquefasciatus]
BT_B_ZJU_Singletons96108	3	40	0.66	8.38	3.66641	6.83e-05	0.000343739	-
BT_B_ZJU_Singletons101326	3	40	0.66	8.38	3.66641	6.83e-05	0.000343969	gi|242003900|ref|XP_002422905.1|/2.88331e-49/nuclease domain-containing protein, putative [Pediculus humanus corporis]
BT_Q_ZJU_Singletons31205	10	133	2.2	27.87	3.66314	1.26e-06	1.09e-05	-
BT_B_ZJU_Singletons99843	7	93	1.54	19.49	3.66173	7.79e-06	5.64e-05	-
BT_Q_ZJU_Singletons34470	28	372	6.16	77.95	3.66155	9.9e-12	1.79e-10	-
BT_B_ZJU_Singletons93989	19	252	4.18	52.8	3.65896	3.76e-09	4.95e-08	-
BT_Q_ZJU_Singletons135158	4	53	0.88	11.11	3.65821	4.16e-05	0.000235653	-
BT_B_ZJU_Singletons100552	4	53	0.88	11.11	3.65821	4.16e-05	0.000233984	-
BT_B_ZJU_Singletons26568	8	106	1.76	22.21	3.65756	4.29e-06	3.29e-05	-
BT_Q_ZJU_Singletons148568	5	66	1.1	13.83	3.65223	2.44e-05	0.000151479	-
BT_Q_ZJU_Singletons130979	11	145	2.42	30.38	3.65004	6.72e-07	6.18e-06	-
BT_B_ZJU_Singletons96930	42	554	9.25	116.09	3.64965	8.62e-14	2.11e-12	gi|54289289|gb|AAV31928.1|/5.26904e-29/vitellogenin C [Ochlerotatus atropalpus]
BT_B_ZJU_Singletons77976	6	79	1.32	16.55	3.64822	1.39e-05	9.41e-05	-
BT_B_ZJU_Singletons103453	13	171	2.86	35.83	3.64708	1.88e-07	1.93e-06	gi|270001623|gb|EEZ98070.1|/2.29116e-50/hypothetical protein TcasGA2_TC000477 [Tribolium castaneum]
BT_Q_ZJU_Singletons143884	7	92	1.54	19.28	3.6461	7.79e-06	5.59e-05	-
BT_B_ZJU_Singletons99962	11	144	2.42	30.17	3.64004	6.72e-07	6.16e-06	gi|270016275|gb|EFA12721.1|/5.51101e-13/hypothetical protein TcasGA2_TC002356 [Tribolium castaneum]
BT_Q_ZJU_Singletons16302	2	26	0.44	5.45	3.63068	0.000113118	0.000489164	-
BT_Q_ZJU_Singletons1070	2	26	0.44	5.45	3.63068	0.000113118	0.000489024	-
BT_B_ZJU_Singletons98182	2	26	0.44	5.45	3.63068	0.000113118	0.000489585	-
BT_B_ZJU_Singletons94270	4	52	0.88	10.9	3.63068	4.16e-05	0.000237975	-
BT_B_ZJU_Singletons91085	2	26	0.44	5.45	3.63068	0.000113118	0.000488884	gi|238814357|ref|NP_001154940.1|/7.18947e-63/fizzy [Nasonia vitripennis]
BT_B_ZJU_Singletons84718	2	26	0.44	5.45	3.63068	0.000113118	0.000489444	-
BT_B_ZJU_Singletons81133	2	26	0.44	5.45	3.63068	0.000113118	0.000488744	-
BT_B_ZJU_Singletons1948	4	52	0.88	10.9	3.63068	4.16e-05	0.000239793	-
BT_B_ZJU_Singletons101215	2	26	0.44	5.45	3.63068	0.000113118	0.000489304	gi|126337367|ref|XP_001372934.1|/5.01886e-06/PREDICTED: hypothetical protein [Monodelphis domestica]
BT_B_ZJU_Singletons100262	2	26	0.44	5.45	3.63068	0.000113118	0.000489725	-
BT_B_ZJU_Singletons94527	20	260	4.4	54.48	3.63015	1.94e-09	2.67e-08	gi|66519504|ref|XP_624674.1|/8.41439e-47/PREDICTED: translocon-associated protein subunit gamma-like [Apis mellifera]
BT_B_ZJU_Singletons90300	10	130	2.2	27.24	3.63015	1.26e-06	1.11e-05	-
BT_B_ZJU_Singletons10678	5	65	1.1	13.62	3.63015	2.44e-05	0.000153562	-
BT_Q_ZJU_Singletons92953	3	39	0.66	8.17	3.6298	6.83e-05	0.00034307	-
BT_Q_ZJU_Singletons9119	3	39	0.66	8.17	3.6298	6.83e-05	0.000342728	-
BT_Q_ZJU_Singletons25559	3	39	0.66	8.17	3.6298	6.83e-05	0.000342956	gi|242011956|ref|XP_002426709.1|/8.5909e-153/ubiquitin conjugation factor E4 B, putative [Pediculus humanus corporis]
BT_Q_ZJU_Singletons127161	6	78	1.32	16.34	3.6298	1.39e-05	9.38e-05	-
BT_Q_ZJU_Singletons118601	3	39	0.66	8.17	3.6298	6.83e-05	0.000343299	-
BT_B_ZJU_Singletons85633	3	39	0.66	8.17	3.6298	6.83e-05	0.000342842	-
BT_B_ZJU_Singletons100329	3	39	0.66	8.17	3.6298	6.83e-05	0.000343185	gi|156538291|ref|XP_001603481.1|/1.11179e-51/PREDICTED: similar to RE59650p [Nasonia vitripennis]
BT_Q_ZJU_Singletons31083	10	129	2.2	27.03	3.61899	1.26e-06	1.11e-05	-
BT_B_ZJU_Singletons102641	19	245	4.18	51.34	3.61851	3.76e-09	4.98e-08	-
BT_B_ZJU_Singletons101287	8	103	1.76	21.58	3.61605	4.29e-06	3.28e-05	gi|307172628|gb|EFN63987.1|/1.50012e-98/Dihydropyrimidine dehydrogenase [NADP+] [Camponotus floridanus]
BT_Q_ZJU_Singletons133312	6	77	1.32	16.13	3.61114	1.39e-05	9.34e-05	-
BT_Q_ZJU_Singletons11979	5	64	1.1	13.41	3.60773	2.44e-05	0.000153626	gi|242022223|ref|XP_002431540.1|/1.31952e-28/protein takeout precursor, putative [Pediculus humanus corporis]
BT_B_ZJU_Singletons103524	5	64	1.1	13.41	3.60773	2.44e-05	0.000154205	gi|193652361|ref|XP_001949600.1|/3.52169e-94/PREDICTED: fumarylacetoacetate hydrolase domain-containing protein 2-like [Acyrthosiphon pisum]
BT_Q_ZJU_Singletons1264	33	422	7.26	88.43	3.60649	5.29e-13	1.11e-11	-
BT_Q_ZJU_Singletons83305	4	51	0.88	10.69	3.60261	4.16e-05	0.000233463	-
BT_Q_ZJU_Singletons112318	4	51	0.88	10.69	3.60261	4.16e-05	0.000233203	-
BT_B_ZJU_Singletons100500	4	51	0.88	10.69	3.60261	4.16e-05	0.000233637	gi|118793122|ref|XP_320694.3|/6.35254e-26/AGAP011820-PA [Anopheles gambiae str. PEST]
BT_Q_ZJU_Singletons19367	3	38	0.66	7.96	3.59223	6.83e-05	0.000342304	-
BT_Q_ZJU_Singletons158453	3	38	0.66	7.96	3.59223	6.83e-05	0.000342532	-
BT_B_ZJU_Singletons90984	3	38	0.66	7.96	3.59223	6.83e-05	0.000342646	-
BT_B_ZJU_Singletons13276	3	38	0.66	7.96	3.59223	6.83e-05	0.000342418	gi|91082577|ref|XP_966896.1|/7.4672e-71/PREDICTED: similar to U3 small nucleolar RNA-interacting protein 2 (U3 small nucleolar ribonucleoprotein-associated 55 kDa protein) (U3 snoRNP-associated 55 kDa protein) (U3-55K) (RRP9 homolog) [Tribolium castaneum]
BT_B_ZJU_Singletons94993	26	328	5.72	68.73	3.58685	3.65e-11	6.22e-10	-
BT_Q_ZJU_Singletons112454	13	164	2.86	34.36	3.58664	1.88e-07	1.93e-06	-
BT_B_ZJU_Singletons92911	5	63	1.1	13.2	3.58496	2.44e-05	0.000150796	-
BT_Q_ZJU_Singletons52962	7	88	1.54	18.44	3.58184	7.79e-06	5.69e-05	-
BT_Q_ZJU_Singletons2644	7	88	1.54	18.44	3.58184	7.79e-06	5.59e-05	-
BT_Q_ZJU_Singletons150532	31	389	6.82	81.51	3.57913	1.55e-12	3.1e-11	-
BT_Q_ZJU_Singletons86986	23	288	5.06	60.35	3.57614	2.65e-10	4.09e-09	-
BT_ZHJ1_ZJU_Unigene23036	6	75	1.32	15.72	3.57399	1.39e-05	9.32e-05	-
BT_Q_ZJU_Singletons32916	2	25	0.44	5.24	3.57399	0.00011558	0.000497957	-
BT_Q_ZJU_Singletons157794	2	25	0.44	5.24	3.57399	0.00011558	0.000496541	-
BT_Q_ZJU_Singletons130356	2	25	0.44	5.24	3.57399	0.00011558	0.000496824	-
BT_Q_ZJU_Singletons11604	4	50	0.88	10.48	3.57399	4.16e-05	0.000233376	gi|157361565|gb|ABV44740.1|/4.96505e-07/13.6 kDa midgut protein [Phlebotomus papatasi]
BT_Q_ZJU_Cluster2678	2	25	0.44	5.24	3.57399	0.00011558	0.00049739	-
BT_B_ZJU_Singletons99254	4	50	0.88	10.48	3.57399	4.16e-05	0.000233289	-
BT_B_ZJU_Singletons97479	2	25	0.44	5.24	3.57399	0.00011558	0.000497674	-
BT_B_ZJU_Singletons93044	2	25	0.44	5.24	3.57399	0.00011558	0.000496965	-
BT_B_ZJU_Singletons89282	2	25	0.44	5.24	3.57399	0.00011558	0.000497815	-
BT_B_ZJU_Singletons82566	2	25	0.44	5.24	3.57399	0.00011558	0.000496682	-
BT_B_ZJU_Singletons22147	2	25	0.44	5.24	3.57399	0.00011558	0.000497107	-
BT_B_ZJU_Singletons2089	2	25	0.44	5.24	3.57399	0.00011558	0.000497248	-
BT_B_ZJU_Singletons101953	2	25	0.44	5.24	3.57399	0.00011558	0.000497532	-
BT_B_ZJU_Singletons103447	5	62	1.1	12.99	3.56183	2.44e-05	0.00015427	gi|193634299|ref|XP_001944859.1|/8.10329e-165/PREDICTED: selenium-binding protein 1-B-like [Acyrthosiphon pisum]
BT_Q_ZJU_Singletons21800	58	718	12.77	150.45	3.55845	0	0	-
BT_B_ZJU_Singletons94908	3	37	0.66	7.75	3.55366	6.83e-05	0.000342246	-
BT_Q_ZJU_Singletons81723	4	49	0.88	10.27	3.54479	4.16e-05	0.000232857	-
BT_Q_ZJU_Singletons129694	4	49	0.88	10.27	3.54479	4.16e-05	0.000232943	-
BT_Q_ZJU_Cluster698	4	49	0.88	10.27	3.54479	4.16e-05	0.000233116	-
BT_B_ZJU_Singletons74613	10	122	2.2	25.56	3.53831	1.26e-06	1.09e-05	gi|158289094|ref|XP_310873.4|/8.55963e-11/AGAP000252-PA [Anopheles gambiae str. PEST]
BT_B_ZJU_Singletons99868	16	195	3.52	40.86	3.53704	2.7e-08	3.14e-07	gi|270016249|gb|EFA12695.1|/3.55385e-49/hypothetical protein TcasGA2_TC002004 [Tribolium castaneum]
BT_Q_ZJU_Singletons41284	11	134	2.42	28.08	3.53646	6.72e-07	6.22e-06	-
BT_B_ZJU_Singletons25101	19	229	4.18	47.98	3.52086	3.76e-09	4.99e-08	gi|119114973|ref|XP_310812.3|/3.21708e-40/AGAP000311-PA [Anopheles gambiae str. PEST]
BT_Q_ZJU_Singletons67252	4	48	0.88	10.06	3.51498	4.16e-05	0.000232684	-
BT_Q_ZJU_Singletons30039	2	24	0.44	5.03	3.51498	0.000120042	0.000513375	-
BT_Q_ZJU_Singletons164289	2	24	0.44	5.03	3.51498	0.000120042	0.000513811	-
BT_Q_ZJU_Singletons11982	2	24	0.44	5.03	3.51498	0.000120042	0.000513957	-
BT_Q_ZJU_Singletons11948	2	24	0.44	5.03	3.51498	0.000120042	0.000514103	-
BT_B_ZJU_Singletons98261	4	48	0.88	10.06	3.51498	4.16e-05	0.00023303	-
BT_B_ZJU_Singletons95811	2	24	0.44	5.03	3.51498	0.000120042	0.00051352	gi|307206361|gb|EFN84413.1|/3.59516e-15/Ubiquitin carboxyl-terminal hydrolase 7 [Harpegnathos saltator]
BT_B_ZJU_Singletons90871	2	24	0.44	5.03	3.51498	0.000120042	0.000513666	-
BT_B_ZJU_Singletons80802	2	24	0.44	5.03	3.51498	0.000120042	0.000513084	-
BT_B_ZJU_Singletons69639	2	24	0.44	5.03	3.51498	0.000120042	0.000514249	-
BT_B_ZJU_Singletons26908	4	48	0.88	10.06	3.51498	4.16e-05	0.00023277	gi|157127464|ref|XP_001654993.1|/5.76431e-24/hypothetical protein AaeL_AAEL002179 [Aedes aegypti]
BT_B_ZJU_Singletons13586	2	24	0.44	5.03	3.51498	0.000120042	0.00051323	gi|91092262|ref|XP_967283.1|/2.08322e-151/PREDICTED: similar to methionine aminopeptidase [Tribolium castaneum]
BT_B_ZJU_Singletons101944	4	48	0.88	10.06	3.51498	4.16e-05	0.00023355	gi|240849615|ref|NP_001155421.1|/8.93652e-34/phosphatidylinositol glycan, class P-like [Acyrthosiphon pisum]
BT_Q_ZJU_Singletons3650	11	132	2.42	27.66	3.51472	6.72e-07	6.2e-06	-
BT_B_ZJU_Singletons101999	16	192	3.52	40.23	3.51462	2.7e-08	3.14e-07	gi|307182161|gb|EFN69504.1|/8.64247e-93/Eukaryotic translation initiation factor 2 subunit 2 [Camponotus floridanus]
BT_Q_ZJU_Singletons157781	7	84	1.54	17.6	3.51457	7.79e-06	5.57e-05	-
BT_B_ZJU_Singletons98715	10	120	2.2	25.14	3.51441	1.26e-06	1.11e-05	-
BT_B_ZJU_Singletons18837	5	60	1.1	12.57	3.51441	2.44e-05	0.000151916	-
BT_Q_ZJU_Singletons20828	3	36	0.66	7.54	3.51403	6.83e-05	0.000342119	-
BT_Q_ZJU_Singletons119378	3	36	0.66	7.54	3.51403	6.83e-05	0.000342233	-
BT_B_ZJU_Singletons82938	9	107	1.98	22.42	3.50121	2.34e-06	1.94e-05	-
BT_Q_ZJU_Singletons140141	6	71	1.32	14.88	3.49476	1.39e-05	9.3e-05	-
BT_B_ZJU_Singletons69956	6	71	1.32	14.88	3.49476	1.39e-05	9.4e-05	-
BT_Q_ZJU_Singletons127700	5	59	1.1	12.36	3.4901	2.44e-05	0.000154658	-
BT_B_ZJU_Singletons84983	4	47	0.88	9.85	3.48455	4.16e-05	0.000232599	-
BT_B_ZJU_Singletons73507	90	1055	19.81	221.07	3.4802	0	0	-
BT_B_ZJU_Singletons84936	17	199	3.74	41.7	3.47894	1.4e-08	1.7e-07	-
BT_ZHJ1_ZJU_Unigene5511	6	70	1.32	14.67	3.47426	1.39e-05	9.29e-05	gi|170040111|ref|XP_001847855.1|/0/elongation factor G 1, mitochondrial [Culex quinquefasciatus]
BT_Q_ZJU_Singletons65091	12	140	2.64	29.34	3.47426	3.57e-07	3.47e-06	-
BT_Q_ZJU_Singletons167554	3	35	0.66	7.33	3.47328	6.83e-05	0.000341734	gi|156554339|ref|XP_001603366.1|/5.24981e-160/PREDICTED: similar to ENSANGP00000014711 [Nasonia vitripennis]
BT_Q_ZJU_Singletons142616	3	35	0.66	7.33	3.47328	6.83e-05	0.00034196	-
BT_Q_ZJU_Singletons118608	3	35	0.66	7.33	3.47328	6.83e-05	0.000341847	-
BT_Q_ZJU_Cluster201	3	35	0.66	7.33	3.47328	6.83e-05	0.000342187	-
BT_B_ZJU_Singletons98667	3	35	0.66	7.33	3.47328	6.83e-05	0.000341621	gi|126303443|ref|XP_001373240.1|/3.15025e-48/PREDICTED: hypothetical protein [Monodelphis domestica]
BT_B_ZJU_Singletons92909	3	35	0.66	7.33	3.47328	6.83e-05	0.000342074	-
BT_Q_ZJU_Singletons124451	8	93	1.76	19.49	3.46909	4.29e-06	3.33e-05	-
BT_B_ZJU_Singletons101147	7	81	1.54	16.97	3.46198	7.79e-06	5.62e-05	-
BT_B_ZJU_Singletons95380	193	2233	42.49	467.91	3.46104	6.82e-14	1.69e-12	-
BT_B_ZJU_Singletons21382	9	104	1.98	21.79	3.46009	2.34e-06	1.93e-05	-
BT_Q_ZJU_Singletons35758	4	46	0.88	9.64	3.45346	4.16e-05	0.000232429	-
BT_Q_ZJU_Singletons30271	2	23	0.44	4.82	3.45346	0.000128107	0.000545853	-
BT_Q_ZJU_Singletons24334	2	23	0.44	4.82	3.45346	0.000128107	0.000544778	-
BT_Q_ZJU_Singletons22770	2	23	0.44	4.82	3.45346	0.000128107	0.000544931	-
BT_Q_ZJU_Singletons18323	2	23	0.44	4.82	3.45346	0.000128107	0.000544624	gi|242016139|ref|XP_002428693.1|/1.27795e-59/sodium/potassium/calcium exchanger 3 precursor, putative [Pediculus humanus corporis]
BT_Q_ZJU_Singletons166510	2	23	0.44	4.82	3.45346	0.000128107	0.000545085	gi|157119765|ref|XP_001659495.1|/7.17004e-87/hypothetical protein AaeL_AAEL008793 [Aedes aegypti]
BT_Q_ZJU_Singletons137722	2	23	0.44	4.82	3.45346	0.000128107	0.000545546	-
BT_Q_ZJU_Singletons115569	2	23	0.44	4.82	3.45346	0.000128107	0.000545238	-
BT_B_ZJU_Singletons99891	2	23	0.44	4.82	3.45346	0.000128107	0.000545699	-
BT_B_ZJU_Singletons90940	4	46	0.88	9.64	3.45346	4.16e-05	0.000232343	-
BT_B_ZJU_Singletons82705	4	46	0.88	9.64	3.45346	4.16e-05	0.000232257	-
BT_B_ZJU_Singletons79797	2	23	0.44	4.82	3.45346	0.000128107	0.000545392	-
BT_B_ZJU_Singletons18472	4	46	0.88	9.64	3.45346	4.16e-05	0.000232515	-
BT_B_ZJU_Singletons15389	2	23	0.44	4.82	3.45346	0.000128107	0.000544471	-
BT_B_ZJU_Singletons103036	6	69	1.32	14.46	3.45346	1.39e-05	9.45e-05	gi|260828901|ref|XP_002609401.1|/4.60216e-20/hypothetical protein BRAFLDRAFT_124622 [Branchiostoma floridae]
BT_B_ZJU_Singletons100096	2	23	0.44	4.82	3.45346	0.000128107	0.000544318	-
BT_B_ZJU_Singletons97261	9	103	1.98	21.58	3.44612	2.34e-06	1.94e-05	-
BT_Q_ZJU_Singletons17170	10	114	2.2	23.89	3.44083	1.26e-06	1.1e-05	-
BT_B_ZJU_Singletons100045	26	296	5.72	62.02	3.43865	3.65e-11	6.18e-10	gi|156545794|ref|XP_001605783.1|/1.46673e-21/PREDICTED: similar to rCG31985 [Nasonia vitripennis]
BT_Q_ZJU_Singletons18962	14	159	3.08	33.32	3.43539	9.89e-08	1.05e-06	-
BT_Q_ZJU_Singletons33362	15	170	3.3	35.62	3.43215	5.18e-08	5.81e-07	-
BT_B_ZJU_Singletons81602	3	34	0.66	7.12	3.43134	6.84e-05	0.000341834	-
BT_Q_ZJU_Singletons28444	4	45	0.88	9.43	3.42168	4.16e-05	0.000232175	-
BT_Q_ZJU_Singletons19518	4	45	0.88	9.43	3.42168	4.16e-05	0.000232089	-
BT_B_ZJU_Singletons93030	4	45	0.88	9.43	3.42168	4.16e-05	0.000232003	-
BT_B_ZJU_Singletons103686	4	45	0.88	9.43	3.42168	4.16e-05	0.000231917	-
BT_B_ZJU_Singletons103284	10	112	2.2	23.47	3.41524	1.26e-06	1.09e-05	-
BT_Q_ZJU_Singletons32502	5	56	1.1	11.73	3.41463	2.44e-05	0.000149817	-
BT_Q_ZJU_Singletons162093	5	56	1.1	11.73	3.41463	2.44e-05	0.000149573	-
BT_B_ZJU_Singletons73981	5	56	1.1	11.73	3.41463	2.44e-05	0.00015	gi|147902585|ref|NP_001090683.1|/1.0132e-08/branched chain keto acid dehydrogenase E1, alpha polypeptide [Xenopus (Silurana) tropicalis]
BT_Q_ZJU_Singletons1263	19	212	4.18	44.42	3.40963	3.76e-09	4.97e-08	gi|239799279|dbj|BAH70568.1|/5.55925e-31/ACYPI002360 [Acyrthosiphon pisum]
BT_B_ZJU_Singletons88101	14	156	3.08	32.69	3.40785	9.89e-08	1.06e-06	-
BT_B_ZJU_Singletons77800	7	78	1.54	16.34	3.40741	7.79e-06	5.69e-05	-
BT_B_ZJU_Cluster393	2	22	0.44	4.61	3.38919	0.000142636	0.000600145	-
BT_ZHJ1_ZJU_Unigene48506	2	22	0.44	4.61	3.38919	0.000142636	0.000600647	gi|242017074|ref|XP_002429018.1|/8.95128e-28/phosphatidylethanolamine-binding protein, putative [Pediculus humanus corporis]
BT_Q_ZJU_Singletons34495	2	22	0.44	4.61	3.38919	0.000142636	0.000600814	gi|242025218|ref|XP_002433023.1|/1.75582e-34/conserved hypothetical protein [Pediculus humanus corporis]
BT_Q_ZJU_Singletons29111	6	66	1.32	13.83	3.38919	1.39e-05	9.47e-05	-
BT_B_ZJU_Singletons79187	2	22	0.44	4.61	3.38919	0.000142636	0.000600479	-
BT_B_ZJU_Singletons72692	2	22	0.44	4.61	3.38919	0.000142636	0.000600982	-
BT_B_ZJU_Singletons24023	2	22	0.44	4.61	3.38919	0.000142636	0.000600312	gi|307169339|gb|EFN62060.1|/3.21373e-55/tRNA (cytosine-5-)-methyltransferase [Camponotus floridanus]
BT_Q_ZJU_Singletons161680	7	77	1.54	16.13	3.38874	7.79e-06	5.67e-05	-
BT_Q_ZJU_Singletons148922	5	55	1.1	11.52	3.38857	2.44e-05	0.000149695	-
BT_B_ZJU_Singletons92229	5	55	1.1	11.52	3.38857	2.44e-05	0.000149634	-
BT_B_ZJU_Singletons75562	5	55	1.1	11.52	3.38857	2.44e-05	0.000149756	-
BT_Q_ZJU_Singletons142235	3	33	0.66	6.91	3.38815	6.85e-05	0.000342306	gi|170058345|ref|XP_001864882.1|/7.47677e-07/sex-determining protein fem-1 [Culex quinquefasciatus]
BT_B_ZJU_Singletons70203	3	33	0.66	6.91	3.38815	6.85e-05	0.000341967	-
BT_B_ZJU_Singletons25142	3	33	0.66	6.91	3.38815	6.85e-05	0.000342193	-
BT_B_ZJU_Singletons17890	3	33	0.66	6.91	3.38815	6.85e-05	0.00034208	-
BT_Q_ZJU_Singletons10740	19	205	4.18	42.96	3.36142	3.76e-09	5e-08	-
BT_Q_ZJU_Singletons144886	4	43	0.88	9.01	3.35595	4.16e-05	0.000231846	-
BT_B_ZJU_Singletons84811	4	43	0.88	9.01	3.35595	4.16e-05	0.000231761	-
BT_B_ZJU_Singletons100457	8	86	1.76	18.02	3.35595	4.29e-06	3.3e-05	-
BT_B_ZJU_Singletons97831	11	118	2.42	24.73	3.35318	6.72e-07	6.22e-06	-
BT_ZHJ1_ZJU_Unigene37533	3	32	0.66	6.71	3.34577	6.87e-05	0.000342901	gi|312073899|ref|XP_003139727.1|/6.4516e-35/hypothetical protein LOAG_04142 [Loa loa]
BT_Q_ZJU_Singletons924	3	32	0.66	6.71	3.34577	6.87e-05	0.000342675	-
BT_Q_ZJU_Singletons23353	3	32	0.66	6.71	3.34577	6.87e-05	0.000342788	-
BT_Q_ZJU_Singletons149267	3	32	0.66	6.71	3.34577	6.87e-05	0.000342562	-
BT_B_ZJU_Singletons86438	6	64	1.32	13.41	3.3447	1.39e-05	9.42e-05	-
BT_B_ZJU_Singletons101302	43	459	9.47	96.18	3.3443	1.07e-13	2.53e-12	gi|193713722|ref|XP_001942734.1|/3.76412e-33/PREDICTED: hypothetical protein LOC100160904 [Acyrthosiphon pisum]
BT_Q_ZJU_Singletons7419	14	149	3.08	31.22	3.34147	9.89e-08	1.06e-06	-
BT_Q_ZJU_Singletons160472	5	53	1.1	11.11	3.33628	2.44e-05	0.000149877	gi|163915408|gb|AAI57214.1|/4.61428e-17/hyi protein [Xenopus (Silurana) tropicalis]
BT_B_ZJU_Singletons87423	11	116	2.42	24.31	3.32847	6.72e-07	6.17e-06	gi|195568709|ref|XP_002102356.1|/8.63269e-32/GD19865 [Drosophila simulans]
BT_B_ZJU_Singletons93496	13	137	2.86	28.71	3.32747	1.88e-07	1.93e-06	gi|157104500|ref|XP_001648436.1|/1.64928e-24/Niemann-Pick Type C-2, putative [Aedes aegypti]
BT_B_ZJU_Singletons93985	17	179	3.74	37.51	3.32617	1.4e-08	1.7e-07	-
BT_B_ZJU_Singletons75406	130	1369	28.62	286.86	3.32525	0	0	gi|193598869|ref|XP_001951916.1|/1.60958e-09/PREDICTED: peroxidase-like [Acyrthosiphon pisum]
BT_ZHJ1_ZJU_Unigene23474	2	21	0.44	4.4	3.32193	0.000168727	0.000704234	-
BT_Q_ZJU_Singletons90370	2	21	0.44	4.4	3.32193	0.000168727	0.000704428	-
BT_Q_ZJU_Singletons88819	4	42	0.88	8.8	3.32193	4.16e-05	0.000231607	-
BT_Q_ZJU_Singletons4607	2	21	0.44	4.4	3.32193	0.000168727	0.000702874	-
BT_Q_ZJU_Singletons24044	2	21	0.44	4.4	3.32193	0.000168727	0.000702293	-
BT_Q_ZJU_Singletons166670	2	21	0.44	4.4	3.32193	0.000168727	0.000703262	gi|189240910|ref|XP_967606.2|/6.1324e-60/PREDICTED: similar to glucosyl/glucuronosyl transferases [Tribolium castaneum]
BT_Q_ZJU_Singletons149976	4	42	0.88	8.8	3.32193	4.16e-05	0.000231522	-
BT_Q_ZJU_Singletons143714	4	42	0.88	8.8	3.32193	4.16e-05	0.000231693	-
BT_Q_ZJU_Singletons140874	2	21	0.44	4.4	3.32193	0.000168727	0.00070268	-
BT_Q_ZJU_Singletons136462	6	63	1.32	13.2	3.32193	1.39e-05	9.36e-05	-
BT_Q_ZJU_Singletons131434	2	21	0.44	4.4	3.32193	0.000168727	0.00070365	-
BT_B_ZJU_Singletons99104	2	21	0.44	4.4	3.32193	0.000168727	0.000703456	-
BT_B_ZJU_Singletons18994	2	21	0.44	4.4	3.32193	0.000168727	0.000704039	gi|193661985|ref|XP_001944814.1|/7.70088e-61/PREDICTED: uncharacterized protein C12orf26-like isoform 1 [Acyrthosiphon pisum]
BT_B_ZJU_Singletons15723	2	21	0.44	4.4	3.32193	0.000168727	0.000703845	-
BT_B_ZJU_Singletons103244	2	21	0.44	4.4	3.32193	0.000168727	0.000702487	gi|307207027|gb|EFN84850.1|/1.60339e-159/Inosine-5'-monophosphate dehydrogenase [Harpegnathos saltator]
BT_B_ZJU_Singletons100599	2	21	0.44	4.4	3.32193	0.000168727	0.0007021	-
BT_B_ZJU_Singletons100518	8	84	1.76	17.6	3.32193	4.29e-06	3.3e-05	-
BT_B_ZJU_Singletons100072	2	21	0.44	4.4	3.32193	0.000168727	0.000703068	-
BT_B_ZJU_Singletons100	25	261	5.5	54.69	3.31377	7.05e-11	1.16e-09	-
BT_Q_ZJU_Singletons162721	3	31	0.66	6.5	3.2999	6.91e-05	0.000343755	-
BT_Q_ZJU_Singletons16244	3	31	0.66	6.5	3.2999	6.91e-05	0.000344322	-
BT_Q_ZJU_Singletons155181	3	31	0.66	6.5	3.2999	6.91e-05	0.000344095	-
BT_Q_ZJU_Singletons14652	3	31	0.66	6.5	3.2999	6.91e-05	0.000343982	-
BT_B_ZJU_Singletons94458	3	31	0.66	6.5	3.2999	6.91e-05	0.000344209	gi|156549146|ref|XP_001607700.1|/5.946e-29/PREDICTED: similar to ENSANGP00000022032 [Nasonia vitripennis]
BT_B_ZJU_Singletons14244	3	31	0.66	6.5	3.2999	6.91e-05	0.000343869	-
BT_B_ZJU_Singletons81979	4	41	0.88	8.59	3.28708	4.16e-05	0.000231469	-
BT_B_ZJU_Singletons89302	17	174	3.74	36.46	3.2852	1.4e-08	1.69e-07	-
BT_Q_ZJU_Singletons4349	5	51	1.1	10.69	3.28069	2.44e-05	0.000149938	-
BT_Q_ZJU_Singletons128660	15	153	3.3	32.06	3.28024	5.18e-08	5.77e-07	-
BT_B_ZJU_Singletons102997	13	132	2.86	27.66	3.27371	1.88e-07	1.94e-06	gi|307200839|gb|EFN80892.1|/1.51806e-07/hypothetical protein EAI_11927 [Harpegnathos saltator]
BT_B_ZJU_Singletons103479	31	314	6.82	65.8	3.27024	1.55e-12	3.1e-11	gi|91076846|ref|XP_974788.1|/1.35971e-175/PREDICTED: similar to GA20229-PA [Tribolium castaneum]
BT_B_ZJU_Singletons82403	19	192	4.18	40.23	3.2667	3.76e-09	4.97e-08	-
BT_ZHJ1_ZJU_Unigene47760	3	30	0.66	6.29	3.25252	6.98e-05	0.000346295	-
BT_Q_ZJU_Singletons8858	3	30	0.66	6.29	3.25252	6.98e-05	0.000346522	-
BT_Q_ZJU_Singletons2748	3	30	0.66	6.29	3.25252	6.98e-05	0.000346408	-
BT_Q_ZJU_Singletons166443	3	30	0.66	6.29	3.25252	6.98e-05	0.000346181	-
BT_B_ZJU_Singletons104121	3	30	0.66	6.29	3.25252	6.98e-05	0.000346636	gi|270012865|gb|EFA09313.1|/8.31912e-120/hypothetical protein TcasGA2_TC030725 [Tribolium castaneum]
BT_B_ZJU_Singletons101646	3	30	0.66	6.29	3.25252	6.98e-05	0.00034675	-
BT_B_ZJU_Singletons74462	7	70	1.54	14.67	3.25187	7.79e-06	5.69e-05	-
BT_B_ZJU_Singletons102942	20	200	4.4	41.91	3.25172	1.94e-09	2.67e-08	-
BT_ZHJ1_ZJU_Unigene44407	2	20	0.44	4.19	3.25137	0.000215408	0.000877491	-
BT_ZHJ1_ZJU_Unigene28996	4	40	0.88	8.38	3.25137	4.16e-05	0.00023144	-
BT_Q_ZJU_Singletons72261	2	20	0.44	4.19	3.25137	0.000215408	0.000880102	-
BT_Q_ZJU_Singletons31049	2	20	0.44	4.19	3.25137	0.000215408	0.000878202	-
BT_Q_ZJU_Singletons29505	2	20	0.44	4.19	3.25137	0.000215408	0.000877255	-
BT_Q_ZJU_Singletons25592	2	20	0.44	4.19	3.25137	0.000215408	0.000878439	-
BT_Q_ZJU_Singletons20968	2	20	0.44	4.19	3.25137	0.000215408	0.000880579	gi|270001347|gb|EEZ97794.1|/2.32185e-18/hypothetical protein TcasGA2_TC030708 [Tribolium castaneum]
BT_Q_ZJU_Singletons15137	2	20	0.44	4.19	3.25137	0.000215408	0.000878676	gi|156552458|ref|XP_001601235.1|/2.34485e-75/PREDICTED: similar to maintenance of killer 16 (mak16) protein [Nasonia vitripennis]
BT_B_ZJU_Singletons96919	2	20	0.44	4.19	3.25137	0.000215408	0.000878914	gi|193582540|ref|XP_001946425.1|/9.32861e-58/PREDICTED: programmed cell death protein 4-like [Acyrthosiphon pisum]
BT_B_ZJU_Singletons88597	2	20	0.44	4.19	3.25137	0.000215408	0.000879389	-
BT_B_ZJU_Singletons8230	2	20	0.44	4.19	3.25137	0.000215408	0.000879151	gi|158298612|ref|XP_318814.4|/2.2749e-17/AGAP009730-PA [Anopheles gambiae str. PEST]
BT_B_ZJU_Singletons80889	2	20	0.44	4.19	3.25137	0.000215408	0.000877965	-
BT_B_ZJU_Singletons80059	2	20	0.44	4.19	3.25137	0.000215408	0.000877728	-
BT_B_ZJU_Singletons24982	2	20	0.44	4.19	3.25137	0.000215408	0.00088034	-
BT_B_ZJU_Singletons18123	2	20	0.44	4.19	3.25137	0.000215408	0.000879864	-
BT_B_ZJU_Singletons10929	2	20	0.44	4.19	3.25137	0.000215408	0.000879626	-
BT_B_ZJU_Singletons83254	10	99	2.2	20.74	3.23684	1.26e-06	1.1e-05	-
BT_B_ZJU_Singletons101954	18	178	3.96	37.3	3.2356	7.26e-09	9.15e-08	-
BT_B_ZJU_Singletons103981	65	643	14.31	134.73	3.23498	0	0	gi|9972788|sp|Q9PWF7.3|CATA_RANRU/3.65584e-145/RecName: Full=Catalase
BT_B_ZJU_Singletons91488	8	79	1.76	16.55	3.23318	4.29e-06	3.33e-05	gi|169219461|dbj|BAG12118.1|/2.46781e-31/vitellogenin [Lethocerus deyrollei]
BT_B_ZJU_Singletons84135	8	79	1.76	16.55	3.23318	4.29e-06	3.3e-05	-
BT_B_ZJU_Singletons101608	7	69	1.54	14.46	3.23107	7.79e-06	5.56e-05	-
BT_B_ZJU_Singletons15009	9	88	1.98	18.44	3.21927	2.34e-06	1.91e-05	-
BT_Q_ZJU_Singletons103819	13	127	2.86	26.61	3.21788	1.88e-07	1.95e-06	-
BT_Q_ZJU_Singletons120486	8	78	1.76	16.34	3.21476	4.29e-06	3.33e-05	-
BT_B_ZJU_Singletons26047	4	39	0.88	8.17	3.21476	4.16e-05	0.00023137	-
BT_B_ZJU_Singletons19281	4	39	0.88	8.17	3.21476	4.16e-05	0.000231455	gi|260831035|ref|XP_002610465.1|/5.86915e-33/hypothetical protein BRAFLDRAFT_114907 [Branchiostoma floridae]
BT_Q_ZJU_Singletons92532	3	29	0.66	6.08	3.20353	7.1e-05	0.000351411	-
BT_B_ZJU_Singletons95102	3	29	0.66	6.08	3.20353	7.1e-05	0.000351527	-
BT_B_ZJU_Singletons103777	3	29	0.66	6.08	3.20353	7.1e-05	0.000351296	gi|242008111|ref|XP_002424856.1|/0/Coatomer subunit beta', putative [Pediculus humanus corporis]
BT_B_ZJU_Singletons97192	15	145	3.3	30.38	3.20258	5.18e-08	5.76e-07	-
BT_B_ZJU_Singletons77737	37	358	8.15	75.02	3.2024	1.14e-13	2.67e-12	gi|160550171|gb|ABX44790.1|/4.56622e-25/putative 40S ribosomal protein RPS17 [Flustra foliacea]
BT_B_ZJU_Singletons99671	19	183	4.18	38.35	3.19765	3.76e-09	4.98e-08	-
BT_B_ZJU_Singletons102386	35	337	7.7	70.62	3.19715	2.07e-13	4.64e-12	gi|193622556|ref|XP_001950244.1|/7.61175e-58/PREDICTED: putative fatty acyl-CoA reductase CG5065-like [Acyrthosiphon pisum]
BT_Q_ZJU_Singletons35891	5	48	1.1	10.06	3.19305	2.44e-05	0.000149519	-
BT_Q_ZJU_Singletons23279	10	96	2.2	20.12	3.19305	1.26e-06	1.09e-05	-
BT_B_ZJU_Singletons1847	5	48	1.1	10.06	3.19305	2.44e-05	0.000149458	-
BT_B_ZJU_Singletons13217	5	48	1.1	10.06	3.19305	2.44e-05	0.000149397	-
BT_Q_ZJU_Singletons16497	15	144	3.3	30.17	3.19258	5.18e-08	5.8e-07	-
BT_B_ZJU_Singletons101798	26	249	5.72	52.18	3.18941	3.65e-11	6.18e-10	gi|242025271|ref|XP_002433049.1|/4.97946e-58/conserved hypothetical protein [Pediculus humanus corporis]
BT_Q_ZJU_Singletons137572	7	67	1.54	14.04	3.18854	7.79e-06	5.61e-05	-
BT_B_ZJU_Singletons97019	7	67	1.54	14.04	3.18854	7.79e-06	5.7e-05	-
BT_Q_ZJU_Singletons25988	8	76	1.76	15.93	3.1781	4.29e-06	3.31e-05	gi|307173607|gb|EFN64464.1|/1.85433e-40/Transcription initiation factor TFIID subunit 12 [Camponotus floridanus]
BT_B_ZJU_Singletons96678	8	76	1.76	15.93	3.1781	4.29e-06	3.31e-05	gi|242246942|ref|NP_001156235.1|/1.22801e-43/mitochondrial ribosomal protein S12-like [Acyrthosiphon pisum]
BT_B_ZJU_Singletons91333	36	342	7.93	71.66	3.17578	1.49e-13	3.41e-12	-
BT_B_ZJU_Singletons103808	24	227	5.28	47.57	3.17144	1.37e-10	2.17e-09	gi|156542369|ref|XP_001600536.1|/3.70731e-90/PREDICTED: similar to CG2767-PA [Nasonia vitripennis]
BT_B_ZJU_Singletons97500	14	132	3.08	27.66	3.1668	9.89e-08	1.06e-06	gi|91086139|ref|XP_968980.1|/1.64759e-15/PREDICTED: similar to AGAP008073-PA [Tribolium castaneum]
BT_B_ZJU_Singletons26949	7	66	1.54	13.83	3.1668	7.79e-06	5.58e-05	gi|242018620|ref|XP_002429772.1|/0/cell division control protein, putative [Pediculus humanus corporis]
BT_B_ZJU_Singletons26893	7	66	1.54	13.83	3.1668	7.79e-06	5.63e-05	-
BT_Q_ZJU_Singletons110861	5	47	1.1	9.85	3.16262	2.44e-05	0.000149282	-
BT_Q_ZJU_Singletons109245	5	47	1.1	9.85	3.16262	2.44e-05	0.000149343	-
BT_B_ZJU_Singletons100576	13	122	2.86	25.56	3.1598	1.88e-07	1.93e-06	-
BT_ZHJ1_ZJU_Unigene21071	11	103	2.42	21.58	3.15662	6.72e-07	6.16e-06	-
BT_B_ZJU_Singletons75119	11	103	2.42	21.58	3.15662	6.72e-07	6.13e-06	-
BT_Q_ZJU_Singletons46547	3	28	0.66	5.87	3.15282	7.31e-05	0.000361072	-
BT_Q_ZJU_Singletons22906	3	28	0.66	5.87	3.15282	7.31e-05	0.000360954	-
BT_B_ZJU_Singletons68595	3	28	0.66	5.87	3.15282	7.31e-05	0.000360836	-
BT_B_ZJU_Singletons77467	6	56	1.32	11.73	3.15159	1.39e-05	9.28e-05	-
BT_B_ZJU_Singletons99409	10	93	2.2	19.49	3.14716	1.26e-06	1.09e-05	-
BT_Q_ZJU_Singletons32915	4	37	0.88	7.75	3.13862	4.17e-05	0.000231693	-
BT_Q_ZJU_Singletons103239	4	37	0.88	7.75	3.13862	4.17e-05	0.000231608	-
BT_B_ZJU_Singletons3638	4	37	0.88	7.75	3.13862	4.17e-05	0.000231523	-
BT_B_ZJU_Singletons101182	4	37	0.88	7.75	3.13862	4.17e-05	0.000231779	-
BT_Q_ZJU_Singletons20192	17	157	3.74	32.9	3.13698	1.4e-08	1.71e-07	gi|195451611|ref|XP_002072999.1|/9.17936e-168/GK13898 [Drosophila willistoni]
BT_Q_ZJU_Singletons131525	5	46	1.1	9.64	3.13153	2.44e-05	0.00014911	-
BT_B_ZJU_Singletons83756	5	46	1.1	9.64	3.13153	2.44e-05	0.000149231	-
BT_B_ZJU_Singletons7284	5	46	1.1	9.64	3.13153	2.44e-05	0.00014917	-
BT_Q_ZJU_Singletons153987	13	119	2.86	24.94	3.12437	1.88e-07	1.94e-06	-
BT_B_ZJU_Singletons77059	8	73	1.76	15.3	3.11988	4.29e-06	3.34e-05	-
BT_B_ZJU_Singletons71161	3	27	0.66	5.66	3.10026	7.68e-05	0.00037773	-
BT_B_ZJU_Singletons101349	3	27	0.66	5.66	3.10026	7.68e-05	0.000377853	-
BT_Q_ZJU_Singletons12843	13	117	2.86	24.52	3.09987	1.88e-07	1.94e-06	gi|74273320|gb|ABA01328.1|/3.12055e-37/secreted cathepsin F [Teladorsagia circumcincta]
BT_Q_ZJU_Singletons30572	5	45	1.1	9.43	3.09975	2.44e-05	0.000149067	-
BT_B_ZJU_Singletons97560	5	45	1.1	9.43	3.09975	2.44e-05	0.000149006	-
BT_B_ZJU_Singletons87896	17	153	3.74	32.06	3.09966	1.4e-08	1.7e-07	-
BT_B_ZJU_Singletons80729	12	108	2.64	22.63	3.09963	3.57e-07	3.49e-06	-
BT_Q_ZJU_Singletons35719	4	36	0.88	7.54	3.09899	4.18e-05	0.000231483	gi|301617720|ref|XP_002938278.1|/3.42983e-11/PREDICTED: zinc finger protein ZXDC-like [Xenopus (Silurana) tropicalis]
BT_Q_ZJU_Singletons3156	4	36	0.88	7.54	3.09899	4.18e-05	0.000231568	gi|157135919|ref|XP_001663619.1|/2.93478e-72/proline oxidase [Aedes aegypti]
BT_B_ZJU_Singletons103699	80	717	17.61	150.24	3.0928	0	0	gi|307182735|gb|EFN69859.1|/8.22166e-84/Ras-related protein Rab-32 [Camponotus floridanus]
BT_ZHJ1_ZJU_Unigene30626	24	213	5.28	44.63	3.0794	1.37e-10	2.18e-09	-
BT_B_ZJU_Singletons99533	5	44	1.1	9.22	3.06726	2.44e-05	0.000148915	-
BT_B_ZJU_Singletons5514	5	44	1.1	9.22	3.06726	2.44e-05	0.000148975	-
BT_Q_ZJU_Singletons114973	8	70	1.76	14.67	3.05922	4.29e-06	3.28e-05	-
BT_ZHJ1_ZJU_Unigene48124	4	35	0.88	7.33	3.05824	4.2e-05	0.000232119	-
BT_Q_ZJU_Singletons157683	4	35	0.88	7.33	3.05824	4.2e-05	0.000232289	-
BT_Q_ZJU_Singletons15391	4	35	0.88	7.33	3.05824	4.2e-05	0.000232204	gi|91084027|ref|XP_966382.1|/5.30684e-81/PREDICTED: similar to Putative GTP-binding protein 5 [Tribolium castaneum]
BT_Q_ZJU_Cluster627	4	35	0.88	7.33	3.05824	4.2e-05	0.000232034	-
BT_B_ZJU_Singletons21841	4	35	0.88	7.33	3.05824	4.2e-05	0.000231949	gi|307197265|gb|EFN78570.1|/2.09993e-46/SAPK substrate protein 1 [Harpegnathos saltator]
BT_B_ZJU_Singletons103145	76	663	16.73	138.93	3.05385	0	0	gi|239790801|dbj|BAH71937.1|/2.8276e-12/ACYPI46913 [Acyrthosiphon pisum]
BT_Q_ZJU_Singletons129517	7	61	1.54	12.78	3.05289	7.79e-06	5.55e-05	-
BT_B_ZJU_Singletons93495	10	87	2.2	18.23	3.05074	1.26e-06	1.1e-05	-
BT_Q_ZJU_Singletons144624	6	52	1.32	10.9	3.04572	1.39e-05	9.27e-05	-
BT_B_ZJU_Singletons103893	19	164	4.18	34.36	3.03916	3.76e-09	4.94e-08	gi|270011142|gb|EFA07590.1|/1.69043e-40/roadblock [Tribolium castaneum]
BT_B_ZJU_Singletons88194	13	112	2.86	23.47	3.03673	1.88e-07	1.94e-06	gi|77415672|emb|CAJ01505.1|/6.97871e-18/hypothetical protein [Manduca sexta]
BT_Q_ZJU_Singletons26715	5	43	1.1	9.01	3.03402	2.44e-05	0.000148907	-
BT_Q_ZJU_Singletons22680	9	77	1.98	16.13	3.02617	2.34e-06	1.92e-05	-
BT_B_ZJU_Singletons4269	35	298	7.7	62.44	3.01954	2.07e-13	4.65e-12	-
BT_B_ZJU_Singletons19205	8	68	1.76	14.25	3.01731	4.29e-06	3.29e-05	-
BT_Q_ZJU_Singletons3439	20	170	4.4	35.62	3.01711	1.94e-09	2.67e-08	-
BT_B_ZJU_Singletons77633	10	85	2.2	17.81	3.01711	1.26e-06	1.1e-05	-
BT_B_ZJU_Singletons2307	12	102	2.64	21.37	3.01698	3.57e-07	3.46e-06	-
BT_Q_ZJU_Singletons122451	4	34	0.88	7.12	3.0163	4.23e-05	0.000233151	-
BT_Q_ZJU_Singletons109484	4	34	0.88	7.12	3.0163	4.23e-05	0.000233321	-
BT_Q_ZJU_Singletons10809	4	34	0.88	7.12	3.0163	4.23e-05	0.000233236	-
BT_B_ZJU_Singletons12494	9	76	1.98	15.93	3.00817	2.34e-06	1.94e-05	gi|156542709|ref|XP_001603515.1|/8.68918e-88/PREDICTED: similar to ENSANGP00000022231 [Nasonia vitripennis]
BT_B_ZJU_Singletons79915	12	101	2.64	21.16	3.00273	3.57e-07	3.46e-06	-
BT_B_ZJU_Singletons97803	5	42	1.1	8.8	3	2.44e-05	0.000148939	gi|260834893|ref|XP_002612444.1|/6.02621e-24/hypothetical protein BRAFLDRAFT_214411 [Branchiostoma floridae]
BT_B_ZJU_Singletons102571	5	42	1.1	8.8	3	2.44e-05	0.000148879	gi|193636713|ref|XP_001949730.1|/2.90979e-23/PREDICTED: src substrate cortactin-like [Acyrthosiphon pisum]
BT_Q_ZJU_Singletons15251	3	25	0.66	5.24	2.98903	9.51e-05	0.000460805	-
BT_Q_ZJU_Singletons151992	9	75	1.98	15.72	2.98903	2.34e-06	1.92e-05	-
BT_B_ZJU_Singletons26635	18	150	3.96	31.43	2.98857	7.26e-09	9.17e-08	gi|345308|pir||S31909/1.85542e-16/cathepsin B-like cysteine proteinase (EC 3.4.22.-) - fluke (Schistosoma japonicum)
BT_B_ZJU_Singletons89272	14	116	3.08	24.31	2.98055	9.89e-08	1.06e-06	-
BT_B_ZJU_Singletons103934	11	91	2.42	19.07	2.97823	6.72e-07	6.14e-06	gi|270007094|gb|EFA03542.1|/0/hypothetical protein TcasGA2_TC013545 [Tribolium castaneum]
BT_Q_ZJU_Singletons152805	8	66	1.76	13.83	2.97415	4.29e-06	3.33e-05	-
BT_B_ZJU_Singletons80718	4	33	0.88	6.91	2.97311	4.28e-05	0.000235713	-
BT_B_ZJU_Singletons69224	4	33	0.88	6.91	2.97311	4.28e-05	0.000235799	-
BT_B_ZJU_Singletons22443	4	33	0.88	6.91	2.97311	4.28e-05	0.000235971	-
BT_B_ZJU_Singletons101895	4	33	0.88	6.91	2.97311	4.28e-05	0.000235885	gi|242015496|ref|XP_002428389.1|/5.27932e-63/conserved hypothetical protein [Pediculus humanus corporis]
BT_B_ZJU_Singletons12517	5	41	1.1	8.59	2.96515	2.44e-05	0.000148977	-
BT_B_ZJU_Singletons86033	16	131	3.52	27.45	2.96316	2.7e-08	3.14e-07	-
BT_ZHJ1_ZJU_Unigene11073	6	49	1.32	10.27	2.95983	1.39e-05	9.27e-05	-
BT_Q_ZJU_Singletons27718	6	49	1.32	10.27	2.95983	1.39e-05	9.26e-05	-
BT_B_ZJU_Singletons85083	6	49	1.32	10.27	2.95983	1.39e-05	9.27e-05	gi|307213326|gb|EFN88778.1|/1.2317e-62/Serine/threonine-protein phosphatase 2A catalytic subunit alpha isoform [Harpegnathos saltator]
BT_B_ZJU_Singletons79449	26	212	5.72	44.42	2.95712	3.65e-11	6.2e-10	-
BT_Q_ZJU_Singletons135621	8	65	1.76	13.62	2.95208	4.29e-06	3.31e-05	-
BT_B_ZJU_Singletons74969	8	65	1.76	13.62	2.95208	4.29e-06	3.32e-05	gi|118090294|ref|XP_420613.2|/9.76497e-07/PREDICTED: similar to UGT2B11 protein [Gallus gallus]
BT_Q_ZJU_Singletons117188	78	634	17.17	132.85	2.95184	0	0	-
BT_B_ZJU_Singletons104098	19	154	4.18	32.27	2.94862	3.76e-09	4.97e-08	gi|270002547|gb|EEZ98994.1|/1.2722e-161/hypothetical protein TcasGA2_TC004855 [Tribolium castaneum]
BT_Q_ZJU_Singletons25231	12	97	2.64	20.33	2.945	3.57e-07	3.47e-06	-
BT_Q_ZJU_Singletons131344	4	32	0.88	6.71	2.93074	4.38e-05	0.000240668	-
BT_B_ZJU_Singletons24649	4	32	0.88	6.71	2.93074	4.38e-05	0.000240756	gi|12597265|gb|AAG60005.1|/8.44824e-45/alpha-amylase precursor [Drosophila santomea]
BT_Q_ZJU_Singletons121627	3	24	0.66	5.03	2.93002	0.000115369	0.000497189	-
BT_ZHJ1_ZJU_Unigene49273	5	40	1.1	8.38	2.92945	2.45e-05	0.000149195	-
BT_ZHJ1_ZJU_Unigene23063	10	80	2.2	16.76	2.92945	1.26e-06	1.1e-05	-
BT_Q_ZJU_Singletons968	5	40	1.1	8.38	2.92945	2.45e-05	0.000149135	-
BT_Q_ZJU_Singletons159969	7	56	1.54	11.73	2.9292	7.79e-06	5.55e-05	-
BT_Q_ZJU_Singletons158656	7	56	1.54	11.73	2.9292	7.79e-06	5.55e-05	-
BT_B_ZJU_Singletons102893	22	174	4.84	36.46	2.91324	5.15e-10	7.62e-09	-
BT_B_ZJU_Singletons91430	9	71	1.98	14.88	2.9098	2.34e-06	1.92e-05	-
BT_B_ZJU_Singletons103422	14	110	3.08	23.05	2.90376	9.89e-08	1.06e-06	gi|189239344|ref|XP_973859.2|/4.23454e-57/PREDICTED: similar to 28S ribosomal protein S5 [Tribolium castaneum]
BT_Q_ZJU_Singletons88035	5	39	1.1	8.17	2.89283	2.46e-05	0.000149376	-
BT_Q_ZJU_Singletons30764	5	39	1.1	8.17	2.89283	2.46e-05	0.000149436	-
BT_Q_ZJU_Singletons159885	5	39	1.1	8.17	2.89283	2.46e-05	0.000149496	-
BT_B_ZJU_Singletons24880	5	39	1.1	8.17	2.89283	2.46e-05	0.000149557	-
BT_B_ZJU_Singletons99167	43	335	9.47	70.2	2.89003	1.07e-13	2.53e-12	gi|312190375|dbj|BAJ33507.1|/1.34806e-60/vitellogenin [Trigonotylus caelestialium]
BT_B_ZJU_Singletons99503	33	256	7.26	53.64	2.88527	5.29e-13	1.11e-11	-
BT_ZHJ1_ZJU_Unigene46286	4	31	0.88	6.5	2.88486	4.54e-05	0.000248655	-
BT_B_ZJU_Singletons93460	4	31	0.88	6.5	2.88486	4.54e-05	0.000248745	-
BT_B_ZJU_Singletons81684	4	31	0.88	6.5	2.88486	4.54e-05	0.000248565	-
BT_B_ZJU_Singletons89764	8	62	1.76	12.99	2.88375	4.29e-06	3.28e-05	-
BT_B_ZJU_Singletons25679	14	108	3.08	22.63	2.87723	9.89e-08	1.06e-06	-
BT_B_ZJU_Singletons99605	32	246	7.04	51.55	2.87233	8.92e-13	1.81e-11	-
BT_Q_ZJU_Singletons9982	12	92	2.64	19.28	2.8685	3.57e-07	3.49e-06	-
BT_Q_ZJU_Singletons41402	3	23	0.66	4.82	2.8685	0.000150763	0.00063293	-
BT_Q_ZJU_Singletons25494	15	115	3.3	24.1	2.8685	5.18e-08	5.8e-07	gi|158285765|ref|XP_308450.4|/2.59105e-77/AGAP007381-PA [Anopheles gambiae str. PEST]
BT_Q_ZJU_Singletons167425	3	23	0.66	4.82	2.8685	0.000150763	0.000632754	-
BT_Q_ZJU_Singletons165721	3	23	0.66	4.82	2.8685	0.000150763	0.000632578	gi|307212306|gb|EFN88114.1|/1.87114e-20/DNA polymerase epsilon catalytic subunit A [Harpegnathos saltator]
BT_Q_ZJU_Singletons165075	9	69	1.98	14.46	2.8685	2.34e-06	1.94e-05	-
BT_B_ZJU_Singletons103236	6	46	1.32	9.64	2.8685	1.39e-05	9.27e-05	gi|91077474|ref|XP_968267.1|/0/PREDICTED: similar to Transport and Golgi organization 4 CG1796-PA [Tribolium castaneum]
BT_Q_ZJU_Singletons44612	14	107	3.08	22.42	2.86378	9.89e-08	1.07e-06	-
BT_Q_ZJU_Singletons30631	8	61	1.76	12.78	2.86024	4.29e-06	3.27e-05	-
BT_Q_ZJU_Singletons140190	8	61	1.76	12.78	2.86024	4.29e-06	3.27e-05	-
BT_Q_ZJU_Singletons122988	4	30	0.88	6.29	2.83748	4.83e-05	0.000263375	gi|195471864|ref|XP_002088222.1|/6.42161e-11/stai [Drosophila yakuba]
BT_B_ZJU_Singletons101669	4	30	0.88	6.29	2.83748	4.83e-05	0.00026328	-
BT_Q_ZJU_Singletons141184	6	45	1.32	9.43	2.83672	1.4e-05	9.27e-05	-
BT_B_ZJU_Singletons104140	6	45	1.32	9.43	2.83672	1.4e-05	9.26e-05	-
BT_B_ZJU_Singletons103894	6	45	1.32	9.43	2.83672	1.4e-05	9.26e-05	gi|193704514|ref|XP_001944340.1|/4.01057e-66/PREDICTED: hypothetical protein LOC100161931 [Acyrthosiphon pisum]
BT_B_ZJU_Singletons103169	6	45	1.32	9.43	2.83672	1.4e-05	9.27e-05	gi|91081937|ref|XP_975900.1|/2.83906e-28/PREDICTED: hypothetical protein [Tribolium castaneum]
BT_Q_ZJU_Singletons32643	8	60	1.76	12.57	2.83634	4.29e-06	3.27e-05	gi|307201136|gb|EFN81047.1|/3.07136e-179/GPI transamidase component PIG-T [Harpegnathos saltator]
BT_B_ZJU_Singletons98607	168	1251	36.98	262.14	2.82552	1.13e-13	2.66e-12	gi|193598979|ref|XP_001950697.1|/3.808e-54/PREDICTED: facilitated trehalose transporter Tret1-like [Acyrthosiphon pisum]
BT_B_ZJU_Singletons73870	17	126	3.74	26.4	2.81943	1.4e-08	1.7e-07	-
BT_ZHJ1_ZJU_Unigene50432	32	237	7.04	49.66	2.81844	8.92e-13	1.81e-11	gi|110763240|ref|XP_001121481.1|/2.27627e-12/PREDICTED: hypothetical protein LOC725659 [Apis mellifera]
BT_Q_ZJU_Singletons5334	10	74	2.2	15.51	2.81762	1.26e-06	1.1e-05	-
BT_Q_ZJU_Singletons27037	5	37	1.1	7.75	2.81669	2.5e-05	0.000151475	-
BT_Q_ZJU_Singletons146716	5	37	1.1	7.75	2.81669	2.5e-05	0.000151536	gi|224057406|ref|XP_002189712.1|/3.85401e-24/PREDICTED: similar to deoxynucleotidyltransferase, terminal, interacting protein 2 [Taeniopygia guttata]
BT_B_ZJU_Singletons2792	5	37	1.1	7.75	2.81669	2.5e-05	0.000151414	gi|294872911|ref|XP_002766440.1|/1.22259e-10/Pyrrolidone-carboxylate peptidase, putative [Perkinsus marinus ATCC 50983]
BT_Q_ZJU_Cluster1532	8	59	1.76	12.36	2.81203	4.29e-06	3.27e-05	-
BT_B_ZJU_Singletons91153	45	332	9.91	69.57	2.81151	4.22e-15	1.2e-13	-
BT_Q_ZJU_Singletons93970	3	22	0.66	4.61	2.80423	0.000212172	0.000869468	-
BT_Q_ZJU_Singletons83988	3	22	0.66	4.61	2.80423	0.000212172	0.000869232	-
BT_Q_ZJU_Singletons32579	3	22	0.66	4.61	2.80423	0.000212172	0.000868055	-
BT_Q_ZJU_Singletons24023	3	22	0.66	4.61	2.80423	0.000212172	0.000868525	-
BT_B_ZJU_Singletons95548	3	22	0.66	4.61	2.80423	0.000212172	0.000868996	-
BT_B_ZJU_Singletons95426	3	22	0.66	4.61	2.80423	0.000212172	0.000867585	-
BT_B_ZJU_Singletons89088	3	22	0.66	4.61	2.80423	0.000212172	0.00086829	-
BT_B_ZJU_Singletons103478	3	22	0.66	4.61	2.80423	0.000212172	0.000868761	gi|66513683|ref|XP_394878.2|/4.32597e-97/PREDICTED: nucleolar complex protein 4 homolog B-like [Apis mellifera]
BT_B_ZJU_Singletons101199	30	220	6.6	46.1	2.80423	2.82e-12	5.44e-11	-
BT_B_ZJU_Singletons100180	3	22	0.66	4.61	2.80423	0.000212172	0.00086782	-
BT_Q_ZJU_Singletons15592	10	73	2.2	15.3	2.79796	1.26e-06	1.09e-05	-
BT_B_ZJU_Singletons25967	10	73	2.2	15.3	2.79796	1.26e-06	1.1e-05	gi|307209000|gb|EFN86200.1|/4.09902e-123/JmjC domain-containing protein CG2982 [Harpegnathos saltator]
BT_Q_ZJU_Singletons6034	4	29	0.88	6.08	2.7885	5.32e-05	0.000287878	gi|189237943|ref|XP_001811459.1|/1.11312e-105/PREDICTED: similar to wd-repeat protein [Tribolium castaneum]
BT_Q_ZJU_Singletons3414	4	29	0.88	6.08	2.7885	5.32e-05	0.000288084	-
BT_Q_ZJU_Singletons128583	4	29	0.88	6.08	2.7885	5.32e-05	0.000288187	-
BT_B_ZJU_Singletons91857	4	29	0.88	6.08	2.7885	5.32e-05	0.000287775	gi|270013806|gb|EFA10254.1|/2.87572e-27/hypothetical protein TcasGA2_TC012454 [Tribolium castaneum]
BT_B_ZJU_Singletons26915	4	29	0.88	6.08	2.7885	5.32e-05	0.000287981	-
BT_B_ZJU_Singletons102034	4	29	0.88	6.08	2.7885	5.32e-05	0.00028829	-
BT_B_ZJU_Singletons96619	5	36	1.1	7.54	2.77706	2.54e-05	0.000153842	-
BT_B_ZJU_Singletons24368	5	36	1.1	7.54	2.77706	2.54e-05	0.00015378	gi|307198833|gb|EFN79609.1|/1.1013e-121/Conserved oligomeric Golgi complex subunit 2 [Harpegnathos saltator]
BT_B_ZJU_Singletons83946	628	4508	138.25	944.61	2.77244	3.63e-13	7.85e-12	-
BT_B_ZJU_Singletons6052	6	43	1.32	9.01	2.77099	1.4e-05	9.29e-05	-
BT_B_ZJU_Singletons10114	6	43	1.32	9.01	2.77099	1.4e-05	9.29e-05	-
BT_B_ZJU_Singletons100693	25	179	5.5	37.51	2.76977	7.05e-11	1.15e-09	gi|66522335|ref|XP_391960.2|/1.7012e-130/PREDICTED: 26S proteasome non-ATPase regulatory subunit 7-like [Apis mellifera]
BT_B_ZJU_Singletons80273	60	428	13.21	89.68	2.76316	0	0	-
BT_B_ZJU_Singletons90171	8	57	1.76	11.94	2.76216	4.29e-06	3.27e-05	-
BT_B_ZJU_Singletons102496	26	183	5.72	38.35	2.74514	3.65e-11	6.23e-10	-
BT_B_ZJU_Singletons96162	37	260	8.15	54.48	2.74085	1.14e-13	2.67e-12	-
BT_B_ZJU_Singletons14869	4	28	0.88	5.87	2.73779	6.18e-05	0.000330895	-
BT_Q_ZJU_Singletons123067	13	91	2.86	19.07	2.73722	1.88e-07	1.95e-06	-
BT_B_ZJU_Singletons102610	28	196	6.16	41.07	2.73708	9.9e-12	1.78e-10	gi|91076410|ref|XP_969526.1|/1.51442e-112/PREDICTED: similar to AGAP011050-PA [Tribolium castaneum]
BT_B_ZJU_Singletons93416	6	42	1.32	8.8	2.73697	1.41e-05	9.32e-05	-
BT_B_ZJU_Singletons74603	6	42	1.32	8.8	2.73697	1.41e-05	9.32e-05	-
BT_B_ZJU_Singletons81606	21	146	4.62	30.59	2.7271	1e-09	1.43e-08	-
BT_ZHJ1_ZJU_Unigene46526	11	76	2.42	15.93	2.71867	6.72e-07	6.17e-06	-
BT_B_ZJU_Singletons78091	19	131	4.18	27.45	2.71523	3.76e-09	4.95e-08	-
BT_B_ZJU_Singletons104002	15	103	3.3	21.58	2.70916	5.18e-08	5.78e-07	gi|242022924|ref|XP_002431887.1|/1.1517e-40/DNA double-strand break repair Rad50 ATPase, putative [Pediculus humanus corporis]
BT_B_ZJU_Singletons95583	10	68	2.2	14.25	2.69539	1.26e-06	1.09e-05	gi|281204768|gb|EFA78963.1|/1.18741e-07/hypothetical protein PPL_08431 [Polysphondylium pallidum PN500]
BT_B_ZJU_Singletons98786	5	34	1.1	7.12	2.69437	2.73e-05	0.000164529	gi|154799937|dbj|BAF75351.1|/3.35432e-37/vitellogenin [Nilaparvata lugens]
BT_B_ZJU_Singletons10374	5	34	1.1	7.12	2.69437	2.73e-05	0.00016466	-
BT_B_ZJU_Singletons100826	5	34	1.1	7.12	2.69437	2.73e-05	0.000164594	gi|156554298|ref|XP_001602754.1|/3.09019e-127/PREDICTED: similar to alcohol dehydrogenase [Nasonia vitripennis]
BT_Q_ZJU_Singletons163908	4	27	0.88	5.66	2.68523	7.64e-05	0.000376023	gi|307175772|gb|EFN65607.1|/9.92304e-70/Probable queuine tRNA-ribosyltransferase [Camponotus floridanus]
BT_Q_ZJU_Singletons128300	4	27	0.88	5.66	2.68523	7.64e-05	0.000376146	-
BT_B_ZJU_Singletons76017	4	27	0.88	5.66	2.68523	7.64e-05	0.0003759	-
BT_B_ZJU_Singletons99769	7	47	1.54	9.85	2.67719	7.83e-06	5.57e-05	-
BT_B_ZJU_Singletons103565	7	47	1.54	9.85	2.67719	7.83e-06	5.57e-05	gi|170041579|ref|XP_001848535.1|/5.10365e-40/gamma-glutamyl hydrolase [Culex quinquefasciatus]
BT_B_ZJU_Singletons82868	27	181	5.94	37.93	2.6748	1.89e-11	3.32e-10	-
BT_B_ZJU_Singletons97200	6	40	1.32	8.38	2.66641	1.43e-05	9.49e-05	-
BT_ZHJ1_ZJU_Unigene43876	11	73	2.42	15.3	2.66045	6.72e-07	6.12e-06	-
BT_B_ZJU_Singletons94198	11	73	2.42	15.3	2.66045	6.72e-07	6.13e-06	-
BT_B_ZJU_Singletons25733	8	53	1.76	11.11	2.65821	4.3e-06	3.27e-05	gi|307211081|gb|EFN87324.1|/3.48911e-147/CTP synthase [Harpegnathos saltator]
BT_B_ZJU_Singletons102284	8	53	1.76	11.11	2.65821	4.3e-06	3.27e-05	gi|242020148|ref|XP_002430518.1|/1.51391e-111/mitochondrial-processing peptidase alpha subunit, mitochondrial precursor, putative [Pediculus humanus corporis]
BT_Q_ZJU_Singletons6972	5	33	1.1	6.91	2.65118	2.93e-05	0.000175998	-
BT_Q_ZJU_Singletons12696	5	33	1.1	6.91	2.65118	2.93e-05	0.000176068	gi|220672688|emb|CAX13729.1|/4.80121e-06/novel protein [Danio rerio]
BT_Q_ZJU_Singletons2454	26	171	5.72	35.83	2.64708	3.65e-11	6.17e-10	-
BT_B_ZJU_Singletons18907	798	5242	175.67	1098.41	2.64448	1.48e-12	2.96e-11	-
BT_ZHJ1_ZJU_Unigene33766	4	26	0.88	5.45	2.63068	0.000101345	0.000488608	-
BT_ZHJ1_ZJU_Unigene19186	4	26	0.88	5.45	2.63068	0.000101345	0.000487985	-
BT_Q_ZJU_Singletons5460	4	26	0.88	5.45	2.63068	0.000101345	0.00048783	-
BT_Q_ZJU_Singletons33975	4	26	0.88	5.45	2.63068	0.000101345	0.000488453	-
BT_Q_ZJU_Singletons19829	4	26	0.88	5.45	2.63068	0.000101345	0.000488764	-
BT_B_ZJU_Singletons96410	4	26	0.88	5.45	2.63068	0.000101345	0.000488297	-
BT_B_ZJU_Singletons71069	4	26	0.88	5.45	2.63068	0.000101345	0.000487674	-
BT_B_ZJU_Singletons12615	4	26	0.88	5.45	2.63068	0.000101345	0.000488141	-
BT_Q_ZJU_Singletons24498	12	78	2.64	16.34	2.6298	3.57e-07	3.45e-06	-
BT_Q_ZJU_Singletons10414	15	97	3.3	20.33	2.62307	5.18e-08	5.79e-07	gi|110760074|ref|XP_624146.2|/7.89497e-156/PREDICTED: protein crooked neck [Apis mellifera]
BT_Q_ZJU_Singletons19639	24	155	5.28	32.48	2.62094	1.37e-10	2.17e-09	-
BT_B_ZJU_Singletons98070	9	58	1.98	12.15	2.61738	2.34e-06	1.91e-05	-
BT_B_ZJU_Singletons85512	59	380	12.99	79.63	2.61591	5.77e-15	1.61e-13	-
BT_B_ZJU_Singletons88953	5	32	1.1	6.71	2.60881	3.29e-05	0.000195674	-
BT_Q_ZJU_Singletons159609	29	184	6.38	38.56	2.59548	5.26e-12	9.84e-11	-
BT_Q_ZJU_Singletons59255	6	38	1.32	7.96	2.59223	1.51e-05	9.98e-05	-
BT_B_ZJU_Singletons82332	6	38	1.32	7.96	2.59223	1.51e-05	9.98e-05	-
BT_Q_ZJU_Singletons15884	7	44	1.54	9.22	2.58184	7.97e-06	5.66e-05	gi|156550807|ref|XP_001600649.1|/5.90131e-84/PREDICTED: similar to eukaryotic translation initiation factor 4 gamma, 2 [Nasonia vitripennis]
BT_B_ZJU_Singletons100249	7	44	1.54	9.22	2.58184	7.97e-06	5.66e-05	gi|126297721|ref|XP_001367068.1|/4.79731e-07/PREDICTED: similar to hCG18570, [Monodelphis domestica]
BT_B_ZJU_Singletons92833	45	283	9.91	59.3	2.58108	4.22e-15	1.2e-13	-
BT_Q_ZJU_Singletons16679	4	25	0.88	5.24	2.57399	0.000143794	0.000604341	gi|157106942|ref|XP_001649552.1|/1.5977e-38/sodium/nucleoside cotransporter [Aedes aegypti]
BT_Q_ZJU_Singletons148231	4	25	0.88	5.24	2.57399	0.000143794	0.000604846	-
BT_Q_ZJU_Singletons141104	4	25	0.88	5.24	2.57399	0.000143794	0.000604509	-
BT_B_ZJU_Singletons90876	8	50	1.76	10.48	2.57399	4.32e-06	3.28e-05	-
BT_B_ZJU_Singletons87650	4	25	0.88	5.24	2.57399	0.000143794	0.000604678	-
BT_B_ZJU_Singletons88973	41	255	9.03	53.43	2.56485	1.25e-13	2.92e-12	gi|242017617|ref|XP_002429284.1|/6.15551e-62/tyrosine/tryptophan monooxygenase, putative [Pediculus humanus corporis]
BT_Q_ZJU_Singletons40457	5	31	1.1	6.5	2.56294	3.88e-05	0.000227996	-
BT_Q_ZJU_Singletons18232	5	31	1.1	6.5	2.56294	3.88e-05	0.000227907	gi|270011954|gb|EFA08402.1|/1.65279e-97/hypothetical protein TcasGA2_TC006049 [Tribolium castaneum]
BT_B_ZJU_Singletons25427	12	74	2.64	15.51	2.55459	3.57e-07	3.45e-06	gi|195037186|ref|XP_001990045.1|/0/GH18453 [Drosophila grimshawi]
BT_B_ZJU_Singletons103296	12	74	2.64	15.51	2.55459	3.57e-07	3.45e-06	-
BT_B_ZJU_Singletons72658	24	148	5.28	31.01	2.55412	1.37e-10	2.16e-09	-
BT_B_ZJU_Singletons75511	6	37	1.32	7.75	2.55366	1.6e-05	0.000104755	gi|91088559|ref|XP_972851.1|/6.32947e-06/PREDICTED: similar to CG13776 CG13776-PA [Tribolium castaneum]
BT_B_ZJU_Singletons103121	6	37	1.32	7.75	2.55366	1.6e-05	0.00010471	gi|91085775|ref|XP_974308.1|/5.34157e-80/PREDICTED: similar to metaxin 2 [Tribolium castaneum]
BT_B_ZJU_Singletons103193	42	259	9.25	54.27	2.55263	8.62e-14	2.11e-12	gi|242011701|ref|XP_002426585.1|/1.88447e-80/ADP-ribosylation factor GTPase-activating protein, putative [Pediculus humanus corporis]
BT_ZHJ1_ZJU_Unigene52213	15	92	3.3	19.28	2.54657	5.18e-08	5.82e-07	gi|270008184|gb|EFA04632.1|/6.8229e-164/arrestin 1 [Tribolium castaneum]
BT_Q_ZJU_Singletons29374	8	49	1.76	10.27	2.54479	4.34e-06	3.29e-05	gi|91093748|ref|XP_969297.1|/1.07053e-40/PREDICTED: similar to CG1962 CG1962-PA [Tribolium castaneum]
BT_B_ZJU_Singletons4407	30	183	6.6	38.35	2.53869	2.82e-12	5.43e-11	-
BT_B_ZJU_Singletons72835	38	231	8.37	48.4	2.53171	1.01e-13	2.42e-12	gi|2522237|dbj|BAA22791.1|/2.13105e-06/vitellogenin [Athalia rosae]
BT_Q_ZJU_Singletons41154	5	30	1.1	6.29	2.51556	4.89e-05	0.000266143	-
BT_B_ZJU_Singletons99054	5	30	1.1	6.29	2.51556	4.89e-05	0.000266239	-
BT_B_ZJU_Singletons69571	4	24	0.88	5.03	2.51498	0.0002156	0.0008778	-
BT_Q_ZJU_Singletons167630	7	42	1.54	8.8	2.51457	8.3e-06	5.87e-05	gi|193671787|ref|XP_001949158.1|/2.14961e-62/PREDICTED: regulator of microtubule dynamics protein 1-like isoform 1 [Acyrthosiphon pisum]
BT_Q_ZJU_Singletons134566	7	42	1.54	8.8	2.51457	8.3e-06	5.88e-05	-
BT_B_ZJU_Singletons102960	6	36	1.32	7.54	2.51403	1.74e-05	0.000113458	gi|91088189|ref|XP_972722.1|/1.28039e-91/PREDICTED: similar to dehydrodolichyl diphosphate synthase [Tribolium castaneum]
BT_Q_ZJU_Singletons96237	135	809	29.72	169.52	2.51195	1.89e-13	4.26e-12	-
BT_B_ZJU_Singletons99867	12	71	2.64	14.88	2.49476	3.57e-07	3.45e-06	gi|193690641|ref|XP_001951588.1|/2.45557e-82/PREDICTED: opsin, ultraviolet-sensitive-like [Acyrthosiphon pisum]
BT_B_ZJU_Singletons96146	33	195	7.26	40.86	2.49265	5.29e-13	1.11e-11	gi|242023696|ref|XP_002432267.1|/3.17325e-70/Kinesin heavy chain, putative [Pediculus humanus corporis]
BT_Q_ZJU_Singletons29725	9	53	1.98	11.11	2.48829	2.35e-06	1.92e-05	gi|156551203|ref|XP_001606157.1|/3.80541e-48/PREDICTED: similar to synapse protein [Nasonia vitripennis]
BT_B_ZJU_Singletons104082	54	317	11.89	66.42	2.48187	1.02e-14	2.77e-13	gi|291461563|dbj|BAI83416.1|/6.86978e-101/sugar transporter 2 [Nilaparvata lugens]
BT_B_ZJU_Singletons83349	7	41	1.54	8.59	2.47973	8.65e-06	6.1e-05	-
BT_B_ZJU_Singletons75378	12	70	2.64	14.67	2.47426	3.57e-07	3.44e-06	-
BT_ZHJ1_ZJU_Unigene2339	6	35	1.32	7.33	2.47328	1.98e-05	0.000127867	-
BT_Q_ZJU_Singletons33967	6	35	1.32	7.33	2.47328	1.98e-05	0.000127922	-
BT_Q_ZJU_Singletons154419	31	180	6.82	37.72	2.46749	1.55e-12	3.08e-11	-
BT_Q_ZJU_Singletons148624	5	29	1.1	6.08	2.46657	6.58e-05	0.000350218	gi|157103392|ref|XP_001647959.1|/2.84475e-06/hypothetical protein AaeL_AAEL000551 [Aedes aegypti]
BT_Q_ZJU_Singletons113887	5	29	1.1	6.08	2.46657	6.58e-05	0.000350341	-
BT_Q_ZJU_Singletons25120	10	58	2.2	12.15	2.46538	1.26e-06	1.09e-05	-
BT_B_ZJU_Singletons5165	24	139	5.28	29.13	2.4639	1.37e-10	2.17e-09	-
BT_B_ZJU_Singletons103550	9	52	1.98	10.9	2.46076	2.37e-06	1.93e-05	gi|91083037|ref|XP_974807.1|/9.42371e-79/PREDICTED: similar to AGAP008337-PA [Tribolium castaneum]
BT_ZHJ1_ZJU_Unigene51671	6	34	1.32	7.12	2.43134	2.39e-05	0.000151829	gi|307095208|gb|ADN29910.1|/5.63486e-108/poly A binding protein cytoplasmic 1 isoform 1-like protein [Triatoma matogrossensis]
BT_Q_ZJU_Singletons45313	6	34	1.32	7.12	2.43134	2.39e-05	0.000151893	-
BT_B_ZJU_Singletons96891	81	458	17.83	95.97	2.42828	3.53e-14	9.05e-13	gi|307195303|gb|EFN77251.1|/4.26065e-71/Proteasome subunit beta type-5 [Harpegnathos saltator]
BT_B_ZJU_Singletons98850	11	62	2.42	12.99	2.42432	6.74e-07	6.13e-06	-
BT_B_ZJU_Singletons78179	22	124	4.84	25.98	2.42432	5.15e-10	7.6e-09	-
BT_B_ZJU_Singletons86455	90	507	19.81	106.24	2.42303	0	0	gi|156549246|ref|XP_001607134.1|/2.9781e-64/PREDICTED: similar to putative GTP-binding nuclear protein Ran [Nasonia vitripennis]
BT_ZHJ1_ZJU_Unigene2004	5	28	1.1	5.87	2.41586	9.4e-05	0.000455915	-
BT_Q_ZJU_Singletons147132	5	28	1.1	5.87	2.41586	9.4e-05	0.000456061	gi|307210661|gb|EFN87084.1|/5.38668e-10/Probable palmitoyltransferase ZDHHC24 [Harpegnathos saltator]
BT_B_ZJU_Singletons84401	5	28	1.1	5.87	2.41586	9.4e-05	0.000456208	-
BT_B_ZJU_Singletons18707	15	84	3.3	17.6	2.41504	5.18e-08	5.75e-07	-
BT_Q_ZJU_Singletons16809	7	39	1.54	8.17	2.40741	1.02e-05	7.13e-05	-
BT_Q_ZJU_Singletons112892	8	44	1.76	9.22	2.38919	4.88e-06	3.68e-05	-
BT_B_ZJU_Singletons101047	12	66	2.64	13.83	2.38919	3.58e-07	3.45e-06	gi|242020758|ref|XP_002430818.1|/1.20928e-49/protein BAT5, putative [Pediculus humanus corporis]
BT_B_ZJU_Singletons94608	30	165	6.6	34.57	2.38898	2.82e-12	5.42e-11	-
BT_Q_ZJU_Singletons124841	6	33	1.32	6.91	2.38815	3.06e-05	0.000182974	-
BT_Q_ZJU_Singletons115087	16	87	3.52	18.23	2.37267	2.7e-08	3.13e-07	-
BT_Q_ZJU_Singletons34757	7	38	1.54	7.96	2.36984	1.18e-05	8.15e-05	-
BT_B_ZJU_Singletons78245	7	38	1.54	7.96	2.36984	1.18e-05	8.16e-05	-
BT_Q_ZJU_Singletons21975	12	65	2.64	13.62	2.36712	3.58e-07	3.45e-06	-
BT_Q_ZJU_Singletons32707	5	27	1.1	5.66	2.3633	0.000141078	0.000595412	gi|156552653|ref|XP_001603443.1|/1.05887e-131/PREDICTED: similar to conserved hypothetical protein [Nasonia vitripennis]
BT_Q_ZJU_Singletons164887	5	27	1.1	5.66	2.3633	0.000141078	0.00059508	-
BT_Q_ZJU_Singletons16126	5	27	1.1	5.66	2.3633	0.000141078	0.000594914	-
BT_B_ZJU_Singletons75865	5	27	1.1	5.66	2.3633	0.000141078	0.000595246	-
BT_B_ZJU_Singletons101780	5	27	1.1	5.66	2.3633	0.000141078	0.000594747	-
BT_B_ZJU_Singletons26472	16	86	3.52	18.02	2.35595	2.7e-08	3.13e-07	-
BT_B_ZJU_Singletons26066	31	166	6.82	34.78	2.35041	1.55e-12	3.08e-11	-
BT_Q_ZJU_Singletons120102	354	1894	77.93	396.87	2.34842	0	0	-
BT_ZHJ1_ZJU_Unigene39602	6	32	1.32	6.71	2.34577	4.17e-05	0.000231376	gi|195038245|ref|XP_001990570.1|/2.66719e-17/GH18172 [Drosophila grimshawi]
BT_B_ZJU_Singletons81527	6	32	1.32	6.71	2.34577	4.17e-05	0.000231291	-
BT_ZHJ1_ZJU_Unigene49423	15	80	3.3	16.76	2.34448	5.18e-08	5.75e-07	-
BT_Q_ZJU_Singletons1843	15	80	3.3	16.76	2.34448	5.18e-08	5.75e-07	gi|242008012|ref|XP_002424807.1|/2.3143e-24/hect E3 ubiquitin ligase, putative [Pediculus humanus corporis]
BT_B_ZJU_Singletons26956	20	106	4.4	22.21	2.33563	1.94e-09	2.66e-08	gi|242008071|ref|XP_002424836.1|/1.03688e-152/conserved hypothetical protein [Pediculus humanus corporis]
BT_B_ZJU_Singletons85262	28	148	6.16	31.01	2.33173	9.9e-12	1.79e-10	-
BT_Q_ZJU_Singletons155	18	95	3.96	19.91	2.32992	7.27e-09	9.14e-08	-
BT_B_ZJU_Singletons94963	8	42	1.76	8.8	2.32193	5.91e-06	4.4e-05	gi|193659536|ref|XP_001943395.1|/1.07111e-23/PREDICTED: glucose dehydrogenase [acceptor]-like [Acyrthosiphon pisum]
BT_B_ZJU_Singletons86510	60	315	13.21	66.01	2.32105	0	0	-
BT_B_ZJU_Singletons94674	25	131	5.5	27.45	2.3193	7.05e-11	1.16e-09	-
BT_Q_ZJU_Singletons151527	5	26	1.1	5.45	2.30875	0.00021901	0.000890483	-
BT_B_ZJU_Singletons88285	5	26	1.1	5.45	2.30875	0.00021901	0.000890723	-
BT_B_ZJU_Singletons3306	5	26	1.1	5.45	2.30875	0.00021901	0.000890963	-
BT_B_ZJU_Singletons21037	15	78	3.3	16.34	2.30787	5.18e-08	5.75e-07	gi|242011745|ref|XP_002426607.1|/9.72159e-37/conserved hypothetical protein [Pediculus humanus corporis]
BT_Q_ZJU_Singletons5528	13	67	2.86	14.04	2.29546	1.9e-07	1.94e-06	-
BT_B_ZJU_Singletons102525	35	179	7.7	37.51	2.28434	2.07e-13	4.64e-12	gi|156542969|ref|XP_001602580.1|/2.33538e-41/PREDICTED: similar to conserved hypothetical protein [Nasonia vitripennis]
BT_ZHJ1_ZJU_Unigene47905	9	46	1.98	9.64	2.28353	2.99e-06	2.39e-05	gi|52630953|gb|AAU84940.1|/5.3733e-58/putative phosphoglycerate mutase [Toxoptera citricida]
BT_Q_ZJU_Singletons67160	10	51	2.2	10.69	2.28069	1.42e-06	1.22e-05	-
BT_Q_ZJU_Singletons30284	10	51	2.2	10.69	2.28069	1.42e-06	1.22e-05	-
BT_Q_ZJU_Singletons88392	11	56	2.42	11.73	2.27712	7.12e-07	6.44e-06	-
BT_B_ZJU_Singletons26954	12	61	2.64	12.78	2.27528	3.67e-07	3.52e-06	gi|91086195|ref|XP_971475.1|/0/PREDICTED: similar to protein transport protein sec23 [Tribolium castaneum]
BT_B_ZJU_Singletons25416	12	61	2.64	12.78	2.27528	3.67e-07	3.53e-06	-
BT_B_ZJU_Singletons103258	13	66	2.86	13.83	2.27371	1.91e-07	1.95e-06	-
BT_B_ZJU_Singletons9047	16	81	3.52	16.97	2.26934	2.7e-08	3.13e-07	gi|307206210|gb|EFN84290.1|/7.62009e-26/Prefoldin subunit 6 [Harpegnathos saltator]
BT_B_ZJU_Singletons95458	208	1052	45.79	220.44	2.26728	2.87e-13	6.31e-12	-
BT_B_ZJU_Singletons25607	19	96	4.18	20.12	2.26706	3.76e-09	4.94e-08	-
BT_Q_ZJU_Singletons67003	68	342	14.97	71.66	2.25909	0	0	-
BT_Q_ZJU_Singletons4655	6	30	1.32	6.29	2.25252	9.03e-05	0.000439155	-
BT_B_ZJU_Singletons88150	6	30	1.32	6.29	2.25252	9.03e-05	0.000439014	-
BT_ZHJ1_ZJU_Unigene52210	10	50	2.2	10.48	2.25206	1.52e-06	1.29e-05	-
BT_Q_ZJU_Singletons2923	9	45	1.98	9.43	2.25176	3.41e-06	2.69e-05	-
BT_B_ZJU_Singletons86129	13	65	2.86	13.62	2.25164	1.92e-07	1.96e-06	gi|307193268|gb|EFN76159.1|/2.3898e-34/RNA-binding protein squid [Harpegnathos saltator]
BT_B_ZJU_Singletons97582	8	40	1.76	8.38	2.25137	8.71e-06	6.14e-05	-
BT_Q_ZJU_Singletons144869	31	154	6.82	32.27	2.24235	1.55e-12	3.08e-11	-
BT_ZHJ1_ZJU_Unigene40733	59	293	12.99	61.4	2.24084	5.77e-15	1.61e-13	-
BT_Q_ZJU_Singletons30370	14	69	3.08	14.46	2.23107	1.01e-07	1.07e-06	-
BT_B_ZJU_Singletons76842	26	128	5.72	26.82	2.22922	3.65e-11	6.25e-10	-
BT_Q_ZJU_Singletons20781	62	305	13.65	63.91	2.22714	0	0	-
BT_B_ZJU_Singletons94970	11	54	2.42	11.32	2.2258	7.78e-07	7.02e-06	gi|307169918|gb|EFN62427.1|/6.72459e-18/DnaJ-like protein subfamily B member 6 [Camponotus floridanus]
BT_B_ZJU_Singletons95722	36	177	7.93	37.09	2.22564	1.49e-13	3.42e-12	-
BT_Q_ZJU_Singletons153338	10	49	2.2	10.27	2.22286	1.69e-06	1.43e-05	-
BT_B_ZJU_Singletons103209	142	696	31.26	145.84	2.222	2.54e-13	5.66e-12	gi|242016965|ref|XP_002428965.1|/2.05068e-58/Aminopeptidase N precursor, putative [Pediculus humanus corporis]
BT_Q_ZJU_Singletons58956	131	640	28.84	134.11	2.21727	8.17e-14	2.01e-12	-
BT_B_ZJU_Singletons98999	8	39	1.76	8.17	2.21476	1.15e-05	7.98e-05	-
BT_B_ZJU_Singletons96340	15	73	3.3	15.3	2.21299	5.24e-08	5.81e-07	-
BT_Q_ZJU_Singletons161924	14	68	3.08	14.25	2.20996	1.02e-07	1.08e-06	-
BT_Q_ZJU_Singletons17736	7	34	1.54	7.12	2.20895	3.79e-05	0.000223011	gi|66553048|ref|XP_393330.2|/6.68993e-105/PREDICTED: regulator of nonsense transcripts 1 [Apis mellifera]
BT_B_ZJU_Singletons24427	7	34	1.54	7.12	2.20895	3.79e-05	0.000222837	gi|156374303|ref|XP_001629747.1|/4.13804e-26/predicted protein [Nematostella vectensis]
BT_B_ZJU_Singletons100463	7	34	1.54	7.12	2.20895	3.79e-05	0.000222924	gi|91084833|ref|XP_966469.1|/1.18644e-109/PREDICTED: similar to myoinositol oxygenase [Tribolium castaneum]
BT_B_ZJU_Singletons82588	13	63	2.86	13.2	2.20645	1.99e-07	2.02e-06	-
BT_Q_ZJU_Singletons15858	23	111	5.06	23.26	2.20064	2.65e-10	4.08e-09	-
BT_Q_ZJU_Singletons8274	10	48	2.2	10.06	2.19305	1.96e-06	1.65e-05	gi|193702420|ref|XP_001946227.1|/0/PREDICTED: v-type proton ATPase subunit C-like [Acyrthosiphon pisum]
BT_B_ZJU_Singletons93685	19	91	4.18	19.07	2.18973	3.76e-09	4.94e-08	gi|223647854|gb|ACN10685.1|/2.00178e-09/Proactivator polypeptide precursor [Salmo salar]
BT_B_ZJU_Singletons97228	47	225	10.35	47.15	2.18763	0	0	-
BT_Q_ZJU_Singletons33013	16	76	3.52	15.93	2.1781	2.74e-08	3.17e-07	-
BT_ZHJ1_ZJU_Unigene1468	8	38	1.76	7.96	2.17719	1.62e-05	0.000105696	-
BT_B_ZJU_Singletons90398	8	38	1.76	7.96	2.17719	1.62e-05	0.000105742	-
BT_B_ZJU_Singletons84969	33	156	7.26	32.69	2.17081	5.29e-13	1.11e-11	gi|307178509|gb|EFN67198.1|/5.43015e-10/hypothetical protein EAG_09069 [Camponotus floridanus]
BT_B_ZJU_Singletons86114	28	132	6.16	27.66	2.1668	9.9e-12	1.79e-10	-
BT_Q_ZJU_Singletons157768	7	33	1.54	6.91	2.16576	5.7e-05	0.00030739	-
BT_B_ZJU_Singletons98888	7	33	1.54	6.91	2.16576	5.7e-05	0.000307499	-
BT_B_ZJU_Singletons100632	41	192	9.03	40.23	2.15547	1.25e-13	2.91e-12	-
BT_B_ZJU_Singletons91723	31	145	6.82	30.38	2.15528	1.55e-12	3.09e-11	gi|195055035|ref|XP_001994428.1|/1.10178e-10/GH16334 [Drosophila grimshawi]
BT_B_ZJU_Singletons102763	6	28	1.32	5.87	2.15282	0.000220176	0.000894743	gi|189233593|ref|XP_970417.2|/1.06378e-116/PREDICTED: similar to fatty acid synthase [Tribolium castaneum]
BT_B_ZJU_Singletons26088	9	42	1.98	8.8	2.152	7.03e-06	5.21e-05	-
BT_ZHJ1_ZJU_Unigene51878	12	56	2.64	11.73	2.15159	4.7e-07	4.45e-06	gi|91085035|ref|XP_974101.1|/5.51464e-107/PREDICTED: similar to prohibitin [Tribolium castaneum]
BT_B_ZJU_Singletons87442	12	56	2.64	11.73	2.15159	4.7e-07	4.46e-06	-
BT_ZHJ1_ZJU_Unigene29924	23	107	5.06	22.42	2.14758	2.66e-10	4.08e-09	-
BT_ZHJ1_ZJU_Unigene50351	8	37	1.76	7.75	2.13862	2.36e-05	0.000150608	-
BT_B_ZJU_Singletons78093	13	60	2.86	12.57	2.1359	2.33e-07	2.36e-06	gi|270013135|gb|EFA09583.1|/1.66788e-35/hypothetical protein TcasGA2_TC011700 [Tribolium castaneum]
BT_B_ZJU_Singletons102141	13	60	2.86	12.57	2.1359	2.33e-07	2.36e-06	-
BT_B_ZJU_Singletons103512	22	101	4.84	21.16	2.12826	5.16e-10	7.61e-09	-
BT_Q_ZJU_Singletons10790	12	55	2.64	11.52	2.12553	5.39e-07	5.05e-06	-
BT_B_ZJU_Singletons24709	12	55	2.64	11.52	2.12553	5.39e-07	5.06e-06	gi|114053053|ref|NP_001040502.1|/9.15508e-40/phosphatidylinositol glycan [Bombyx mori]
BT_Q_ZJU_Singletons8640	7	32	1.54	6.71	2.12338	8.81e-05	0.000429146	gi|242015544|ref|XP_002428413.1|/3.35308e-159/membrane-bound transcription factor site 1 protease precursor, putative [Pediculus humanus corporis]
BT_Q_ZJU_Singletons75505	7	32	1.54	6.71	2.12338	8.81e-05	0.000429284	-
BT_Q_ZJU_Singletons57080	11	50	2.42	10.48	2.11456	1.41e-06	1.21e-05	-
BT_Q_ZJU_Singletons128560	11	50	2.42	10.48	2.11456	1.41e-06	1.21e-05	-
BT_B_ZJU_Singletons84586	36	163	7.93	34.16	2.10692	1.49e-13	3.43e-12	-
BT_B_ZJU_Singletons103002	45	203	9.91	42.54	2.10186	4.22e-15	1.2e-13	gi|3024084|sp|Q26474.1|LACH_SCHAM/6.5813e-128/RecName: Full=Lachesin; Flags: Precursor
BT_Q_ZJU_Singletons144682	12	54	2.64	11.32	2.10026	6.52e-07	6.04e-06	-
BT_B_ZJU_Singletons98262	16	72	3.52	15.09	2.09995	2.99e-08	3.44e-07	-
BT_Q_ZJU_Singletons35723	10	45	2.2	9.43	2.09975	4.27e-06	3.33e-05	-
BT_ZHJ1_ZJU_Unigene26456	36	162	7.93	33.95	2.09802	1.49e-13	3.43e-12	-
BT_B_ZJU_Singletons1737	38	170	8.37	35.62	2.08939	1.01e-13	2.41e-12	-
BT_B_ZJU_Singletons103700	7	31	1.54	6.5	2.07751	0.000138043	0.000583094	gi|241695278|ref|XP_002413036.1|/1.40566e-75/metalloendopeptidase OMA1, putative [Ixodes scapularis]
BT_B_ZJU_Singletons103515	7	31	1.54	6.5	2.07751	0.000138043	0.000583257	gi|307204507|gb|EFN83187.1|/3.55177e-163/Puromycin-sensitive aminopeptidase [Harpegnathos saltator]
BT_Q_ZJU_Singletons138033	21	93	4.62	19.49	2.07677	1.02e-09	1.45e-08	-
BT_B_ZJU_Singletons97842	27	119	5.94	24.94	2.06993	1.9e-11	3.33e-10	-
BT_ZHJ1_ZJU_Unigene51761	8	35	1.76	7.33	2.05824	5.5e-05	0.000297039	gi|308451057|ref|XP_003088529.1|/3.96964e-118/hypothetical protein CRE_26901 [Caenorhabditis remanei]
BT_B_ZJU_Singletons26631	14	61	3.08	12.78	2.05289	1.74e-07	1.81e-06	-
BT_Q_ZJU_Singletons85431	20	87	4.4	18.23	2.05074	2.06e-09	2.82e-08	-
BT_B_ZJU_Singletons88216	598	2595	131.64	543.76	2.04637	0	0	-
BT_Q_ZJU_Singletons166342	25	108	5.5	22.63	2.04073	7.14e-11	1.16e-09	-
BT_Q_ZJU_Singletons12584	13	56	2.86	11.73	2.03612	4.91e-07	4.64e-06	-
BT_ZHJ1_ZJU_Unigene51301	62	267	13.65	55.95	2.03524	0	0	gi|94469294|gb|ABF18496.1|/1.88441e-50/mitochondrial NADH:ubiquinone oxidoreductase NDUFA8/PGIV/19 kDa subunit [Aedes aegypti]
BT_Q_ZJU_Singletons5354	23	99	5.06	20.74	2.03521	2.73e-10	4.18e-09	-
BT_B_ZJU_Singletons93205	10	43	2.2	9.01	2.03402	9.07e-06	6.37e-05	-
BT_B_ZJU_Singletons70695	10	43	2.2	9.01	2.03402	9.07e-06	6.37e-05	gi|156542725|ref|XP_001604008.1|/7.91544e-09/PREDICTED: similar to innexin [Nasonia vitripennis]
BT_ZHJ1_ZJU_Unigene1031	7	30	1.54	6.29	2.03013	0.00021807	0.000887378	gi|307187734|gb|EFN72706.1|/1.4021e-31/Caprin-1 [Camponotus floridanus]
BT_Q_ZJU_Singletons21229	21	90	4.62	18.86	2.02936	1.08e-09	1.53e-08	-
BT_Q_ZJU_Singletons14211	26	111	5.72	23.26	2.02376	3.7e-11	6.25e-10	gi|193709215|ref|XP_001943317.1|/1.08616e-97/PREDICTED: probable maltase H [Acyrthosiphon pisum]
BT_Q_ZJU_Singletons5431	15	64	3.3	13.41	2.02277	9.97e-08	1.06e-06	gi|307185558|gb|EFN71520.1|/2.00017e-71/Trehalase [Camponotus floridanus]
BT_Q_ZJU_Singletons17441	28	119	6.16	24.94	2.01746	9.98e-12	1.8e-10	gi|193697617|ref|XP_001943575.1|/1.65477e-83/PREDICTED: facilitated trehalose transporter Tret1-like [Acyrthosiphon pisum]
BT_Q_ZJU_Singletons149733	16	68	3.52	14.25	2.01731	4.61e-08	5.23e-07	-
BT_B_ZJU_Singletons20990	8	34	1.76	7.12	2.0163	8.59e-05	0.000419417	-
BT_B_ZJU_Singletons98528	13	55	2.86	11.52	2.01005	6.72e-07	6.22e-06	-
BT_B_ZJU_Singletons92432	27	114	5.94	23.89	2.00787	1.93e-11	3.38e-10	gi|157126319|ref|XP_001654592.1|/2.21978e-59/DEAD box ATP-dependent RNA helicase [Aedes aegypti]
BT_B_ZJU_Singletons88370	9	38	1.98	7.96	2.00727	3.42e-05	0.00020281	gi|201023319|ref|NP_001128401.1|/1.45178e-23/cathepsin B-10270 [Acyrthosiphon pisum]
BT_ZHJ1_ZJU_Unigene8120	20	84	4.4	17.6	2	2.43e-09	3.29e-08	-
BT_B_ZJU_Singletons69438	262	1098	57.68	230.08	1.99599	5.66e-14	1.42e-12	gi|193659748|ref|XP_001946449.1|/2.83273e-14/PREDICTED: flavin-containing monooxygenase FMO GS-OX3-like [Acyrthosiphon pisum]
BT_B_ZJU_Singletons96224	16	67	3.52	14.04	1.9959	5.75e-08	6.36e-07	-
BT_ZHJ1_ZJU_Unigene35959	11	46	2.42	9.64	1.99403	5.59e-06	4.18e-05	-
BT_B_ZJU_Singletons76379	11	46	2.42	9.64	1.99403	5.59e-06	4.18e-05	-
BT_Q_ZJU_Singletons55542	24	100	5.28	20.95	1.98834	1.5e-10	2.35e-09	-
BT_B_ZJU_Singletons98442	25	104	5.5	21.79	1.98616	7.57e-11	1.23e-09	-
BT_Q_ZJU_Singletons117290	13	54	2.86	11.32	1.98479	9.58e-07	8.54e-06	-
BT_B_ZJU_Singletons101410	23	95	5.06	19.91	1.97628	3.16e-10	4.79e-09	gi|270001229|gb|EEZ97676.1|/2.76044e-55/hypothetical protein TcasGA2_TC016221 [Tribolium castaneum]
BT_Q_ZJU_Singletons123477	9	37	1.98	7.75	1.9687	5.33e-05	0.000287787	-
BT_ZHJ1_ZJU_Unigene49290	46	188	10.13	39.39	1.9592	6.37e-14	1.59e-12	gi|198419255|ref|XP_002121265.1|/2.03215e-14/PREDICTED: similar to LOC494863 protein [Ciona intestinalis]
BT_ZHJ1_ZJU_Unigene51552	14	57	3.08	11.94	1.9548	5.83e-07	5.43e-06	gi|193676365|ref|XP_001949532.1|/3.51674e-56/PREDICTED: hypothetical protein LOC100159632 [Acyrthosiphon pisum]
BT_Q_ZJU_Singletons30996	16	65	3.52	13.62	1.95208	1.04e-07	1.1e-06	-
BT_Q_ZJU_Singletons9919	19	77	4.18	16.13	1.94817	8.63e-09	1.08e-07	-
BT_ZHJ1_ZJU_Unigene20975	57	230	12.55	48.19	1.94105	2.8e-14	7.25e-13	-
BT_B_ZJU_Singletons91096	1321	5329	290.81	1116.64	1.94102	2.99e-12	5.72e-11	gi|48094605|ref|XP_394221.1|/9.79576e-20/PREDICTED: glucose dehydrogenase [acceptor] [Apis mellifera]
BT_B_ZJU_Singletons102208	36	145	7.93	30.38	1.93773	1.5e-13	3.42e-12	-
BT_Q_ZJU_Singletons25766	12	48	2.64	10.06	1.93002	5.25e-06	3.94e-05	-
BT_Q_ZJU_Singletons1845	11	44	2.42	9.22	1.92976	1.31e-05	8.96e-05	gi|223647034|gb|ACN10275.1|/3.56743e-77/Tubulin beta-2C chain [Salmo salar]
BT_B_ZJU_Singletons70266	11	44	2.42	9.22	1.92976	1.31e-05	8.96e-05	gi|156547731|ref|XP_001605429.1|/1.95066e-15/PREDICTED: similar to ENSANGP00000022234, partial [Nasonia vitripennis]
BT_Q_ZJU_Singletons132827	21	84	4.62	17.6	1.92961	2.23e-09	3.04e-08	-
BT_Q_ZJU_Singletons94142	10	40	2.2	8.38	1.92945	3.29e-05	0.000195778	-
BT_B_ZJU_Singletons89231	15	60	3.3	12.57	1.92945	3.56e-07	3.48e-06	-
BT_B_ZJU_Singletons19822	10	40	2.2	8.38	1.92945	3.29e-05	0.000195855	-
BT_ZHJ1_ZJU_Unigene45440	14	56	3.08	11.73	1.9292	8.64e-07	7.75e-06	gi|242005027|ref|XP_002423376.1|/1.176e-12/conserved hypothetical protein [Pediculus humanus corporis]
BT_Q_ZJU_Singletons9806	14	56	3.08	11.73	1.9292	8.64e-07	7.75e-06	-
BT_ZHJ1_ZJU_Unigene52041	9	36	1.98	7.54	1.92906	8.33e-05	0.000407195	-
BT_Q_ZJU_Singletons123732	48	192	10.57	40.23	1.9283	9.15e-14	2.21e-12	-
BT_Q_ZJU_Singletons25536	42	168	9.25	35.2	1.92805	8.62e-14	2.11e-12	-
BT_B_ZJU_Singletons102897	21	83	4.62	17.39	1.91229	2.94e-09	3.95e-08	-
BT_B_ZJU_Singletons92979	19	75	4.18	15.72	1.91103	1.58e-08	1.9e-07	gi|156550099|ref|XP_001605701.1|/4.11704e-06/PREDICTED: similar to GA19292-PA [Nasonia vitripennis]
BT_B_ZJU_Singletons100273	108	425	23.78	89.05	1.90487	0	0	-
BT_B_ZJU_Singletons103623	56	220	12.33	46.1	1.90259	0	0	-
BT_B_ZJU_Singletons25186	11	43	2.42	9.01	1.89652	2.03e-05	0.000130405	-
BT_B_ZJU_Singletons100402	91	355	20.03	74.39	1.89295	0	0	gi|242007282|ref|XP_002424470.1|/9.80326e-56/conserved hypothetical protein [Pediculus humanus corporis]
BT_ZHJ1_ZJU_Unigene3586	10	39	2.2	8.17	1.89283	5.13e-05	0.000278466	-
BT_Q_ZJU_Singletons29680	10	39	2.2	8.17	1.89283	5.13e-05	0.000278366	gi|156543620|ref|XP_001604476.1|/1.88233e-27/PREDICTED: similar to Misexpression suppressor of ras, putative [Nasonia vitripennis]
BT_Q_ZJU_Singletons163405	9	35	1.98	7.33	1.88831	0.000130472	0.000553436	-
BT_B_ZJU_Singletons76375	9	35	1.98	7.33	1.88831	0.000130472	0.000553281	-
BT_ZHJ1_ZJU_Unigene17991	25	97	5.5	20.33	1.88611	1.94e-10	3.01e-09	-
BT_Q_ZJU_Singletons5016	41	158	9.03	33.11	1.87447	1.25e-13	2.91e-12	gi|242017448|ref|XP_002429200.1|/4.08129e-158/male sterility domain-containing protein, putative [Pediculus humanus corporis]
BT_ZHJ1_ZJU_Unigene50730	13	50	2.86	10.48	1.87355	4.97e-06	3.74e-05	gi|70997669|gb|AAZ17403.1|/3.19976e-119/90 kDa heat shock protein [Bemisia tabaci]
BT_B_ZJU_Singletons104046	11	42	2.42	8.8	1.8625	3.15e-05	0.000188038	gi|270016051|gb|EFA12499.1|/2.91137e-138/hypothetical protein TcasGA2_TC012900 [Tribolium castaneum]
BT_B_ZJU_Singletons87291	103	392	22.67	82.14	1.8573	0	0	-
BT_Q_ZJU_Singletons1457	10	38	2.2	7.96	1.85526	8e-05	0.000391752	-
BT_B_ZJU_Singletons2084	14	53	3.08	11.11	1.85086	3.06e-06	2.45e-05	-
BT_Q_ZJU_Singletons79522	9	34	1.98	7.12	1.84638	0.000204132	0.00083834	-
BT_B_ZJU_Singletons93528	9	34	1.98	7.12	1.84638	0.000204132	0.000838112	gi|242011107|ref|XP_002426297.1|/1.58271e-51/Cysteine string protein, putative [Pediculus humanus corporis]
BT_B_ZJU_Singletons23131	9	34	1.98	7.12	1.84638	0.000204132	0.000838568	gi|270001371|gb|EEZ97818.1|/5.2067e-11/hypothetical protein TcasGA2_TC000185 [Tribolium castaneum]
BT_B_ZJU_Singletons102495	9	34	1.98	7.12	1.84638	0.000204132	0.000837884	gi|209863079|ref|NP_001119613.2|/8.18539e-39/cathepsin B [Acyrthosiphon pisum]
BT_B_ZJU_Singletons26144	22	83	4.84	17.39	1.84518	5.14e-09	6.62e-08	-
BT_B_ZJU_Singletons86095	35	132	7.7	27.66	1.84487	3.36e-13	7.28e-12	gi|307213620|gb|EFN89006.1|/4.33509e-52/Ubiquitin-conjugating enzyme E2-17 kDa [Harpegnathos saltator]
BT_B_ZJU_Singletons101440	13	49	2.86	10.27	1.84435	7.68e-06	5.63e-05	-
BT_B_ZJU_Singletons100666	48	181	10.57	37.93	1.84336	9.15e-14	2.21e-12	-
BT_B_ZJU_Singletons103782	28	105	6.16	22	1.8365	5.71e-11	9.49e-10	gi|307206092|gb|EFN84172.1|/1.06842e-174/CpG-binding protein [Harpegnathos saltator]
BT_B_ZJU_Singletons96808	78	292	17.17	61.19	1.83341	0	0	-
BT_B_ZJU_Singletons103678	80	299	17.61	62.65	1.83092	0	0	gi|66523683|ref|XP_393437.2|/0/PREDICTED: aspartyl-tRNA synthetase, cytoplasmic [Apis mellifera]
BT_Q_ZJU_Singletons137281	22	82	4.84	17.18	1.82765	7.7e-09	9.66e-08	-
BT_B_ZJU_Singletons99907	10	37	2.2	7.75	1.81669	0.000124528	0.000530905	gi|307187803|gb|EFN72769.1|/4.11384e-53/hypothetical protein EAG_06129 [Camponotus floridanus]
BT_Q_ZJU_Singletons109918	40	148	8.81	31.01	1.81552	8.7e-14	2.12e-12	-
BT_Q_ZJU_Singletons54123	34	125	7.48	26.19	1.80791	1.49e-12	2.98e-11	-
BT_B_ZJU_Singletons98574	11	40	2.42	8.38	1.79194	7.6e-05	0.000374192	gi|307174061|gb|EFN64748.1|/6.60022e-83/Phosphoglycerate mutase 1 [Camponotus floridanus]
BT_ZHJ1_ZJU_Unigene45144	13	47	2.86	9.85	1.78411	1.83e-05	0.000119187	gi|194765573|ref|XP_001964901.1|/1.07059e-13/GF22780 [Drosophila ananassae]
BT_Q_ZJU_Singletons151629	13	47	2.86	9.85	1.78411	1.83e-05	0.000119135	-
BT_Q_ZJU_Singletons2425	18	65	3.96	13.62	1.78215	4.39e-07	4.19e-06	gi|91086147|ref|XP_969343.1|/7.54368e-28/PREDICTED: similar to CG1972 CG1972-PA [Tribolium castaneum]
BT_Q_ZJU_Singletons21640	15	54	3.3	11.32	1.77834	4.47e-06	3.38e-05	-
BT_B_ZJU_Singletons103536	50	180	11.01	37.72	1.77652	1.82e-14	4.84e-13	-
BT_B_ZJU_Singletons81199	45	162	9.91	33.95	1.77645	5.33e-15	1.5e-13	-
BT_Q_ZJU_Singletons21261	32	115	7.04	24.1	1.77539	1.79e-11	3.16e-10	-
BT_B_ZJU_Singletons16265	12	43	2.64	9.01	1.77099	4.63e-05	0.000253008	gi|242018602|ref|XP_002429763.1|/8.96499e-162/WD-repeat protein, putative [Pediculus humanus corporis]
BT_B_ZJU_Singletons25425	241	858	53.05	179.79	1.76089	1.77e-13	4.01e-12	gi|157106942|ref|XP_001649552.1|/3.65079e-77/sodium/nucleoside cotransporter [Aedes aegypti]
BT_B_ZJU_Singletons81109	20	71	4.4	14.88	1.7578	1.66e-07	1.73e-06	-
BT_Q_ZJU_Singletons28879	77	273	16.95	57.2	1.75473	0	0	-
BT_B_ZJU_Singletons26199	13	46	2.86	9.64	1.75302	2.83e-05	0.000170051	-
BT_B_ZJU_Singletons6250	28	99	6.16	20.74	1.75141	6.44e-10	9.38e-09	gi|307179782|gb|EFN67972.1|/1.29601e-68/Uncharacterized protein C10orf118 [Camponotus floridanus]
BT_ZHJ1_ZJU_Unigene35659	41	145	9.03	30.38	1.75032	1.91e-13	4.3e-12	-
BT_ZHJ1_ZJU_Unigene42468	147	518	32.36	108.54	1.74594	5.95e-14	1.49e-12	gi|157273776|gb|ABV27535.1|/4.83257e-51/elongation factor 1 alpha [Argynnis hyperbius]
BT_B_ZJU_Singletons25599	27	95	5.94	19.91	1.74496	1.59e-09	2.2e-08	gi|91078076|ref|XP_971952.1|/7.25299e-75/PREDICTED: similar to prolyl-tRNA synthetase [Tribolium castaneum]
BT_B_ZJU_Singletons91323	28	98	6.16	20.54	1.73743	9.81e-10	1.4e-08	-
BT_B_ZJU_Singletons26150	14	49	3.08	10.27	1.73743	1.73e-05	0.000112388	-
BT_B_ZJU_Singletons9590	12	42	2.64	8.8	1.73697	7.14e-05	0.000353279	-
BT_B_ZJU_Singletons103499	32	111	7.04	23.26	1.7242	9.42e-11	1.52e-09	-
BT_Q_ZJU_Singletons154881	15	52	3.3	10.9	1.72379	1.05e-05	7.34e-05	gi|307188867|gb|EFN73420.1|/6.18414e-22/Probable U2 small nuclear ribonucleoprotein A' [Camponotus floridanus]
BT_ZHJ1_ZJU_Unigene50167	24	83	5.28	17.39	1.71965	2.39e-08	2.81e-07	gi|295393298|gb|ADG03469.1|/1.86229e-90/heat shock protein 90 [Bemisia tabaci]
BT_B_ZJU_Singletons19447	24	83	5.28	17.39	1.71965	2.39e-08	2.81e-07	-
BT_ZHJ1_ZJU_Unigene46316	11	38	2.42	7.96	1.71776	0.00018109	0.000749416	gi|242013672|ref|XP_002427526.1|/5.61211e-47/40S ribosomal protein SA, putative [Pediculus humanus corporis]
BT_B_ZJU_Singletons104078	29	100	6.38	20.95	1.71532	9.22e-10	1.33e-08	-
BT_Q_ZJU_Singletons24902	18	62	3.96	12.99	1.71383	1.58e-06	1.34e-05	-
BT_B_ZJU_Singletons69530	57	196	12.55	41.07	1.7104	2.8e-14	7.24e-13	-
BT_B_ZJU_Singletons98991	80	275	17.61	57.62	1.71017	0	0	gi|157126173|ref|XP_001660832.1|/3.89523e-57/mago nashi, putative [Aedes aegypti]
BT_Q_ZJU_Singletons145005	14	48	3.08	10.06	1.70763	2.65e-05	0.000160148	-
BT_Q_ZJU_Singletons35488	12	41	2.64	8.59	1.70212	0.000109725	0.000524993	gi|91081281|ref|XP_967660.1|/1.62174e-31/PREDICTED: similar to AGAP007483-PA [Tribolium castaneum]
BT_ZHJ1_ZJU_Unigene33261	94	321	20.69	67.26	1.70082	0	0	-
BT_B_ZJU_Singletons93091	200	680	44.03	142.49	1.6943	0	0	-
BT_B_ZJU_Singletons16604	16	54	3.52	11.32	1.68523	9.82e-06	6.89e-05	-
BT_B_ZJU_Singletons95128	93	314	20.47	65.8	1.68458	2.55e-14	6.64e-13	-
BT_B_ZJU_Singletons83530	19	64	4.18	13.41	1.68173	1.47e-06	1.25e-05	-
BT_B_ZJU_Singletons20506	22	74	4.84	15.51	1.68012	2.23e-07	2.25e-06	-
BT_B_ZJU_Singletons13509	23	77	5.06	16.13	1.67254	1.37e-07	1.43e-06	-
BT_B_ZJU_Singletons100823	29	97	6.38	20.33	1.67198	3.22e-09	4.31e-08	-
BT_B_ZJU_Singletons102596	37	123	8.15	25.77	1.66082	2.95e-11	5.11e-10	-
BT_B_ZJU_Singletons101956	16	53	3.52	11.11	1.65821	1.49e-05	9.87e-05	gi|242023873|ref|XP_002432355.1|/1.21515e-139/paramyosin, long form, putative [Pediculus humanus corporis]
BT_ZHJ1_ZJU_Unigene1994	13	43	2.86	9.01	1.65551	0.000101551	0.00048851	-
BT_Q_ZJU_Singletons29484	13	43	2.86	9.01	1.65551	0.000101551	0.000488355	-
BT_ZHJ1_ZJU_Unigene34643	209	687	46.01	143.95	1.64555	1.05e-13	2.48e-12	-
BT_Q_ZJU_Singletons28228	15	49	3.3	10.27	1.6379	3.73e-05	0.000220086	-
BT_B_ZJU_Singletons101722	27	88	5.94	18.44	1.6343	2.93e-08	3.38e-07	-
BT_B_ZJU_Singletons82104	16	52	3.52	10.9	1.63068	2.27e-05	0.000144542	-
BT_Q_ZJU_Singletons10651	28	91	6.16	19.07	1.6303	1.8e-08	2.14e-07	-
BT_Q_ZJU_Singletons155417	22	71	4.84	14.88	1.6203	7.71e-07	6.95e-06	-
BT_ZHJ1_ZJU_Unigene30763	99	318	21.79	66.63	1.61251	4.44e-15	1.26e-13	-
BT_B_ZJU_Singletons81781	207	663	45.57	138.93	1.6082	8.68e-14	2.12e-12	gi|308055648|gb|ADO08221.1|/5.62824e-07/NADPH cytochrome b5 reductase [Helicoverpa armigera]
BT_Q_ZJU_Singletons34534	92	293	20.25	61.4	1.60032	0	0	-
BT_Q_ZJU_Singletons13648	43	137	9.47	28.71	1.60012	8.35e-12	1.52e-10	gi|114052514|ref|NP_001040249.1|/1.18928e-63/homocysteine S-methyltransferase [Bombyx mori]
BT_Q_ZJU_Singletons7702	38	121	8.37	25.35	1.59869	1.39e-10	2.19e-09	-
BT_B_ZJU_Singletons100893	17	54	3.74	11.32	1.59776	2.08e-05	0.00013346	gi|307191040|gb|EFN74794.1|/2.70136e-54/RWD domain-containing protein 4A [Camponotus floridanus]
BT_Q_ZJU_Singletons82918	23	73	5.06	15.3	1.59632	7.08e-07	6.42e-06	-
BT_Q_ZJU_Singletons20273	23	73	5.06	15.3	1.59632	7.08e-07	6.43e-06	gi|51574110|gb|AAU07977.1|/2.1155e-118/blue opsin [Danaus plexippus]
BT_B_ZJU_Singletons100695	45	143	9.91	29.96	1.59608	3.14e-12	5.97e-11	gi|156547363|ref|XP_001603154.1|/4.87267e-69/PREDICTED: similar to 6-phosphogluconolactonase [Nasonia vitripennis]
BT_B_ZJU_Singletons104008	35	111	7.7	23.26	1.59492	8.92e-10	1.29e-08	gi|48105753|ref|XP_395996.1|/0/PREDICTED: long-chain-fatty-acid--CoA ligase 1-like [Apis mellifera]
BT_B_ZJU_Singletons103202	65	206	14.31	43.17	1.59301	0	0	gi|110760854|ref|XP_001120472.1|/1.78216e-62/PREDICTED: probable palmitoyltransferase ZDHHC24-like [Apis mellifera]
BT_ZHJ1_ZJU_Unigene47608	19	60	4.18	12.57	1.58841	7.68e-06	5.63e-05	-
BT_B_ZJU_Singletons13389	146	460	32.14	96.39	1.58451	0	0	-
BT_Q_ZJU_Singletons149911	67	211	14.75	44.21	1.58366	0	0	-
BT_B_ZJU_Singletons98484	43	135	9.47	28.29	1.57886	1.85e-11	3.26e-10	-
BT_Q_ZJU_Singletons11710	15	47	3.3	9.85	1.57766	8.51e-05	0.000415513	-
BT_B_ZJU_Singletons98611	18	56	3.96	11.73	1.56663	1.89e-05	0.000122509	gi|156555652|ref|XP_001603746.1|/5.76868e-87/PREDICTED: similar to nucleolar KKE/D repeat protein; DmNOP56 [Nasonia vitripennis]
BT_B_ZJU_Singletons92933	38	118	8.37	24.73	1.56296	4.61e-10	6.84e-09	gi|307208691|gb|EFN85981.1|/7.03645e-27/hypothetical protein EAI_07906 [Harpegnathos saltator]
BT_Q_ZJU_Singletons4763	108	332	23.78	69.57	1.54872	0	0	-
BT_Q_ZJU_Singletons47336	58	178	12.77	37.3	1.54642	9.99e-15	2.72e-13	-
BT_Q_ZJU_Singletons8263	53	162	11.67	33.95	1.54061	4.95e-13	1.05e-11	gi|170056669|ref|XP_001864134.1|/1.08458e-13/conserved hypothetical protein [Culex quinquefasciatus]
BT_ZHJ1_ZJU_Unigene50330	46	140	10.13	29.34	1.53423	2.08e-11	3.63e-10	gi|307181211|gb|EFN68908.1|/1.17985e-66/60S ribosomal protein L18 [Camponotus floridanus]
BT_ZHJ1_ZJU_Unigene47863	63	191	13.87	40.02	1.52875	0	0	-
BT_ZHJ1_ZJU_Unigene13499	40	121	8.81	25.35	1.52477	5.66e-10	8.32e-09	-
BT_Q_ZJU_Singletons57356	18	54	3.96	11.32	1.5153	4.21e-05	0.000232851	-
BT_B_ZJU_Singletons97957	18	54	3.96	11.32	1.5153	4.21e-05	0.000232766	gi|154936819|emb|CAO85744.1|/1.53781e-06/glutathione S-transferase [Blattella germanica]
BT_B_ZJU_Singletons91791	18	54	3.96	11.32	1.5153	4.21e-05	0.000232681	-
BT_Q_ZJU_Singletons136847	17	51	3.74	10.69	1.51515	6.96e-05	0.000345843	-
BT_B_ZJU_Singletons71675	24	72	5.28	15.09	1.51498	2.13e-06	1.78e-05	-
BT_B_ZJU_Singletons25587	16	48	3.52	10.06	1.51498	0.000115043	0.000495928	-
BT_Q_ZJU_Singletons145615	31	93	6.82	19.49	1.51489	6.79e-08	7.45e-07	gi|189241162|ref|XP_974687.2|/4.13268e-34/PREDICTED: similar to Proteasome p44.5 subunit CG10149-PB [Tribolium castaneum]
BT_Q_ZJU_Singletons143205	20	60	4.4	12.57	1.51441	1.55e-05	0.000102074	-
BT_Q_ZJU_Singletons4220	26	78	5.72	16.34	1.51432	7.94e-07	7.15e-06	gi|156554918|ref|XP_001606442.1|/2.51241e-07/PREDICTED: similar to conserved hypothetical protein [Nasonia vitripennis]
BT_B_ZJU_Singletons7194	26	78	5.72	16.34	1.51432	7.94e-07	7.14e-06	-
BT_B_ZJU_Singletons11341	38	114	8.37	23.89	1.51311	2.22e-09	3.02e-08	-
BT_B_ZJU_Singletons102289	52	155	11.45	32.48	1.5042	3.65e-12	6.92e-11	gi|195440622|ref|XP_002068139.1|/8.79818e-27/GK12457 [Drosophila willistoni]
BT_Q_ZJU_Singletons60028	35	104	7.7	21.79	1.50074	1.41e-08	1.7e-07	-
BT_Q_ZJU_Singletons22205	26	77	5.72	16.13	1.49566	1.17e-06	1.04e-05	-
BT_Q_ZJU_Singletons41278	52	154	11.45	32.27	1.49485	5.35e-12	9.97e-11	gi|156547500|ref|XP_001600229.1|/1.72673e-08/PREDICTED: similar to phosphatase [Nasonia vitripennis]
BT_Q_ZJU_Singletons31789	24	71	5.28	14.88	1.49476	3.15e-06	2.51e-05	-
BT_Q_ZJU_Singletons167351	17	50	3.74	10.48	1.48653	0.000103248	0.000495887	-
BT_Q_ZJU_Singletons26915	30	88	6.6	18.44	1.4823	2.41e-07	2.42e-06	-
BT_ZHJ1_ZJU_Unigene51280	124	362	27.3	75.85	1.47425	1.16e-13	2.72e-12	gi|201023321|ref|NP_001128402.1|/4.61949e-41/cathepsin B-1874 [Acyrthosiphon pisum]
BT_B_ZJU_Singletons8558	23	67	5.06	14.04	1.47233	7.63e-06	5.6e-05	-
BT_ZHJ1_ZJU_Unigene48719	21	61	4.62	12.78	1.46792	2.06e-05	0.000132443	gi|308097855|gb|ADO14474.1|/7.63285e-73/hsp90 [Bemisia tabaci]
BT_B_ZJU_Singletons102025	31	90	6.82	18.86	1.46749	2.16e-07	2.19e-06	gi|156550634|ref|XP_001604682.1|/2.08498e-62/PREDICTED: similar to CG9143-PA [Nasonia vitripennis]
BT_B_ZJU_Singletons102469	20	58	4.4	12.15	1.46538	3.39e-05	0.000201425	gi|242022241|ref|XP_002431549.1|/1.76542e-09/protein takeout precursor, putative [Pediculus humanus corporis]
BT_Q_ZJU_Singletons19246	47	136	10.35	28.5	1.46133	1.89e-10	2.94e-09	-
BT_ZHJ1_ZJU_Unigene12932	27	77	5.94	16.13	1.44121	2.27e-06	1.89e-05	-
BT_B_ZJU_Singletons99145	528	1504	116.23	315.15	1.43906	0	0	gi|308208146|gb|ADO20320.1|/1.24289e-82/Cu/Zn superoxide dismutase [Bemisia tabaci]
BT_B_ZJU_Singletons82946	585	1665	128.78	348.89	1.43786	8.44e-13	1.73e-11	gi|242011615|ref|XP_002426543.1|/8.2428e-19/hypothetical protein Phum_PHUM259320 [Pediculus humanus corporis]
BT_B_ZJU_Singletons91151	18	51	3.96	10.69	1.43269	0.000135695	0.000573817	gi|124487709|gb|ABN11942.1|/9.37858e-55/hypothetical protein [Maconellicoccus hirsutus]
BT_Q_ZJU_Singletons18306	117	329	25.76	68.94	1.42021	1.19e-13	2.78e-12	-
BT_Q_ZJU_Singletons32207	21	59	4.62	12.36	1.41971	4.43e-05	0.000243045	-
BT_Q_ZJU_Singletons22548	31	87	6.82	18.23	1.41847	6.74e-07	6.13e-06	gi|307212515|gb|EFN88246.1|/5.66566e-123/Alpha-1,3-mannosyltransferase ALG2 [Harpegnathos saltator]
BT_ZHJ1_ZJU_Unigene48279	428	1200	94.22	251.45	1.41617	2.71e-13	6.03e-12	gi|307095100|gb|ADN29856.1|/1.50975e-66/putative 40S ribosomal protein S6 [Triatoma matogrossensis]
BT_Q_ZJU_Singletons9251	125	350	27.52	73.34	1.41412	0	0	-
BT_ZHJ1_ZJU_Unigene51535	60	167	13.21	34.99	1.40531	6.82e-12	1.26e-10	gi|241573363|ref|XP_002402985.1|/7.8128e-24/ATP-dependent RNA helicase, putative [Ixodes scapularis]
BT_B_ZJU_Singletons9125	31	86	6.82	18.02	1.40176	9.79e-07	8.72e-06	gi|239790499|dbj|BAH71807.1|/1.85906e-44/ACYPI005577 [Acyrthosiphon pisum]
BT_B_ZJU_Singletons96284	77	213	16.95	44.63	1.39673	0	0	-
BT_ZHJ1_ZJU_Unigene51525	60	166	13.21	34.78	1.39663	9.87e-12	1.79e-10	-
BT_B_ZJU_Singletons90943	421	1164	92.68	243.91	1.39602	4.1e-13	8.81e-12	-
BT_Q_ZJU_Singletons124790	21	58	4.62	12.15	1.39499	6.46e-05	0.000344894	-
BT_B_ZJU_Singletons98988	42	116	9.25	24.31	1.39402	1.39e-08	1.69e-07	-
BT_Q_ZJU_Singletons163965	46	127	10.13	26.61	1.39333	2.87e-09	3.86e-08	gi|242008157|ref|XP_002424878.1|/3.65227e-64/guanine nucleotide-binding protein G(q), subunit alpha, putative [Pediculus humanus corporis]
BT_ZHJ1_ZJU_Unigene26237	148	408	32.58	85.49	1.39177	0	0	-
BT_B_ZJU_Singletons23125	45	124	9.91	25.98	1.39044	4.66e-09	6.03e-08	gi|242012965|ref|XP_002427194.1|/3.93929e-41/class B secretin-like G-protein coupled receptor GPRmth1, putative [Pediculus humanus corporis]
BT_B_ZJU_Singletons100921	20	55	4.4	11.52	1.38857	0.000106415	0.0005098	gi|66523693|ref|XP_624376.1|/7.08256e-87/PREDICTED: replication factor C subunit 3 [Apis mellifera]
BT_B_ZJU_Singletons98028	56	154	12.33	32.27	1.38802	6.84e-11	1.13e-09	gi|195061666|ref|XP_001996042.1|/1.6481e-32/GH14039 [Drosophila grimshawi]
BT_B_ZJU_Singletons103843	99	272	21.79	57	1.3873	4.44e-15	1.25e-13	gi|193681083|ref|XP_001944922.1|/2.41203e-145/PREDICTED: proton-coupled amino acid transporter 4-like isoform 1 [Acyrthosiphon pisum]
BT_Q_ZJU_Singletons27882	23	63	5.06	13.2	1.38333	3.48e-05	0.000205966	gi|121543963|gb|ABM55646.1|/9.36995e-56/putative vacuolar ATP synthase proteolipid subunit [Maconellicoccus hirsutus]
BT_ZHJ1_ZJU_Unigene39777	19	52	4.18	10.9	1.38275	0.000175388	0.000728411	gi|241710586|ref|XP_002412054.1|/6.36309e-11/RNA-binding protein musashi, putative [Ixodes scapularis]
BT_B_ZJU_Singletons25961	29	79	6.38	16.55	1.3752	3.78e-06	2.96e-05	-
BT_B_ZJU_Singletons103906	25	68	5.5	14.25	1.37346	1.87e-05	0.000121459	-
BT_B_ZJU_Singletons87166	186	505	40.95	105.82	1.36968	5.68e-13	1.19e-11	-
BT_B_ZJU_Singletons103701	24	65	5.28	13.62	1.36712	3.07e-05	0.000183619	gi|121543925|gb|ABM55627.1|/3.03309e-70/putative 14-3-3 protein [Maconellicoccus hirsutus]
BT_Q_ZJU_Singletons24570	27	73	5.94	15.3	1.365	1.01e-05	7.08e-05	gi|270009882|gb|EFA06330.1|/2.36456e-65/hypothetical protein TcasGA2_TC009201 [Tribolium castaneum]
BT_Q_ZJU_Singletons161000	20	54	4.4	11.32	1.3633	0.000154483	0.000647823	-
BT_Q_ZJU_Singletons14631	40	108	8.81	22.63	1.36102	7.6e-08	8.28e-07	gi|242017853|ref|XP_002429400.1|/1.06881e-21/conserved hypothetical protein [Pediculus humanus corporis]
BT_B_ZJU_Singletons17738	22	59	4.84	12.36	1.3526	8.26e-05	0.000404118	-
BT_ZHJ1_ZJU_Unigene24390	107	287	23.56	60.14	1.35199	0	0	-
BT_B_ZJU_Singletons96097	134	359	29.5	75.23	1.35059	0	0	gi|307183026|gb|EFN69982.1|/5.72808e-56/Iron-sulfur cluster assembly enzyme ISCU, mitochondrial [Camponotus floridanus]
BT_Q_ZJU_Singletons34304	40	107	8.81	22.42	1.34757	1.09e-07	1.15e-06	-
BT_Q_ZJU_Singletons78872	32	85	7.04	17.81	1.33904	2.6e-06	2.1e-05	-
BT_B_ZJU_Singletons24152	104	275	22.89	57.62	1.33185	0	0	gi|189236717|ref|XP_974715.2|/0/PREDICTED: similar to Histidyl-tRNA synthetase CG6335-PA [Tribolium castaneum]
BT_Q_ZJU_Singletons30290	56	148	12.33	31.01	1.33056	5.93e-10	8.69e-09	-
BT_B_ZJU_Singletons73108	88	232	19.37	48.61	1.32743	7.11e-15	1.97e-13	gi|240849191|ref|NP_001155816.1|/1.52368e-12/DNA-directed RNA polymerases I, II, and III subunit RPABC3 [Acyrthosiphon pisum]
BT_B_ZJU_Singletons86508	30	79	6.6	16.55	1.32629	6.89e-06	5.11e-05	gi|189236645|ref|XP_001809758.1|/6.44098e-51/PREDICTED: similar to Elongation factor 1-gamma (EF-1-gamma) (eEF-1B gamma) [Tribolium castaneum]
BT_B_ZJU_Singletons97920	115	303	25.32	63.49	1.32625	0	0	gi|157106871|ref|XP_001649522.1|/1.21675e-88/phenylalanyl-tRNA synthetase beta chain [Aedes aegypti]
BT_B_ZJU_Singletons100655	38	100	8.37	20.95	1.32365	4.12e-07	3.94e-06	-
BT_ZHJ1_ZJU_Unigene47181	662	1737	145.73	363.97	1.32052	1.5e-13	3.41e-12	-
BT_B_ZJU_Singletons86370	29	76	6.38	15.93	1.32012	1.12e-05	7.79e-05	-
BT_B_ZJU_Singletons89335	53	139	11.67	29.13	1.3197	2.5e-09	3.38e-08	gi|242015157|ref|XP_002428240.1|/5.56861e-39/cytochrome P-450, putative [Pediculus humanus corporis]
BT_Q_ZJU_Singletons107080	175	457	38.52	95.76	1.31382	3.21e-13	6.98e-12	-
BT_Q_ZJU_Singletons4178	198	516	43.59	108.12	1.31056	0	0	gi|5231178|gb|AAD41105.1|AF157961_1/4.88914e-51/cysteine proteinase [Hypera postica]
BT_ZHJ1_ZJU_Unigene49515	55	143	12.11	29.96	1.30684	1.94e-09	2.68e-08	-
BT_B_ZJU_Singletons101048	27	70	5.94	14.67	1.30433	2.99e-05	0.000179218	-
BT_B_ZJU_Singletons19125	69	179	15.19	37.51	1.30415	1.97e-11	3.43e-10	-
BT_ZHJ1_ZJU_Unigene47507	98	254	21.57	53.22	1.30294	0	0	-
BT_Q_ZJU_Singletons160855	29	75	6.38	15.72	1.30097	1.61e-05	0.00010507	gi|307209013|gb|EFN86213.1|/1.2764e-27/Kanadaptin [Harpegnathos saltator]
BT_B_ZJU_Singletons15831	51	132	11.23	27.66	1.30044	9.28e-09	1.16e-07	gi|91081989|ref|XP_968889.1|/5.34296e-78/PREDICTED: similar to lethal (1) G0431 CG14788-PA [Tribolium castaneum]
BT_Q_ZJU_Singletons65456	40	103	8.81	21.58	1.29248	4.52e-07	4.3e-06	-
BT_Q_ZJU_Singletons153128	42	108	9.25	22.63	1.29071	2.45e-07	2.46e-06	-
BT_ZHJ1_ZJU_Unigene48130	62	159	13.65	33.32	1.28749	3.91e-10	5.86e-09	-
BT_B_ZJU_Singletons103047	75	192	16.51	40.23	1.28493	6.3e-12	1.17e-10	gi|201023369|ref|NP_001128426.1|/3.15767e-53/cathepsin B-3483 [Acyrthosiphon pisum]
BT_B_ZJU_Singletons102598	231	590	50.85	123.63	1.28171	3.22e-14	8.28e-13	gi|239789413|dbj|BAH71332.1|/5.12397e-52/ACYPI23752 [Acyrthosiphon pisum]
BT_B_ZJU_Singletons102482	70	178	15.41	37.3	1.27531	4.88e-11	8.14e-10	gi|195502062|ref|XP_002098059.1|/1.26989e-07/GE10153 [Drosophila yakuba]
BT_Q_ZJU_Singletons24660	24	61	5.28	12.78	1.27528	0.000130142	0.00055219	-
BT_ZHJ1_ZJU_Unigene48608	26	66	5.72	13.83	1.27371	6.95e-05	0.000345581	gi|162809318|dbj|BAF95583.1|/8.79749e-18/putative RNA polymerase II transcriptional coactivator [Antheraea yamamai]
BT_B_ZJU_Singletons97691	37	94	8.15	19.7	1.27332	1.92e-06	1.62e-05	-
BT_B_ZJU_Singletons91171	28	71	6.16	14.88	1.27237	3.72e-05	0.000219533	-
BT_Q_ZJU_Singletons14628	30	76	6.6	15.93	1.27121	2e-05	0.000128553	gi|242016216|ref|XP_002428725.1|/5.57983e-128/polyA polymerase CID, putative [Pediculus humanus corporis]
BT_Q_ZJU_Singletons11767	30	76	6.6	15.93	1.27121	2e-05	0.000128608	-
BT_ZHJ1_ZJU_Unigene31312	25	63	5.5	13.2	1.26303	0.000113348	0.000488896	-
BT_ZHJ1_ZJU_Unigene49651	678	1709	149.26	358.11	1.26258	1.17e-13	2.74e-12	gi|170573411|ref|XP_001892460.1|/2.31193e-54/60S ribosomal protein L27a [Brugia malayi]
BT_B_ZJU_Singletons83875	27	68	5.94	14.25	1.26243	6.06e-05	0.00032501	-
BT_B_ZJU_Singletons19503	27	68	5.94	14.25	1.26243	6.06e-05	0.000325126	-
BT_Q_ZJU_Singletons392	194	487	42.71	102.05	1.25663	5.18e-13	1.1e-11	-
BT_Q_ZJU_Singletons52834	53	133	11.67	27.87	1.25591	2.01e-08	2.38e-07	-
BT_ZHJ1_ZJU_Unigene49609	24	60	5.28	12.57	1.25137	0.0001849	0.000764973	-
BT_ZHJ1_ZJU_Unigene49419	32	80	7.04	16.76	1.25137	1.52e-05	9.99e-05	gi|193594280|ref|XP_001945818.1|/1.09984e-08/PREDICTED: cytochrome c oxidase subunit 6C-like [Acyrthosiphon pisum]
BT_ZHJ1_ZJU_Unigene28312	218	544	47.99	113.99	1.2481	0	0	-
BT_B_ZJU_Singletons93382	39	97	8.59	20.33	1.24288	2.07e-06	1.73e-05	-
BT_B_ZJU_Singletons78748	109	271	24	56.79	1.2426	0	0	-
BT_B_ZJU_Singletons103672	187	464	41.17	97.23	1.23981	3.07e-13	6.71e-12	gi|193652640|ref|XP_001943100.1|/2.05411e-180/PREDICTED: protein ERGIC-53-like isoform 1 [Acyrthosiphon pisum]
BT_B_ZJU_Singletons91401	46	114	10.13	23.89	1.23777	2.85e-07	2.84e-06	gi|156619401|gb|ABU88380.1|/4.51832e-17/serine carboxypeptidase SCP-2 [Triatoma brasiliensis]
BT_B_ZJU_Singletons92328	53	131	11.67	27.45	1.234	3.97e-08	4.53e-07	gi|110769309|ref|XP_001120020.1|/8.28459e-06/PREDICTED: hypothetical protein LOC725573 [Apis mellifera]
BT_Q_ZJU_Singletons18577	32	79	7.04	16.55	1.23318	2.14e-05	0.000137039	-
BT_B_ZJU_Singletons101593	64	158	14.09	33.11	1.2326	1.65e-09	2.28e-08	-
BT_B_ZJU_Singletons86308	49	121	10.79	25.35	1.23229	1.35e-07	1.41e-06	gi|307206343|gb|EFN84400.1|/3.96595e-08/Max-like protein X [Harpegnathos saltator]
BT_Q_ZJU_Singletons134611	39	96	8.59	20.12	1.2279	2.9e-06	2.33e-05	-
BT_Q_ZJU_Singletons134476	55	135	12.11	28.29	1.22409	3.02e-08	3.46e-07	-
BT_ZHJ1_ZJU_Unigene51324	144	353	31.7	73.97	1.22246	6.73e-14	1.67e-12	-
BT_B_ZJU_Singletons72029	103	252	22.67	52.8	1.21975	2.22e-15	6.45e-14	-
BT_B_ZJU_Singletons99616	27	66	5.94	13.83	1.21927	0.000120887	0.000516258	-
BT_Q_ZJU_Singletons153106	25	61	5.5	12.78	1.21638	0.00022665	0.00091932	-
BT_Q_ZJU_Singletons130539	28	68	6.16	14.25	1.20996	0.00010477	0.000502875	-
BT_B_ZJU_Singletons100604	114	276	25.1	57.83	1.20413	6.59e-14	1.64e-12	gi|307176970|gb|EFN66276.1|/4.32466e-54/Asparagine synthetase [glutamine-hydrolyzing] [Camponotus floridanus]
BT_Q_ZJU_Singletons9179	29	70	6.38	14.67	1.20124	9.07e-05	0.000440893	gi|312190375|dbj|BAJ33507.1|/7.84968e-70/vitellogenin [Trigonotylus caelestialium]
BT_Q_ZJU_Singletons13371	34	82	7.48	17.18	1.19962	2.26e-05	0.000144416	-
BT_Q_ZJU_Singletons21181	42	101	9.25	21.16	1.19381	2.67e-06	2.15e-05	-
BT_B_ZJU_Singletons80412	330	792	72.65	165.96	1.1918	2.35e-13	5.24e-12	-
BT_ZHJ1_ZJU_Unigene45820	45	108	9.91	22.63	1.19128	1.25e-06	1.1e-05	-
BT_ZHJ1_ZJU_Unigene49908	133	316	29.28	66.22	1.17735	9.19e-14	2.21e-12	-
BT_B_ZJU_Singletons102486	40	95	8.81	19.91	1.17628	6.87e-06	5.1e-05	gi|91091060|ref|XP_966576.1|/1.01267e-97/PREDICTED: similar to AGAP003843-PA [Tribolium castaneum]
BT_Q_ZJU_Singletons87237	59	140	12.99	29.34	1.17547	4.65e-08	5.26e-07	-
BT_B_ZJU_Singletons96558	43	102	9.47	21.37	1.17415	3.22e-06	2.55e-05	gi|307198462|gb|EFN79396.1|/1.00362e-61/Cyclin-H [Harpegnathos saltator]
BT_Q_ZJU_Singletons28362	46	109	10.13	22.84	1.17293	1.51e-06	1.28e-05	-
BT_ZHJ1_ZJU_Unigene51377	79	187	17.39	39.18	1.17186	2.87e-10	4.36e-09	-
BT_Q_ZJU_Singletons151588	53	125	11.67	26.19	1.16621	2.89e-07	2.88e-06	-
BT_B_ZJU_Singletons103912	43	101	9.47	21.16	1.1599	4.46e-06	3.38e-05	gi|91076012|ref|XP_966490.1|/4.00833e-138/PREDICTED: similar to succinyl-CoA synthetase small subunit, putative isoform 1 [Tribolium castaneum]
BT_B_ZJU_Singletons97309	46	108	10.13	22.63	1.1596	2.09e-06	1.75e-05	gi|270013839|gb|EFA10287.1|/7.6311e-34/hypothetical protein TcasGA2_TC012491 [Tribolium castaneum]
BT_B_ZJU_Singletons98225	38	89	8.37	18.65	1.15588	1.77e-05	0.000114955	-
BT_B_ZJU_Singletons95110	127	297	27.96	62.23	1.15425	1.16e-13	2.72e-12	-
BT_Q_ZJU_Singletons2575	33	77	7.26	16.13	1.1517	7.06e-05	0.000349979	-
BT_ZHJ1_ZJU_Unigene51594	2408	5620	530.1	1177.62	1.15154	0	0	gi|147902318|ref|NP_001085179.1|/7.3491e-33/nudix-type motif 5 [Xenopus laevis]
BT_B_ZJU_Singletons87946	241	561	53.05	117.55	1.14785	1.77e-13	4e-12	-
BT_Q_ZJU_Singletons30499	34	79	7.48	16.55	1.14572	6.09e-05	0.000326553	-
BT_B_ZJU_Singletons101214	148	344	32.58	72.08	1.14561	0	0	-
BT_B_ZJU_Singletons97146	40	93	8.81	19.49	1.14552	1.32e-05	9.03e-05	-
BT_ZHJ1_ZJU_Unigene45111	47	109	10.35	22.84	1.14193	2.5e-06	2.02e-05	-
BT_B_ZJU_Singletons99250	44	102	9.69	21.37	1.14102	5.33e-06	3.99e-05	gi|193598807|ref|XP_001951128.1|/2.05837e-64/PREDICTED: hypothetical protein LOC100169539 [Acyrthosiphon pisum]
BT_B_ZJU_Singletons103092	95	219	20.91	45.89	1.13399	2.96e-11	5.12e-10	gi|189239399|ref|XP_973602.2|/1.15973e-127/PREDICTED: similar to AGAP009439-PA [Tribolium castaneum]
BT_ZHJ1_ZJU_Unigene46709	72	166	15.85	34.78	1.13378	7.26e-09	9.2e-08	-
BT_B_ZJU_Singletons99857	61	140	13.43	29.34	1.12741	1.26e-07	1.32e-06	gi|156544992|ref|XP_001608049.1|/2.47845e-50/PREDICTED: similar to leucine rich repeat (in flii) interacting protein [Nasonia vitripennis]
BT_Q_ZJU_Singletons29884	35	80	7.7	16.76	1.12209	7.25e-05	0.000358386	gi|307211846|gb|EFN87793.1|/1.95867e-147/Thrombospondin type-1 domain-containing protein 4 [Harpegnathos saltator]
BT_ZHJ1_ZJU_Unigene46573	83	189	18.27	39.6	1.11602	1.09e-09	1.53e-08	-
BT_Q_ZJU_Singletons28619	58	132	12.77	27.66	1.11504	3.65e-07	3.51e-06	-
BT_ZHJ1_ZJU_Unigene40856	109	248	24	51.97	1.11464	2.84e-12	5.44e-11	gi|193716219|ref|XP_001951495.1|/5.3364e-13/PREDICTED: hypothetical protein LOC100165336 [Acyrthosiphon pisum]
BT_B_ZJU_Singletons90521	162	368	35.66	77.11	1.11261	0	0	gi|53830714|gb|AAU95200.1|/5.95695e-57/enolase [Oncometopia nigricans]
BT_B_ZJU_Singletons99029	386	873	84.97	182.93	1.10627	1.19e-13	2.76e-12	-
BT_Q_ZJU_Singletons17493	35	79	7.7	16.55	1.1039	9.98e-05	0.000482007	-
BT_B_ZJU_Singletons103963	184	415	40.51	86.96	1.10207	2.75e-13	6.11e-12	gi|307206361|gb|EFN84413.1|/0/Ubiquitin carboxyl-terminal hydrolase 7 [Harpegnathos saltator]
BT_B_ZJU_Singletons94715	75	169	16.51	35.41	1.10082	1.2e-08	1.47e-07	gi|156543798|ref|XP_001606443.1|/4.04401e-52/PREDICTED: similar to TATA box binding protein (TBP)-associated factor, putative [Nasonia vitripennis]
BT_Q_ZJU_Singletons52700	267	600	58.78	125.72	1.09682	6.25e-13	1.3e-11	-
BT_B_ZJU_Singletons100294	45	101	9.91	21.16	1.09438	1.19e-05	8.2e-05	-
BT_B_ZJU_Singletons92483	85	190	18.71	39.81	1.08932	2.05e-09	2.81e-08	-
BT_B_ZJU_Singletons92285	56	125	12.33	26.19	1.08684	1.25e-06	1.1e-05	gi|270000480|gb|ACZ58086.1|/7.28496e-07/odorant binding protein 14 [Adelphocoris lineolatus]
BT_B_ZJU_Singletons25119	36	80	7.93	16.76	1.07963	0.000117469	0.000503794	gi|307166215|gb|EFN60445.1|/5.30281e-130/Ubiquitin-like modifier-activating enzyme 1 [Camponotus floridanus]
BT_ZHJ1_ZJU_Unigene50882	850	1883	187.12	394.57	1.07632	2.15e-12	4.22e-11	gi|264667423|gb|ACY71297.1|/1.56635e-71/ribosomal protein L13 [Chrysomela tremulae]
BT_B_ZJU_Singletons96795	249	550	54.82	115.25	1.07199	0	0	gi|242009252|ref|XP_002425404.1|/8.26985e-43/conserved hypothetical protein [Pediculus humanus corporis]
BT_Q_ZJU_Singletons62558	93	205	20.47	42.96	1.06948	8.59e-10	1.24e-08	-
BT_ZHJ1_ZJU_Unigene36139	2713	5972	597.24	1251.38	1.06714	0	0	-
BT_Q_ZJU_Singletons141752	240	528	52.83	110.64	1.06644	0	0	-
BT_B_ZJU_Singletons72052	110	242	24.22	50.71	1.06607	2.88e-11	4.99e-10	-
BT_B_ZJU_Singletons103651	143	314	31.48	65.8	1.06365	0	0	gi|242003452|ref|XP_002422737.1|/0/Phosphoribosylformylglycinamidine synthase, putative [Pediculus humanus corporis]
BT_Q_ZJU_Singletons86238	42	92	9.25	19.28	1.05958	4.73e-05	0.000257935	-
BT_Q_ZJU_Singletons7647	98	214	21.57	44.84	1.05576	5.55e-10	8.17e-09	-
BT_Q_ZJU_Singletons24955	67	146	14.75	30.59	1.05235	3.29e-07	3.24e-06	-
BT_Q_ZJU_Singletons83441	225	490	49.53	102.68	1.05178	0	0	gi|66540009|ref|XP_624438.1|/2.54604e-07/PREDICTED: eukaryotic translation initiation factor 3 subunit L-like [Apis mellifera]
BT_B_ZJU_Singletons102930	40	87	8.81	18.23	1.0491	8.7e-05	0.000424105	-
BT_B_ZJU_Singletons26236	92	199	20.25	41.7	1.04213	3.28e-09	4.39e-08	gi|242021990|ref|XP_002431425.1|/0/116 kDa U5 small nuclear ribonucleoprotein component, putative [Pediculus humanus corporis]
BT_Q_ZJU_Singletons18289	49	106	10.79	22.21	1.04151	1.64e-05	0.000106889	-
BT_B_ZJU_Singletons99011	51	110	11.23	23.05	1.03741	1.21e-05	8.32e-05	gi|110756153|ref|XP_001120355.1|/2.36649e-78/PREDICTED: actin-related protein 2/3 complex subunit 3 isoform 1 [Apis mellifera]
BT_Q_ZJU_Singletons113458	890	1908	195.93	399.8	1.02894	0	0	-
BT_B_ZJU_Singletons78949	101	216	22.23	45.26	1.02573	1.16e-09	1.63e-08	-
BT_B_ZJU_Singletons87751	260	556	57.24	116.5	1.02523	4e-13	8.6e-12	gi|156543937|ref|XP_001607256.1|/5.52037e-55/PREDICTED: similar to cyclin k [Nasonia vitripennis]
BT_B_ZJU_Singletons85536	77	164	16.95	34.36	1.01944	1.33e-07	1.4e-06	-
BT_Q_ZJU_Singletons134236	48	102	10.57	21.37	1.01561	3.46e-05	0.000204965	-
BT_ZHJ1_ZJU_Unigene46534	9230	19489	2031.9	4083.75	1.00707	0	0	-
BT_ZHJ1_ZJU_Unigene50904	867	1828	190.86	383.04	1.00498	0	0	gi|187123194|ref|NP_001119698.1|/9.67544e-37/ribosomal protein L24 [Acyrthosiphon pisum]
BT_B_ZJU_Singletons2205	74	156	16.29	32.69	1.00486	3.74e-07	3.59e-06	-
BT_ZHJ1_ZJU_Unigene52208	56	118	12.33	24.73	1.00409	1.02e-05	7.13e-05	-
BT_Q_ZJU_Singletons24910	118	62	25.98	12.99	-1	6.05e-06	4.49e-05	-
BT_B_ZJU_Singletons88175	225	118	49.53	24.73	-1.00204	3.6e-10	5.41e-09	-
BT_Q_ZJU_Singletons80889	122	64	26.86	13.41	-1.00215	4.03e-06	3.14e-05	-
BT_Q_ZJU_Singletons107163	82	43	18.05	9.01	-1.0024	0.000159255	0.000666727	-
BT_B_ZJU_Singletons96981	439	230	96.64	48.19	-1.00389	1.71e-18	6.02e-17	gi|307172416|gb|EFN63878.1|/3.59454e-09/39S ribosomal protein L34, mitochondrial [Camponotus floridanus]
BT_B_ZJU_Singletons99085	149	78	32.8	16.34	-1.00529	3.22e-07	3.19e-06	gi|193627258|ref|XP_001952556.1|/1.1452e-19/PREDICTED: nuclear transcription factor Y subunit beta-like [Acyrthosiphon pisum]
BT_B_ZJU_Singletons7304	86	45	18.93	9.43	-1.00534	0.000105383	0.000505499	-
BT_Q_ZJU_Singletons150365	107	56	23.56	11.73	-1.00614	1.51e-05	9.95e-05	-
BT_Q_ZJU_Singletons140936	88	46	19.37	9.64	-1.00672	8.58e-05	0.000418798	-
BT_Q_ZJU_Singletons18011	109	57	24	11.94	-1.00723	1.23e-05	8.46e-05	-
BT_ZHJ1_ZJU_Unigene44441	1032	539	227.19	112.94	-1.00834	1.36e-41	9.81e-40	-
BT_Q_ZJU_Singletons125137	142	74	31.26	15.51	-1.01112	5.32e-07	4.99e-06	-
BT_Q_ZJU_Singletons17696	98	51	21.57	10.69	-1.01276	3.07e-05	0.00018356	-
BT_B_ZJU_Singletons102859	196	102	43.15	21.37	-1.01377	3.53e-09	4.71e-08	-
BT_B_ZJU_Singletons76188	443	230	97.52	48.19	-1.01696	5.1e-19	1.85e-17	-
BT_Q_ZJU_Singletons7742	79	41	17.39	8.59	-1.01753	0.000175861	0.000729175	-
BT_Q_ZJU_Singletons54994	291	151	64.06	31.64	-1.01767	5.08e-13	1.08e-11	-
BT_B_ZJU_Singletons92701	193	100	42.49	20.95	-1.02017	3.88e-09	5.07e-08	gi|112983130|ref|NP_001037598.1|/2.99469e-06/nuclear cap-binding protein subunit 2 [Bombyx mori]
BT_Q_ZJU_Singletons23910	587	304	129.22	63.7	-1.02046	7.95e-25	3.68e-23	-
BT_Q_ZJU_Singletons46231	396	205	87.18	42.96	-1.021	2.86e-17	9.22e-16	-
BT_Q_ZJU_Singletons11324	112	58	24.66	12.15	-1.02122	7.34e-06	5.4e-05	-
BT_Q_ZJU_Singletons80893	1592	823	350.46	172.45	-1.02307	1.06e-64	1.06e-62	-
BT_B_ZJU_Singletons23293	323	167	71.11	34.99	-1.02311	2.12e-14	5.55e-13	-
BT_Q_ZJU_Singletons68462	641	331	141.11	69.36	-1.02464	3.91e-27	1.96e-25	-
BT_Q_ZJU_Singletons23755	124	64	27.3	13.41	-1.02559	2.17e-06	1.81e-05	gi|194746631|ref|XP_001955780.1|/5.43497e-43/GF16067 [Drosophila ananassae]
BT_Q_ZJU_Singletons5398	126	65	27.74	13.62	-1.02624	1.77e-06	1.49e-05	-
BT_B_ZJU_Singletons70749	159	82	35	17.18	-1.02662	7.77e-08	8.44e-07	-
BT_B_ZJU_Singletons26231	128	66	28.18	13.83	-1.02687	1.44e-06	1.23e-05	-
BT_ZHJ1_ZJU_Unigene43958	231	119	50.85	24.94	-1.02779	8.69e-11	1.4e-09	-
BT_B_ZJU_Singletons90795	491	253	108.09	53.01	-1.0279	2.97e-21	1.16e-19	-
BT_B_ZJU_Singletons5021	196	101	43.15	21.16	-1.02802	2.33e-09	3.17e-08	-
BT_ZHJ1_ZJU_Unigene50711	169	87	37.2	18.23	-1.02899	2.84e-08	3.28e-07	-
BT_Q_ZJU_Singletons23174	360	185	79.25	38.77	-1.03147	4.41e-16	1.33e-14	-
BT_ZHJ1_ZJU_Unigene45504	608	312	133.85	65.38	-1.0337	3.58e-26	1.73e-24	-
BT_B_ZJU_Singletons80673	622	318	136.93	66.63	-1.03919	5.95e-27	2.95e-25	-
BT_B_ZJU_Singletons78140	137	70	30.16	14.67	-1.03977	4.69e-07	4.45e-06	-
BT_B_ZJU_Singletons90495	94	48	20.69	10.06	-1.0403	3.02e-05	0.000180905	-
BT_ZHJ1_ZJU_Unigene49619	554	283	121.96	59.3	-1.0403	3.18e-24	1.43e-22	gi|17975567|ref|NP_524709.1|/4.91983e-54/ribosomal protein S15Aa, isoform D [Drosophila melanogaster]
BT_B_ZJU_Singletons103208	196	100	43.15	20.95	-1.04241	1.53e-09	2.12e-08	gi|292615758|ref|XP_697184.4|/3.89028e-142/PREDICTED: elongation factor Tu GTP-binding domain-containing protein 1-like [Danio rerio]
BT_Q_ZJU_Singletons7236	104	53	22.89	11.11	-1.04286	1.08e-05	7.53e-05	-
BT_Q_ZJU_Singletons141538	1938	987	426.63	206.82	-1.04461	4.93e-81	5.48e-79	-
BT_Q_ZJU_Singletons11478	118	60	25.98	12.57	-1.04742	2.6e-06	2.1e-05	-
BT_B_ZJU_Singletons103166	118	60	25.98	12.57	-1.04742	2.6e-06	2.1e-05	gi|242023745|ref|XP_002432291.1|/3.03328e-30/conserved hypothetical protein [Pediculus humanus corporis]
BT_B_ZJU_Singletons103919	416	211	91.58	44.21	-1.05066	7.44e-19	2.66e-17	gi|242025566|ref|XP_002433195.1|/0/Cullin-associated NEDD8-dissociated protein, putative [Pediculus humanus corporis]
BT_ZHJ1_ZJU_Unigene819	146	74	32.14	15.51	-1.05117	1.52e-07	1.59e-06	-
BT_Q_ZJU_Singletons26203	75	38	16.51	7.96	-1.0525	0.000172522	0.000717695	-
BT_Q_ZJU_Singletons84037	79	40	17.39	8.38	-1.05324	0.000113944	0.000491329	-
BT_ZHJ1_ZJU_Unigene12275	160	81	35.22	16.97	-1.05341	3.7e-08	4.24e-07	-
BT_Q_ZJU_Singletons12140	166	84	36.54	17.6	-1.0539	2.02e-08	2.39e-07	-
BT_B_ZJU_Singletons101587	388	196	85.41	41.07	-1.05632	7.76e-18	2.62e-16	gi|124487699|gb|ABN11937.1|/9.95329e-24/putative ubiquilin 1,2 [Maconellicoccus hirsutus]
BT_Q_ZJU_Singletons19487	509	257	112.05	53.85	-1.05712	6.14e-23	2.62e-21	-
BT_Q_ZJU_Singletons133895	204	103	44.91	21.58	-1.05734	4.47e-10	6.65e-09	-
BT_B_ZJU_Singletons103481	109	55	24	11.52	-1.05889	5.23e-06	3.92e-05	gi|156545129|ref|XP_001602384.1|/5.20297e-151/PREDICTED: similar to aubergine [Nasonia vitripennis]
BT_Q_ZJU_Singletons128787	238	120	52.39	25.14	-1.05931	1.49e-11	2.66e-10	-
BT_ZHJ1_ZJU_Unigene38181	137	69	30.16	14.46	-1.06057	3.04e-07	3.01e-06	-
BT_B_ZJU_Singletons71307	443	223	97.52	46.73	-1.06135	2.71e-20	1.03e-18	-
BT_Q_ZJU_Singletons11444	153	77	33.68	16.13	-1.06215	6.04e-08	6.66e-07	gi|189234109|ref|XP_001813540.1|/1.76766e-84/PREDICTED: similar to conserved hypothetical protein [Tribolium castaneum]
BT_B_ZJU_Singletons26945	157	79	34.56	16.55	-1.06227	4.03e-08	4.6e-07	gi|156544452|ref|XP_001607641.1|/8.28476e-160/PREDICTED: similar to GA17782-PA [Nasonia vitripennis]
BT_Q_ZJU_Singletons138833	163	82	35.88	17.18	-1.06245	2.2e-08	2.6e-07	-
BT_Q_ZJU_Singletons158206	193	97	42.49	20.33	-1.06351	1.08e-09	1.53e-08	-
BT_B_ZJU_Singletons99440	840	422	184.92	88.43	-1.06429	3.44e-37	2.34e-35	-
BT_Q_ZJU_Singletons98625	765	384	168.41	80.46	-1.06563	4.44e-34	2.82e-32	-
BT_ZHJ1_ZJU_Unigene5515	106	53	23.33	11.11	-1.07033	5.69e-06	4.25e-05	-
BT_B_ZJU_Singletons85236	100	50	22.01	10.48	-1.07052	1.05e-05	7.33e-05	-
BT_ZHJ1_ZJU_Unigene306	96	48	21.13	10.06	-1.07066	1.58e-05	0.000103809	-
BT_B_ZJU_Singletons71770	90	45	19.81	9.43	-1.0709	2.93e-05	0.000176018	-
BT_Q_ZJU_Singletons161461	194	97	42.71	20.33	-1.07096	7.87e-10	1.14e-08	-
BT_Q_ZJU_Singletons106831	88	44	19.37	9.22	-1.07099	3.6e-05	0.000213179	-
BT_B_ZJU_Singletons94353	86	43	18.93	9.01	-1.07108	4.43e-05	0.000242726	-
BT_ZHJ1_ZJU_Unigene38152	626	313	137.81	65.59	-1.07113	2.04e-28	1.07e-26	-
BT_Q_ZJU_Singletons135476	130	65	28.62	13.62	-1.0713	4.96e-07	4.68e-06	-
BT_B_ZJU_Singletons101291	244	122	53.71	25.56	-1.0713	5.32e-12	9.93e-11	gi|307187670|gb|EFN72642.1|/2.69755e-31/Prefoldin subunit 2 [Camponotus floridanus]
BT_B_ZJU_Singletons89943	178	89	39.19	18.65	-1.07131	3.92e-09	5.12e-08	-
BT_Q_ZJU_Singletons10888	466	233	102.59	48.82	-1.07135	1.46e-21	5.86e-20	-
BT_Q_ZJU_Singletons2657	78	39	17.17	8.17	-1.07148	0.000101114	0.000487963	-
BT_Q_ZJU_Singletons109454	78	39	17.17	8.17	-1.07148	0.000101114	0.000487807	-
BT_Q_ZJU_Singletons77780	124	62	27.3	12.99	-1.0715	9.11e-07	8.15e-06	-
BT_Q_ZJU_Singletons67592	116	58	25.54	12.15	-1.0718	2.05e-06	1.72e-05	-
BT_Q_ZJU_Singletons34000	72	36	15.85	7.54	-1.07185	0.000188441	0.00077877	-
BT_Q_ZJU_Singletons155299	110	55	24.22	11.52	-1.07206	3.78e-06	2.97e-05	-
BT_Q_ZJU_Singletons131527	393	196	86.52	41.07	-1.07495	1.61e-18	5.68e-17	-
BT_B_ZJU_Singletons94343	4105	2047	903.68	428.93	-1.07507	1.56e-177	2.51e-175	gi|48096382|ref|XP_392446.1|/1.49389e-08/PREDICTED: death-associated protein 1-like [Apis mellifera]
BT_B_ZJU_Singletons101399	205	102	45.13	21.37	-1.0785	2.1e-10	3.26e-09	gi|58386929|ref|XP_315167.2|/2.31995e-62/AGAP004641-PA [Anopheles gambiae str. PEST]
BT_B_ZJU_Singletons98040	147	73	32.36	15.3	-1.08068	7.11e-08	7.79e-07	-
BT_ZHJ1_ZJU_Unigene51237	236	117	51.95	24.52	-1.08316	7.61e-12	1.4e-10	gi|70909551|emb|CAJ17197.1|/5.07782e-101/ribosomal protein S3e [Scarabaeus laticollis]
BT_Q_ZJU_Singletons28913	117	58	25.76	12.15	-1.08418	1.48e-06	1.26e-05	-
BT_B_ZJU_Singletons92836	325	161	71.55	33.74	-1.08449	8.74e-16	2.58e-14	-
BT_Q_ZJU_Singletons22326	97	48	21.35	10.06	-1.08561	1.14e-05	7.9e-05	gi|239790761|dbj|BAH71921.1|/7.71013e-51/ACYPI001614 [Acyrthosiphon pisum]
[truncated: 1,074 more rows]

## Sheet: MED vs. Asia II 3
Genes	Raw Intensity-Asia II 3	Raw Intensity-MED	TPM-Asia II 3	TPM-MED	Log2 Ratio (MED/Asia II 3)	p-value	FDR	nr annotation
BT_B_ZJU_Singletons94616	2	986	0.44	199	8.82105	0.000106117	0.000415799	-
BT_Q_ZJU_Singletons58581	3	1421	0.66	286.79	8.76331	6.44e-05	0.000296093	-
BT_Q_ZJU_Singletons122693	2	751	0.44	151.57	8.42826	0.000106117	0.000442791	-
BT_Q_ZJU_Singletons10069	2	656	0.44	132.4	8.23318	0.000106117	0.000419828	-
BT_Q_ZJU_Singletons10574	2	627	0.44	126.54	8.16787	0.000106117	0.000425399	gi|226443348|ref|NP_001139851.1|/3.74726e-25/Thioredoxin domain-containing protein 12 [Salmo salar]
BT_B_ZJU_Singletons82443	2	558	0.44	112.62	7.99974	0.000106117	0.000419498	-
BT_Q_ZJU_Singletons104034	2	543	0.44	109.59	7.9604	0.000106117	0.000426531	-
BT_Q_ZJU_Singletons103910	2	486	0.44	98.09	7.80046	0.000106117	0.000433921	-
BT_Q_ZJU_Singletons1330	6	1413	1.32	285.18	7.75519	1.24e-05	7.18e-05	-
BT_B_ZJU_Singletons100821	2	399	0.44	80.53	7.51588	0.000106117	0.000433451	-
BT_B_ZJU_Singletons69414	13	2527	2.86	510.01	7.47837	1.46e-07	1.2e-06	gi|110456545|gb|ABG74722.1|/7.22032e-10/cytochrome c oxidase polypeptide IV-like protein [Diaphorina citri]
BT_B_ZJU_Singletons78169	5	932	1.1	188.1	7.41785	2.21e-05	0.000120355	-
BT_B_ZJU_Singletons100517	2	365	0.44	73.67	7.38743	0.000106117	0.000428355	-
BT_Q_ZJU_Singletons130442	3	539	0.66	108.78	7.36473	6.44e-05	0.000291478	-
BT_Q_ZJU_Singletons154477	2	329	0.44	66.4	7.23754	0.000106117	0.000428469	-
BT_Q_ZJU_Singletons80721	2	324	0.44	65.39	7.21542	0.000106117	0.000439995	-
BT_Q_ZJU_Singletons79570	5	773	1.1	156.01	7.14799	2.21e-05	0.000118561	-
BT_B_ZJU_Singletons77830	3	451	0.66	91.02	7.10757	6.44e-05	0.000285655	gi|242019541|ref|XP_002430219.1|/8.36029e-11/mitochondrial ribosomal protein S10, putative [Pediculus humanus corporis]
BT_B_ZJU_Singletons102465	2	300	0.44	60.55	7.10448	0.000106117	0.000438071	gi|307166153|gb|EFN60402.1|/2.00199e-138/CCR4-NOT transcription complex subunit 2 [Camponotus floridanus]
BT_B_ZJU_Singletons87172	2	273	0.44	55.1	6.9684	0.000106117	0.000432516	-
BT_B_ZJU_Singletons100657	9	1224	1.98	247.03	6.96304	1.96e-06	1.34e-05	-
BT_Q_ZJU_Singletons118101	3	408	0.66	82.34	6.96298	6.44e-05	0.000284985	-
BT_B_ZJU_Singletons69853	5	671	1.1	135.43	6.9439	2.21e-05	0.000121581	gi|307170882|gb|EFN62993.1|/6.30747e-06/39S ribosomal protein L27, mitochondrial [Camponotus floridanus]
BT_Q_ZJU_Singletons121366	2	258	0.44	52.07	6.88681	0.000106117	0.000418076	gi|306518656|ref|NP_001182390.1|/9.93452e-12/UDP-glucosyltransferase [Bombyx mori]
BT_ZHJ1_ZJU_Unigene48047	3	384	0.66	77.5	6.87559	6.44e-05	0.000299375	-
BT_B_ZJU_Singletons103458	2	246	0.44	49.65	6.81815	0.000106117	0.000439272	gi|270006617|gb|EFA03065.1|/3.03554e-18/hypothetical protein TcasGA2_TC010921 [Tribolium castaneum]
BT_B_ZJU_Singletons99394	2	243	0.44	49.04	6.80031	0.000106117	0.000424835	-
BT_Q_ZJU_Singletons8300	2	238	0.44	48.03	6.77029	0.000106117	0.000416555	-
BT_B_ZJU_Singletons100935	10	1181	2.2	238.36	6.75949	1.04e-06	7.43e-06	gi|193681083|ref|XP_001944922.1|/6.25358e-75/PREDICTED: proton-coupled amino acid transporter 4-like isoform 1 [Acyrthosiphon pisum]
BT_Q_ZJU_Singletons4766	2	235	0.44	47.43	6.75215	0.000106117	0.000437235	-
BT_Q_ZJU_Singletons106050	4	462	0.88	93.24	6.7273	3.84e-05	0.000189764	-
BT_B_ZJU_Singletons10020	2	216	0.44	43.59	6.63035	0.000106117	0.000434509	gi|242007661|ref|XP_002424649.1|/2.20221e-153/conserved hypothetical protein [Pediculus humanus corporis]
BT_B_ZJU_Singletons99838	2	216	0.44	43.59	6.63035	0.000106117	0.000418403	-
BT_Q_ZJU_Singletons23026	6	610	1.32	123.11	6.54327	1.24e-05	7.16e-05	-
BT_B_ZJU_Singletons97687	24	2436	5.28	491.65	6.54095	8.66e-11	1.02e-09	gi|90820036|gb|ABD98775.1|/3.1027e-17/putative mitochondrial porin [Graphocephala atropunctata]
BT_Q_ZJU_Singletons6627	3	304	0.66	61.36	6.53869	6.44e-05	0.000291216	-
BT_B_ZJU_Cluster380	2	199	0.44	40.16	6.51211	0.000106117	0.000430541	gi|91078490|ref|XP_968588.1|/0/PREDICTED: similar to G protein pathway suppressor 1 [Tribolium castaneum]
BT_B_ZJU_Singletons103407	2	198	0.44	39.96	6.50491	0.000106117	0.000431817	gi|255652970|ref|NP_001157400.1|/4.52183e-43/legumain-like [Acyrthosiphon pisum]
BT_Q_ZJU_Singletons162109	3	290	0.66	58.53	6.47057	6.44e-05	0.000287513	-
BT_Q_ZJU_Singletons17962	4	386	0.88	77.9	6.46798	3.84e-05	0.000188838	-
BT_B_ZJU_Singletons83944	2	192	0.44	38.75	6.46055	0.000106117	0.000429387	-
BT_Q_ZJU_Singletons140418	2	190	0.44	38.35	6.44558	0.000106117	0.00042093	-
BT_B_ZJU_Singletons101546	7	664	1.54	134.01	6.44327	6.8e-06	4.24e-05	-
BT_Q_ZJU_Singletons158944	2	189	0.44	38.15	6.43804	0.000106117	0.000443158	gi|237681135|ref|NP_001153712.1|/4.163e-18/catalase-like [Tribolium castaneum]
BT_Q_ZJU_Singletons61223	2	189	0.44	38.15	6.43804	0.000106117	0.000434273	-
BT_B_ZJU_Singletons89483	3	281	0.66	56.71	6.42499	6.44e-05	0.000287598	-
BT_B_ZJU_Singletons13448	2	187	0.44	37.74	6.42245	0.000106117	0.000434391	-
BT_Q_ZJU_Singletons9120	2	187	0.44	37.74	6.42245	0.000106117	0.000431933	-
BT_B_ZJU_Singletons21325	2	183	0.44	36.93	6.39115	0.000106117	0.000437354	-
BT_B_ZJU_Singletons93259	4	365	0.88	73.67	6.38743	3.84e-05	0.000190637	-
BT_B_ZJU_Singletons99313	5	452	1.1	91.23	6.37393	2.21e-05	0.000120877	-
BT_Q_ZJU_Singletons16372	4	361	0.88	72.86	6.37148	3.84e-05	0.000194273	-
BT_B_ZJU_Singletons22839	2	180	0.44	36.33	6.36751	0.000106117	0.00042824	gi|157117432|ref|XP_001658764.1|/3.25154e-56/tyrosine transporter [Aedes aegypti]
BT_B_ZJU_Singletons26212	2	180	0.44	36.33	6.36751	0.000106117	0.000422372	gi|157132768|ref|XP_001662635.1|/6.95114e-93/Nop2p, putative [Aedes aegypti]
BT_B_ZJU_Singletons99468	2	180	0.44	36.33	6.36751	0.000106117	0.0004406	-
BT_Q_ZJU_Singletons150394	3	269	0.66	54.29	6.36208	6.44e-05	0.000288195	-
BT_Q_ZJU_Singletons20499	17	1521	3.74	306.98	6.35896	1.01e-08	9.77e-08	-
BT_B_ZJU_Singletons103590	3	264	0.66	53.28	6.33498	6.44e-05	0.000293945	-
BT_B_ZJU_Singletons75503	4	352	0.88	71.04	6.33498	3.84e-05	0.00018964	-
BT_B_ZJU_Singletons96643	3	257	0.66	51.87	6.29629	6.44e-05	0.000293147	-
BT_Q_ZJU_Singletons167321	2	170	0.44	34.31	6.28498	0.000106117	0.000443403	gi|270009927|gb|EFA06375.1|/2.40321e-18/hypothetical protein TcasGA2_TC009251 [Tribolium castaneum]
BT_B_ZJU_Singletons101449	13	1096	2.86	221.2	6.27319	1.46e-07	1.2e-06	-
BT_Q_ZJU_Singletons25746	2	168	0.44	33.91	6.26806	0.000106117	0.000430425	-
BT_B_ZJU_Singletons24898	2	167	0.44	33.7	6.2591	0.000106117	0.000417205	gi|307213305|gb|EFN88757.1|/5.12865e-73/Rac GTPase-activating protein 1 [Harpegnathos saltator]
BT_Q_ZJU_Singletons81663	2	167	0.44	33.7	6.2591	0.000106117	0.000422707	-
BT_ZHJ1_ZJU_Unigene5372	9	745	1.98	150.36	6.24678	1.96e-06	1.34e-05	-
BT_B_ZJU_Singletons101116	2	165	0.44	33.3	6.24187	0.000106117	0.000423488	gi|91095067|ref|XP_972655.1|/3.99715e-125/PREDICTED: similar to succinyl-coa synthetase beta chain [Tribolium castaneum]
BT_B_ZJU_Singletons102579	5	412	1.1	83.15	6.24014	2.21e-05	0.000121272	gi|195448977|ref|XP_002071895.1|/1.64671e-42/GK10240 [Drosophila willistoni]
BT_Q_ZJU_Singletons106069	6	491	1.32	99.1	6.23028	1.24e-05	7.15e-05	-
BT_B_ZJU_Singletons79777	3	245	0.66	49.45	6.22736	6.44e-05	0.000284568	-
BT_B_ZJU_Singletons93353	3	245	0.66	49.45	6.22736	6.44e-05	0.000297634	-
BT_Q_ZJU_Singletons15416	2	162	0.44	32.7	6.21564	0.000106117	0.000438671	gi|307183421|gb|EFN70243.1|/2.12929e-139/Sodium- and chloride-dependent GABA transporter ine [Camponotus floridanus]
BT_B_ZJU_Singletons75597	3	243	0.66	49.04	6.21535	6.44e-05	0.00029078	-
BT_B_ZJU_Singletons93331	4	323	0.88	65.19	6.211	3.84e-05	0.00019311	gi|240849013|ref|NP_001155728.1|/1.11768e-33/NADH dehydrogenase [ubiquinone] 1 alpha subcomplex subunit 12 [Acyrthosiphon pisum]
BT_B_ZJU_Singletons98703	3	242	0.66	48.84	6.20945	6.44e-05	0.000284735	gi|157120726|ref|XP_001659742.1|/5.81885e-34/mitochondrial ribosomal protein, S18C, putative [Aedes aegypti]
BT_Q_ZJU_Singletons22014	5	403	1.1	81.34	6.20839	2.21e-05	0.000119837	-
BT_B_ZJU_Singletons102623	3	241	0.66	48.64	6.20353	6.44e-05	0.000288451	gi|242012161|ref|XP_002426805.1|/3.99719e-12/conserved hypothetical protein [Pediculus humanus corporis]
BT_Q_ZJU_Singletons8644	3	239	0.66	48.24	6.19162	6.44e-05	0.00029809	-
BT_B_ZJU_Singletons86044	4	318	0.88	64.18	6.18848	3.84e-05	0.000188715	gi|307190379|gb|EFN74438.1|/6.50805e-32/Nuclear receptor 2C2-associated protein [Camponotus floridanus]
BT_B_ZJU_Singletons25362	2	158	0.44	31.89	6.17946	0.000106117	0.000427441	-
BT_B_ZJU_Singletons102254	3	235	0.66	47.43	6.16719	6.44e-05	0.000297452	gi|193697617|ref|XP_001943575.1|/7.13585e-45/PREDICTED: facilitated trehalose transporter Tret1-like [Acyrthosiphon pisum]
BT_ZHJ1_ZJU_Unigene47331	2	156	0.44	31.48	6.16079	0.000106117	0.000414723	-
BT_B_ZJU_Singletons101314	3	233	0.66	47.03	6.15497	6.44e-05	0.000296544	gi|90820032|gb|ABD98773.1|/3.07342e-59/putative GABA-A receptor associated protein [Graphocephala atropunctata]
BT_Q_ZJU_Singletons112951	2	155	0.44	31.28	6.15159	0.000106117	0.000421041	-
BT_ZHJ1_ZJU_Unigene15317	2	153	0.44	30.88	6.13303	0.000106117	0.000427669	-
BT_Q_ZJU_Singletons127168	11	841	2.42	169.74	6.13218	5.43e-07	4.04e-06	-
BT_B_ZJU_Singletons22367	2	152	0.44	30.68	6.12365	0.000106117	0.000428584	-
BT_Q_ZJU_Singletons134190	2	152	0.44	30.68	6.12365	0.000106117	0.000441328	-
BT_B_ZJU_Singletons103743	2	151	0.44	30.48	6.11422	0.000106117	0.000425061	gi|91094163|ref|XP_970089.1|/4.18635e-83/PREDICTED: similar to CG3894 CG3894-PA [Tribolium castaneum]
BT_B_ZJU_Singletons84672	8	596	1.76	120.29	6.0948	3.67e-06	2.38e-05	-
BT_B_ZJU_Singletons98122	3	221	0.66	44.6	6.07843	6.44e-05	0.000286835	gi|193580079|ref|XP_001952371.1|/3.94363e-50/PREDICTED: peptidyl-tRNA hydrolase ICT1, mitochondrial-like [Acyrthosiphon pisum]
BT_B_ZJU_Singletons98984	5	367	1.1	74.07	6.07331	2.21e-05	0.000121758	gi|91084741|ref|XP_971031.1|/6.05144e-34/PREDICTED: similar to apolipoprotein D [Tribolium castaneum]
BT_Q_ZJU_Singletons160982	2	146	0.44	29.47	6.0656	0.000106117	0.000435808	-
BT_Q_ZJU_Singletons140763	2	145	0.44	29.26	6.05528	0.000106117	0.000419608	-
BT_B_ZJU_Singletons17890	3	216	0.66	43.59	6.04539	6.44e-05	0.000292618	-
BT_B_ZJU_Singletons76253	3	216	0.66	43.59	6.04539	6.44e-05	0.000297999	-
BT_B_ZJU_Singletons103616	2	142	0.44	28.66	6.02539	0.000106117	0.000425738	gi|124487673|gb|ABN11925.1|/2.9123e-115/putative vacuolar ATP synthase subunit B [Maconellicoccus hirsutus]
BT_B_ZJU_Singletons87353	2	141	0.44	28.46	6.01529	0.000106117	0.000440964	-
BT_B_ZJU_Singletons26914	4	279	0.88	56.31	5.99974	3.84e-05	0.000190762	-
BT_B_ZJU_Singletons18727	2	139	0.44	28.05	5.99435	0.000106117	0.000437832	-
BT_Q_ZJU_Singletons10434	4	273	0.88	55.1	5.9684	3.84e-05	0.0001889	-
BT_B_ZJU_Singletons88570	12	817	2.64	164.89	5.96482	2.83e-07	2.2e-06	-
BT_B_ZJU_Singletons81182	2	136	0.44	27.45	5.96316	0.000106117	0.000422039	-
BT_Q_ZJU_Singletons5126	3	204	0.66	41.17	5.96298	6.44e-05	0.000298456	-
BT_Q_ZJU_Singletons146899	2	135	0.44	27.25	5.95261	0.000106117	0.00043031	gi|157124904|ref|XP_001660580.1|/2.4981e-23/cytochrome B5 (cytb5) [Aedes aegypti]
BT_Q_ZJU_Singletons152230	2	135	0.44	27.25	5.95261	0.000106117	0.000426758	-
BT_Q_ZJU_Singletons32502	5	337	1.1	68.02	5.95038	2.21e-05	0.000121009	-
BT_B_ZJU_Singletons103085	3	202	0.66	40.77	5.9489	6.44e-05	0.000295913	gi|242247652|ref|NP_001156182.1|/1.98147e-111/sideroflexin-like [Acyrthosiphon pisum]
BT_B_ZJU_Singletons88855	3	201	0.66	40.57	5.9418	6.44e-05	0.000296725	-
BT_Q_ZJU_Singletons55097	2	134	0.44	27.04	5.94145	0.000106117	0.000418513	-
BT_B_ZJU_Singletons99619	2	133	0.44	26.84	5.93074	0.000106117	0.000424161	-
BT_Q_ZJU_Singletons31956	5	332	1.1	67.01	5.9288	2.21e-05	0.000118898	-
BT_B_ZJU_Singletons77602	38	2523	8.37	509.21	5.92689	1.01e-13	1.73e-12	-
BT_Q_ZJU_Singletons25206	2	132	0.44	26.64	5.91995	0.000106117	0.000432632	-
BT_B_ZJU_Singletons74750	4	263	0.88	53.08	5.91452	3.84e-05	0.000193884	-
BT_Q_ZJU_Singletons137628	2	131	0.44	26.44	5.90907	0.000106117	0.000419938	-
BT_B_ZJU_Singletons24089	3	195	0.66	39.36	5.89812	6.44e-05	0.000295373	gi|193586967|ref|XP_001952174.1|/1.3179e-62/PREDICTED: 2-hydroxyacyl-CoA lyase 1-like [Acyrthosiphon pisum]
BT_Q_ZJU_Singletons12246	5	324	1.1	65.39	5.89349	2.21e-05	0.000120702	-
BT_Q_ZJU_Singletons26005	2	129	0.44	26.04	5.88708	0.000106117	0.00041623	gi|307188429|gb|EFN73186.1|/4.46087e-26/COP9 signalosome complex subunit 8 [Camponotus floridanus]
BT_Q_ZJU_Singletons31908	2	128	0.44	25.83	5.8754	0.000106117	0.000437952	gi|256708537|gb|ACV20871.1|/6.24735e-30/trehalose 6-phosphate synthase [Nilaparvata lugens]
BT_B_ZJU_Singletons100659	2	127	0.44	25.63	5.86419	0.000106117	0.000437474	-
BT_Q_ZJU_Singletons30572	5	314	1.1	63.37	5.84822	2.21e-05	0.000122293	-
BT_B_ZJU_Singletons91452	3	185	0.66	37.34	5.82211	6.44e-05	0.000289482	gi|118790431|ref|XP_318578.3|/8.17722e-43/AGAP009567-PA [Anopheles gambiae str. PEST]
BT_Q_ZJU_Singletons53120	3	185	0.66	37.34	5.82211	6.44e-05	0.000299283	-
BT_B_ZJU_Singletons96892	2	123	0.44	24.82	5.81786	0.000106117	0.000431004	gi|91084965|ref|XP_971914.1|/1.33371e-48/PREDICTED: similar to predicted protein [Tribolium castaneum]
BT_Q_ZJU_Singletons106431	2	123	0.44	24.82	5.81786	0.000106117	0.000416663	-
BT_Q_ZJU_Singletons25354	2	123	0.44	24.82	5.81786	0.000106117	0.000438311	-
BT_Q_ZJU_Singletons4795	2	123	0.44	24.82	5.81786	0.000106117	0.000442302	-
BT_Q_ZJU_Singletons17471	5	306	1.1	61.76	5.8111	2.21e-05	0.000120615	-
BT_Q_ZJU_Singletons165459	14	856	3.08	172.76	5.8097	7.54e-08	6.45e-07	-
BT_B_ZJU_Singletons72692	2	122	0.44	24.62	5.80618	0.000106117	0.000438911	-
BT_Q_ZJU_Singletons23053	2	122	0.44	24.62	5.80618	0.000106117	0.000417967	-
BT_Q_ZJU_Singletons7244	4	243	0.88	49.04	5.80031	3.84e-05	0.000191076	-
BT_B_ZJU_Singletons76643	6	364	1.32	73.46	5.79835	1.24e-05	7.26e-05	-
BT_Q_ZJU_Singletons57161	4	242	0.88	48.84	5.79442	3.84e-05	0.000192853	-
BT_B_ZJU_Singletons81903	4	240	0.88	48.44	5.78255	3.84e-05	0.000191517	-
BT_Q_ZJU_Singletons47515	2	120	0.44	24.22	5.78255	0.000106117	0.000443036	-
BT_Q_ZJU_Cluster570	15	896	3.3	180.84	5.7761	3.87e-08	3.44e-07	-
BT_Q_ZJU_Singletons92348	2	118	0.44	23.82	5.75853	0.000106117	0.000421373	-
BT_Q_ZJU_Singletons103939	3	177	0.66	35.72	5.75812	6.44e-05	0.000291828	-
BT_ZHJ1_ZJU_Unigene43997	39	2296	8.59	463.39	5.75342	1.05e-13	1.77e-12	gi|22758848|gb|AAN05584.1|/9.27036e-18/ribosomal protein L30 [Argopecten irradians]
BT_B_ZJU_Singletons22893	2	117	0.44	23.61	5.74575	0.000106117	0.000418185	gi|270009095|gb|EFA05543.1|/2.94009e-141/hypothetical protein TcasGA2_TC015731 [Tribolium castaneum]
BT_Q_ZJU_Singletons162227	2	117	0.44	23.61	5.74575	0.000106117	0.000442913	-
BT_Q_ZJU_Singletons108832	3	175	0.66	35.32	5.74188	6.44e-05	0.000288109	-
BT_B_ZJU_Singletons86174	3	174	0.66	35.12	5.73368	6.44e-05	0.000297725	gi|195164502|ref|XP_002023086.1|/3.03013e-21/GL21167 [Drosophila persimilis]
BT_B_ZJU_Singletons101809	5	290	1.1	58.53	5.7336	2.21e-05	0.000120268	gi|270003026|gb|EEZ99473.1|/2.65877e-35/hypothetical protein TcasGA2_TC000046 [Tribolium castaneum]
BT_B_ZJU_Singletons80034	5	289	1.1	58.33	5.72866	2.21e-05	0.00011988	-
BT_B_ZJU_Singletons94444	10	576	2.2	116.25	5.72358	1.04e-06	7.41e-06	-
BT_Q_ZJU_Singletons136854	7	403	1.54	81.34	5.72296	6.8e-06	4.18e-05	-
BT_B_ZJU_Singletons97491	2	115	0.44	23.21	5.7211	0.000106117	0.000438551	gi|270008178|gb|EFA04626.1|/7.5301e-69/argonaute-2b [Tribolium castaneum]
BT_B_ZJU_Singletons93308	3	172	0.66	34.71	5.71674	6.44e-05	0.000288623	gi|307202125|gb|EFN81625.1|/1.40406e-52/DNA-directed RNA polymerase II subunit RPB3 [Harpegnathos saltator]
BT_Q_ZJU_Singletons104547	10	571	2.2	115.24	5.71099	1.04e-06	7.42e-06	-
[truncated: 3,492 more rows]
