# Supplementary material for: Analysis of the Transcriptional Differences between Indigenous and Invasive Whiteflies Reveals Possible Mechanisms of Whitefly Invasion
Source: PLoS One. 2013 May 8;8(5):e62176. doi: 10.1371/journal.pone.0062176 (PMC3648516; doi:10.1371/journal.pone.0062176)
Supplement: Table S3 — Primers for qPCR. The primers of the 30 selected genes used for validation of expression level and the reference gene (β-actin) were listed. (XLS) [file pone.0062176.s004.xls]

## Sheet: Table S3
Table S3 Primers for qRT-PCR
Genes
MEAM1 vs. MED	Forward (5'-3')	Reverse (5'-3')
BT_B_ZJU_Singletons23757	AGCGCAGTCAGACATGAGAC	CCAGGTTGACCATGACAAAG
BT_Q_ZJU_Singletons10574	TTGTCATGGTCAACCTGGAT	GTACTTGCCGGAGCCATATT
BT_ZHJ1_ZJU_Unigene50305	AGCGCAATCAGACATGAGAC	ACTCCGGCTTCAATTTCTTG
BT_B_ZJU_Singletons102544	TCCTGCATTCATCCTAGCTG	TGCGGGTTGAGGTATGACTA
BT_Q_ZJU_Singletons16192	CTGATTCCACCTCCTCATTG	TGCAATGTCATGAACCAAGA
BT_Q_ZJU_Singletons104034	TCCTGCTGTCATATCTCCAAA	TCAGCACATGAGCCTAATGAA
BT_ZHJ1_ZJU_Unigene47331	ACACAACCCTCACCCTCAC	CCATTACTGTCAGCCGAAGA
BT_ZHJ1_ZJU_Unigene21726	CTCGAGAAGGACTACGAGGAA	CTTCAGCTCCTTCACCTTCA
BT_B_ZJU_Singletons80412	CTGCGTCTTTCACACCTGAT	ACGGCGAAGACAGACAGAG
BT_B_ZJU_Singletons72595	GGCCACCAGTAGTCATGAGA	TTTCTGCCTTAGACCTTGCC
MEAM1 vs. Asia II 3
BT_Q_ZJU_Singletons121366	GTCTCCAAGGGCTCTTCAAGTTC	ACGGCGGCGGCAGATAAG
BT_B_ZJU_Singletons87852	GCCAGACATTACAGCCATTACATTAC	TCTCAGTTCGCTTACAAGTGAATAGG
BT_B_ZJU_Singletons93181	TTATGGTCGTCCCTTGAATACTTAGC	AATGGAGGAAGATTAGCGTTGCC
BT_B_ZJU_Singletons103451	GAACACTGAAGATTATCTGAGAGTAAGC	GCAGAGTGGTGAAAGACTGTAGC
BT_Q_ZJU_Singletons76135	CATACACCACTGATGGGAGACAC	AGTTAGACCTCAGGAGTCCTTTCG
BT_Q_ZJU_Singletons18862	AGCGTATTCCGAAGCCATTCATAG	GTCTTTCAGTCCAAGGTCAAATGC
BT_B_ZJU_Singletons96474	AACACAACTGATCTAAACATCCCAAAG	GACCTCCGTGCGTCACAAAG
BT_Q_ZJU_Singletons5369	CTAAGACTGTTCCATGCTTTCAAGG	TTTGCGGCTCTTTCTGTTATTCTAATAG
BT_ZHJ1_ZJU_Unigene51243	GAGGTTGGTTTTGGGGTTTTC	GCTTATCGTTCTTCTAAAGTTCATC
BT_Q_ZJU_Singletons20777	GGAAGCAACGACAATAGTTCAGAC	CTTATGGAGCGGACCTCTCTTTC
MED vs. Asia II 3
BT_B_ZJU_Singletons103451	ATACCTACCTTTCGGCGATG	TTCGATGTGATCAACGGTTT
BT_B_ZJU_Singletons81386	CCGGGACTTACTTGCCTTT	GCGCATGGGTAGAGAGTGTA
BT_Q_ZJU_Singletons6014	TTCATAACCCATGGTGGCTA	TTGCCTATACCTCGGGTCTC
BT_B_ZJU_Singletons26640	TTCATAACCCATGGTGGCTA	TTGCCTATACCTCGGGTCTC
BT_Q_ZJU_Singletons121366	ATCAGACCGTCCTCTGGAAA	AAGAGCACGCAGTTTGAATG
BT_B_ZJU_Singletons99145	CCTGTCATTCCGAAATTGTG	AGGATTGGGTCAGTTCAAGC
BT_ZHJ1_ZJU_Unigene44150	TCCATAGGGAAACTAAAGGCA	TCCTTCAATCTTATCCCTGACA
BT_ZHJ1_ZJU_Unigene11773	TGATATCCTTGCTGATCGGT	CAAAGGCTACGTCACCATGT
BT_Q_ZJU_Singletons160924	CGAGTAAACCTCCCAAAGGA	TCTCTCCAGGATGCGTGATA
BT_Q_ZJU_Singletons143983	TGATTTGTACCTGCATTGAGTG	AACTTGTCGAACAAAGATGCAC
β-actin	TCTTCCAGCCATCCTTCTTG	CGGTGATTTCCTTCTGCATT
