# Supplementary material for: Analysis of the Transcriptional Differences between Indigenous and Invasive Whiteflies Reveals Possible Mechanisms of Whitefly Invasion
Source: PLoS One. 2013 May 8;8(5):e62176. doi: 10.1371/journal.pone.0062176 (PMC3648516; doi:10.1371/journal.pone.0062176)
Supplement: Table S4 — Data of qPCR validation. Thirty genes were selected for validation of expression level using qPCR. Log2 Ratio_DGE: fold change (log2 Ratio) of gene expression in DGE analysis; Log2 Ratio_qPCR: fold change (log2 Ratio) of gene expression in qPCR; Concordant up: genes were up-regulated both in DGE and qPCR analyses; Concordant down: genes were down-regulated both in DGE and qPCR analyses; Up DGE, down qPCR: genes up-regulated in DGE analysis were down-regulated in qPCR assay; Down DGE, up qPCR: genes down-regulated in DGE analysis were up-regulated in qPCR assay. (XLS) [file pone.0062176.s005.xls]

## Sheet: Table S4
Table S4 Data of qPCR validation
Genes	Log2 Ratio_DGE	Log2 Ratio_qPCR	Concordant up	Concordant down	Up DGE, down qPCR	Down DGE, up qPCR
MEAM1 vs. MED
BT_B_ZJU_Singletons23757	6.21675	5.33417	Yes
BT_Q_ZJU_Singletons10574	-5.78182	-2.60917		Yes
BT_ZHJ1_ZJU_Unigene50305	-1.61191	-1.13583		Yes
BT_B_ZJU_Singletons102544	-1.56345	-1.4725		Yes
BT_Q_ZJU_Singletons16192	-5.38027	-3.15583		Yes
BT_Q_ZJU_Singletons104034	-7.44255	-4.31		Yes
BT_ZHJ1_ZJU_Unigene47331	2.25468	1.6275	Yes
BT_ZHJ1_ZJU_Unigene21726	-3.36225	-2.4525		Yes
BT_B_ZJU_Singletons80412	7.36034	2.44083	Yes
BT_B_ZJU_Singletons72595	6.9582	3.04417	Yes
MEAM1 vs. Asia II 3
BT_Q_ZJU_Singletons121366	6.39738	-0.173333				Yes
BT_B_ZJU_Singletons87852	5.76276	1.00583		Yes
BT_B_ZJU_Singletons93181	4.48455	5.16583		Yes
BT_B_ZJU_Singletons103451	6.44558	0.2425		Yes
BT_Q_ZJU_Singletons76135	-3.87447	-3.28667	Yes
BT_Q_ZJU_Singletons18862	-3.65344	-1.83667	Yes
BT_B_ZJU_Singletons96474	4.92976	-0.923333				Yes
BT_Q_ZJU_Singletons5369	5.71112	3.01333		Yes
BT_ZHJ1_ZJU_Unigene51243	-3.65299	-2.80083	Yes
BT_Q_ZJU_Singletons20777	-4.44294	-0.873333	Yes
MED vs. Asia II 3
BT_B_ZJU_Singletons103451	5.06511	3.44667	Yes
BT_B_ZJU_Singletons81386	4.0105	3.35	Yes
BT_Q_ZJU_Singletons6014	2.33498	1.236	Yes
BT_B_ZJU_Singletons26640	-1.52635	1.98				Yes
BT_Q_ZJU_Singletons121366	6.88681	3.10333	Yes
BT_B_ZJU_Singletons99145	2.31566	1.48	Yes
BT_ZHJ1_ZJU_Unigene44150	-3.06886	-3.17		Yes
BT_ZHJ1_ZJU_Unigene11773	3.33498	2.86667	Yes
BT_Q_ZJU_Singletons160924	-7.65396	-7.40667		Yes
BT_Q_ZJU_Singletons143983	-7.24044	-4.73		Yes
		Total	14	13	0	3	30
