# Supplementary material for: Analysis of the Transcriptional Differences between Indigenous and Invasive Whiteflies Reveals Possible Mechanisms of Whitefly Invasion
Source: PLoS One. 2013 May 8;8(5):e62176. doi: 10.1371/journal.pone.0062176 (PMC3648516; doi:10.1371/journal.pone.0062176)
Supplement: Table S5 — Enriched GO terms in ‘Biological process’ category. No. of DEGs: the number of differentially expressed genes (DEGs) that belong to a KEGG pathway. No. of genes: The total number of orthologous genes that belong to a KEGG pathway. (XLS) [file pone.0062176.s006.xls]

## Sheet: Sheet1
Table S5 Enriched GO terms in 'Biological process' category
GO ID	Level	GO term	Category	No. of DEGs	No. of genes	p-value
MEAM1 vs. MED
GO:0000380	11	alternative nuclear mRNA splicing, via spliceosome	Biological process	6	15	0.00596571
GO:0006352	7	transcription initiation, DNA-dependent	Biological process	7	22	0.0189541
GO:0010467	4	gene expression	Biological process	90	449	0.0102229
GO:0048102	5	autophagic cell death	Biological process	7	22	0.0189541
MEAM1 vs. Asia II 3
GO:0000375	8	RNA splicing, via transesterification reactions	Biological process	18	76	0.0344029
GO:0000377	9	RNA splicing, via transesterification reactions with bulged adenosine as nucleophile	Biological process	18	76	0.0344029
GO:0006725	4	cellular aromatic compound metabolic process	Biological process	6	21	0.0442919
GO:0006913	7	nucleocytoplasmic transport	Biological process	6	20	0.0342016
GO:0008380	8	RNA splicing	Biological process	18	78	0.0439794
GO:0009060	7	aerobic respiration	Biological process	6	15	0.00596571
MED vs. Asia II 3
GO:0006082	4	organic acid metabolic process	Biological process	37	122	0.0149724
GO:0006352	7	transcription initiation, DNA-dependent	Biological process	8	22	0.0406193
GO:0006403	4	RNA localization	Biological process	11	29	0.0173456
GO:0006631	6	fatty acid metabolic process	Biological process	9	24	0.0275746
GO:0006725	4	cellular aromatic compound metabolic process	Biological process	10	21	0.00258638
GO:0006732	5	coenzyme metabolic process	Biological process	6	16	0.0478588
GO:0006913	7	nucleocytoplasmic transport	Biological process	8	20	0.0210994
GO:0007600	6	sensory perception	Biological process	6	13	0.0134868
GO:0008152	2	metabolic process	Biological process	299	1220	0.00690926
GO:0009056	3	catabolic process	Biological process	51	181	0.0254765
GO:0009060	7	aerobic respiration	Biological process	7	15	0.00887089
GO:0009880	4	embryonic pattern specification	Biological process	6	16	0.0478588
GO:0009893	5	positive regulation of metabolic process	Biological process	7	18	0.0317267
GO:0019752	6	carboxylic acid metabolic process	Biological process	37	122	0.0149724
GO:0032787	7	monocarboxylic acid metabolic process	Biological process	11	33	0.0491053
GO:0042180	4	cellular ketone metabolic process	Biological process	37	126	0.0253173
GO:0043062	3	extracellular structure organization	Biological process	6	11	0.00396994
GO:0043436	5	oxoacid metabolic process	Biological process	37	122	0.0149724
GO:0045333	6	cellular respiration	Biological process	12	33	0.0210934
GO:0050657	6	nucleic acid transport	Biological process	7	18	0.0317267
GO:0050658	5	RNA transport	Biological process	7	18	0.0317267
GO:0051186	4	cofactor metabolic process	Biological process	11	31	0.0303144
GO:0051188	5	cofactor biosynthetic process	Biological process	6	15	0.0331804
GO:0051236	5	establishment of RNA localization	Biological process	7	18	0.0317267
GO:0055086	4	nucleobase-containing small molecule metabolic process	Biological process	28	95	0.0406723
GO:0055114	3	oxidation-reduction process	Biological process	19	61	0.040773
