# Supplementary material for: Analysis of the Transcriptional Differences between Indigenous and Invasive Whiteflies Reveals Possible Mechanisms of Whitefly Invasion
Source: PLoS One. 2013 May 8;8(5):e62176. doi: 10.1371/journal.pone.0062176 (PMC3648516; doi:10.1371/journal.pone.0062176)
Supplement: Table S6 — KEGG annotation of DEGs among the three species. The KEGG annotation of differentially expressed genes in 1) MEAM1 vs. MED, 2) MEAM1 vs. Asia II 3, and 3) MED vs. Asia II 3 were listed. (XLS) [file pone.0062176.s007.xls]

## Sheet: MEAM1 vs. MED
Table S6 KEGG annotation of DEGs among the three species
Genes	KEGG Orthology ID	Pathways	Log2 Ratio (MEAM1/MED)	Orthology Entry	KEGG annotation
BT_B_ZJU_Singletons103867	ko02010	ABC transporters	-1.87029	K00011	S-(hydroxymethyl)glutathione dehydrogenase / alcohol dehydrogenase
BT_ZHJ1_ZJU_Unigene37533	ko04520	Adherens junction	2.73196	K00011	aldehyde reductase
BT_B_ZJU_Singletons104008	ko04920	Adipocytokine signaling pathway	5.86171	K00011	phosphoglycerate mutase
BT_B_ZJU_Singletons98023	ko04920	Adipocytokine signaling pathway	6.52816	K00011	phosphoglucomutase
BT_Q_ZJU_Singletons31677	ko04920	Adipocytokine signaling pathway	-2.4021	K00011	phosphoglucomutase
BT_B_ZJU_Singletons103639	ko00250	Alanine, aspartate and glutamate metabolism	2.13028	K00011	phosphoglycerate mutase
BT_ZHJ1_ZJU_Unigene28153	ko00250	Alanine, aspartate and glutamate metabolism	-1.98106	K01373	triosephosphate isomerase (TIM)
BT_Q_ZJU_Singletons48268	ko00592	alpha-Linolenic acid metabolism	-3.11283	K02732	succinyl-CoA synthetase beta subunit
BT_B_ZJU_Singletons102019	ko05010	Alzheimer's disease	5.54601	K12829	malate dehydrogenase
BT_B_ZJU_Singletons69414	ko05010	Alzheimer's disease	-1.14576	K04802	aconitate hydratase 1
BT_B_ZJU_Singletons71887	ko05010	Alzheimer's disease	4.24169	K04802	malate dehydrogenase
BT_B_ZJU_Singletons72614	ko05010	Alzheimer's disease	-1.912	K04802	6-phosphogluconate dehydrogenase
BT_B_ZJU_Singletons82806	ko05010	Alzheimer's disease	5.41245	K04802	glucose dehydrogenase (acceptor)
BT_B_ZJU_Singletons96425	ko05010	Alzheimer's disease	1.33773	K04802	transketolase
BT_B_ZJU_Singletons97628	ko05010	Alzheimer's disease	1.04261	K05636	phosphoglucomutase
BT_B_ZJU_Singletons99712	ko05010	Alzheimer's disease	1.52201	K05636	phosphoglucomutase
BT_ZHJ1_ZJU_Unigene40076	ko05010	Alzheimer's disease	9.32108	K05636	aldehyde reductase
BT_ZHJ1_ZJU_Unigene42974	ko05010	Alzheimer's disease	3.8952	K05636	aldehyde reductase
BT_ZHJ1_ZJU_Unigene49241	ko05010	Alzheimer's disease	1.35768	K05636	aldehyde reductase
BT_ZHJ1_ZJU_Unigene49419	ko05010	Alzheimer's disease	1.20499	K05636	aldehyde reductase
BT_ZHJ1_ZJU_Unigene50475	ko05010	Alzheimer's disease	5.67216	K01758	aldehyde reductase
BT_ZHJ1_ZJU_Unigene51074	ko05010	Alzheimer's disease	7.27808	K01758	UTP--glucose-1-phosphate uridylyltransferase
BT_B_ZJU_Singletons96447	ko00520	Amino sugar and nucleotide sugar metabolism	2.10086	K01758	glucuronosyltransferase
BT_Q_ZJU_Singletons7782	ko00520	Amino sugar and nucleotide sugar metabolism	-1.62514	K01758	glucuronosyltransferase
BT_ZHJ1_ZJU_Unigene13568	ko00520	Amino sugar and nucleotide sugar metabolism	1.49082	K01758	aldehyde reductase
BT_ZHJ1_ZJU_Unigene28153	ko00520	Amino sugar and nucleotide sugar metabolism	-1.98106	K00469	aldehyde reductase
BT_B_ZJU_Singletons100851	ko00970	Aminoacyl-tRNA biosynthesis	-1.49948	K00469	L-iditol 2-dehydrogenase
BT_B_ZJU_Singletons103678	ko00970	Aminoacyl-tRNA biosynthesis	1.12828	K13577	aldehyde reductase
BT_Q_ZJU_Singletons14880	ko00970	Aminoacyl-tRNA biosynthesis	1.70811	K14165	aldehyde reductase
BT_B_ZJU_Singletons103451	ko00627	Aminobenzoate degradation	1.38047	K00121	aldehyde reductase
BT_B_ZJU_Singletons103451	ko00627	Aminobenzoate degradation	1.38047	K00121	triosephosphate isomerase (TIM)
BT_Q_ZJU_Singletons12425	ko00627	Aminobenzoate degradation	4.79572	K00121	aldehyde reductase
BT_Q_ZJU_Singletons6014	ko00627	Aminobenzoate degradation	-1.70695	K00121	aldehyde reductase
BT_B_ZJU_Singletons100275	ko05146	Amoebiasis	3.3147	K00121	aldehyde reductase
BT_B_ZJU_Singletons83429	ko05146	Amoebiasis	3.3583	K00121	aldehyde reductase
BT_B_ZJU_Singletons93648	ko05146	Amoebiasis	3.13926	K00121	alpha-galactosidase
BT_B_ZJU_Singletons103981	ko05014	Amyotrophic lateral sclerosis (ALS)	2.54974	K00121	aldehyde reductase
BT_B_ZJU_Singletons101136	ko04612	Antigen processing and presentation	5.16395	K00121	lysosomal alpha-glucosidase
BT_B_ZJU_Singletons102495	ko04612	Antigen processing and presentation	2.81752	K00121	alpha-glucosidase
BT_B_ZJU_Singletons26635	ko04612	Antigen processing and presentation	4.28701	K00121	UTP--glucose-1-phosphate uridylyltransferase
BT_B_ZJU_Singletons78842	ko04612	Antigen processing and presentation	6.04358	K00121	alpha-glucosidase
BT_B_ZJU_Singletons96955	ko04612	Antigen processing and presentation	2.57304	K01887	phosphoglucomutase
BT_B_ZJU_Singletons99085	ko04612	Antigen processing and presentation	3.34328	K01887	phosphoglucomutase
BT_Q_ZJU_Singletons11394	ko04612	Antigen processing and presentation	1.15678	K01887	inositol oxygenase
BT_Q_ZJU_Singletons4178	ko04612	Antigen processing and presentation	2.2449	K14209	glucuronosyltransferase
BT_Q_ZJU_Singletons5369	ko04612	Antigen processing and presentation	1.05421	K02258	glucuronosyltransferase
BT_ZHJ1_ZJU_Unigene46144	ko04612	Antigen processing and presentation	1.21243	K02258	0
BT_ZHJ1_ZJU_Unigene48719	ko04612	Antigen processing and presentation	1.40081	K02258	S-(hydroxymethyl)glutathione dehydrogenase / alcohol dehydrogenase
BT_ZHJ1_ZJU_Unigene50167	ko04612	Antigen processing and presentation	2.42865	K02258	long-chain acyl-CoA synthetase
BT_ZHJ1_ZJU_Unigene50730	ko04612	Antigen processing and presentation	2.11456	K14537	long-chain acyl-CoA synthetase
BT_ZHJ1_ZJU_Unigene51280	ko04612	Antigen processing and presentation	1.62332	K01900	ubiquinone biosynthesis monooxygenase Coq7
BT_ZHJ1_ZJU_Unigene51477	ko04612	Antigen processing and presentation	2.30671	K01900	hexaprenyldihydroxybenzoate methyltransferase
BT_ZHJ1_ZJU_Unigene30917	ko04210	Apoptosis	2.58972	K01900	estradiol 17beta-dehydrogenase / testosterone 17beta-dehydrogenase / retinol dehydrogenase
BT_Q_ZJU_Singletons48268	ko00590	Arachidonic acid metabolism	-3.11283	K01900	cytochrome P450, family 3, subfamily A
BT_B_ZJU_Singletons102869	ko00330	Arginine and proline metabolism	-2.52655	K01900	cytochrome P450, family 4, subfamily V
BT_B_ZJU_Singletons92555	ko00330	Arginine and proline metabolism	3.46626	K01365	glucuronosyltransferase
BT_ZHJ1_ZJU_Unigene37533	ko05412	Arrhythmogenic right ventricular cardiomyopathy (ARVC)	2.73196	K01365	cytochrome P450, family 3, subfamily A
BT_B_ZJU_Singletons100463	ko00053	Ascorbate and aldarate metabolism	3.545	K01365	glucuronosyltransferase
BT_Q_ZJU_Singletons29450	ko00053	Ascorbate and aldarate metabolism	1.77392	K01365	cytochrome c oxidase subunit XI assembly protein
BT_ZHJ1_ZJU_Unigene39602	ko00053	Ascorbate and aldarate metabolism	-1.30245	K03357	NADH dehydrogenase (ubiquinone) 1 alpha subcomplex 10
BT_B_ZJU_Singletons101068	ko00791	Atrazine degradation	5.15717	K03357	V-type H+-transporting ATPase subunit B
BT_Q_ZJU_Singletons111196	ko05100	Bacterial invasion of epithelial cells	-2.65831	K03357	cytochrome c oxidase subunit IV
BT_Q_ZJU_Singletons11565	ko05100	Bacterial invasion of epithelial cells	-2.62688	K03357	NADH dehydrogenase (ubiquinone) 1 beta subcomplex 6
BT_ZHJ1_ZJU_Unigene37533	ko05100	Bacterial invasion of epithelial cells	2.73196	K03357	NADH dehydrogenase (ubiquinone) 1 alpha/beta subcomplex 1
BT_B_ZJU_Singletons102419	ko05217	Basal cell carcinoma	1.4857	K03357	ubiquinol-cytochrome c reductase cytochrome c1 subunit
BT_B_ZJU_Singletons103691	ko03022	Basal transcription factors	-1.89191	K12865	V-type H+-transporting ATPase subunit H
BT_B_ZJU_Singletons13276	ko03022	Basal transcription factors	-1.60536	K00645	NADH dehydrogenase (ubiquinone) 1 alpha subcomplex 2
BT_B_ZJU_Singletons26812	ko03022	Basal transcription factors	4.11548	K00645	NADH dehydrogenase (ubiquinone) Fe-S protein 4
BT_Q_ZJU_Singletons22040	ko03022	Basal transcription factors	-2.8977	K08341	cytochrome c oxidase subunit XVII assembly protein
BT_Q_ZJU_Singletons25988	ko03022	Basal transcription factors	-2.04634	K14529	cytochrome c oxidase subunit VIa
BT_Q_ZJU_Singletons80314	ko03022	Basal transcription factors	-1.48781	K02729	NADH dehydrogenase I subunit 2
BT_B_ZJU_Singletons100224	ko03410	Base excision repair	-1.40988	K12200	cytochrome c oxidase subunit Vb
BT_Q_ZJU_Singletons163088	ko03410	Base excision repair	4.92481	K00599	ubiquinol-cytochrome c reductase core subunit 2
BT_Q_ZJU_Singletons32038	ko03410	Base excision repair	-3.21501	K00599	cytochrome c oxidase subunit VIc
BT_B_ZJU_Singletons103639	ko00410	beta-Alanine metabolism	2.13028	K00599	NADH dehydrogenase (ubiquinone) 1 beta subcomplex 3
BT_Q_ZJU_Singletons20696	ko01051	Biosynthesis of ansamycins	3.95038	K00599	NADH dehydrogenase (ubiquinone) 1 alpha subcomplex 13
BT_B_ZJU_Singletons100826	ko01110	Biosynthesis of secondary metabolites	4.15381	K03861	DNA-directed RNA polymerase III subunit RPC6
BT_B_ZJU_Singletons101116	ko01110	Biosynthesis of secondary metabolites	-1.20345	K03861	3',5'-cyclic-nucleotide phosphodiesterase
BT_B_ZJU_Singletons102719	ko01110	Biosynthesis of secondary metabolites	-1.68409	K10352	phosphoribosylformylglycinamidine synthase
BT_B_ZJU_Singletons102869	ko01110	Biosynthesis of secondary metabolites	-2.52655	K10352	DNA-directed RNA polymerases I, II, and III subunit RPABC2
BT_B_ZJU_Singletons102960	ko01110	Biosynthesis of secondary metabolites	-1.28472	K00281	DNA-directed RNA polymerase II subunit RPB3
BT_B_ZJU_Singletons103199	ko01110	Biosynthesis of secondary metabolites	1.91739	K00281	DNA-directed RNA polymerase II subunit RPB9
BT_B_ZJU_Singletons103350	ko01110	Biosynthesis of secondary metabolites	-1.23902	K03238	DNA-directed RNA polymerases I and III subunit RPAC2
BT_B_ZJU_Singletons103451	ko01110	Biosynthesis of secondary metabolites	1.38047	K03954	DNA-directed RNA polymerase II subunit RPB7
BT_B_ZJU_Singletons103639	ko01110	Biosynthesis of secondary metabolites	2.13028	K03954	DNA-directed RNA polymerases I, II, and III subunit RPABC5
BT_B_ZJU_Singletons103651	ko01110	Biosynthesis of secondary metabolites	1.10079	K03954	phosphoglucomutase
BT_B_ZJU_Singletons103808	ko01110	Biosynthesis of secondary metabolites	1.23713	K03954	bis(5'-nucleosidyl)-tetraphosphatase
BT_B_ZJU_Singletons91096	ko01110	Biosynthesis of secondary metabolites	1.04682	K03954	phosphoglucomutase
BT_B_ZJU_Singletons92555	ko01110	Biosynthesis of secondary metabolites	3.46626	K00011	ADP-sugar pyrophosphatase
BT_B_ZJU_Singletons96015	ko01110	Biosynthesis of secondary metabolites	4.83973	K00011	DNA-directed RNA polymerase II subunit RPB1
BT_B_ZJU_Singletons96157	ko01110	Biosynthesis of secondary metabolites	-1.42299	K00011	DNA-directed RNA polymerase II subunit RPB1
BT_B_ZJU_Singletons96447	ko01110	Biosynthesis of secondary metabolites	2.10086	K00011	DNA-directed RNA polymerase III subunit RPC6
BT_B_ZJU_Singletons97068	ko01110	Biosynthesis of secondary metabolites	1.27712	K00011	DNA-directed RNA polymerases I, II, and III subunit RPABC2
BT_B_ZJU_Singletons98574	ko01110	Biosynthesis of secondary metabolites	2.20301	K00011	DNA-directed RNA polymerase II subunit RPB3
BT_B_ZJU_Singletons99901	ko01110	Biosynthesis of secondary metabolites	4.01227	K07941	DNA-directed RNA polymerase II subunit RPB9
BT_Q_ZJU_Singletons12425	ko01110	Biosynthesis of secondary metabolites	4.79572	K07941	DNA-directed RNA polymerases I and III subunit RPAC2
BT_Q_ZJU_Singletons20696	ko01110	Biosynthesis of secondary metabolites	3.95038	K12592	DNA-directed RNA polymerase II subunit RPB7
BT_Q_ZJU_Singletons34360	ko01110	Biosynthesis of secondary metabolites	-1.68488	K13356	DNA-directed RNA polymerases I, II, and III subunit RPABC5
BT_Q_ZJU_Singletons7782	ko01110	Biosynthesis of secondary metabolites	-1.62514	K06227	UMP-CMP kinase
BT_ZHJ1_ZJU_Unigene13568	ko01110	Biosynthesis of secondary metabolites	1.49082	K06227	bis(5'-nucleosidyl)-tetraphosphatase
BT_ZHJ1_ZJU_Unigene47905	ko01110	Biosynthesis of secondary metabolites	1.5775	K06227	uridine kinase
BT_ZHJ1_ZJU_Unigene52119	ko01110	Biosynthesis of secondary metabolites	1.07442	K04564	DNA-directed RNA polymerase II subunit RPB1
BT_ZHJ1_ZJU_Unigene52441	ko01110	Biosynthesis of secondary metabolites	-2.61001	K04564	DNA-directed RNA polymerase II subunit RPB1
BT_B_ZJU_Singletons90955	ko01040	Biosynthesis of unsaturated fatty acids	-1.01655	K03246	glutamate decarboxylase
BT_B_ZJU_Singletons91790	ko01040	Biosynthesis of unsaturated fatty acids	1.41942	K12605	glucosamine--fructose-6-phosphate aminotransferase (isomerizing)
BT_Q_ZJU_Singletons146899	ko01040	Biosynthesis of unsaturated fatty acids	-2.21482	K12397	cystathionine gamma-lyase
BT_B_ZJU_Singletons103451	ko00363	Bisphenol degradation	1.38047	K01363	glycine dehydrogenase
BT_Q_ZJU_Singletons12425	ko00363	Bisphenol degradation	4.79572	K01363	glucose dehydrogenase (acceptor)
BT_B_ZJU_Singletons103639	ko00650	Butanoate metabolism	2.13028	K14457	choline dehydrogenase
BT_B_ZJU_Singletons97068	ko00650	Butanoate metabolism	1.27712	K14313	D-3-phosphoglycerate dehydrogenase
BT_B_ZJU_Singletons97068	ko00660	C5-Branched dibasic acid metabolism	1.27712	K00799	cystathionine gamma-lyase
BT_B_ZJU_Singletons81934	ko04020	Calcium signaling pathway	1.28333	K00799	DNA (cytosine-5-)-methyltransferase
BT_B_ZJU_Singletons97687	ko04020	Calcium signaling pathway	-2.0955	K00799	cysteine dioxygenase
BT_ZHJ1_ZJU_Unigene40759	ko04020	Calcium signaling pathway	5.91718	K00649	branched-chain amino acid aminotransferase
BT_ZHJ1_ZJU_Unigene52102	ko04020	Calcium signaling pathway	-1.34335	K00649	isovaleryl-CoA dehydrogenase
BT_B_ZJU_Singletons103808	ko00930	Caprolactam degradation	1.23713	K13369	branched-chain amino acid aminotransferase
BT_B_ZJU_Singletons24649	ko04973	Carbohydrate digestion and absorption	4.06824	K13369	acetolactate synthase-like protein
BT_B_ZJU_Singletons102719	ko00710	Carbon fixation in photosynthetic organisms	-1.68409	K13369	ornithine decarboxylase
BT_Q_ZJU_Singletons20696	ko00710	Carbon fixation in photosynthetic organisms	3.95038	K01373	ornithine--oxo-acid transaminase
BT_ZHJ1_ZJU_Unigene52119	ko00710	Carbon fixation in photosynthetic organisms	1.07442	K03025
BT_ZHJ1_ZJU_Unigene52441	ko00710	Carbon fixation in photosynthetic organisms	-2.61001	K03025
BT_B_ZJU_Singletons103199	ko00720	Carbon fixation pathways in prokaryotes	1.91739	K03025
BT_B_ZJU_Singletons69414	ko04260	Cardiac muscle contraction	-1.14576	K03025
BT_B_ZJU_Singletons82806	ko04260	Cardiac muscle contraction	5.41245	K03025	S-(hydroxymethyl)glutathione dehydrogenase / alcohol dehydrogenase
BT_ZHJ1_ZJU_Unigene40076	ko04260	Cardiac muscle contraction	9.32108	K02358
BT_ZHJ1_ZJU_Unigene42974	ko04260	Cardiac muscle contraction	3.8952	K06688
BT_ZHJ1_ZJU_Unigene49241	ko04260	Cardiac muscle contraction	1.35768	K01255	maleylacetoacetate isomerase
BT_ZHJ1_ZJU_Unigene49419	ko04260	Cardiac muscle contraction	1.20499	K01255
BT_B_ZJU_Singletons100224	ko04110	Cell cycle	-1.40988	K00025
BT_B_ZJU_Singletons101151	ko04110	Cell cycle	-1.96612	K00025	cytochrome P450, family 3, subfamily A
BT_B_ZJU_Singletons15030	ko04110	Cell cycle	2.36293	K00025	cytochrome P450, family 4, subfamily V
BT_B_ZJU_Singletons91085	ko04110	Cell cycle	-1.54832	K00025	catalase
BT_Q_ZJU_Cluster1671	ko04110	Cell cycle	-2.71446	K00025	glutamate decarboxylase
BT_Q_ZJU_Singletons9404	ko04110	Cell cycle	3.86996	K00025	glutamate decarboxylase
BT_ZHJ1_ZJU_Unigene47641	ko04110	Cell cycle	1.10673	K00025	cysteine dioxygenase
BT_B_ZJU_Singletons101151	ko04111	Cell cycle - yeast	-1.96612	K00025	cystathionine gamma-lyase
BT_B_ZJU_Singletons15030	ko04111	Cell cycle - yeast	2.36293	K03103	glutathione S-transferase
BT_B_ZJU_Singletons25572	ko04111	Cell cycle - yeast	3.57221	K03264	leucyl aminopeptidase
BT_B_ZJU_Singletons85083	ko04111	Cell cycle - yeast	-2.46517	K01581	ornithine decarboxylase
BT_B_ZJU_Singletons91085	ko04111	Cell cycle - yeast	-1.54832	K01581	aminopeptidase N
BT_Q_ZJU_Cluster1671	ko04111	Cell cycle - yeast	-2.71446	K01581	6-phosphogluconate dehydrogenase
BT_Q_ZJU_Singletons9404	ko04111	Cell cycle - yeast	3.86996	K01581	protein-disulfide reductase (glutathione)
BT_ZHJ1_ZJU_Unigene47641	ko04111	Cell cycle - yeast	1.10673	K03064	protein-disulfide reductase (glutathione)
BT_B_ZJU_Singletons85083	ko05142	Chagas disease (American trypanosomiasis)	-2.46517	K01373	aminopeptidase N
BT_B_ZJU_Singletons100826	ko00625	Chloroalkane and chloroalkene degradation	4.15381	K11778	protein-disulfide reductase (glutathione)
BT_Q_ZJU_Singletons31677	ko05220	Chronic myeloid leukemia	-2.4021	K11778	alpha-amylase
BT_ZHJ1_ZJU_Unigene47641	ko04710	Circadian rhythm - mammal	1.10673	K12396	lysosomal alpha-glucosidase
BT_B_ZJU_Singletons101116	ko00020	Citrate cycle (TCA cycle)	-1.20345	K01120	alpha-glucosidase
BT_B_ZJU_Singletons102719	ko00020	Citrate cycle (TCA cycle)	-1.68409	K01681	UTP--glucose-1-phosphate uridylyltransferase
BT_B_ZJU_Singletons103199	ko00020	Citrate cycle (TCA cycle)	1.91739	K01681	glucuronosyltransferase
BT_ZHJ1_ZJU_Unigene52441	ko00020	Citrate cycle (TCA cycle)	-2.61001	K01681	alpha-glucosidase
BT_B_ZJU_Singletons103616	ko04966	Collecting duct acid secretion	-4.77058	K01681	alpha,alpha-trehalase
BT_B_ZJU_Singletons95888	ko04966	Collecting duct acid secretion	4.28577	K01681	phosphoglucomutase
BT_B_ZJU_Singletons92906	ko04610	Complement and coagulation cascades	-2.16483	K01681	phosphoglucomutase
BT_B_ZJU_Singletons100433	ko00270	Cysteine and methionine metabolism	-1.15113	K05766	glucuronosyltransferase
BT_B_ZJU_Singletons24023	ko00270	Cysteine and methionine metabolism	-1.41699	K11140	starch phosphorylase
BT_B_ZJU_Singletons98433	ko00270	Cysteine and methionine metabolism	4.8029	K11140	alpha-1,3/alpha-1,6-mannosyltransferase
BT_B_ZJU_Singletons102584	ko04623	CytosolicDNA-sensing pathway	4.84379	K11140	alpha-1,3/alpha-1,6-mannosyltransferase
BT_B_ZJU_Singletons84103	ko04623	CytosolicDNA-sensing pathway	3.59096	K11140	glucuronosyltransferase
BT_B_ZJU_Singletons98132	ko04623	CytosolicDNA-sensing pathway	1.06723	K00008	glucuronosyltransferase
BT_Q_ZJU_Singletons48784	ko04623	CytosolicDNA-sensing pathway	2.98215	K00008	UTP--glucose-1-phosphate uridylyltransferase
BT_ZHJ1_ZJU_Unigene52525	ko04623	CytosolicDNA-sensing pathway	1.3506	K12862	phosphoglucomutase
BT_ZHJ1_ZJU_Unigene37533	ko05414	Dilated cardiomyopathy	2.73196	K00033	phosphoglucomutase
BT_B_ZJU_Singletons100224	ko03030	DNA replication	-1.40988	K00033	glucosamine--fructose-6-phosphate aminotransferase (isomerizing)
BT_B_ZJU_Singletons12494	ko03030	DNA replication	-1.53051	K00033	myo-inositol-1(or 4)-monophosphatase
BT_Q_ZJU_Singletons166859	ko03030	DNA replication	-2.26446	K00033	phosphoglucomutase
BT_B_ZJU_Singletons103481	ko04320	Dorso-ventral axis formation	1.74786	K00033	phosphoglucomutase
BT_B_ZJU_Singletons86129	ko04320	Dorso-ventral axis formation	2.90372	K07424	aldehyde reductase
BT_B_ZJU_Singletons100826	ko00982	Drug metabolism - cytochromeP450	4.15381	K07424	aldehyde reductase
BT_B_ZJU_Singletons102544	ko00982	Drug metabolism - cytochromeP450	-1.56345	K07424	aldehyde reductase
BT_B_ZJU_Singletons103451	ko00982	Drug metabolism - cytochromeP450	1.38047	K07424	aldehyde reductase
BT_Q_ZJU_Singletons12425	ko00982	Drug metabolism - cytochromeP450	4.79572	K07424	aldehyde reductase
BT_Q_ZJU_Singletons29450	ko00982	Drug metabolism - cytochromeP450	1.77392	K07424	alpha-galactosidase
BT_Q_ZJU_Singletons6014	ko00982	Drug metabolism - cytochromeP450	-1.70695	K07424	aldehyde reductase
BT_ZHJ1_ZJU_Unigene39602	ko00982	Drug metabolism - cytochromeP450	-1.30245	K07424	inositol oxygenase
BT_B_ZJU_Singletons103451	ko00983	Drug metabolism - other enzymes	1.38047	K07424	multiple inositol-polyphosphate phosphatase
BT_Q_ZJU_Singletons12425	ko00983	Drug metabolism - other enzymes	4.79572	K07424	myo-inositol-1(or 4)-monophosphatase
BT_Q_ZJU_Singletons29450	ko00983	Drug metabolism - other enzymes	1.77392	K07424	triosephosphate isomerase (TIM)
BT_Q_ZJU_Singletons6014	ko00983	Drug metabolism - other enzymes	-1.70695	K07424	phosphatidylinositol glycan, class P
BT_ZHJ1_ZJU_Unigene25036	ko00983	Drug metabolism - other enzymes	-1.44861	K07424	glyceronephosphate O-acyltransferase
BT_ZHJ1_ZJU_Unigene39602	ko00983	Drug metabolism - other enzymes	-1.30245	K07424	ethanolamine kinase
BT_B_ZJU_Singletons100275	ko04512	ECM-receptor interaction	3.3147	K07424	phospholipase A2
BT_B_ZJU_Singletons83429	ko04512	ECM-receptor interaction	3.3583	K07424	1-alkyl-2-acetylglycerophosphocholine esterase
BT_B_ZJU_Singletons93648	ko04512	ECM-receptor interaction	3.13926	K07424	1-alkyl-2-acetylglycerophosphocholine esterase
BT_B_ZJU_Singletons101483	ko04144	Endocytosis	6.4508	K02156	phospholipase A2
BT_B_ZJU_Singletons102316	ko04144	Endocytosis	-1.03403	K01307	phospholipase A2
BT_B_ZJU_Singletons104021	ko04144	Endocytosis	6.10066	K03262	cytochrome P450, family 3, subfamily A
BT_B_ZJU_Singletons104049	ko04144	Endocytosis	7.50184	K02147	cytochrome P450, family 4, subfamily V
BT_B_ZJU_Singletons81934	ko04144	Endocytosis	1.28333	K02147	phospholipase A2
BT_Q_ZJU_Singletons167554	ko04144	Endocytosis	-2.046	K02147	cytochrome P450, family 3, subfamily A
BT_B_ZJU_Singletons103616	ko05120	Epithelial cell signaling inHelicobacter pylori infection	-4.77058	K02147	phospholipase A2
BT_B_ZJU_Singletons95888	ko05120	Epithelial cell signaling inHelicobacter pylori infection	4.28577	K02147	sphinganine-1-phosphate aldolase
BT_Q_ZJU_Singletons31677	ko05120	Epithelial cell signaling inHelicobacter pylori infection	-2.4021	K02147	alpha-galactosidase
BT_B_ZJU_Singletons81934	ko04012	ErbB signaling pathway	1.28333	K02147	alpha-galactosidase
BT_B_ZJU_Singletons16265	ko00565	Ether lipid metabolism	2.67583	K14553	aldehyde reductase
BT_B_ZJU_Singletons26943	ko00565	Ether lipid metabolism	1.60186	K01580	arginyl-tRNA synthetase
BT_Q_ZJU_Singletons48268	ko00565	Ether lipid metabolism	-3.11283	K01580	aldehyde reductase
BT_B_ZJU_Singletons102510	ko04975	Fat digestion and absorption	1.93824	K01580	malate dehydrogenase
BT_Q_ZJU_Singletons48268	ko04975	Fat digestion and absorption	-3.11283	K01580	aldehyde reductase
BT_ZHJ1_ZJU_Unigene24041	ko04975	Fat digestion and absorption	-1.11978	K01580	aldehyde reductase
BT_B_ZJU_Singletons101237	ko00061	Fatty acid biosynthesis	1.11579	K01580	aldehyde reductase
BT_B_ZJU_Singletons100826	ko00071	Fatty acid metabolism	4.15381	K01580	malate dehydrogenase
BT_B_ZJU_Singletons104008	ko00071	Fatty acid metabolism	5.86171	K01952
BT_B_ZJU_Singletons98023	ko00071	Fatty acid metabolism	6.52816	K01952	cytochrome P450, family 3, subfamily A
BT_Q_ZJU_Singletons48268	ko04664	Fc epsilonRI signaling pathway	-3.11283	K01952
BT_B_ZJU_Singletons102316	ko04666	Fc gammaR-mediated phagocytosis	-1.03403	K01876	cytochrome P450, family 4, subfamily V
BT_Q_ZJU_Singletons111196	ko04666	Fc gammaR-mediated phagocytosis	-2.65831	K03124
BT_Q_ZJU_Singletons11565	ko04666	Fc gammaR-mediated phagocytosis	-2.62688	K04508
BT_B_ZJU_Singletons100275	ko04510	Focal adhesion	3.3147	K00287	S-(hydroxymethyl)glutathione dehydrogenase / alcohol dehydrogenase
BT_B_ZJU_Singletons83429	ko04510	Focal adhesion	3.3583	K00287	S-(hydroxymethyl)glutathione dehydrogenase / alcohol dehydrogenase
BT_B_ZJU_Singletons93648	ko04510	Focal adhesion	3.13926	K00287	cytochrome P450, family 3, subfamily A
BT_ZHJ1_ZJU_Unigene30917	ko04510	Focal adhesion	2.58972	K04499	cytochrome P450, family 3, subfamily A
BT_ZHJ1_ZJU_Unigene37533	ko04510	Focal adhesion	2.73196	K11151	cytochrome P450, family 4, subfamily V
BT_B_ZJU_Singletons103565	ko00790	Folate biosynthesis	1.79932	K11151	cytochrome P450, family 3, subfamily A
BT_B_ZJU_Singletons103729	ko00790	Folate biosynthesis	-2.21501	K00011	malate dehydrogenase
BT_B_ZJU_Singletons100004	ko00051	Fructose and mannose metabolism	-1.03671	K00011	aconitate hydratase 1
BT_B_ZJU_Singletons102122	ko00051	Fructose and mannose metabolism	2.02313	K00011	malate dehydrogenase
BT_B_ZJU_Singletons103215	ko00051	Fructose and mannose metabolism	2.69769	K00011	succinyl-CoA synthetase beta subunit
BT_B_ZJU_Singletons103808	ko00051	Fructose and mannose metabolism	1.23713	K00011	maleylacetoacetate isomerase
BT_B_ZJU_Singletons21731	ko00051	Fructose and mannose metabolism	5.54303	K00011	glutamate decarboxylase
BT_B_ZJU_Singletons71650	ko00051	Fructose and mannose metabolism	4.33259	K00011	acetolactate synthase-like protein
BT_ZHJ1_ZJU_Unigene52119	ko00051	Fructose and mannose metabolism	1.07442	K00011	acetolactate synthase-like protein
BT_B_ZJU_Singletons100004	ko00052	Galactose metabolism	-1.03671	K00011	dihydrofolate reductase
BT_B_ZJU_Singletons102122	ko00052	Galactose metabolism	2.02313	K00011	methylenetetrahydrofolate dehydrogenase (NADP+) / methenyltetrahydrofolate cyclohydrolase / formyltetrahydrofolate synthetase
BT_B_ZJU_Singletons103808	ko00052	Galactose metabolism	1.23713	K00011	S-(hydroxymethyl)glutathione dehydrogenase / alcohol dehydrogenase
BT_B_ZJU_Singletons21731	ko00052	Galactose metabolism	5.54303	K00011	catalase
BT_B_ZJU_Singletons26741	ko00052	Galactose metabolism	2.18937	K05767	phosphoglycerate mutase
BT_B_ZJU_Singletons71650	ko00052	Galactose metabolism	4.33259	K14209	S-formylglutathione hydrolase
BT_B_ZJU_Singletons75097	ko00052	Galactose metabolism	1.02292	K05680	phosphoglycerate mutase
BT_B_ZJU_Singletons80027	ko00052	Galactose metabolism	5.90965	K09485	D-3-phosphoglycerate dehydrogenase
BT_B_ZJU_Singletons96447	ko00052	Galactose metabolism	2.10086	K12857	malate dehydrogenase
BT_Q_ZJU_Singletons33559	ko00052	Galactose metabolism	-1.17994	K03252	transketolase
BT_Q_ZJU_Singletons7782	ko00052	Galactose metabolism	-1.62514	K12890	triosephosphate isomerase (TIM)
BT_ZHJ1_ZJU_Unigene13568	ko00052	Galactose metabolism	1.49082	K12890	malate dehydrogenase
BT_ZHJ1_ZJU_Unigene21726	ko04540	Gap junction	9.10066	K07207	aconitate hydratase 1
BT_B_ZJU_Singletons102544	ko00480	Glutathione metabolism	-1.56345	K07207	branched-chain amino acid aminotransferase
BT_B_ZJU_Singletons102704	ko00480	Glutathione metabolism	1.90611	K07207	acetolactate synthase-like protein
BT_B_ZJU_Singletons102869	ko00480	Glutathione metabolism	-2.52655	K03781	gamma-glutamyl hydrolase
BT_B_ZJU_Singletons103209	ko00480	Glutathione metabolism	1.91212	K03781	dihydrofolate reductase
BT_B_ZJU_Singletons103350	ko00480	Glutathione metabolism	-1.23902	K03781	cytochrome c oxidase subunit XI assembly protein
BT_B_ZJU_Singletons23757	ko00480	Glutathione metabolism	6.21675	K03781	S-(hydroxymethyl)glutathione dehydrogenase / alcohol dehydrogenase
BT_Q_ZJU_Singletons10574	ko00480	Glutathione metabolism	-5.78182	K03781	estradiol 17beta-dehydrogenase / testosterone 17beta-dehydrogenase / retinol dehydrogenase
BT_ZHJ1_ZJU_Unigene24889	ko00480	Glutathione metabolism	3.98215	K03781	cytochrome P450, family 3, subfamily A
BT_ZHJ1_ZJU_Unigene50305	ko00480	Glutathione metabolism	5.81085	K03028	retinol dehydrogenase 10
BT_B_ZJU_Singletons100004	ko00561	Glycerolipid metabolism	-1.03671	K01897	beta-carotene 15,15'-monooxygenase
BT_B_ZJU_Singletons102122	ko00561	Glycerolipid metabolism	2.02313	K01897	cytochrome P450, family 4, subfamily V
BT_B_ZJU_Singletons103808	ko00561	Glycerolipid metabolism	1.23713	K01897	glucuronosyltransferase
BT_B_ZJU_Singletons103808	ko00561	Glycerolipid metabolism	1.23713	K01897	cytochrome P450, family 3, subfamily A
BT_B_ZJU_Singletons21731	ko00561	Glycerolipid metabolism	5.54303	K01897	glucuronosyltransferase
BT_B_ZJU_Singletons26741	ko00561	Glycerolipid metabolism	2.18937	K00344	retinol dehydrogenase 12
BT_B_ZJU_Singletons71650	ko00561	Glycerolipid metabolism	4.33259	K12191	glucuronosyltransferase
BT_B_ZJU_Singletons102562	ko00564	Glycerophospholipid metabolism	-1.73252	K12185	glucuronosyltransferase
BT_Q_ZJU_Singletons18511	ko00564	Glycerophospholipid metabolism	-4.11349	K01634	cis-prenyltransferase, dehydrodolichyl diphosphate synthase
BT_Q_ZJU_Singletons48268	ko00564	Glycerophospholipid metabolism	-3.11283	K01634	cytochrome P450, family 3, subfamily A
BT_B_ZJU_Singletons100433	ko00260	Glycine, serine and threonine metabolism	-1.15113	K09487	cytochrome P450, family 4, subfamily V
BT_B_ZJU_Singletons101973	ko00260	Glycine, serine and threonine metabolism	-3.16483	K09487	cystathionine gamma-lyase
BT_B_ZJU_Singletons91096	ko00260	Glycine, serine and threonine metabolism	1.04682	K09487	sulfite oxidase
BT_ZHJ1_ZJU_Unigene48297	ko00260	Glycine, serine and threonine metabolism	-2.07121	K09487	aldehyde reductase
BT_ZHJ1_ZJU_Unigene49847	ko00260	Glycine, serine and threonine metabolism	1.40873	K09487	cytochrome P450, family 3, subfamily A
BT_Q_ZJU_Singletons7782	ko00010	Glycolysis /Gluconeogenesis	-1.62514	K12869	cytochrome P450, family 4, subfamily V
BT_B_ZJU_Singletons100826	ko00010	Glycolysis/Gluconeogenesis	4.15381	K10743	arginyl-tRNA synthetase
BT_B_ZJU_Singletons103808	ko00010	Glycolysis/Gluconeogenesis	1.23713	K03130	aspartyl-tRNA synthetase
BT_B_ZJU_Singletons98574	ko00010	Glycolysis/Gluconeogenesis	2.20301	K04228	lysyl-tRNA synthetase, class II
BT_ZHJ1_ZJU_Unigene13568	ko00010	Glycolysis/Gluconeogenesis	1.49082	K04228	S-(hydroxymethyl)glutathione dehydrogenase / alcohol dehydrogenase
BT_ZHJ1_ZJU_Unigene47905	ko00010	Glycolysis/Gluconeogenesis	1.5775	K04228	glutathione S-transferase
BT_ZHJ1_ZJU_Unigene52119	ko00010	Glycolysis/Gluconeogenesis	1.07442	K04228	cytochrome P450, family 3, subfamily A
BT_B_ZJU_Singletons26741	ko00603	Glycosphingolipid biosynthesis - globo series	2.18937	K04228	cytochrome P450, family 4, subfamily V
BT_B_ZJU_Singletons101944	ko00563	Glycosylphosphatidylinositol(GPI)-anchor biosynthesis	4.65249	K04228	glucuronosyltransferase
BT_B_ZJU_Singletons102719	ko00630	Glyoxylate and dicarboxylate metabolism	-1.68409	K14539	cytochrome P450, family 3, subfamily A
BT_B_ZJU_Singletons103199	ko00630	Glyoxylate and dicarboxylate metabolism	1.91739	K01062	glucuronosyltransferase
BT_ZHJ1_ZJU_Unigene52441	ko00630	Glyoxylate and dicarboxylate metabolism	-2.61001	K01062	S-(hydroxymethyl)glutathione dehydrogenase / alcohol dehydrogenase
BT_Q_ZJU_Singletons48268	ko04912	GnRH signaling pathway	-3.11283	K05749	glutathione S-transferase
BT_B_ZJU_Singletons102419	ko04340	Hedgehog signaling pathway	1.4857	K00011	cytochrome P450, family 3, subfamily A
BT_B_ZJU_Singletons103209	ko04640	Hematopoietic cell lineage	1.91212	K00011	cytochrome P450, family 4, subfamily V
BT_ZHJ1_ZJU_Unigene24889	ko04640	Hematopoietic cell lineage	3.98215	K00011	glucuronosyltransferase
BT_B_ZJU_Singletons85083	ko05160	HepatitisC	-2.46517	K00011	cytochrome P450, family 3, subfamily A
BT_B_ZJU_Singletons101676	ko00340	Histidine metabolism	3.93161	K00011	glucuronosyltransferase
BT_B_ZJU_Singletons26212	ko00340	Histidine metabolism	-2.15275	K00011	cytochrome P450, family 3, subfamily A
BT_Q_ZJU_Singletons152261	ko00340	Histidine metabolism	1.62688	K05360	cytochrome P450, family 4, subfamily V
BT_Q_ZJU_Singletons15230	ko00340	Histidine metabolism	-3.21501	K00558	glucuronosyltransferase
BT_Q_ZJU_Singletons166859	ko03440	Homologous recombination	-2.26446	K00558	cytochrome P450, family 3, subfamily A
BT_B_ZJU_Singletons102019	ko05016	Huntington's disease	5.54601	K12261	uridine kinase
BT_B_ZJU_Singletons102437	ko05016	Huntington's disease	-1.04438	K01176	glucuronosyltransferase
BT_B_ZJU_Singletons69414	ko05016	Huntington's disease	-1.14576	K01176	stearoyl-CoA desaturase (delta-9 desaturase)
BT_B_ZJU_Singletons71887	ko05016	Huntington's disease	4.24169	K01176	enoyl reductase
BT_B_ZJU_Singletons72614	ko05016	Huntington's disease	-1.912	K10586	sulfite oxidase
BT_B_ZJU_Singletons82806	ko05016	Huntington's disease	5.41245	K02219	transketolase
BT_B_ZJU_Singletons84103	ko05016	Huntington's disease	3.59096	K02219	aldehyde reductase
BT_B_ZJU_Singletons93308	ko05016	Huntington's disease	-1.94575	K02219	cystathionine gamma-lyase
BT_B_ZJU_Singletons97029	ko05016	Huntington's disease	-2.11349	K00599	S-(hydroxymethyl)glutathione dehydrogenase / alcohol dehydrogenase
BT_B_ZJU_Singletons97628	ko05016	Huntington's disease	1.04261	K00599	cytochrome c oxidase subunit XI assembly protein
BT_B_ZJU_Singletons97687	ko05016	Huntington's disease	-2.0955	K00599	succinyl-CoA synthetase beta subunit
BT_B_ZJU_Singletons98444	ko05016	Huntington's disease	2.98215	K00599	0
BT_B_ZJU_Singletons99712	ko05016	Huntington's disease	1.52201	K01363	phosphatidylinositol glycan, class P
BT_Q_ZJU_Singletons48784	ko05016	Huntington's disease	2.98215	K01363	glycine dehydrogenase
BT_ZHJ1_ZJU_Unigene40076	ko05016	Huntington's disease	9.32108	K01189	NADH dehydrogenase (ubiquinone) 1 alpha subcomplex 10
BT_ZHJ1_ZJU_Unigene40759	ko05016	Huntington's disease	5.91718	K01189	aldehyde reductase
BT_ZHJ1_ZJU_Unigene42974	ko05016	Huntington's disease	3.8952	K01189	estradiol 17beta-dehydrogenase / testosterone 17beta-dehydrogenase / retinol dehydrogenase
BT_ZHJ1_ZJU_Unigene49241	ko05016	Huntington's disease	1.35768	K01189	DNA-directed RNA polymerase III subunit RPC6
BT_ZHJ1_ZJU_Unigene49419	ko05016	Huntington's disease	1.20499	K01189	leucyl aminopeptidase
BT_ZHJ1_ZJU_Unigene50475	ko05016	Huntington's disease	5.67216	K03143	malate dehydrogenase
BT_ZHJ1_ZJU_Unigene51074	ko05016	Huntington's disease	7.27808	K03143	ornithine decarboxylase
BT_ZHJ1_ZJU_Unigene52102	ko05016	Huntington's disease	-1.34335	K10352	aconitate hydratase 1
BT_ZHJ1_ZJU_Unigene52525	ko05016	Huntington's disease	1.3506	K10352	aminopeptidase N
BT_ZHJ1_ZJU_Unigene37533	ko05410	Hypertrophic cardiomyopathy (HCM)	2.73196	K01062	L-iditol 2-dehydrogenase
BT_B_ZJU_Singletons100463	ko00562	Inositol phosphate metabolism	3.545	K01062	6-phosphogluconate dehydrogenase
BT_B_ZJU_Singletons102830	ko00562	Inositol phosphate metabolism	2.21215	K12860	cytochrome P450, family 3, subfamily A
BT_B_ZJU_Singletons96015	ko00562	Inositol phosphate metabolism	4.83973	K14012	cytochrome P450, family 3, subfamily A
BT_ZHJ1_ZJU_Unigene52119	ko00562	Inositol phosphate metabolism	1.07442	K14570	V-type H+-transporting ATPase subunit B
BT_B_ZJU_Singletons103973	ko04910	Insulin signaling pathway	5.54601	K10352	glutamate decarboxylase
BT_Q_ZJU_Singletons18105	ko04910	Insulin signaling pathway	-1.81093	K10352	phosphoribosylformylglycinamidine synthase
BT_ZHJ1_ZJU_Unigene52526	ko04910	Insulin signaling pathway	5.74296	K02263	dihydrofolate reductase
BT_Q_ZJU_Singletons31677	ko04630	Jak-STAT signaling pathway	-2.4021	K02263	retinol dehydrogenase 10
BT_Q_ZJU_Singletons31677	ko04670	Leukocyte transendothelial migration	-2.4021	K02263	aldehyde reductase
BT_ZHJ1_ZJU_Unigene37533	ko04670	Leukocyte transendothelial migration	2.73196	K02263	aldehyde reductase
BT_B_ZJU_Singletons103451	ko00903	Limonene and pinene degradation	1.38047	K02263	catalase
BT_Q_ZJU_Singletons12425	ko00903	Limonene and pinene degradation	4.79572	K02263	long-chain acyl-CoA synthetase
BT_B_ZJU_Singletons103451	ko00591	Linoleic acid metabolism	1.38047	K00011	sphinganine-1-phosphate aldolase
BT_Q_ZJU_Singletons12425	ko00591	Linoleic acid metabolism	4.79572	K00011	1-alkyl-2-acetylglycerophosphocholine esterase
BT_Q_ZJU_Singletons48268	ko00591	Linoleic acid metabolism	-3.11283	K00011	aldehyde reductase
BT_Q_ZJU_Singletons6014	ko00591	Linoleic acid metabolism	-1.70695	K00011	DNA (cytosine-5-)-methyltransferase
BT_B_ZJU_Singletons85083	ko04730	Long-term depression	-2.46517	K00011	alpha-amylase
BT_Q_ZJU_Singletons48268	ko04730	Long-term depression	-3.11283	K00011	1-alkyl-2-acetylglycerophosphocholine esterase
BT_B_ZJU_Singletons100100	ko04142	Lysosome	3.7533	K03962	cytochrome c oxidase subunit IV
BT_B_ZJU_Singletons101136	ko04142	Lysosome	5.16395	K03962	aldehyde reductase
BT_B_ZJU_Singletons102484	ko04142	Lysosome	-1.17624	K03962	NADH dehydrogenase (ubiquinone) 1 beta subcomplex 6
BT_B_ZJU_Singletons102495	ko04142	Lysosome	2.81752	K03962	NADH dehydrogenase (ubiquinone) 1 alpha/beta subcomplex 1
BT_B_ZJU_Singletons102582	ko04142	Lysosome	4.69491	K03962	lysosomal alpha-glucosidase
BT_B_ZJU_Singletons102924	ko04142	Lysosome	2.5113	K03955	alpha-glucosidase
BT_B_ZJU_Singletons103050	ko04142	Lysosome	2.23848	K03955	ubiquinol-cytochrome c reductase cytochrome c1 subunit
BT_B_ZJU_Singletons26635	ko04142	Lysosome	4.28701	K03955	DNA-directed RNA polymerases I, II, and III subunit RPABC2
BT_B_ZJU_Singletons26741	ko04142	Lysosome	2.18937	K03955	glucose dehydrogenase (acceptor)
BT_B_ZJU_Singletons75097	ko04142	Lysosome	1.02292	K03955	ornithine--oxo-acid transaminase
BT_B_ZJU_Singletons78842	ko04142	Lysosome	6.04358	K12316	DNA-directed RNA polymerase II subunit RPB3
BT_B_ZJU_Singletons85380	ko04142	Lysosome	-4.2647	K12316	V-type H+-transporting ATPase subunit H
BT_B_ZJU_Singletons87852	ko04142	Lysosome	5.88234	K12316	myo-inositol-1(or 4)-monophosphatase
BT_B_ZJU_Singletons89468	ko04142	Lysosome	3.05973	K12316	branched-chain amino acid aminotransferase
BT_B_ZJU_Singletons93496	ko04142	Lysosome	3.69292	K03251	UTP--glucose-1-phosphate uridylyltransferase
BT_B_ZJU_Singletons93685	ko04142	Lysosome	2.75243	K02962	DNA-directed RNA polymerase II subunit RPB9
BT_B_ZJU_Singletons96955	ko04142	Lysosome	2.57304	K01363	acetolactate synthase-like protein
BT_B_ZJU_Singletons99582	ko04142	Lysosome	3.37096	K01363	NADH dehydrogenase (ubiquinone) 1 alpha subcomplex 2
BT_Q_ZJU_Singletons11394	ko04142	Lysosome	1.15678	K01187	long-chain acyl-CoA synthetase
BT_Q_ZJU_Singletons12843	ko04142	Lysosome	3.92883	K01187	DNA-directed RNA polymerases I and III subunit RPAC2
BT_Q_ZJU_Singletons1459	ko04142	Lysosome	-1.14275	K01187	cysteine dioxygenase
BT_Q_ZJU_Singletons155636	ko04142	Lysosome	2.19041	K05084	DNA-directed RNA polymerase II subunit RPB7
BT_Q_ZJU_Singletons23755	ko04142	Lysosome	3.05818	K05084	phosphoglycerate mutase
BT_Q_ZJU_Singletons4178	ko04142	Lysosome	2.2449	K05084	NADH dehydrogenase (ubiquinone) Fe-S protein 4
BT_Q_ZJU_Singletons5369	ko04142	Lysosome	1.05421	K04043	maleylacetoacetate isomerase
BT_ZHJ1_ZJU_Unigene46144	ko04142	Lysosome	1.21243	K14015	cytochrome c oxidase subunit XVII assembly protein
BT_ZHJ1_ZJU_Unigene50070	ko04142	Lysosome	1.02688	K00413	ubiquinone biosynthesis monooxygenase Coq7
BT_ZHJ1_ZJU_Unigene51280	ko04142	Lysosome	1.62332	K00413	beta-carotene 15,15'-monooxygenase
BT_Q_ZJU_Singletons48268	ko04010	MAPK signaling pathway	-3.11283	K00413	cytochrome P450, family 4, subfamily V
BT_Q_ZJU_Singletons5973	ko04010	MAPK signaling pathway	-1.2912	K00413	isovaleryl-CoA dehydrogenase
BT_Q_ZJU_Singletons31677	ko04013	MAPK signaling pathway - fly	-2.4021	K00413	ethanolamine kinase
BT_B_ZJU_Singletons101151	ko04113	Meiosis - yeast	-1.96612	K00413	transketolase
BT_B_ZJU_Singletons85083	ko04113	Meiosis - yeast	-2.46517	K06236	alpha-1,3/alpha-1,6-mannosyltransferase
BT_B_ZJU_Singletons91085	ko04113	Meiosis - yeast	-1.54832	K06236	glucuronosyltransferase
BT_Q_ZJU_Cluster1671	ko04113	Meiosis - yeast	-2.71446	K06236	alpha-glucosidase
BT_Q_ZJU_Singletons9404	ko04113	Meiosis - yeast	3.86996	K06236	hexaprenyldihydroxybenzoate methyltransferase
BT_B_ZJU_Singletons100004	ko01100	Metabolic pathways	-1.03671	K11251	phospholipase A2
BT_B_ZJU_Singletons100433	ko01100	Metabolic pathways	-1.15113	K03014	DNA-directed RNA polymerases I, II, and III subunit RPABC5
BT_B_ZJU_Singletons100826	ko01100	Metabolic pathways	4.15381	K03014	cytochrome P450, family 3, subfamily A
BT_B_ZJU_Singletons101068	ko01100	Metabolic pathways	5.15717	K03014	phosphoglucomutase
BT_B_ZJU_Singletons101116	ko01100	Metabolic pathways	-1.20345	K03014	UMP-CMP kinase
BT_B_ZJU_Singletons101237	ko01100	Metabolic pathways	1.11579	K03014	phosphoglucomutase
BT_B_ZJU_Singletons101944	ko01100	Metabolic pathways	4.65249	K03014	aminopeptidase N
BT_B_ZJU_Singletons101973	ko01100	Metabolic pathways	-3.16483	K04382	uridine kinase
BT_B_ZJU_Singletons102019	ko01100	Metabolic pathways	5.54601	K04382	glucosamine--fructose-6-phosphate aminotransferase (isomerizing)
BT_B_ZJU_Singletons102122	ko01100	Metabolic pathways	2.02313	K04382	glucuronosyltransferase
BT_B_ZJU_Singletons102579	ko01100	Metabolic pathways	-1.30126	K04382	cytochrome c oxidase subunit VIa
BT_B_ZJU_Singletons102584	ko01100	Metabolic pathways	4.84379	K04382	NADH dehydrogenase I subunit 2
BT_B_ZJU_Singletons102704	ko01100	Metabolic pathways	1.90611	K04382	cytochrome c oxidase subunit Vb
BT_B_ZJU_Singletons102719	ko01100	Metabolic pathways	-1.68409	K04382	phosphoglycerate mutase
BT_B_ZJU_Singletons102869	ko01100	Metabolic pathways	-2.52655	K04382	ubiquinol-cytochrome c reductase core subunit 2
BT_B_ZJU_Singletons103199	ko01100	Metabolic pathways	1.91739	K04382	cytochrome c oxidase subunit VIc
BT_B_ZJU_Singletons103209	ko01100	Metabolic pathways	1.91212	K04382	D-3-phosphoglycerate dehydrogenase
BT_B_ZJU_Singletons103215	ko01100	Metabolic pathways	2.69769	K01379	NADH dehydrogenase (ubiquinone) 1 beta subcomplex 3
BT_B_ZJU_Singletons103350	ko01100	Metabolic pathways	-1.23902	K03107	methylenetetrahydrofolate dehydrogenase (NADP+) / methenyltetrahydrofolate cyclohydrolase / formyltetrahydrofolate synthetase
BT_B_ZJU_Singletons103451	ko01100	Metabolic pathways	1.38047	K03102	triosephosphate isomerase (TIM)
BT_B_ZJU_Singletons103451	ko01100	Metabolic pathways	1.38047	K01374	malate dehydrogenase
BT_B_ZJU_Singletons103616	ko01100	Metabolic pathways	-4.77058	K09481	DNA-directed RNA polymerase II subunit RPB1
BT_B_ZJU_Singletons103639	ko01100	Metabolic pathways	2.13028	K09481	DNA-directed RNA polymerase II subunit RPB1
BT_B_ZJU_Singletons103651	ko01100	Metabolic pathways	1.10079	K09481	retinol dehydrogenase 12
BT_B_ZJU_Singletons103729	ko01100	Metabolic pathways	-2.21501	K09481	S-(hydroxymethyl)glutathione dehydrogenase / alcohol dehydrogenase
BT_B_ZJU_Singletons103773	ko01100	Metabolic pathways	-1.61901	K01373	succinyl-CoA synthetase beta subunit
BT_B_ZJU_Singletons103808	ko01100	Metabolic pathways	1.23713	K00507	malate dehydrogenase
BT_B_ZJU_Singletons103808	ko01100	Metabolic pathways	1.23713	K00507	ornithine decarboxylase
BT_B_ZJU_Singletons103981	ko01100	Metabolic pathways	2.54974	K03363	cis-prenyltransferase, dehydrodolichyl diphosphate synthase
BT_B_ZJU_Singletons104008	ko01100	Metabolic pathways	5.86171	K03363	aconitate hydratase 1
BT_B_ZJU_Singletons104053	ko01100	Metabolic pathways	-4.84967	K03363	6-phosphogluconate dehydrogenase
BT_B_ZJU_Singletons16265	ko01100	Metabolic pathways	2.67583	K03363	cytochrome P450, family 3, subfamily A
BT_B_ZJU_Singletons21731	ko01100	Metabolic pathways	5.54303	K03363	glutamate decarboxylase
BT_B_ZJU_Singletons24023	ko01100	Metabolic pathways	-1.41699	K00115	phosphoribosylformylglycinamidine synthase
BT_B_ZJU_Singletons24649	ko01100	Metabolic pathways	4.06824	K00115	aldehyde reductase
BT_B_ZJU_Singletons26943	ko01100	Metabolic pathways	1.60186	K00115	glucose dehydrogenase (acceptor)
BT_B_ZJU_Singletons69414	ko01100	Metabolic pathways	-1.14576	K00115	ornithine--oxo-acid transaminase
BT_B_ZJU_Singletons71650	ko01100	Metabolic pathways	4.33259	K10258	myo-inositol-1(or 4)-monophosphatase
BT_B_ZJU_Singletons71887	ko01100	Metabolic pathways	4.24169	K13355	branched-chain amino acid aminotransferase
BT_B_ZJU_Singletons72614	ko01100	Metabolic pathways	-1.912	K12823	UTP--glucose-1-phosphate uridylyltransferase
BT_B_ZJU_Singletons75097	ko01100	Metabolic pathways	1.02292	K00819	acetolactate synthase-like protein
BT_B_ZJU_Singletons80027	ko01100	Metabolic pathways	5.90965	K00819	phosphoglycerate mutase
BT_B_ZJU_Singletons82806	ko01100	Metabolic pathways	5.41245	K00819	ubiquinone biosynthesis monooxygenase Coq7
BT_B_ZJU_Singletons84103	ko01100	Metabolic pathways	3.59096	K08648	cytochrome P450, family 4, subfamily V
BT_B_ZJU_Singletons91096	ko01100	Metabolic pathways	1.04682	K08648	transketolase
BT_B_ZJU_Singletons92555	ko01100	Metabolic pathways	3.46626	K08648	hexaprenyldihydroxybenzoate methyltransferase
BT_B_ZJU_Singletons93308	ko01100	Metabolic pathways	-1.94575	K08762	phosphoglucomutase
BT_B_ZJU_Singletons95888	ko01100	Metabolic pathways	4.28577	K03011	phosphoglucomutase
BT_B_ZJU_Singletons96015	ko01100	Metabolic pathways	4.83973	K03011	phosphoglycerate mutase
BT_B_ZJU_Singletons96157	ko01100	Metabolic pathways	-1.42299	K03011	triosephosphate isomerase (TIM)
BT_B_ZJU_Singletons96447	ko01100	Metabolic pathways	2.10086	K03011	malate dehydrogenase
BT_B_ZJU_Singletons97029	ko01100	Metabolic pathways	-2.11349	K03011	S-(hydroxymethyl)glutathione dehydrogenase / alcohol dehydrogenase
BT_B_ZJU_Singletons97068	ko01100	Metabolic pathways	1.27712	K13443	cytochrome c oxidase subunit XI assembly protein
BT_B_ZJU_Singletons97628	ko01100	Metabolic pathways	1.04261	K06236	succinyl-CoA synthetase beta subunit
BT_B_ZJU_Singletons98023	ko01100	Metabolic pathways	6.52816	K06236
BT_B_ZJU_Singletons98132	ko01100	Metabolic pathways	1.06723	K06236	malate dehydrogenase
BT_B_ZJU_Singletons98433	ko01100	Metabolic pathways	4.8029	K06236	aconitate hydratase 1
BT_B_ZJU_Singletons98444	ko01100	Metabolic pathways	2.98215	K12382	6-phosphogluconate dehydrogenase
BT_B_ZJU_Singletons98574	ko01100	Metabolic pathways	2.20301	K11098	cytochrome P450, family 3, subfamily A
BT_B_ZJU_Singletons99712	ko01100	Metabolic pathways	1.52201	K11093	cytochrome P450, family 3, subfamily A
BT_B_ZJU_Singletons99724	ko01100	Metabolic pathways	4.60153	K13251	aldehyde reductase
BT_B_ZJU_Singletons99887	ko01100	Metabolic pathways	1.05794	K14521	catalase
BT_B_ZJU_Singletons99901	ko01100	Metabolic pathways	4.01227	K11251
BT_Q_ZJU_Singletons12183	ko01100	Metabolic pathways	2.56461	K13178	phosphoglycerate mutase
BT_Q_ZJU_Singletons12425	ko01100	Metabolic pathways	4.79572	K02153	maleylacetoacetate isomerase
BT_Q_ZJU_Singletons166924	ko01100	Metabolic pathways	-1.69168	K02153	cytochrome P450, family 4, subfamily V
BT_Q_ZJU_Singletons18511	ko01100	Metabolic pathways	-4.11349	K02153	sulfite oxidase
BT_Q_ZJU_Singletons20696	ko01100	Metabolic pathways	3.95038	K02153
BT_Q_ZJU_Singletons22548	ko01100	Metabolic pathways	1.54208	K02153
BT_Q_ZJU_Singletons29450	ko01100	Metabolic pathways	1.77392	K02153	transketolase
BT_Q_ZJU_Singletons33559	ko01100	Metabolic pathways	-1.17994	K02153	cytochrome P450, family 3, subfamily A
BT_Q_ZJU_Singletons34360	ko01100	Metabolic pathways	-1.68488	K01092	S-formylglutathione hydrolase
BT_Q_ZJU_Singletons48268	ko01100	Metabolic pathways	-3.11283	K01092	phosphoglucomutase
BT_Q_ZJU_Singletons48784	ko01100	Metabolic pathways	2.98215	K01092	phosphoglucomutase
BT_Q_ZJU_Singletons6014	ko01100	Metabolic pathways	-1.70695	K01092	phosphoglycerate mutase
BT_Q_ZJU_Singletons7782	ko01100	Metabolic pathways	-1.62514	K01092	D-3-phosphoglycerate dehydrogenase
BT_Q_ZJU_Singletons7893	ko01100	Metabolic pathways	4.79572	K00826	triosephosphate isomerase (TIM)
BT_ZHJ1_ZJU_Unigene13568	ko01100	Metabolic pathways	1.49082	K00826	malate dehydrogenase
BT_ZHJ1_ZJU_Unigene24889	ko01100	Metabolic pathways	3.98215	K00826	ATP-binding cassette, subfamily G (WHITE), member 4
BT_ZHJ1_ZJU_Unigene25036	ko01100	Metabolic pathways	-1.44861	K00826	nuclear GTP-binding protein
BT_ZHJ1_ZJU_Unigene28153	ko01100	Metabolic pathways	-1.98106	K00826	translation initiation factor eIF-6
BT_ZHJ1_ZJU_Unigene39602	ko01100	Metabolic pathways	-1.30245	K13250	U3 small nucleolar RNA-associated protein 18
BT_ZHJ1_ZJU_Unigene40076	ko01100	Metabolic pathways	9.32108	K06095	large subunit GTPase 1
BT_ZHJ1_ZJU_Unigene42105	ko01100	Metabolic pathways	8.21018	K06095	RNA exonuclease 1
BT_ZHJ1_ZJU_Unigene42974	ko01100	Metabolic pathways	3.8952	K04532	N-acetyltransferase 10
BT_ZHJ1_ZJU_Unigene47905	ko01100	Metabolic pathways	1.5775	K00963	AAA family ATPase
BT_ZHJ1_ZJU_Unigene49241	ko01100	Metabolic pathways	1.35768	K00963	ribosome biogenesis protein BMS1
BT_ZHJ1_ZJU_Unigene49419	ko01100	Metabolic pathways	1.20499	K00963	GTP-binding nuclear protein Ran
BT_ZHJ1_ZJU_Unigene49847	ko01100	Metabolic pathways	1.40873	K00963	ribonuclease P/MRP protein subunit POP5
BT_ZHJ1_ZJU_Unigene50475	ko01100	Metabolic pathways	5.67216	K00963	large subunit ribosomal protein L10Ae
BT_ZHJ1_ZJU_Unigene52067	ko01100	Metabolic pathways	4.71726	K00963	ribonucleases P/MRP protein subunit RPP25
BT_ZHJ1_ZJU_Unigene52119	ko01100	Metabolic pathways	1.07442	K02973	RNA exonuclease 1
BT_ZHJ1_ZJU_Unigene52441	ko01100	Metabolic pathways	-2.61001	K01363	small subunit ribosomal protein S17e
BT_ZHJ1_ZJU_Unigene52525	ko01100	Metabolic pathways	1.3506	K01363	small subunit ribosomal protein S23e
BT_ZHJ1_ZJU_Unigene52525	ko01100	Metabolic pathways	1.3506	K12834	large subunit ribosomal protein L8e
BT_ZHJ1_ZJU_Unigene5566	ko01100	Metabolic pathways	4.2011	K03017	large subunit ribosomal protein L30e
BT_B_ZJU_Singletons100826	ko00980	Metabolism of xenobiotics by cytochromeP450	4.15381	K03017	large subunit ribosomal protein L8e
BT_B_ZJU_Singletons102544	ko00980	Metabolism of xenobiotics by cytochromeP450	-1.56345	K03017	small subunit ribosomal protein S15Ae
BT_B_ZJU_Singletons103451	ko00980	Metabolism of xenobiotics by cytochromeP450	1.38047	K03017	small subunit ribosomal protein S25e
BT_Q_ZJU_Singletons12425	ko00980	Metabolism of xenobiotics by cytochromeP450	4.79572	K03017	small subunit ribosomal protein S18e
BT_Q_ZJU_Singletons29450	ko00980	Metabolism of xenobiotics by cytochromeP450	1.77392	K11259	large subunit ribosomal protein L36e
BT_Q_ZJU_Singletons6014	ko00980	Metabolism of xenobiotics by cytochromeP450	-1.70695	K11259	large subunit ribosomal protein L21e
BT_ZHJ1_ZJU_Unigene39602	ko00980	Metabolism of xenobiotics by cytochromeP450	-1.30245	K11259	large subunit ribosomal protein L7e
BT_B_ZJU_Singletons100826	ko00680	Methane metabolism	4.15381	K11259	large subunit ribosomal protein L10Ae
BT_B_ZJU_Singletons103981	ko00680	Methane metabolism	2.54974	K11259	ribonuclease P protein subunit RPP14
BT_B_ZJU_Singletons98574	ko00680	Methane metabolism	2.20301	K11259	translation initiation factor eIF-2 beta subunit
BT_Q_ZJU_Singletons6329	ko00680	Methane metabolism	-1.14325	K02734	translation initiation factor eIF-3 subunit 2
BT_ZHJ1_ZJU_Unigene47905	ko00680	Methane metabolism	1.5775	K10575	nuclear pore complex protein Nup53
BT_ZHJ1_ZJU_Unigene49847	ko00680	Methane metabolism	1.40873	K10575	translation initiation factor eIF-5
BT_B_ZJU_Singletons100826	ko01120	Microbial metabolism in diverse environments	4.15381	K10575	translation initiation factor eIF-3 subunit 8
BT_B_ZJU_Singletons101068	ko01120	Microbial metabolism in diverse environments	5.15717	K03946	translation initiation factor eIF-3 subunit 7
BT_B_ZJU_Singletons101116	ko01120	Microbial metabolism in diverse environments	-1.20345	K03946	polyadenylate-binding protein
BT_B_ZJU_Singletons101676	ko01120	Microbial metabolism in diverse environments	3.93161	K03946	translation initiation factor eIF-4F
BT_B_ZJU_Singletons102719	ko01120	Microbial metabolism in diverse environments	-1.68409	K03946	GTP-binding nuclear protein Ran
BT_B_ZJU_Singletons103199	ko01120	Microbial metabolism in diverse environments	1.91739	K03946	THO complex subunit 4
BT_B_ZJU_Singletons103350	ko01120	Microbial metabolism in diverse environments	-1.23902	K05862	THO complex subunit 5
BT_B_ZJU_Singletons103451	ko01120	Microbial metabolism in diverse environments	1.38047	K05862	translation initiation factor eIF-4F
BT_B_ZJU_Singletons103451	ko01120	Microbial metabolism in diverse environments	1.38047	K05862	ribonuclease P/MRP protein subunit POP5
BT_B_ZJU_Singletons103808	ko01120	Microbial metabolism in diverse environments	1.23713	K13805	exportin-5
BT_B_ZJU_Singletons103981	ko01120	Microbial metabolism in diverse environments	2.54974	K01897	small ubiquitin-related modifier
BT_B_ZJU_Singletons26212	ko01120	Microbial metabolism in diverse environments	-2.15275	K01897	translation initiation factor eIF-3 subunit 1
BT_B_ZJU_Singletons98574	ko01120	Microbial metabolism in diverse environments	2.20301	K01897	ribonucleases P/MRP protein subunit RPP25
BT_B_ZJU_Singletons99724	ko01120	Microbial metabolism in diverse environments	4.60153	K01897	protein phosphatase 2 (formerly 2A), catalytic subunit
BT_Q_ZJU_Singletons12425	ko01120	Microbial metabolism in diverse environments	4.79572	K01897	polyadenylate-binding protein
BT_Q_ZJU_Singletons146899	ko01120	Microbial metabolism in diverse environments	-2.21482	K03020	THO complex subunit 4
BT_Q_ZJU_Singletons152261	ko01120	Microbial metabolism in diverse environments	1.62688	K03020	peptide chain release factor eRF subunit 1
BT_Q_ZJU_Singletons15230	ko01120	Microbial metabolism in diverse environments	-3.21501	K03020	arginyl-tRNA synthetase
BT_Q_ZJU_Singletons20696	ko01120	Microbial metabolism in diverse environments	3.95038	K03020	exosome complex protein LRP1
BT_Q_ZJU_Singletons6014	ko01120	Microbial metabolism in diverse environments	-1.70695	K03020	CCR4-NOT transcription complex subunit 2
BT_Q_ZJU_Singletons6329	ko01120	Microbial metabolism in diverse environments	-1.14325	K00456	molecular chaperone DnaK
BT_Q_ZJU_Singletons7782	ko01120	Microbial metabolism in diverse environments	-1.62514	K00456	polyadenylate-binding protein
BT_ZHJ1_ZJU_Unigene13568	ko01120	Microbial metabolism in diverse environments	1.49082	K00456	WD repeat-containing protein 61
BT_ZHJ1_ZJU_Unigene47905	ko01120	Microbial metabolism in diverse environments	1.5775	K03015	CCR4-NOT transcription complex subunit 7/8
BT_ZHJ1_ZJU_Unigene49847	ko01120	Microbial metabolism in diverse environments	1.40873	K03015	molecular chaperone DnaK
BT_ZHJ1_ZJU_Unigene52119	ko01120	Microbial metabolism in diverse environments	1.07442	K03015	molecular chaperone DnaK
BT_ZHJ1_ZJU_Unigene52441	ko01120	Microbial metabolism in diverse environments	-2.61001	K03015	DNA-directed RNA polymerase III subunit RPC6
BT_B_ZJU_Singletons100224	ko03430	Mismatch repair	-1.40988	K03015	DNA-directed RNA polymerases I, II, and III subunit RPABC2
BT_Q_ZJU_Singletons166859	ko03430	Mismatch repair	-2.26446	K01834	DNA-directed RNA polymerase II subunit RPB3
BT_B_ZJU_Singletons85083	ko03015	mRNA surveillance pathway	-2.46517	K01834	DNA-directed RNA polymerase II subunit RPB9
BT_B_ZJU_Singletons98677	ko03015	mRNA surveillance pathway	4.95231	K01834	DNA-directed RNA polymerases I and III subunit RPAC2
BT_Q_ZJU_Singletons143053	ko03015	mRNA surveillance pathway	-1.16865	K01834	DNA-directed RNA polymerase II subunit RPB7
BT_ZHJ1_ZJU_Unigene18056	ko03015	mRNA surveillance pathway	-1.83289	K01834	DNA-directed RNA polymerases I, II, and III subunit RPABC5
BT_B_ZJU_Singletons103973	ko04150	mTOR signaling pathway	5.54601	K14575	DNA-directed RNA polymerase II subunit RPB1
BT_B_ZJU_Singletons100826	ko00626	Naphthalene degradation	4.15381	K14575	DNA-directed RNA polymerase II subunit RPB1
BT_Q_ZJU_Singletons31677	ko04650	Natural killer cell mediated cytotoxicity	-2.4021	K04552	transcription initiation factor TFIIB
BT_B_ZJU_Singletons15030	ko04080	Neuroactive ligand-receptor interaction	2.36293	K04552	transcription initiation factor TFIID subunit 5
BT_B_ZJU_Singletons92906	ko04080	Neuroactive ligand-receptor interaction	-2.16483	K13126	transcription initiation factor TFIIH subunit 3
BT_ZHJ1_ZJU_Unigene30851	ko04080	Neuroactive ligand-receptor interaction	-2.2279	K13126	transcription initiation factor TFIIE subunit beta
BT_Q_ZJU_Singletons31677	ko04722	Neurotrophin signaling pathway	-2.4021	K13126	transcription initiation factor TFIID subunit 12
BT_Q_ZJU_Singletons22548	ko00510	N-Glycan biosynthesis	1.54208	K10600	transcription initiation factor TFIID subunit 13
BT_B_ZJU_Singletons100433	ko00910	Nitrogen metabolism	-1.15113	K12820	proliferating cell nuclear antigen
BT_B_ZJU_Singletons104063	ko04621	NOD-like receptor signaling pathway	3.50877	K08065	ribonuclease H2 subunit A
BT_ZHJ1_ZJU_Unigene30917	ko04621	NOD-like receptor signaling pathway	2.58972	K14569	single-strand DNA-binding protein
BT_ZHJ1_ZJU_Unigene48719	ko04621	NOD-like receptor signaling pathway	1.40081	K09530	splicing factor 3B subunit 2
BT_ZHJ1_ZJU_Unigene50167	ko04621	NOD-like receptor signaling pathway	2.42865	K10428	polyglutamine-binding protein 1
BT_ZHJ1_ZJU_Unigene50730	ko04621	NOD-like receptor signaling pathway	2.11456	K08569	pleiotropic regulator 1
BT_ZHJ1_ZJU_Unigene51477	ko04621	NOD-like receptor signaling pathway	2.30671	K03066	Prp8 binding protein
BT_B_ZJU_Singletons100224	ko03420	Nucleotide excision repair	-1.40988	K03937	splicing factor, arginine/serine-rich 1/9
BT_B_ZJU_Singletons26812	ko03420	Nucleotide excision repair	4.11548	K03937	splicing factor, arginine/serine-rich 1/9
BT_ZHJ1_ZJU_Unigene51545	ko03420	Nucleotide excision repair	5.66747	K03937	crooked neck
BT_B_ZJU_Singletons103729	ko00670	One carbon pool by folate	-2.21501	K03937	pre-mRNA-splicing factor CDC5/CEF1
BT_ZHJ1_ZJU_Unigene52067	ko00670	One carbon pool by folate	4.71726	K03937	ATP-dependent RNA helicase DDX5/DBP2
BT_B_ZJU_Singletons101151	ko04114	Oocyte meiosis	-1.96612	K01800	small nuclear ribonucleoprotein F
BT_B_ZJU_Singletons85083	ko04114	Oocyte meiosis	-2.46517	K01800	U1 small nuclear ribonucleoprotein 70kDa
BT_B_ZJU_Singletons91085	ko04114	Oocyte meiosis	-1.54832	K01800	ATP-dependent RNA helicase DDX17
BT_Q_ZJU_Singletons9404	ko04114	Oocyte meiosis	3.86996	K01800	PHD finger-like domain-containing protein 5A
BT_ZHJ1_ZJU_Unigene47641	ko04114	Oocyte meiosis	1.10673	K03260	pre-mRNA-splicing factor ATP-dependent RNA helicase DHX15/PRP43
BT_Q_ZJU_Singletons29450	ko00514	Other types ofO-glycan biosynthesis	1.77392	K03260	crooked neck
BT_ZHJ1_ZJU_Unigene39602	ko00514	Other types ofO-glycan biosynthesis	-1.30245	K02260	THO complex subunit 4
BT_B_ZJU_Singletons101068	ko00190	Oxidative phosphorylation	5.15717	K02260	survival of motor neuron-related-splicing factor 30
BT_B_ZJU_Singletons102019	ko00190	Oxidative phosphorylation	5.54601	K06134	pre-mRNA-processing factor 17
BT_B_ZJU_Singletons103616	ko00190	Oxidative phosphorylation	-4.77058	K06134	coiled-coil domain-containing protein 12
BT_B_ZJU_Singletons69414	ko00190	Oxidative phosphorylation	-1.14576	K06134	heterogeneous nuclear ribonucleoprotein A1/A3
BT_B_ZJU_Singletons71887	ko00190	Oxidative phosphorylation	4.24169	K06628	ATP-dependent RNA helicase DDX5/DBP2
BT_B_ZJU_Singletons72614	ko00190	Oxidative phosphorylation	-1.912	K06628	heterogeneous nuclear ribonucleoprotein A1/A3
BT_B_ZJU_Singletons82806	ko00190	Oxidative phosphorylation	5.41245	K06628	20S proteasome subunit beta 6
BT_B_ZJU_Singletons95888	ko00190	Oxidative phosphorylation	4.28577	K12869	20S proteasome subunit alpha 5
BT_B_ZJU_Singletons97628	ko00190	Oxidative phosphorylation	1.04261	K05360	26S proteasome regulatory subunit T4
BT_B_ZJU_Singletons99712	ko00190	Oxidative phosphorylation	1.52201	K01285	26S proteasome regulatory subunit N1
BT_B_ZJU_Singletons99887	ko00190	Oxidative phosphorylation	1.05794	K05758	20S proteasome subunit beta 4
BT_ZHJ1_ZJU_Unigene40076	ko00190	Oxidative phosphorylation	9.32108	K05758	26S proteasome regulatory subunit T6
BT_ZHJ1_ZJU_Unigene42105	ko00190	Oxidative phosphorylation	8.21018	K05758	20S proteasome subunit alpha 3
BT_ZHJ1_ZJU_Unigene42974	ko00190	Oxidative phosphorylation	3.8952	K05758	20S proteasome subunit alpha 1
BT_ZHJ1_ZJU_Unigene49241	ko00190	Oxidative phosphorylation	1.35768	K05758	signal recognition particle subunit SRP68
BT_ZHJ1_ZJU_Unigene49419	ko00190	Oxidative phosphorylation	1.20499	K01363	protein transport protein SEC61 subunit beta
BT_ZHJ1_ZJU_Unigene50475	ko00190	Oxidative phosphorylation	5.67216	K01363	long-chain acyl-CoA synthetase
BT_ZHJ1_ZJU_Unigene51074	ko00190	Oxidative phosphorylation	7.27808	K05758	stearoyl-CoA desaturase (delta-9 desaturase)
BT_B_ZJU_Singletons103973	ko04115	p53 signaling pathway	5.54601	K05758	diazepam-binding inhibitor (GABA receptor modulator, acyl-CoA-binding protein)
BT_B_ZJU_Singletons104009	ko04115	p53 signaling pathway	5.42459	K05758	long-chain acyl-CoA synthetase
BT_ZHJ1_ZJU_Unigene50070	ko04115	p53 signaling pathway	1.02688	K05758	proliferating cell nuclear antigen
BT_Q_ZJU_Singletons48268	ko04972	Pancreatic secretion	-3.11283	K05758	DNA-repair protein XRCC1
BT_B_ZJU_Singletons96157	ko00770	Pantothenate andCoA biosynthesis	-1.42299	K07936	high mobility group protein B1
BT_B_ZJU_Singletons97068	ko00770	Pantothenate andCoA biosynthesis	1.27712	K07936	proliferating cell nuclear antigen
BT_B_ZJU_Singletons102019	ko05012	Parkinson's disease	5.54601	K00515	transcription initiation factor TFIIH subunit 3
BT_B_ZJU_Singletons69414	ko05012	Parkinson's disease	-1.14576	K00515	DNA-repair protein complementing XP-A cells
BT_B_ZJU_Singletons71887	ko05012	Parkinson's disease	4.24169	K07427	proliferating cell nuclear antigen
BT_B_ZJU_Singletons72614	ko05012	Parkinson's disease	-1.912	K07427	single-strand DNA-binding protein
BT_B_ZJU_Singletons82806	ko05012	Parkinson's disease	5.41245	K07427	single-strand DNA-binding protein
BT_B_ZJU_Singletons97280	ko05012	Parkinson's disease	-1.15757	K07427	phospholipase A2
BT_B_ZJU_Singletons97628	ko05012	Parkinson's disease	1.04261	K07427	serum response factor
BT_B_ZJU_Singletons97687	ko05012	Parkinson's disease	-2.0955	K07427	receptor tyrosine-protein kinase erbB-3
BT_B_ZJU_Singletons98657	ko05012	Parkinson's disease	-1.1012	K07427	protein tyrosine phosphatase, non-receptor type 11
BT_B_ZJU_Singletons99712	ko05012	Parkinson's disease	1.52201	K07427	receptor tyrosine-protein kinase erbB-3
BT_ZHJ1_ZJU_Unigene40076	ko05012	Parkinson's disease	9.32108	K07427	voltage-dependent anion channel
BT_ZHJ1_ZJU_Unigene40759	ko05012	Parkinson's disease	5.91718	K07427	solute carrier family 25 (mitochondrial carrier; adenine nucleotide translocator)
BT_ZHJ1_ZJU_Unigene42105	ko05012	Parkinson's disease	8.21018	K07427	voltage-dependent anion channel
BT_ZHJ1_ZJU_Unigene42974	ko05012	Parkinson's disease	3.8952	K07427	myo-inositol-1(or 4)-monophosphatase
BT_ZHJ1_ZJU_Unigene49241	ko05012	Parkinson's disease	1.35768	K07427	arginine vasopressin receptor 2
BT_ZHJ1_ZJU_Unigene49419	ko05012	Parkinson's disease	1.20499	K07427	hyaluronan binding protein 2
BT_ZHJ1_ZJU_Unigene50475	ko05012	Parkinson's disease	5.67216	K08569	arylsulfatase I/J
BT_ZHJ1_ZJU_Unigene51074	ko05012	Parkinson's disease	7.27808	K09527	proliferating cell nuclear antigen
BT_ZHJ1_ZJU_Unigene52102	ko05012	Parkinson's disease	-1.34335	K12881	anaphase-promoting complex subunit 10
BT_Q_ZJU_Singletons111196	ko05130	PathogenicEscherichia coli infection	-2.65831	K12881	arginine vasopressin receptor 2
BT_Q_ZJU_Singletons11565	ko05130	PathogenicEscherichia coli infection	-2.62688	K12881	cell division cycle 20, cofactor of APC complex
BT_ZHJ1_ZJU_Unigene21726	ko05130	PathogenicEscherichia coli infection	9.10066	K12398	cell division control protein 45
BT_ZHJ1_ZJU_Unigene37533	ko05130	PathogenicEscherichia coli infection	2.73196	K00387	anaphase-promoting complex subunit 3
BT_B_ZJU_Singletons100275	ko05200	Pathways in cancer	3.3147	K00387	S-phase kinase-associated protein 1
BT_B_ZJU_Singletons102419	ko05200	Pathways in cancer	1.4857	K00387	anaphase-promoting complex subunit 10
BT_B_ZJU_Singletons104063	ko05200	Pathways in cancer	3.50877	K00387	arginine vasopressin receptor 2
BT_B_ZJU_Singletons25572	ko05200	Pathways in cancer	3.57221	K04567	cyclin-dependent kinase regulatory subunit CKS1
BT_ZHJ1_ZJU_Unigene30917	ko05200	Pathways in cancer	2.58972	K00599	protein phosphatase 2 (formerly 2A), catalytic subunit
BT_ZHJ1_ZJU_Unigene48719	ko05200	Pathways in cancer	1.40081	K00599	cell division cycle 20, cofactor of APC complex
BT_ZHJ1_ZJU_Unigene50167	ko05200	Pathways in cancer	2.42865	K00599	cell division control protein 45
BT_ZHJ1_ZJU_Unigene50730	ko05200	Pathways in cancer	2.11456	K00599	anaphase-promoting complex subunit 3
BT_ZHJ1_ZJU_Unigene51477	ko05200	Pathways in cancer	2.30671	K00599	S-phase kinase-associated protein 1
BT_B_ZJU_Singletons100004	ko00040	Pentose and glucuronate interconversions	-1.03671	K00599	anaphase-promoting complex subunit 10
BT_B_ZJU_Singletons102122	ko00040	Pentose and glucuronate interconversions	2.02313	K00599	protein phosphatase 2 (formerly 2A), catalytic subunit
BT_B_ZJU_Singletons103808	ko00040	Pentose and glucuronate interconversions	1.23713	K00599	cell division cycle 20, cofactor of APC complex
BT_B_ZJU_Singletons21731	ko00040	Pentose and glucuronate interconversions	5.54303	K13174	cell division control protein 45
BT_B_ZJU_Singletons71650	ko00040	Pentose and glucuronate interconversions	4.33259	K12383	anaphase-promoting complex subunit 3
BT_B_ZJU_Singletons96447	ko00040	Pentose and glucuronate interconversions	2.10086	K03260	anaphase-promoting complex subunit 10
BT_Q_ZJU_Singletons29450	ko00040	Pentose and glucuronate interconversions	1.77392	K03260	protein phosphatase 2 (formerly 2A), catalytic subunit
BT_ZHJ1_ZJU_Unigene39602	ko00040	Pentose and glucuronate interconversions	-1.30245	K12839	cell division cycle 20, cofactor of APC complex
BT_B_ZJU_Singletons103350	ko00030	Pentose phosphate pathway	-1.23902	K10803	anaphase-promoting complex subunit 3
BT_B_ZJU_Singletons91096	ko00030	Pentose phosphate pathway	1.04682	K12816	S-phase kinase-associated protein 1
BT_Q_ZJU_Singletons20696	ko00030	Pentose phosphate pathway	3.95038	K08343	tuberous sclerosis 2
BT_Q_ZJU_Singletons7782	ko00030	Pentose phosphate pathway	-1.62514	K10600	NADPH2:quinone reductase
BT_ZHJ1_ZJU_Unigene13568	ko00030	Pentose phosphate pathway	1.49082	K12871	kangai 1
BT_B_ZJU_Singletons102386	ko04146	Peroxisome	6.44601	K03537	anaphase-promoting complex subunit 10
BT_B_ZJU_Singletons102437	ko04146	Peroxisome	-1.04438	K03537	ubiquitin-conjugating enzyme E2 C
BT_B_ZJU_Singletons102562	ko04146	Peroxisome	-1.73252	K10606	arginine vasopressin receptor 2
BT_B_ZJU_Singletons103981	ko04146	Peroxisome	2.54974	K03111	baculoviral IAP repeat-containing protein 6 (apollon)
BT_B_ZJU_Singletons104008	ko04146	Peroxisome	5.86171	K03111	cell division cycle 20, cofactor of APC complex
BT_B_ZJU_Singletons24089	ko04146	Peroxisome	-1.09389	K03111	ubiquitin-conjugating enzyme E2 G1
BT_B_ZJU_Singletons92282	ko04146	Peroxisome	1.06105	K00253	ubiquitin-conjugating enzyme E2 L3
BT_B_ZJU_Singletons98023	ko04146	Peroxisome	6.52816	K00253	U-box domain-containing protein 5
BT_Q_ZJU_Singletons25625	ko04146	Peroxisome	-1.30658	K12602	sulfite oxidase
BT_B_ZJU_Singletons101136	ko04145	Phagosome	5.16395	K12479	U-box domain-containing protein 5
BT_B_ZJU_Singletons103616	ko04145	Phagosome	-4.77058	K07189	E3 ubiquitin-protein ligase FANCL
BT_B_ZJU_Singletons89104	ko04145	Phagosome	5.16495	K00894	anaphase-promoting complex subunit 3
BT_B_ZJU_Singletons95888	ko04145	Phagosome	4.28577	K00894	baculoviral IAP repeat-containing 2/3/4
BT_Q_ZJU_Singletons4178	ko04145	Phagosome	2.2449	K00615	S-phase kinase-associated protein 1
BT_ZHJ1_ZJU_Unigene21726	ko04145	Phagosome	9.10066	K00615	GABA(A) receptor-associated protein (autophagy-related protein 8)
BT_ZHJ1_ZJU_Unigene37533	ko04145	Phagosome	2.73196	K00615	autophagy-related protein 3
BT_B_ZJU_Singletons96015	ko04070	Phosphatidylinositol signaling system	4.83973	K00615	heat shock protein 110kDa
BT_B_ZJU_Singletons97941	ko04745	Phototransduction - fly	-1.18216	K00615	heat shock protein 90kDa beta
BT_ZHJ1_ZJU_Unigene37533	ko04745	Phototransduction - fly	2.73196	K00615	UBX domain-containing protein 1
BT_B_ZJU_Singletons102620	ko04626	Plant-pathogen interaction	1.15534	K03137	nuclear protein localization protein 4 homolog
BT_B_ZJU_Singletons104063	ko04626	Plant-pathogen interaction	3.50877	K03843	protein transport protein SEC61 subunit beta
BT_ZHJ1_ZJU_Unigene48719	ko04626	Plant-pathogen interaction	1.40081	K03843	translocon-associated protein subunit gamma
BT_ZHJ1_ZJU_Unigene50167	ko04626	Plant-pathogen interaction	2.42865	K03843	translocon-associated protein subunit beta
BT_ZHJ1_ZJU_Unigene50730	ko04626	Plant-pathogen interaction	2.11456	K01373	ubiquitin-conjugating enzyme E2 G1
BT_ZHJ1_ZJU_Unigene51477	ko04626	Plant-pathogen interaction	2.30671	K03454	AAA family ATPase
BT_B_ZJU_Singletons101676	ko00624	Polycyclic aromatic hydrocarbon degradation	3.93161	K03126	DnaJ homolog subfamily C member 10
BT_B_ZJU_Singletons103451	ko00624	Polycyclic aromatic hydrocarbon degradation	1.38047	K00699	ER degradation enhancer, mannosidase alpha-like 2
BT_B_ZJU_Singletons26212	ko00624	Polycyclic aromatic hydrocarbon degradation	-2.15275	K00699	protein disulfide-isomerase A6
BT_Q_ZJU_Singletons12425	ko00624	Polycyclic aromatic hydrocarbon degradation	4.79572	K00699	S-phase kinase-associated protein 1
BT_Q_ZJU_Singletons152261	ko00624	Polycyclic aromatic hydrocarbon degradation	1.62688	K00699	molecular chaperone HtpG
BT_Q_ZJU_Singletons15230	ko00624	Polycyclic aromatic hydrocarbon degradation	-3.21501	K00699	molecular chaperone HtpG
BT_Q_ZJU_Singletons29450	ko00860	Porphyrin and chlorophyll metabolism	1.77392	K00699	molecular chaperone HtpG
BT_ZHJ1_ZJU_Unigene39602	ko00860	Porphyrin and chlorophyll metabolism	-1.30245	K00699	molecular chaperone HtpG
BT_B_ZJU_Singletons104008	ko03320	PPAR signaling pathway	5.86171	K00699	cathepsin F
BT_B_ZJU_Singletons90955	ko03320	PPAR signaling pathway	-1.01655	K00699	cathepsin L
BT_B_ZJU_Singletons92915	ko03320	PPAR signaling pathway	-2.21662	K00699	AP-3 complex subunit beta
BT_B_ZJU_Singletons98023	ko03320	PPAR signaling pathway	6.52816	K00699	cathepsin B
BT_Q_ZJU_Singletons13680	ko05020	Prion diseases	-2.37587	K07293	cathepsin F
BT_B_ZJU_Singletons101151	ko04914	Progesterone-mediated oocyte maturation	-1.96612	K07293	cathepsin F
BT_B_ZJU_Singletons15030	ko04914	Progesterone-mediated oocyte maturation	2.36293	K07293	AP-3 complex subunit delta-1
BT_Q_ZJU_Singletons9404	ko04914	Progesterone-mediated oocyte maturation	3.86996	K07293	cathepsin B
BT_ZHJ1_ZJU_Unigene48719	ko04914	Progesterone-mediated oocyte maturation	1.40081	K07293	alpha-galactosidase
BT_ZHJ1_ZJU_Unigene50167	ko04914	Progesterone-mediated oocyte maturation	2.42865	K07293	lysosomal alpha-glucosidase
BT_ZHJ1_ZJU_Unigene50730	ko04914	Progesterone-mediated oocyte maturation	2.11456	K07293	cathepsin B
BT_ZHJ1_ZJU_Unigene51477	ko04914	Progesterone-mediated oocyte maturation	2.30671	K07293	cathepsin D
BT_B_ZJU_Singletons101116	ko00640	Propanoate metabolism	-1.20345	K07293	cathepsin O
BT_B_ZJU_Singletons104063	ko05215	Prostate cancer	3.50877	K10802	cathepsin F
BT_ZHJ1_ZJU_Unigene48719	ko05215	Prostate cancer	1.40081	K01187	Niemann-Pick C2 protein
BT_ZHJ1_ZJU_Unigene50167	ko05215	Prostate cancer	2.42865	K01187	saposin
BT_ZHJ1_ZJU_Unigene50730	ko05215	Prostate cancer	2.11456	K01187	cathepsin B
BT_ZHJ1_ZJU_Unigene51477	ko05215	Prostate cancer	2.30671	K00591	cathepsin W
BT_B_ZJU_Singletons100154	ko03050	Proteasome	-1.16433	K00591	cathepsin B
BT_B_ZJU_Singletons101448	ko03050	Proteasome	1.30311	K00591	cathepsin W
BT_B_ZJU_Singletons102873	ko03050	Proteasome	1.07212	K10085	AP-3 complex subunit mu
BT_B_ZJU_Singletons103983	ko03050	Proteasome	-1.16663	K01373	ganglioside GM2 activator
BT_B_ZJU_Singletons97160	ko03050	Proteasome	4.57349	K01373	cathepsin F
BT_B_ZJU_Singletons99603	ko03050	Proteasome	4.10583	K01373	cathepsin F
BT_Q_ZJU_Singletons8263	ko03050	Proteasome	-1.06115	K01373	cathepsin B
BT_ZHJ1_ZJU_Unigene44663	ko03050	Proteasome	1.11956	K01047	cathepsin B
BT_B_ZJU_Singletons100935	ko04974	Protein digestion and absorption	-2.70047	K01047	kangai 1
BT_B_ZJU_Singletons103843	ko04974	Protein digestion and absorption	4.81853	K01047	cathepsin B
BT_B_ZJU_Singletons83429	ko04974	Protein digestion and absorption	3.3583	K01047	programmed cell death 6-interacting protein
BT_B_ZJU_Singletons93648	ko04974	Protein digestion and absorption	3.13926	K01047	ADP-ribosylation factor 6
BT_Q_ZJU_Singletons107400	ko04974	Protein digestion and absorption	-1.20343	K01047	charged multivesicular body protein 2A
BT_ZHJ1_ZJU_Unigene51047	ko04974	Protein digestion and absorption	4.52459	K01047	ESCRT-I complex subunit VPS37
BT_B_ZJU_Singletons85987	ko03060	Protein export	1.81308	K01047	receptor tyrosine-protein kinase erbB-3
BT_B_ZJU_Singletons89104	ko03060	Protein export	5.16495	K01047	vacuolar protein sorting-associated protein 45
BT_B_ZJU_Singletons103910	ko04141	Protein processing in endoplasmic reticulum	2.3872	K01047	cathepsin L
BT_B_ZJU_Singletons104063	ko04141	Protein processing in endoplasmic reticulum	3.50877	K01047	V-type H+-transporting ATPase subunit B
BT_B_ZJU_Singletons3926	ko04141	Protein processing in endoplasmic reticulum	-1.33195	K01047	protein transport protein SEC61 subunit beta
BT_B_ZJU_Singletons8253	ko04141	Protein processing in endoplasmic reticulum	1.484	K01047	V-type H+-transporting ATPase subunit H
BT_B_ZJU_Singletons89104	ko04141	Protein processing in endoplasmic reticulum	5.16495	K01047	cathepsin F
BT_B_ZJU_Singletons94527	ko04141	Protein processing in endoplasmic reticulum	-1.28328	K01047	tubulin alpha
BT_B_ZJU_Singletons96164	ko04141	Protein processing in endoplasmic reticulum	4.71363	K03007	actin beta/gamma 1
BT_B_ZJU_Singletons97280	ko04141	Protein processing in endoplasmic reticulum	-1.15757	K03007	fatty acyl-CoA reductase
BT_B_ZJU_Singletons98585	ko04141	Protein processing in endoplasmic reticulum	3.29677	K03007	superoxide dismutase, Fe-Mn family
BT_B_ZJU_Singletons99313	ko04141	Protein processing in endoplasmic reticulum	-1.33991	K03007	glyceronephosphate O-acyltransferase
BT_Q_ZJU_Singletons35804	ko04141	Protein processing in endoplasmic reticulum	-1.6351	K03007	catalase
BT_ZHJ1_ZJU_Unigene23167	ko04141	Protein processing in endoplasmic reticulum	3.2229	K03007	long-chain acyl-CoA synthetase
BT_ZHJ1_ZJU_Unigene47641	ko04141	Protein processing in endoplasmic reticulum	1.10673	K01363	2-hydroxyacyl-CoA lyase 1
BT_ZHJ1_ZJU_Unigene48719	ko04141	Protein processing in endoplasmic reticulum	1.40081	K01363	nucleoside diphosphate-linked moiety X motif 19, mitochondrial
BT_ZHJ1_ZJU_Unigene50167	ko04141	Protein processing in endoplasmic reticulum	2.42865	K01194	long-chain acyl-CoA synthetase
BT_ZHJ1_ZJU_Unigene50730	ko04141	Protein processing in endoplasmic reticulum	2.11456	K04378	mitochondrial carrier protein, MC family
BT_ZHJ1_ZJU_Unigene51477	ko04141	Protein processing in endoplasmic reticulum	2.30671	K07424	tuberous sclerosis 2
BT_B_ZJU_Singletons100699	ko04964	Proximal tubule bicarbonate reclamation	2.67649	K07424	baculoviral IAP repeat-containing 2/3/4
BT_B_ZJU_Singletons102719	ko04964	Proximal tubule bicarbonate reclamation	-1.68409	K07424	cytochrome c oxidase subunit IV
BT_ZHJ1_ZJU_Unigene52441	ko04964	Proximal tubule bicarbonate reclamation	-2.61001	K07424	ubiquinol-cytochrome c reductase cytochrome c1 subunit
BT_B_ZJU_Singletons102584	ko00230	Purine metabolism	4.84379	K07424	cytochrome c oxidase subunit VIa
BT_B_ZJU_Singletons103126	ko00230	Purine metabolism	3.45943	K07424	cytochrome c oxidase subunit Vb
BT_B_ZJU_Singletons103651	ko00230	Purine metabolism	1.10079	K07424	ubiquinol-cytochrome c reductase core subunit 2
BT_B_ZJU_Singletons84103	ko00230	Purine metabolism	3.59096	K07424	cytochrome c oxidase subunit VIc
BT_B_ZJU_Singletons93308	ko00230	Purine metabolism	-1.94575	K07424	phospholipase A2
BT_B_ZJU_Singletons97029	ko00230	Purine metabolism	-2.11349	K01070	transducin (beta)-like 1
BT_B_ZJU_Singletons98132	ko00230	Purine metabolism	1.06723	K01070	RuvB-like protein 1 (pontin 52)
BT_B_ZJU_Singletons98444	ko00230	Purine metabolism	2.98215	K01835	protein phosphatase 2 (formerly 2A), catalytic subunit
BT_Q_ZJU_Singletons48784	ko00230	Purine metabolism	2.98215	K01835	S-phase kinase-associated protein 1
BT_Q_ZJU_Singletons7782	ko00230	Purine metabolism	-1.62514	K01835	aubergine
BT_ZHJ1_ZJU_Unigene10896	ko00230	Purine metabolism	-2.58782	K01835	squid
BT_ZHJ1_ZJU_Unigene13568	ko00230	Purine metabolism	1.49082	K01835	costal 2
BT_ZHJ1_ZJU_Unigene51594	ko00230	Purine metabolism	2.08002	K01835	protein phosphatase 2 (formerly 2A), catalytic subunit
BT_ZHJ1_ZJU_Unigene52525	ko00230	Purine metabolism	1.3506	K01835	S-phase kinase-associated protein 1
BT_ZHJ1_ZJU_Unigene52525	ko00230	Purine metabolism	1.3506	K01835	phospholipase A2
BT_B_ZJU_Singletons102584	ko00240	Pyrimidine metabolism	4.84379	K01835	laminin, beta 1
BT_B_ZJU_Singletons84103	ko00240	Pyrimidine metabolism	3.59096	K01835	collagen, type I/II/III/V/XI, alpha
BT_B_ZJU_Singletons93308	ko00240	Pyrimidine metabolism	-1.94575	K12581	collagen, type I/II/III/V/XI, alpha
BT_B_ZJU_Singletons97029	ko00240	Pyrimidine metabolism	-2.11349	K13800	baculoviral IAP repeat-containing 2/3/4
BT_B_ZJU_Singletons98132	ko00240	Pyrimidine metabolism	1.06723	K13800	actin beta/gamma 1
BT_B_ZJU_Singletons98444	ko00240	Pyrimidine metabolism	2.98215	K03127	laminin, beta 1
BT_Q_ZJU_Singletons48784	ko00240	Pyrimidine metabolism	2.98215	K02728	collagen, type I/II/III/V/XI, alpha
BT_Q_ZJU_Singletons7893	ko00240	Pyrimidine metabolism	4.79572	K03350	collagen, type I/II/III/V/XI, alpha
BT_ZHJ1_ZJU_Unigene10896	ko00240	Pyrimidine metabolism	-2.58782	K03350	actin beta/gamma 1
BT_ZHJ1_ZJU_Unigene25036	ko00240	Pyrimidine metabolism	-1.44861	K03350	myosin heavy chain
BT_ZHJ1_ZJU_Unigene52525	ko00240	Pyrimidine metabolism	1.3506	K03350	myosin heavy chain
BT_ZHJ1_ZJU_Unigene52525	ko00240	Pyrimidine metabolism	1.3506	K03350	myosin heavy chain
BT_B_ZJU_Singletons100004	ko00620	Pyruvate metabolism	-1.03671	K03350	protein phosphatase 2 (formerly 2A), catalytic subunit
BT_B_ZJU_Singletons100851	ko00620	Pyruvate metabolism	-1.49948	K14289	multiple PDZ domain protein
BT_B_ZJU_Singletons102122	ko00620	Pyruvate metabolism	2.02313	K01518	multiple PDZ domain protein
BT_B_ZJU_Singletons102719	ko00620	Pyruvate metabolism	-1.68409	K01518	actin beta/gamma 1
BT_B_ZJU_Singletons103808	ko00620	Pyruvate metabolism	1.23713	K11251	tubulin alpha
BT_B_ZJU_Singletons21731	ko00620	Pyruvate metabolism	5.54303	K01835	hyaluronan binding protein 2
BT_B_ZJU_Singletons71650	ko00620	Pyruvate metabolism	4.33259	K01835	cathepsin L
BT_ZHJ1_ZJU_Unigene52441	ko00620	Pyruvate metabolism	-2.61001	K01835	cathepsin B
BT_B_ZJU_Singletons100702	ko04810	Regulation of actin cytoskeleton	4.44151	K01835	cathepsin B
BT_B_ZJU_Singletons103202	ko04810	Regulation of actin cytoskeleton	1.76293	K01835	cathepsin B
BT_B_ZJU_Singletons103811	ko04810	Regulation of actin cytoskeleton	4.63456	K01835	cathepsin B
BT_B_ZJU_Singletons21037	ko04810	Regulation of actin cytoskeleton	2.75533	K01835	nuclear transcription factor Y, beta
BT_Q_ZJU_Singletons111196	ko04810	Regulation of actin cytoskeleton	-2.65831	K01835	cathepsin B
BT_Q_ZJU_Singletons11565	ko04810	Regulation of actin cytoskeleton	-2.62688	K01835	cathepsin F
BT_ZHJ1_ZJU_Unigene37533	ko04810	Regulation of actin cytoskeleton	2.73196	K01835	cathepsin B
BT_B_ZJU_Singletons101314	ko04140	Regulation of autophagy	-1.85618	K03265	cathepsin B
BT_Q_ZJU_Singletons163362	ko04140	Regulation of autophagy	-1.42029	K07374	molecular chaperone HtpG
BT_Q_ZJU_Singletons31677	ko05211	Renal cell carcinoma	-2.4021	K07374	molecular chaperone HtpG
BT_B_ZJU_Singletons103209	ko04614	Renin-angiotensin system	1.91212	K07374	molecular chaperone HtpG
BT_ZHJ1_ZJU_Unigene24889	ko04614	Renin-angiotensin system	3.98215	K09584	cathepsin B
BT_B_ZJU_Singletons100826	ko00830	Retinol metabolism	4.15381	K14457	molecular chaperone HtpG
BT_B_ZJU_Singletons102579	ko00830	Retinol metabolism	-1.30126	K11140	aminopeptidase N
BT_B_ZJU_Singletons103451	ko00830	Retinol metabolism	1.38047	K11140	aminopeptidase N
BT_B_ZJU_Singletons103773	ko00830	Retinol metabolism	-1.61901	K11140	heat shock protein 90kDa beta
BT_Q_ZJU_Singletons12183	ko00830	Retinol metabolism	2.56461	K11140	baculoviral IAP repeat-containing 2/3/4
BT_Q_ZJU_Singletons12425	ko00830	Retinol metabolism	4.79572	K00876	molecular chaperone HtpG
BT_Q_ZJU_Singletons29450	ko00830	Retinol metabolism	1.77392	K00876	molecular chaperone HtpG
BT_Q_ZJU_Singletons6014	ko00830	Retinol metabolism	-1.70695	K00876	molecular chaperone HtpG
BT_ZHJ1_ZJU_Unigene39602	ko00830	Retinol metabolism	-1.30245	K00820	molecular chaperone HtpG
BT_ZHJ1_ZJU_Unigene5566	ko00830	Retinol metabolism	4.2011	K00820	DNA-directed RNA polymerase III subunit RPC6
BT_B_ZJU_Singletons101136	ko05323	Rheumatoid arthritis	5.16395	K00820	DNA-directed RNA polymerases I, II, and III subunit RPABC2
BT_B_ZJU_Singletons103616	ko05323	Rheumatoid arthritis	-4.77058	K12375	DNA-directed RNA polymerases I and III subunit RPAC2
BT_B_ZJU_Singletons95888	ko05323	Rheumatoid arthritis	4.28577	K12375	DNA-directed RNA polymerases I, II, and III subunit RPABC5
BT_Q_ZJU_Singletons4178	ko05323	Rheumatoid arthritis	2.2449	K04725	DNA-directed RNA polymerase II subunit RPB1
BT_B_ZJU_Singletons77737	ko03010	Ribosome	-1.20008	K04725	elongation factor EF-Tu
BT_B_ZJU_Singletons96678	ko03010	Ribosome	-1.71424	K04725	heat shock protein 90kDa beta
BT_ZHJ1_ZJU_Unigene31952	ko03010	Ribosome	-1.87596	K04725	molecular chaperone HtpG
BT_ZHJ1_ZJU_Unigene43997	ko03010	Ribosome	-5.35528	K04725	molecular chaperone HtpG
BT_ZHJ1_ZJU_Unigene45181	ko03010	Ribosome	-2.25125	K04725	molecular chaperone HtpG
BT_ZHJ1_ZJU_Unigene45982	ko03010	Ribosome	-2.00371	K04725	molecular chaperone HtpG
BT_ZHJ1_ZJU_Unigene47482	ko03010	Ribosome	-1.27636	K02938	protein tyrosine phosphatase, non-receptor type 11
BT_ZHJ1_ZJU_Unigene49438	ko03010	Ribosome	1.02695	K05692	aminopeptidase N
BT_ZHJ1_ZJU_Unigene49480	ko03010	Ribosome	1.23591	K05692	aminopeptidase N
BT_ZHJ1_ZJU_Unigene49831	ko03010	Ribosome	1.18594	K05692	protein tyrosine phosphatase, non-receptor type 11
BT_ZHJ1_ZJU_Unigene50812	ko03010	Ribosome	2.13927	K05692	phospholipase A2
BT_ZHJ1_ZJU_Unigene51937	ko03010	Ribosome	3.59096	K05692	ADP-ribosylation factor 6
BT_B_ZJU_Singletons101097	ko03008	Ribosome biogenesis in eukaryotes	1.21914	K05692	actin related protein 2/3 complex, subunit 2
BT_B_ZJU_Singletons102834	ko03008	Ribosome biogenesis in eukaryotes	2.58232	K05692	actin related protein 2/3 complex, subunit 2
BT_B_ZJU_Singletons103620	ko03008	Ribosome biogenesis in eukaryotes	4.87406	K05692	protein tyrosine phosphatase, non-receptor type 11
BT_B_ZJU_Singletons15831	ko03008	Ribosome biogenesis in eukaryotes	2.01152	K05692	actin beta/gamma 1
BT_B_ZJU_Singletons4981	ko03008	Ribosome biogenesis in eukaryotes	1.84221	K05692	S-phase kinase-associated protein 1
BT_B_ZJU_Singletons94603	ko03008	Ribosome biogenesis in eukaryotes	2.27357	K05692	protein tyrosine phosphatase, non-receptor type 11
BT_B_ZJU_Singletons98585	ko03008	Ribosome biogenesis in eukaryotes	3.29677	K05692	protein phosphatase 2 (formerly 2A), catalytic subunit
BT_B_ZJU_Singletons99250	ko03008	Ribosome biogenesis in eukaryotes	3.02795	K05692	phospholipase A2
BT_Q_ZJU_Singletons11979	ko03008	Ribosome biogenesis in eukaryotes	-1.79144	K05692	arrestin-2
BT_Q_ZJU_Singletons165679	ko03008	Ribosome biogenesis in eukaryotes	-2.02332	K05692	actin beta/gamma 1
BT_ZHJ1_ZJU_Unigene51937	ko03008	Ribosome biogenesis in eukaryotes	3.59096	K00699	dual specificity phosphatase
BT_ZHJ1_ZJU_Unigene5602	ko03008	Ribosome biogenesis in eukaryotes	-2.7652	K00699	slingshot
BT_ZHJ1_ZJU_Unigene7516	ko03008	Ribosome biogenesis in eukaryotes	4.01324	K00699	IQ motif containing GTPase activating protein
BT_B_ZJU_Singletons100851	ko03018	RNA degradation	-1.49948	K00699	cytoplasmic FMR1 interacting protein
BT_B_ZJU_Singletons102366	ko03018	RNA degradation	4.30495	K00699	actin related protein 2/3 complex, subunit 2
BT_B_ZJU_Singletons102465	ko03018	RNA degradation	-1.65102	K00699	actin related protein 2/3 complex, subunit 2
BT_B_ZJU_Singletons82269	ko03018	RNA degradation	2.57304	K00699	actin beta/gamma 1
BT_B_ZJU_Singletons98677	ko03018	RNA degradation	4.95231	K00699	tuberous sclerosis 2
BT_Q_ZJU_Singletons167115	ko03018	RNA degradation	-3.26446	K00699	protein phosphatase 1, regulatory (inhibitor) subunit 3
BT_Q_ZJU_Singletons7878	ko03018	RNA degradation	-2.1024	K00699	starch phosphorylase
BT_ZHJ1_ZJU_Unigene48330	ko03018	RNA degradation	1.66926	K00699	phospholipase A2
BT_ZHJ1_ZJU_Unigene51761	ko03018	RNA degradation	2.59881	K12741	anaphase-promoting complex subunit 10
BT_B_ZJU_Singletons102584	ko03020	RNA polymerase	4.84379	K02266	arginine vasopressin receptor 2
BT_B_ZJU_Singletons84103	ko03020	RNA polymerase	3.59096	K02266	anaphase-promoting complex subunit 3
BT_B_ZJU_Singletons93308	ko03020	RNA polymerase	-1.94575	K02266	molecular chaperone HtpG
BT_B_ZJU_Singletons97029	ko03020	RNA polymerase	-2.11349	K02266	molecular chaperone HtpG
BT_B_ZJU_Singletons98132	ko03020	RNA polymerase	1.06723	K02266	molecular chaperone HtpG
BT_B_ZJU_Singletons98444	ko03020	RNA polymerase	2.98215	K02266	molecular chaperone HtpG
BT_Q_ZJU_Singletons48784	ko03020	RNA polymerase	2.98215	K05863	long-chain acyl-CoA synthetase
BT_ZHJ1_ZJU_Unigene52525	ko03020	RNA polymerase	1.3506	K05863	long-chain acyl-CoA synthetase
BT_ZHJ1_ZJU_Unigene52525	ko03020	RNA polymerase	1.3506	K05863	protein tyrosine phosphatase, non-receptor type 11
BT_B_ZJU_Singletons101359	ko03013	RNA transport	-1.67823	K03879	glutamate decarboxylase
BT_B_ZJU_Singletons101999	ko03013	RNA transport	-1.13577	K03879	arginine vasopressin receptor 2
BT_B_ZJU_Singletons102439	ko03013	RNA transport	-1.2265	K03879	dynactin 6
BT_B_ZJU_Singletons102532	ko03013	RNA transport	1.26696	K02265	arylsulfatase I/J
BT_B_ZJU_Singletons103582	ko03013	RNA transport	1.86226	K02265	mitochondrial dicarboxylate carrier
BT_B_ZJU_Singletons103942	ko03013	RNA transport	1.21188	K02265	malate dehydrogenase
BT_B_ZJU_Singletons75595	ko03013	RNA transport	-1.15652	K02265	malate dehydrogenase
BT_B_ZJU_Singletons98677	ko03013	RNA transport	4.95231	K02265	V-type H+-transporting ATPase subunit B
BT_B_ZJU_Singletons99763	ko03013	RNA transport	1.84221	K02265	V-type H+-transporting ATPase subunit H
BT_Q_ZJU_Singletons11979	ko03013	RNA transport	-1.79144	K02908	phospholipase A2
BT_Q_ZJU_Singletons143053	ko03013	RNA transport	-1.16865	K02730	alpha-amylase
BT_Q_ZJU_Singletons154775	ko03013	RNA transport	-1.92159	K02938	solute carrier family 36 (proton-coupled amino acid transporter), member 1
BT_Q_ZJU_Singletons15884	ko03013	RNA transport	3.91789	K02957	solute carrier family 36 (proton-coupled amino acid transporter), member 1
BT_Q_ZJU_Singletons165679	ko03013	RNA transport	-2.02332	K01363	collagen, type I/II/III/V/XI, alpha
BT_ZHJ1_ZJU_Unigene10514	ko03013	RNA transport	2.77433	K01363	collagen, type I/II/III/V/XI, alpha
BT_ZHJ1_ZJU_Unigene46848	ko03013	RNA transport	-5.152	K12160	lysosomal Pro-X carboxypeptidase
BT_ZHJ1_ZJU_Unigene51399	ko03013	RNA transport	-2.35811	K02975	solute carrier family 36 (proton-coupled amino acid transporter), member 1
BT_ZHJ1_ZJU_Unigene5602	ko03013	RNA transport	-2.7652	K03094	2-acylglycerol O-acyltransferase 2
BT_B_ZJU_Singletons100433	ko00450	Selenocompound metabolism	-1.15113	K03094	phospholipase A2
BT_Q_ZJU_Singletons111196	ko05131	Shigellosis	-2.65831	K03094	2-acylglycerol O-acyltransferase 2
BT_Q_ZJU_Singletons11565	ko05131	Shigellosis	-2.62688	K03094	NADH dehydrogenase (ubiquinone) 1 alpha subcomplex 10
BT_ZHJ1_ZJU_Unigene37533	ko05131	Shigellosis	2.73196	K03094	cytochrome c oxidase subunit IV
BT_B_ZJU_Singletons100275	ko05222	Small cell lung cancer	3.3147	K03094	NADH dehydrogenase (ubiquinone) 1 beta subcomplex 6
BT_B_ZJU_Singletons25572	ko05222	Small cell lung cancer	3.57221	K03094	NADH dehydrogenase (ubiquinone) 1 alpha/beta subcomplex 1
BT_ZHJ1_ZJU_Unigene30917	ko05222	Small cell lung cancer	2.58972	K03094	ubiquinol-cytochrome c reductase cytochrome c1 subunit
BT_B_ZJU_Singletons104053	ko00600	Sphingolipid metabolism	-4.84967	K01834	amyloid beta precursor protein binding protein 1
BT_B_ZJU_Singletons26741	ko00600	Sphingolipid metabolism	2.18937	K01834	NADH dehydrogenase (ubiquinone) 1 alpha subcomplex 2
BT_B_ZJU_Singletons100166	ko03040	Spliceosome	1.62449	K01834	NADH dehydrogenase (ubiquinone) Fe-S protein 4
BT_B_ZJU_Singletons101223	ko03040	Spliceosome	-1.44118	K01834	cytochrome c oxidase subunit VIa
BT_B_ZJU_Singletons103236	ko03040	Spliceosome	-1.75289	K01834	cytochrome c oxidase subunit Vb
BT_B_ZJU_Singletons103940	ko03040	Spliceosome	-1.61083	K00108	ubiquinol-cytochrome c reductase core subunit 2
BT_B_ZJU_Singletons103970	ko03040	Spliceosome	1.22579	K04043	cytochrome c oxidase subunit VIc
BT_B_ZJU_Singletons103970	ko03040	Spliceosome	1.22579	K04079	NADH dehydrogenase (ubiquinone) 1 beta subcomplex 3
BT_B_ZJU_Singletons11470	ko03040	Spliceosome	2.29148	K04079	NADH dehydrogenase (ubiquinone) 1 alpha subcomplex 13
BT_B_ZJU_Singletons26949	ko03040	Spliceosome	2.0982	K04079	NADH dehydrogenase (ubiquinone) 1 alpha subcomplex 10
BT_B_ZJU_Singletons92432	ko03040	Spliceosome	1.8868	K04079	cytochrome c oxidase subunit IV
BT_B_ZJU_Singletons93972	ko03040	Spliceosome	5.67752	K04079	NADH dehydrogenase (ubiquinone) 1 beta subcomplex 6
BT_B_ZJU_Singletons94113	ko03040	Spliceosome	3.71149	K04079	NADH dehydrogenase (ubiquinone) 1 alpha/beta subcomplex 1
BT_B_ZJU_Singletons95534	ko03040	Spliceosome	1.52192	K04079	ubiquinol-cytochrome c reductase cytochrome c1 subunit
BT_B_ZJU_Singletons96991	ko03040	Spliceosome	-1.02807	K00415	ubiquitin-conjugating enzyme E2 G1
BT_B_ZJU_Singletons98960	ko03040	Spliceosome	3.85614	K00415	NADH dehydrogenase (ubiquinone) 1 alpha subcomplex 2
BT_Q_ZJU_Singletons10414	ko03040	Spliceosome	1.16285	K00415	voltage-dependent anion channel
BT_Q_ZJU_Singletons143053	ko03040	Spliceosome	-1.16865	K00415	ubiquitin-conjugating enzyme E2 L3
BT_Q_ZJU_Singletons162289	ko03040	Spliceosome	-3.67108	K00415	NADH dehydrogenase (ubiquinone) Fe-S protein 4
BT_Q_ZJU_Singletons163331	ko03040	Spliceosome	-1.16894	K00415	cytochrome c oxidase subunit VIa
BT_Q_ZJU_Singletons165103	ko03040	Spliceosome	-2.9957	K02268	solute carrier family 25 (mitochondrial carrier; adenine nucleotide translocator)
BT_ZHJ1_ZJU_Unigene39777	ko03040	Spliceosome	1.58629	K02268	NADH dehydrogenase I subunit 2
BT_ZHJ1_ZJU_Unigene51535	ko03040	Spliceosome	1.13429	K02268	cytochrome c oxidase subunit Vb
BT_ZHJ1_ZJU_Unigene52085	ko03040	Spliceosome	1.5904	K02268	ubiquinol-cytochrome c reductase core subunit 2
BT_B_ZJU_Singletons92906	ko05150	Staphylococcus aureus infection	-2.16483	K02268	cytochrome c oxidase subunit VIc
BT_B_ZJU_Singletons24649	ko00500	Starch and sucrose metabolism	4.06824	K02268	NADH dehydrogenase (ubiquinone) 1 beta subcomplex 3
BT_B_ZJU_Singletons75097	ko00500	Starch and sucrose metabolism	1.02292	K02964	NADH dehydrogenase (ubiquinone) 1 alpha subcomplex 13
BT_B_ZJU_Singletons80027	ko00500	Starch and sucrose metabolism	5.90965	K02920	voltage-dependent anion channel
BT_B_ZJU_Singletons96447	ko00500	Starch and sucrose metabolism	2.10086	K02889	catalase
BT_Q_ZJU_Singletons29450	ko00500	Starch and sucrose metabolism	1.77392	K00058	NADH dehydrogenase (ubiquinone) 1 alpha subcomplex 10
BT_Q_ZJU_Singletons33559	ko00500	Starch and sucrose metabolism	-1.17994	K00058	superoxide dismutase, Fe-Mn family
BT_Q_ZJU_Singletons5431	ko00500	Starch and sucrose metabolism	5.06717	K00058	cytochrome c oxidase subunit IV
BT_Q_ZJU_Singletons7782	ko00500	Starch and sucrose metabolism	-1.62514	K00058	NADH dehydrogenase (ubiquinone) 1 beta subcomplex 6
BT_ZHJ1_ZJU_Unigene13568	ko00500	Starch and sucrose metabolism	1.49082	K06509	NADH dehydrogenase (ubiquinone) 1 alpha/beta subcomplex 1
BT_ZHJ1_ZJU_Unigene39602	ko00500	Starch and sucrose metabolism	-1.30245	K06509	ubiquinol-cytochrome c reductase cytochrome c1 subunit
BT_ZHJ1_ZJU_Unigene52526	ko00500	Starch and sucrose metabolism	5.74296	K04079	DNA-directed RNA polymerases I, II, and III subunit RPABC2
BT_B_ZJU_Singletons102579	ko00140	Steroid hormone biosynthesis	-1.30126	K04079	DNA-directed RNA polymerase II subunit RPB3
BT_B_ZJU_Singletons103451	ko00140	Steroid hormone biosynthesis	1.38047	K04079	DNA-directed RNA polymerase II subunit RPB9
BT_Q_ZJU_Singletons12425	ko00140	Steroid hormone biosynthesis	4.79572	K04079	NADH dehydrogenase (ubiquinone) 1 alpha subcomplex 2
BT_Q_ZJU_Singletons29450	ko00140	Steroid hormone biosynthesis	1.77392	K04079	voltage-dependent anion channel
BT_Q_ZJU_Singletons6014	ko00140	Steroid hormone biosynthesis	-1.70695	K04079	DNA-directed RNA polymerase II subunit RPB7
BT_ZHJ1_ZJU_Unigene39602	ko00140	Steroid hormone biosynthesis	-1.30245	K04079	NADH dehydrogenase (ubiquinone) Fe-S protein 4
BT_B_ZJU_Singletons103451	ko00945	Stilbenoid, diarylheptanoid and gingerol biosynthesis	1.38047	K05360	DNA-directed RNA polymerases I, II, and III subunit RPABC5
BT_Q_ZJU_Singletons12425	ko00945	Stilbenoid, diarylheptanoid and gingerol biosynthesis	4.79572	K03959	cytochrome c oxidase subunit VIa
BT_B_ZJU_Singletons96015	ko00521	Streptomycin biosynthesis	4.83973	K03959	solute carrier family 25 (mitochondrial carrier; adenine nucleotide translocator)
BT_Q_ZJU_Singletons7782	ko00521	Streptomycin biosynthesis	-1.62514	K03959	cytochrome c oxidase subunit Vb
BT_ZHJ1_ZJU_Unigene13568	ko00521	Streptomycin biosynthesis	1.49082	K03959	ubiquinol-cytochrome c reductase core subunit 2
BT_B_ZJU_Singletons99724	ko00643	Styrene degradation	4.60153	K03959	cytochrome c oxidase subunit VIc
BT_Q_ZJU_Singletons146899	ko00920	Sulfur metabolism	-2.21482	K04079	NADH dehydrogenase (ubiquinone) 1 beta subcomplex 3
BT_B_ZJU_Singletons83844	ko05322	Systemic lupus erythematosus	3.48148	K04079	NADH dehydrogenase (ubiquinone) 1 alpha subcomplex 13
BT_B_ZJU_Singletons95176	ko05322	Systemic lupus erythematosus	3.10269	K04079	voltage-dependent anion channel
BT_ZHJ1_ZJU_Unigene12805	ko05322	Systemic lupus erythematosus	1.07982	K04079	DNA-directed RNA polymerase II subunit RPB1
BT_B_ZJU_Singletons103639	ko00430	Taurine and hypotaurine metabolism	2.13028	K04079	DnaJ homolog subfamily C member 7
BT_B_ZJU_Singletons98433	ko00430	Taurine and hypotaurine metabolism	4.8029	K04079	actin related protein 2/3 complex, subunit 2
BT_B_ZJU_Singletons102960	ko00900	Terpenoid backbone biosynthesis	-1.28472	K04079	actin related protein 2/3 complex, subunit 2
BT_B_ZJU_Singletons85083	ko04350	TGF-beta signaling pathway	-2.46517	K02937	actin beta/gamma 1
BT_ZHJ1_ZJU_Unigene47641	ko04350	TGF-beta signaling pathway	1.10673	K14209	V-type H+-transporting ATPase subunit B
BT_B_ZJU_Singletons101956	ko04530	Tight junction	3.19878	K11353	protein transport protein SEC61 subunit beta
BT_B_ZJU_Singletons26926	ko04530	Tight junction	1.80601	K11353	V-type H+-transporting ATPase subunit H
BT_B_ZJU_Singletons6250	ko04530	Tight junction	1.12794	K11353	actin beta/gamma 1
BT_B_ZJU_Singletons85083	ko04530	Tight junction	-2.46517	K11353	V-type H+-transporting ATPase subunit B
BT_B_ZJU_Singletons96331	ko04530	Tight junction	1.60332	K01363	V-type H+-transporting ATPase subunit H
BT_B_ZJU_Singletons96331	ko04530	Tight junction	1.60332	K01363	protein tyrosine phosphatase, non-receptor type 11
BT_ZHJ1_ZJU_Unigene37533	ko04530	Tight junction	2.73196	K03245	actin related protein 2/3 complex, subunit 2
BT_B_ZJU_Singletons100275	ko05145	Toxoplasmosis	3.3147	K04079	actin related protein 2/3 complex, subunit 2
BT_Q_ZJU_Singletons48268	ko05145	Toxoplasmosis	-3.11283	K04079	tubulin alpha
BT_ZHJ1_ZJU_Unigene30917	ko05145	Toxoplasmosis	2.58972	K04079	actin beta/gamma 1
BT_B_ZJU_Singletons103981	ko00380	Tryptophan metabolism	2.54974	K04079	actin related protein 2/3 complex, subunit 2
BT_B_ZJU_Singletons103639	ko04940	TypeI diabetes mellitus	2.13028	K04079	actin related protein 2/3 complex, subunit 2
BT_B_ZJU_Singletons100826	ko00350	Tyrosine metabolism	4.15381	K04079	actin beta/gamma 1
BT_B_ZJU_Singletons101676	ko00350	Tyrosine metabolism	3.93161	K04079	protein phosphatase 2 (formerly 2A), catalytic subunit
BT_B_ZJU_Singletons26212	ko00350	Tyrosine metabolism	-2.15275	K12823	laminin, beta 1
BT_B_ZJU_Singletons99724	ko00350	Tyrosine metabolism	4.60153	K10847	phospholipase A2
BT_Q_ZJU_Singletons152261	ko00350	Tyrosine metabolism	1.62688	K13987	baculoviral IAP repeat-containing 2/3/4
BT_Q_ZJU_Singletons15230	ko00350	Tyrosine metabolism	-3.21501	K04043	laminin, beta 1
BT_B_ZJU_Singletons99901	ko00130	Ubiquinone and other terpenoid-quinone biosynthesis	4.01227	K02865	collagen, type I/II/III/V/XI, alpha
BT_Q_ZJU_Singletons34360	ko00130	Ubiquinone and other terpenoid-quinone biosynthesis	-1.68488	K02865	collagen, type I/II/III/V/XI, alpha
BT_B_ZJU_Singletons101151	ko04120	Ubiquitin mediated proteolysis	-1.96612	K00288	hyaluronan binding protein 2
BT_B_ZJU_Singletons102663	ko04120	Ubiquitin mediated proteolysis	2.80197	K00288	protein phosphatase 2 (formerly 2A), catalytic subunit
BT_B_ZJU_Singletons15030	ko04120	Ubiquitin mediated proteolysis	2.36293	K12741	laminin, beta 1
BT_B_ZJU_Singletons25427	ko04120	Ubiquitin mediated proteolysis	-1.65486	K05862	costal 2
BT_B_ZJU_Singletons91085	ko04120	Ubiquitin mediated proteolysis	-1.54832	K05862	heat shock protein 90kDa beta
BT_B_ZJU_Singletons97280	ko04120	Ubiquitin mediated proteolysis	-1.15757	K05862	cyclin-dependent kinase regulatory subunit CKS1
BT_B_ZJU_Singletons98657	ko04120	Ubiquitin mediated proteolysis	-1.1012	K01803	baculoviral IAP repeat-containing 2/3/4
BT_B_ZJU_Singletons98703	ko04120	Ubiquitin mediated proteolysis	-5.86153	K01803	molecular chaperone HtpG
BT_Q_ZJU_Singletons146899	ko04120	Ubiquitin mediated proteolysis	-2.21482	K01803	molecular chaperone HtpG
BT_Q_ZJU_Singletons164060	ko04120	Ubiquitin mediated proteolysis	-1.88243	K01803	molecular chaperone HtpG
BT_Q_ZJU_Singletons166667	ko04120	Ubiquitin mediated proteolysis	-2.15452	K01803	molecular chaperone HtpG
BT_Q_ZJU_Singletons9404	ko04120	Ubiquitin mediated proteolysis	3.86996	K01803	protein tyrosine phosphatase, non-receptor type 11
BT_ZHJ1_ZJU_Unigene30917	ko04120	Ubiquitin mediated proteolysis	2.58972	K01803	heat shock protein 90kDa beta
BT_ZHJ1_ZJU_Unigene47641	ko04120	Ubiquitin mediated proteolysis	1.10673	K00025	molecular chaperone HtpG
BT_B_ZJU_Singletons96157	ko00290	Valine, leucine and isoleucine biosynthesis	-1.42299	K00025	molecular chaperone HtpG
BT_B_ZJU_Singletons97068	ko00290	Valine, leucine and isoleucine biosynthesis	1.27712	K00025	molecular chaperone HtpG
BT_B_ZJU_Singletons96157	ko00280	Valine, leucine and isoleucine degradation	-1.42299	K00025	molecular chaperone HtpG
BT_Q_ZJU_Singletons166924	ko00280	Valine, leucine and isoleucine degradation	-1.69168	K00025	costal 2
BT_Q_ZJU_Singletons22548	ko00513	Various types ofN-glycan biosynthesis	1.54208	K00025	protein tyrosine phosphatase, non-receptor type 11
BT_Q_ZJU_Singletons48268	ko04270	Vascular smooth muscle contraction	-3.11283	K00025	laminin, beta 1
BT_B_ZJU_Singletons15030	ko04962	Vasopressin-regulated water reabsorption	2.36293	K00025	cyclin-dependent kinase regulatory subunit CKS1
BT_B_ZJU_Singletons99389	ko04962	Vasopressin-regulated water reabsorption	-2.44197	K03006	baculoviral IAP repeat-containing 2/3/4
BT_ZHJ1_ZJU_Unigene30851	ko04962	Vasopressin-regulated water reabsorption	-2.2279	K03006	histone H2A
BT_Q_ZJU_Singletons48268	ko04370	VEGF signaling pathway	-3.11283	K03006	histone H2A
BT_B_ZJU_Singletons103616	ko05110	Vibrio cholerae infection	-4.77058	K03006	histone H2A
BT_B_ZJU_Singletons89104	ko05110	Vibrio cholerae infection	5.16495	K03006	cathepsin L
BT_B_ZJU_Singletons95888	ko05110	Vibrio cholerae infection	4.28577	K03006	V-type H+-transporting ATPase subunit B
BT_ZHJ1_ZJU_Unigene37533	ko05110	Vibrio cholerae infection	2.73196	K03006	V-type H+-transporting ATPase subunit H
BT_B_ZJU_Singletons101956	ko05416	Viral myocarditis	3.19878	K03006	cathepsin F
BT_B_ZJU_Singletons26926	ko05416	Viral myocarditis	1.80601	K03006	actin beta/gamma 1
BT_B_ZJU_Singletons6250	ko05416	Viral myocarditis	1.12794	K03006	actin beta/gamma 1
BT_B_ZJU_Singletons99763	ko05416	Viral myocarditis	1.84221	K00688	actin beta/gamma 1
BT_Q_ZJU_Singletons15884	ko05416	Viral myocarditis	3.91789	K00688	myosin heavy chain
BT_ZHJ1_ZJU_Unigene37533	ko05416	Viral myocarditis	2.73196	K11153	myosin heavy chain
BT_B_ZJU_Singletons103726	ko04310	Wnt signaling pathway	5.11166	K11153	myosin heavy chain
BT_B_ZJU_Singletons103769	ko04310	Wnt signaling pathway	1.0781	K14525	translation initiation factor eIF-4F
BT_B_ZJU_Singletons85083	ko04310	Wnt signaling pathway	-2.46517	K14525	translation initiation factor eIF-4F
BT_ZHJ1_ZJU_Unigene47641	ko04310	Wnt signaling pathway	1.10673	K14570	actin beta/gamma 1

## Sheet: MEAM1 vs. Asia II 3
Genes	KEGG Orthology ID	Pathways	Log2 Ratio (MEAM1/Asia II 3)	Orthology entry	KEGG annotation
BT_B_ZJU_Singletons104008	ko04920	Adipocytokine signaling pathway	1.59492	K01897	long-chain acyl-CoA synthetase
BT_Q_ZJU_Singletons163965	ko05143	African trypanosomiasis	1.39333	K04634	guanine nucleotide binding protein (G protein), alpha q polypeptide
BT_B_ZJU_Singletons100604	ko00250	Alanine, aspartate and glutamate metabolism	1.20413	K01953	asparagine synthase (glutamine-hydrolysing)
BT_B_ZJU_Singletons103639	ko00250	Alanine, aspartate and glutamate metabolism	4.35595	K01580	glutamate decarboxylase
BT_B_ZJU_Singletons89368	ko00250	Alanine, aspartate and glutamate metabolism	3.88486	K01425	glutaminase
BT_Q_ZJU_Singletons14858	ko00592	alpha-Linolenic acid metabolism	4.05824	K01047	phospholipase A2
BT_B_ZJU_Singletons100837	ko05010	Alzheimer's disease	4.15212	K03936	NADH dehydrogenase (ubiquinone) Fe-S protein 3
BT_B_ZJU_Singletons69414	ko05010	Alzheimer's disease	6.33261	K02263	cytochrome c oxidase subunit IV
BT_B_ZJU_Singletons72614	ko05010	Alzheimer's disease	3.66894	K03955	NADH dehydrogenase (ubiquinone) 1 alpha/beta subcomplex 1
BT_B_ZJU_Singletons82806	ko05010	Alzheimer's disease	-1.33629	K00413	ubiquinol-cytochrome c reductase cytochrome c1 subunit
BT_B_ZJU_Singletons93331	ko05010	Alzheimer's disease	5.81844	K11352	NADH dehydrogenase (ubiquinone) 1 alpha subcomplex 12
BT_B_ZJU_Singletons94869	ko05010	Alzheimer's disease	4.81795	K00415	ubiquinol-cytochrome c reductase core subunit 2
BT_B_ZJU_Singletons99712	ko05010	Alzheimer's disease	5.95208	K03937	NADH dehydrogenase (ubiquinone) Fe-S protein 4
BT_Q_ZJU_Singletons163965	ko05010	Alzheimer's disease	1.39333	K04634	guanine nucleotide binding protein (G protein), alpha q polypeptide
BT_B_ZJU_Singletons81781	ko00520	Amino sugar and nucleotide sugar metabolism	1.6082	K00326	cytochrome-b5 reductase
BT_B_ZJU_Singletons103678	ko00970	Aminoacyl-tRNA biosynthesis	1.83092	K01876	aspartyl-tRNA synthetase
BT_B_ZJU_Singletons103904	ko00970	Aminoacyl-tRNA biosynthesis	4.60216	K01887	arginyl-tRNA synthetase
BT_B_ZJU_Singletons24152	ko00970	Aminoacyl-tRNA biosynthesis	1.33185	K01892	histidyl-tRNA synthetase
BT_B_ZJU_Singletons25599	ko00970	Aminoacyl-tRNA biosynthesis	1.74496	K01881	prolyl-tRNA synthetase
BT_B_ZJU_Singletons97920	ko00970	Aminoacyl-tRNA biosynthesis	1.32625	K01890	phenylalanyl-tRNA synthetase beta chain
BT_B_ZJU_Singletons103269	ko00627	Aminobenzoate degradation	5.61972	K07511	enoyl-CoA hydratase
BT_B_ZJU_Singletons103451	ko00627	Aminobenzoate degradation	6.44558	K07424	cytochrome P450, family 3, subfamily A
BT_B_ZJU_Singletons103451	ko00627	Aminobenzoate degradation	6.44558	K07424	cytochrome P450, family 3, subfamily A
BT_B_ZJU_Singletons81386	ko00627	Aminobenzoate degradation	4.20996	K07424	cytochrome P450, family 3, subfamily A
BT_B_ZJU_Singletons91540	ko00627	Aminobenzoate degradation	3.68523	K07515	enoyl-CoA hydratase / long-chain 3-hydroxyacyl-CoA dehydrogenase
BT_Q_ZJU_Singletons12425	ko00627	Aminobenzoate degradation	-1.46167	K07427	cytochrome P450, family 4, subfamily V
BT_B_ZJU_Singletons93648	ko05146	Amoebiasis	-1.58469	K06236	collagen, type I/II/III/V/XI, alpha
BT_Q_ZJU_Singletons163965	ko05146	Amoebiasis	1.39333	K04634	guanine nucleotide binding protein (G protein), alpha q polypeptide
BT_Q_ZJU_Singletons33707	ko05146	Amoebiasis	4.73656	K05725	PTK2 protein tyrosine kinase 2
BT_B_ZJU_Singletons103981	ko05014	Amyotrophic lateral sclerosis (ALS)	3.23498	K03781	catalase
BT_B_ZJU_Singletons99145	ko05014	Amyotrophic lateral sclerosis (ALS)	1.43906	K04565	Cu/Zn superoxide dismutase
BT_Q_ZJU_Singletons158944	ko05014	Amyotrophic lateral sclerosis (ALS)	5.83634	K03781	catalase
BT_B_ZJU_Singletons102495	ko04612	Antigen processing and presentation	1.84638	K01363	cathepsin B
BT_B_ZJU_Singletons102559	ko04612	Antigen processing and presentation	4.68523	K01363	cathepsin B
BT_B_ZJU_Singletons103047	ko04612	Antigen processing and presentation	1.28493	K01363	cathepsin B
BT_B_ZJU_Singletons103407	ko04612	Antigen processing and presentation	6.38095	K01369	legumain
BT_B_ZJU_Singletons26635	ko04612	Antigen processing and presentation	2.98857	K01363	cathepsin B
BT_B_ZJU_Singletons78842	ko04612	Antigen processing and presentation	4.924	K01363	cathepsin B
BT_B_ZJU_Singletons88370	ko04612	Antigen processing and presentation	2.00727	K01363	cathepsin B
BT_B_ZJU_Singletons99085	ko04612	Antigen processing and presentation	-1.00529	K08065	nuclear transcription factor Y, beta
BT_Q_ZJU_Singletons4178	ko04612	Antigen processing and presentation	1.31056	K01373	cathepsin F
BT_Q_ZJU_Singletons5369	ko04612	Antigen processing and presentation	5.71112	K01363	cathepsin B
BT_B_ZJU_Singletons91151	ko04210	Apoptosis	1.43269	K04739	cAMP-dependent protein kinase regulator
BT_B_ZJU_Singletons95304	ko00590	Arachidonic acid metabolism	4.52679	K01254	leukotriene-A4 hydrolase
BT_Q_ZJU_Singletons14858	ko00590	Arachidonic acid metabolism	4.05824	K01047	phospholipase A2
BT_B_ZJU_Singletons102646	ko00330	Arginine and proline metabolism	-1.52486	K00128	aldehyde dehydrogenase (NAD+)
BT_B_ZJU_Singletons86297	ko00330	Arginine and proline metabolism	-1.9306	K00797	spermidine synthase
BT_B_ZJU_Singletons89368	ko00330	Arginine and proline metabolism	3.88486	K01425	glutaminase
BT_B_ZJU_Singletons92979	ko00330	Arginine and proline metabolism	1.91103	K00286	pyrroline-5-carboxylate reductase
BT_Q_ZJU_Singletons3156	ko00330	Arginine and proline metabolism	3.09899	K00318	proline dehydrogenase
BT_B_ZJU_Singletons100463	ko00053	Ascorbate and aldarate metabolism	2.20895	K00469	inositol oxygenase
BT_B_ZJU_Singletons102646	ko00053	Ascorbate and aldarate metabolism	-1.52486	K00128	aldehyde dehydrogenase (NAD+)
BT_B_ZJU_Singletons26640	ko00053	Ascorbate and aldarate metabolism	-1.47238	K00699	glucuronosyltransferase
BT_B_ZJU_Singletons74969	ko00053	Ascorbate and aldarate metabolism	2.95208	K00699	glucuronosyltransferase
BT_Q_ZJU_Singletons121366	ko00053	Ascorbate and aldarate metabolism	6.39738	K00699	glucuronosyltransferase
BT_Q_ZJU_Singletons166670	ko00053	Ascorbate and aldarate metabolism	3.32193	K00699	glucuronosyltransferase
BT_B_ZJU_Singletons101068	ko00791	Atrazine degradation	4.03402	K02258	cytochrome c oxidase subunit XI assembly protein
BT_B_ZJU_Singletons93470	ko04360	Axon guidance	4.68523	K07520	actin-binding LIM protein
BT_Q_ZJU_Singletons33707	ko04360	Axon guidance	4.73656	K05725	PTK2 protein tyrosine kinase 2
BT_B_ZJU_Singletons102571	ko05100	Bacterial invasion of epithelial cells	3	K06106	cortactin
BT_B_ZJU_Singletons103734	ko05100	Bacterial invasion of epithelial cells	-1.35672	K05758	actin related protein 2/3 complex, subunit 2
BT_B_ZJU_Singletons99011	ko05100	Bacterial invasion of epithelial cells	1.03741	K05756	actin related protein 2/3 complex, subunit 3
BT_Q_ZJU_Singletons33707	ko05100	Bacterial invasion of epithelial cells	4.73656	K05725	PTK2 protein tyrosine kinase 2
BT_B_ZJU_Singletons102419	ko05217	Basal cell carcinoma	4.43942	K06227	costal 2
BT_B_ZJU_Singletons100124	ko03022	Basal transcription factors	-1.44462	K03123	transcription initiation factor TFIIA small subunit
BT_B_ZJU_Singletons103194	ko03022	Basal transcription factors	5.31041	K03133	transcription initiation factor TFIID subunit 9B
BT_B_ZJU_Singletons13276	ko03022	Basal transcription factors	3.59223	K03130	transcription initiation factor TFIID subunit 5
BT_B_ZJU_Singletons94715	ko03022	Basal transcription factors	1.10082	K03127	transcription initiation factor TFIID subunit 13
BT_B_ZJU_Singletons96558	ko03022	Basal transcription factors	1.17415	K06634	cyclin H
BT_Q_ZJU_Singletons25988	ko03022	Basal transcription factors	3.1781	K03126	transcription initiation factor TFIID subunit 12
BT_Q_ZJU_Singletons30327	ko03022	Basal transcription factors	4.66641	K03130	transcription initiation factor TFIID subunit 5
BT_Q_ZJU_Singletons163088	ko03410	Base excision repair	4.20235	K10803	DNA-repair protein XRCC1
BT_Q_ZJU_Singletons165721	ko03410	Base excision repair	2.8685	K02324	DNA polymerase epsilon subunit 1
BT_Q_ZJU_Singletons30079	ko03410	Base excision repair	5.35595	K10747	DNA ligase 1
BT_B_ZJU_Singletons103269	ko00362	Benzoate degradation	5.61972	K07511	enoyl-CoA hydratase
BT_B_ZJU_Singletons91540	ko00362	Benzoate degradation	3.68523	K07515	enoyl-CoA hydratase / long-chain 3-hydroxyacyl-CoA dehydrogenase
BT_B_ZJU_Singletons101287	ko00410	beta-Alanine metabolism	3.61605	K00207	dihydropyrimidine dehydrogenase (NADP+)
BT_B_ZJU_Singletons102646	ko00410	beta-Alanine metabolism	-1.52486	K00128	aldehyde dehydrogenase (NAD+)
BT_B_ZJU_Singletons103269	ko00410	beta-Alanine metabolism	5.61972	K07511	enoyl-CoA hydratase
BT_B_ZJU_Singletons103639	ko00410	beta-Alanine metabolism	4.35595	K01580	glutamate decarboxylase
BT_B_ZJU_Singletons86297	ko00410	beta-Alanine metabolism	-1.9306	K00797	spermidine synthase
BT_B_ZJU_Singletons91540	ko00410	beta-Alanine metabolism	3.68523	K07515	enoyl-CoA hydratase / long-chain 3-hydroxyacyl-CoA dehydrogenase
BT_B_ZJU_Singletons100604	ko01110	Biosynthesis of secondary metabolites	1.20413	K01953	asparagine synthase (glutamine-hydrolysing)
BT_B_ZJU_Singletons100613	ko01110	Biosynthesis of secondary metabolites	4.76746	K00031	isocitrate dehydrogenase
BT_B_ZJU_Singletons100695	ko01110	Biosynthesis of secondary metabolites	1.59608	K01057	6-phosphogluconolactonase
BT_B_ZJU_Singletons100826	ko01110	Biosynthesis of secondary metabolites	2.69437	K00121	S-(hydroxymethyl)glutathione dehydrogenase / alcohol dehydrogenase
BT_B_ZJU_Singletons101116	ko01110	Biosynthesis of secondary metabolites	5.03842	K01900	succinyl-CoA synthetase beta subunit
BT_B_ZJU_Singletons102039	ko01110	Biosynthesis of secondary metabolites	4.35595	K01597	diphosphomevalonate decarboxylase
BT_B_ZJU_Singletons102646	ko01110	Biosynthesis of secondary metabolites	-1.52486	K00128	aldehyde dehydrogenase (NAD+)
BT_B_ZJU_Singletons102674	ko01110	Biosynthesis of secondary metabolites	4.46909	K00789	S-adenosylmethionine synthetase
BT_B_ZJU_Singletons102960	ko01110	Biosynthesis of secondary metabolites	2.51403	K11778	cis-prenyltransferase, dehydrodolichyl diphosphate synthase
BT_B_ZJU_Singletons103244	ko01110	Biosynthesis of secondary metabolites	3.32193	K00088	IMP dehydrogenase
BT_B_ZJU_Singletons103269	ko01110	Biosynthesis of secondary metabolites	5.61972	K07511	enoyl-CoA hydratase
BT_B_ZJU_Singletons103315	ko01110	Biosynthesis of secondary metabolites	4.67438	K01679	fumarate hydratase, class II
BT_B_ZJU_Singletons103451	ko01110	Biosynthesis of secondary metabolites	6.44558	K07424	cytochrome P450, family 3, subfamily A
BT_B_ZJU_Singletons103639	ko01110	Biosynthesis of secondary metabolites	4.35595	K01580	glutamate decarboxylase
BT_B_ZJU_Singletons103651	ko01110	Biosynthesis of secondary metabolites	1.06365	K01952	phosphoribosylformylglycinamidine synthase
BT_B_ZJU_Singletons103808	ko01110	Biosynthesis of secondary metabolites	3.17144	K00011	aldehyde reductase
BT_B_ZJU_Singletons103912	ko01110	Biosynthesis of secondary metabolites	1.1599	K01899	succinyl-CoA synthetase alpha subunit
BT_B_ZJU_Singletons103956	ko01110	Biosynthesis of secondary metabolites	-2.3531	K00031	isocitrate dehydrogenase
BT_B_ZJU_Singletons21983	ko01110	Biosynthesis of secondary metabolites	4.95208	K01044	carboxylesterase
BT_B_ZJU_Singletons73981	ko01110	Biosynthesis of secondary metabolites	3.41463	K00166	2-oxoisovalerate dehydrogenase E1 component, alpha subunit
BT_B_ZJU_Singletons89647	ko01110	Biosynthesis of secondary metabolites	4.10026	K00026	malate dehydrogenase
BT_B_ZJU_Singletons89845	ko01110	Biosynthesis of secondary metabolites	5.05922	K01082	3'(2'), 5'-bisphosphate nucleotidase
BT_B_ZJU_Singletons90521	ko01110	Biosynthesis of secondary metabolites	1.11261	K01689	enolase
BT_B_ZJU_Singletons91096	ko01110	Biosynthesis of secondary metabolites	1.94102	K00115	glucose dehydrogenase (acceptor)
BT_B_ZJU_Singletons91540	ko01110	Biosynthesis of secondary metabolites	3.68523	K07515	enoyl-CoA hydratase / long-chain 3-hydroxyacyl-CoA dehydrogenase
BT_B_ZJU_Singletons92979	ko01110	Biosynthesis of secondary metabolites	1.91103	K00286	pyrroline-5-carboxylate reductase
BT_B_ZJU_Singletons96015	ko01110	Biosynthesis of secondary metabolites	4.71475	K01092	myo-inositol-1(or 4)-monophosphatase
BT_B_ZJU_Singletons96157	ko01110	Biosynthesis of secondary metabolites	4.13915	K00826	branched-chain amino acid aminotransferase
BT_B_ZJU_Singletons96952	ko01110	Biosynthesis of secondary metabolites	3.73779	K00115	glucose dehydrogenase (acceptor)
BT_B_ZJU_Singletons98574	ko01110	Biosynthesis of secondary metabolites	1.79194	K01834	phosphoglycerate mutase
BT_B_ZJU_Singletons99901	ko01110	Biosynthesis of secondary metabolites	5.88375	K06134	ubiquinone biosynthesis monooxygenase Coq7
BT_Q_ZJU_Singletons12425	ko01110	Biosynthesis of secondary metabolites	-1.46167	K07427	cytochrome P450, family 4, subfamily V
BT_Q_ZJU_Singletons13648	ko01110	Biosynthesis of secondary metabolites	1.60012	K00547	homocysteine S-methyltransferase
BT_Q_ZJU_Singletons22326	ko01110	Biosynthesis of secondary metabolites	-1.08561	K00948	ribose-phosphate pyrophosphokinase
BT_Q_ZJU_Singletons24075	ko01110	Biosynthesis of secondary metabolites	4.53492	K01081	5'-nucleotidase
BT_Q_ZJU_Singletons27043	ko01110	Biosynthesis of secondary metabolites	-3.00571	K00121	S-(hydroxymethyl)glutathione dehydrogenase / alcohol dehydrogenase
BT_Q_ZJU_Singletons3156	ko01110	Biosynthesis of secondary metabolites	3.09899	K00318	proline dehydrogenase
BT_B_ZJU_Singletons91540	ko01040	Biosynthesis of unsaturated fatty acids	3.68523	K07515	enoyl-CoA hydratase / long-chain 3-hydroxyacyl-CoA dehydrogenase
BT_Q_ZJU_Singletons146899	ko01040	Biosynthesis of unsaturated fatty acids	3.73779	K00387	sulfite oxidase
BT_B_ZJU_Singletons103451	ko00363	Bisphenol degradation	6.44558	K07424	cytochrome P450, family 3, subfamily A
BT_Q_ZJU_Singletons12425	ko00363	Bisphenol degradation	-1.46167	K07427	cytochrome P450, family 4, subfamily V
BT_B_ZJU_Singletons103269	ko00650	Butanoate metabolism	5.61972	K07511	enoyl-CoA hydratase
BT_B_ZJU_Singletons103639	ko00650	Butanoate metabolism	4.35595	K01580	glutamate decarboxylase
BT_B_ZJU_Singletons91540	ko00650	Butanoate metabolism	3.68523	K07515	enoyl-CoA hydratase / long-chain 3-hydroxyacyl-CoA dehydrogenase
BT_Q_ZJU_Singletons167321	ko00650	Butanoate metabolism	5.30461	K00019	3-hydroxybutyrate dehydrogenase
BT_B_ZJU_Singletons97687	ko04020	Calcium signaling pathway	4.44545	K05862	voltage-dependent anion channel
BT_Q_ZJU_Singletons163965	ko04020	Calcium signaling pathway	1.39333	K04634	guanine nucleotide binding protein (G protein), alpha q polypeptide
BT_B_ZJU_Singletons103269	ko00930	Caprolactam degradation	5.61972	K07511	enoyl-CoA hydratase
BT_B_ZJU_Singletons103808	ko00930	Caprolactam degradation	3.17144	K00011	aldehyde reductase
BT_B_ZJU_Singletons91540	ko00930	Caprolactam degradation	3.68523	K07515	enoyl-CoA hydratase / long-chain 3-hydroxyacyl-CoA dehydrogenase
BT_B_ZJU_Singletons24649	ko04973	Carbohydrate digestion and absorption	2.93074	K01176	alpha-amylase
BT_B_ZJU_Singletons89647	ko00710	Carbon fixation in photosynthetic organisms	4.10026	K00026	malate dehydrogenase
BT_B_ZJU_Singletons100613	ko00720	Carbon fixation pathways in prokaryotes	4.76746	K00031	isocitrate dehydrogenase
BT_B_ZJU_Singletons103315	ko00720	Carbon fixation pathways in prokaryotes	4.67438	K01679	fumarate hydratase, class II
BT_B_ZJU_Singletons103956	ko00720	Carbon fixation pathways in prokaryotes	-2.3531	K00031	isocitrate dehydrogenase
BT_B_ZJU_Singletons69414	ko04260	Cardiac muscle contraction	6.33261	K02263	cytochrome c oxidase subunit IV
BT_B_ZJU_Singletons82806	ko04260	Cardiac muscle contraction	-1.33629	K00413	ubiquinol-cytochrome c reductase cytochrome c1 subunit
BT_B_ZJU_Singletons94869	ko04260	Cardiac muscle contraction	4.81795	K00415	ubiquinol-cytochrome c reductase core subunit 2
BT_B_ZJU_Singletons103002	ko04514	Cell adhesion molecules (CAMs)	2.10186	K06775	neuronal growth regulator 1
BT_B_ZJU_Singletons103085	ko04110	Cell cycle	5.80423	K03351	anaphase-promoting complex subunit 4
BT_B_ZJU_Singletons103092	ko04110	Cell cycle	1.13399	K03364	cell division cycle 20-like protein 1, cofactor of APC complex
BT_B_ZJU_Singletons103121	ko04110	Cell cycle	2.55366	K03351	anaphase-promoting complex subunit 4
BT_B_ZJU_Singletons103701	ko04110	Cell cycle	1.36712	K06630	tyrosine 3-monooxygenase/tryptophan 5-monooxygenase activation protein
BT_B_ZJU_Singletons15030	ko04110	Cell cycle	5.11295	K04228	arginine vasopressin receptor 2
BT_B_ZJU_Singletons91085	ko04110	Cell cycle	3.63068	K03363	cell division cycle 20, cofactor of APC complex
BT_B_ZJU_Singletons96558	ko04110	Cell cycle	1.17415	K06634	cyclin H
BT_Q_ZJU_Cluster1671	ko04110	Cell cycle	-2.18259	K06628	cell division control protein 45
BT_Q_ZJU_Singletons20192	ko04110	Cell cycle	3.13698	K02209	minichromosome maintenance protein 5 (cell division control protein 46)
BT_Q_ZJU_Singletons9404	ko04110	Cell cycle	-1.30173	K03350	anaphase-promoting complex subunit 3
BT_B_ZJU_Singletons103085	ko04111	Cell cycle - yeast	5.80423	K03351	anaphase-promoting complex subunit 4
BT_B_ZJU_Singletons103092	ko04111	Cell cycle - yeast	1.13399	K03364	cell division cycle 20-like protein 1, cofactor of APC complex
BT_B_ZJU_Singletons103121	ko04111	Cell cycle - yeast	2.55366	K03351	anaphase-promoting complex subunit 4
BT_B_ZJU_Singletons15030	ko04111	Cell cycle - yeast	5.11295	K04228	arginine vasopressin receptor 2
BT_B_ZJU_Singletons25572	ko04111	Cell cycle - yeast	-1.11258	K02219	cyclin-dependent kinase regulatory subunit CKS1
BT_B_ZJU_Singletons85083	ko04111	Cell cycle - yeast	2.95983	K04382	protein phosphatase 2 (formerly 2A), catalytic subunit
BT_B_ZJU_Singletons91085	ko04111	Cell cycle - yeast	3.63068	K03363	cell division cycle 20, cofactor of APC complex
BT_Q_ZJU_Cluster1671	ko04111	Cell cycle - yeast	-2.18259	K06628	cell division control protein 45
BT_Q_ZJU_Singletons20192	ko04111	Cell cycle - yeast	3.13698	K02209	minichromosome maintenance protein 5 (cell division control protein 46)
BT_Q_ZJU_Singletons41278	ko04111	Cell cycle - yeast	1.49485	K03456	protein phosphatase 2 (formerly 2A), regulatory subunit A
BT_Q_ZJU_Singletons9404	ko04111	Cell cycle - yeast	-1.30173	K03350	anaphase-promoting complex subunit 3
BT_B_ZJU_Singletons103594	ko05142	Chagas disease (American trypanosomiasis)	-1.12758	K04430	mitogen-activated protein kinase kinase 4
BT_B_ZJU_Singletons85083	ko05142	Chagas disease (American trypanosomiasis)	2.95983	K04382	protein phosphatase 2 (formerly 2A), catalytic subunit
BT_Q_ZJU_Singletons163965	ko05142	Chagas disease (American trypanosomiasis)	1.39333	K04634	guanine nucleotide binding protein (G protein), alpha q polypeptide
BT_Q_ZJU_Singletons41278	ko05142	Chagas disease (American trypanosomiasis)	1.49485	K03456	protein phosphatase 2 (formerly 2A), regulatory subunit A
BT_Q_ZJU_Singletons33707	ko04062	Chemokine signaling pathway	4.73656	K05725	PTK2 protein tyrosine kinase 2
BT_B_ZJU_Singletons100826	ko00625	Chloroalkane and chloroalkene degradation	2.69437	K00121	S-(hydroxymethyl)glutathione dehydrogenase / alcohol dehydrogenase
BT_B_ZJU_Singletons102646	ko00625	Chloroalkane and chloroalkene degradation	-1.52486	K00128	aldehyde dehydrogenase (NAD+)
BT_Q_ZJU_Singletons27043	ko00625	Chloroalkane and chloroalkene degradation	-3.00571	K00121	S-(hydroxymethyl)glutathione dehydrogenase / alcohol dehydrogenase
BT_B_ZJU_Singletons24898	ko05220	Chronic myeloid leukemia	5.55877	K05732	glucocorticoid receptor DNA-binding factor 1
BT_B_ZJU_Singletons100613	ko00020	Citrate cycle (TCA cycle)	4.76746	K00031	isocitrate dehydrogenase
BT_B_ZJU_Singletons101116	ko00020	Citrate cycle (TCA cycle)	5.03842	K01900	succinyl-CoA synthetase beta subunit
BT_B_ZJU_Singletons103315	ko00020	Citrate cycle (TCA cycle)	4.67438	K01679	fumarate hydratase, class II
BT_B_ZJU_Singletons103912	ko00020	Citrate cycle (TCA cycle)	1.1599	K01899	succinyl-CoA synthetase alpha subunit
BT_B_ZJU_Singletons103956	ko00020	Citrate cycle (TCA cycle)	-2.3531	K00031	isocitrate dehydrogenase
BT_B_ZJU_Singletons89647	ko00020	Citrate cycle (TCA cycle)	4.10026	K00026	malate dehydrogenase
BT_B_ZJU_Singletons95888	ko04966	Collecting duct acid secretion	3.67719	K02153	V-type H+-transporting ATPase subunit H
BT_Q_ZJU_Singletons8274	ko04966	Collecting duct acid secretion	2.19305	K02148	V-type H+-transporting ATPase subunit C
BT_B_ZJU_Singletons102674	ko00270	Cysteine and methionine metabolism	4.46909	K00789	S-adenosylmethionine synthetase
BT_B_ZJU_Singletons24023	ko00270	Cysteine and methionine metabolism	3.38919	K00558	DNA (cytosine-5-)-methyltransferase
BT_B_ZJU_Singletons86297	ko00270	Cysteine and methionine metabolism	-1.9306	K00797	spermidine synthase
BT_B_ZJU_Singletons98433	ko00270	Cysteine and methionine metabolism	8.43359	K00456	cysteine dioxygenase
BT_Q_ZJU_Singletons13648	ko00270	Cysteine and methionine metabolism	1.60012	K00547	homocysteine S-methyltransferase
BT_Q_ZJU_Singletons35520	ko00270	Cysteine and methionine metabolism	-2.19649	K00558	DNA (cytosine-5-)-methyltransferase
BT_B_ZJU_Singletons102584	ko04623	CytosolicDNA-sensing pathway	5.7242	K03025	DNA-directed RNA polymerase III subunit RPC6
BT_B_ZJU_Singletons73108	ko04623	CytosolicDNA-sensing pathway	1.32743	K03016	DNA-directed RNA polymerases I, II, and III subunit RPABC3
BT_B_ZJU_Singletons85578	ko04623	CytosolicDNA-sensing pathway	4.21476	K03009	DNA-directed RNA polymerases I, II, and III subunit RPABC4
BT_Q_ZJU_Singletons48784	ko04623	CytosolicDNA-sensing pathway	-2.44246	K03007	DNA-directed RNA polymerases I, II, and III subunit RPABC5
BT_B_ZJU_Singletons89368	ko00471	D-Glutamine andD-glutamate metabolism	3.88486	K01425	glutaminase
BT_B_ZJU_Singletons100921	ko03030	DNA replication	1.38857	K10756	replication factor C subunit 3/5
BT_B_ZJU_Singletons12494	ko03030	DNA replication	3.00817	K10743	ribonuclease H2 subunit A
BT_Q_ZJU_Singletons165721	ko03030	DNA replication	2.8685	K02324	DNA polymerase epsilon subunit 1
BT_Q_ZJU_Singletons20192	ko03030	DNA replication	3.13698	K02209	minichromosome maintenance protein 5 (cell division control protein 46)
BT_Q_ZJU_Singletons30079	ko03030	DNA replication	5.35595	K10747	DNA ligase 1
BT_B_ZJU_Singletons103481	ko04320	Dorso-ventral axis formation	-1.05889	K02156	aubergine
BT_B_ZJU_Singletons86129	ko04320	Dorso-ventral axis formation	2.25164	K03102	squid
BT_Q_ZJU_Singletons166096	ko04320	Dorso-ventral axis formation	-1.81716	K02602	oo18 RNA-binding protein
BT_B_ZJU_Singletons100826	ko00982	Drug metabolism - cytochromeP450	2.69437	K00121	S-(hydroxymethyl)glutathione dehydrogenase / alcohol dehydrogenase
BT_B_ZJU_Singletons102544	ko00982	Drug metabolism - cytochromeP450	-1.64244	K00799	glutathione S-transferase
BT_B_ZJU_Singletons103451	ko00982	Drug metabolism - cytochromeP450	6.44558	K07424	cytochrome P450, family 3, subfamily A
BT_B_ZJU_Singletons26640	ko00982	Drug metabolism - cytochromeP450	-1.47238	K00699	glucuronosyltransferase
BT_B_ZJU_Singletons74969	ko00982	Drug metabolism - cytochromeP450	2.95208	K00699	glucuronosyltransferase
BT_B_ZJU_Singletons81386	ko00982	Drug metabolism - cytochromeP450	4.20996	K07424	cytochrome P450, family 3, subfamily A
BT_Q_ZJU_Singletons121366	ko00982	Drug metabolism - cytochromeP450	6.39738	K00699	glucuronosyltransferase
BT_Q_ZJU_Singletons12425	ko00982	Drug metabolism - cytochromeP450	-1.46167	K07427	cytochrome P450, family 4, subfamily V
BT_Q_ZJU_Singletons166670	ko00982	Drug metabolism - cytochromeP450	3.32193	K00699	glucuronosyltransferase
BT_Q_ZJU_Singletons27043	ko00982	Drug metabolism - cytochromeP450	-3.00571	K00121	S-(hydroxymethyl)glutathione dehydrogenase / alcohol dehydrogenase
BT_B_ZJU_Singletons101287	ko00983	Drug metabolism - other enzymes	3.61605	K00207	dihydropyrimidine dehydrogenase (NADP+)
BT_B_ZJU_Singletons103244	ko00983	Drug metabolism - other enzymes	3.32193	K00088	IMP dehydrogenase
BT_B_ZJU_Singletons103451	ko00983	Drug metabolism - other enzymes	6.44558	K07424	cytochrome P450, family 3, subfamily A
BT_B_ZJU_Singletons104121	ko00983	Drug metabolism - other enzymes	3.25252	K01951	GMP synthase (glutamine-hydrolysing)
BT_B_ZJU_Singletons21983	ko00983	Drug metabolism - other enzymes	4.95208	K01044	carboxylesterase
BT_B_ZJU_Singletons26640	ko00983	Drug metabolism - other enzymes	-1.47238	K00699	glucuronosyltransferase
BT_B_ZJU_Singletons74969	ko00983	Drug metabolism - other enzymes	2.95208	K00699	glucuronosyltransferase
BT_B_ZJU_Singletons81386	ko00983	Drug metabolism - other enzymes	4.20996	K07424	cytochrome P450, family 3, subfamily A
BT_Q_ZJU_Singletons121366	ko00983	Drug metabolism - other enzymes	6.39738	K00699	glucuronosyltransferase
BT_Q_ZJU_Singletons12425	ko00983	Drug metabolism - other enzymes	-1.46167	K07427	cytochrome P450, family 4, subfamily V
BT_Q_ZJU_Singletons166670	ko00983	Drug metabolism - other enzymes	3.32193	K00699	glucuronosyltransferase
BT_B_ZJU_Singletons93648	ko04512	ECM-receptor interaction	-1.58469	K06236	collagen, type I/II/III/V/XI, alpha
BT_B_ZJU_Singletons101483	ko04144	Endocytosis	4.50594	K12200	programmed cell death 6-interacting protein
BT_B_ZJU_Singletons102561	ko04144	Endocytosis	5.36712	K12190	ESCRT-II complex subunit VPS36
BT_B_ZJU_Singletons103193	ko04144	Endocytosis	2.55263	K12493	ADP-ribosylation factor GTPase-activating protein 2/3
BT_B_ZJU_Singletons104021	ko04144	Endocytosis	5.96316	K12191	charged multivesicular body protein 2A
BT_B_ZJU_Singletons104049	ko04144	Endocytosis	6.36433	K12185	ESCRT-I complex subunit VPS37
BT_B_ZJU_Singletons78695	ko04144	Endocytosis	-1.51556	K07941	ADP-ribosylation factor 6
BT_Q_ZJU_Singletons167554	ko04144	Endocytosis	3.47328	K12479	vacuolar protein sorting-associated protein 45
BT_B_ZJU_Singletons103594	ko05120	Epithelial cell signaling inHelicobacter pylori infection	-1.12758	K04430	mitogen-activated protein kinase kinase 4
BT_B_ZJU_Singletons95888	ko05120	Epithelial cell signaling inHelicobacter pylori infection	3.67719	K02153	V-type H+-transporting ATPase subunit H
BT_Q_ZJU_Singletons27882	ko05120	Epithelial cell signaling inHelicobacter pylori infection	1.38333	K03661	V-type H+-transporting ATPase 21kDa proteolipid subunit
BT_Q_ZJU_Singletons8274	ko05120	Epithelial cell signaling inHelicobacter pylori infection	2.19305	K02148	V-type H+-transporting ATPase subunit C
BT_B_ZJU_Singletons103594	ko04012	ErbB signaling pathway	-1.12758	K04430	mitogen-activated protein kinase kinase 4
BT_Q_ZJU_Singletons33707	ko04012	ErbB signaling pathway	4.73656	K05725	PTK2 protein tyrosine kinase 2
BT_B_ZJU_Singletons16265	ko00565	Ether lipid metabolism	1.77099	K01062	1-alkyl-2-acetylglycerophosphocholine esterase
BT_Q_ZJU_Singletons14858	ko00565	Ether lipid metabolism	4.05824	K01047	phospholipase A2
BT_B_ZJU_Singletons102510	ko04975	Fat digestion and absorption	4.51498	K14457	2-acylglycerol O-acyltransferase 2
BT_B_ZJU_Singletons21983	ko04975	Fat digestion and absorption	4.95208	K01044	carboxylesterase
BT_Q_ZJU_Singletons14858	ko04975	Fat digestion and absorption	4.05824	K01047	phospholipase A2
BT_B_ZJU_Singletons102763	ko00061	Fatty acid biosynthesis	2.15282	K00665	fatty acid synthase, animal type
BT_B_ZJU_Singletons95100	ko00061	Fatty acid biosynthesis	5.79532	K11262	acetyl-CoA carboxylase / biotin carboxylase
BT_B_ZJU_Singletons103269	ko00062	Fatty acid elongation in mitochondria	5.61972	K07511	enoyl-CoA hydratase
BT_B_ZJU_Singletons91540	ko00062	Fatty acid elongation in mitochondria	3.68523	K07515	enoyl-CoA hydratase / long-chain 3-hydroxyacyl-CoA dehydrogenase
BT_B_ZJU_Singletons100826	ko00071	Fatty acid metabolism	2.69437	K00121	S-(hydroxymethyl)glutathione dehydrogenase / alcohol dehydrogenase
BT_B_ZJU_Singletons102646	ko00071	Fatty acid metabolism	-1.52486	K00128	aldehyde dehydrogenase (NAD+)
BT_B_ZJU_Singletons103269	ko00071	Fatty acid metabolism	5.61972	K07511	enoyl-CoA hydratase
BT_B_ZJU_Singletons104008	ko00071	Fatty acid metabolism	1.59492	K01897	long-chain acyl-CoA synthetase
BT_B_ZJU_Singletons91540	ko00071	Fatty acid metabolism	3.68523	K07515	enoyl-CoA hydratase / long-chain 3-hydroxyacyl-CoA dehydrogenase
BT_Q_ZJU_Singletons27043	ko00071	Fatty acid metabolism	-3.00571	K00121	S-(hydroxymethyl)glutathione dehydrogenase / alcohol dehydrogenase
BT_B_ZJU_Singletons103594	ko04664	Fc epsilonRI signaling pathway	-1.12758	K04430	mitogen-activated protein kinase kinase 4
BT_Q_ZJU_Singletons14858	ko04664	Fc epsilonRI signaling pathway	4.05824	K01047	phospholipase A2
BT_B_ZJU_Singletons103734	ko04666	Fc gammaR-mediated phagocytosis	-1.35672	K05758	actin related protein 2/3 complex, subunit 2
BT_B_ZJU_Singletons78695	ko04666	Fc gammaR-mediated phagocytosis	-1.51556	K07941	ADP-ribosylation factor 6
BT_B_ZJU_Singletons99011	ko04666	Fc gammaR-mediated phagocytosis	1.03741	K05756	actin related protein 2/3 complex, subunit 3
BT_B_ZJU_Singletons24898	ko04510	Focal adhesion	5.55877	K05732	glucocorticoid receptor DNA-binding factor 1
BT_B_ZJU_Singletons93648	ko04510	Focal adhesion	-1.58469	K06236	collagen, type I/II/III/V/XI, alpha
BT_Q_ZJU_Singletons33707	ko04510	Focal adhesion	4.73656	K05725	PTK2 protein tyrosine kinase 2
BT_B_ZJU_Singletons103565	ko00790	Folate biosynthesis	2.67719	K01307	gamma-glutamyl hydrolase
BT_B_ZJU_Singletons102122	ko00051	Fructose and mannose metabolism	4.83672	K00011	aldehyde reductase
BT_B_ZJU_Singletons102610	ko00051	Fructose and mannose metabolism	2.73708	K00011	aldehyde reductase
BT_B_ZJU_Singletons103215	ko00051	Fructose and mannose metabolism	5.25172	K00008	L-iditol 2-dehydrogenase
BT_B_ZJU_Singletons103808	ko00051	Fructose and mannose metabolism	3.17144	K00011	aldehyde reductase
BT_B_ZJU_Singletons71650	ko00051	Fructose and mannose metabolism	5.38095	K00011	aldehyde reductase
BT_B_ZJU_Singletons102122	ko00052	Galactose metabolism	4.83672	K00011	aldehyde reductase
BT_B_ZJU_Singletons102610	ko00052	Galactose metabolism	2.73708	K00011	aldehyde reductase
BT_B_ZJU_Singletons103808	ko00052	Galactose metabolism	3.17144	K00011	aldehyde reductase
BT_B_ZJU_Singletons71650	ko00052	Galactose metabolism	5.38095	K00011	aldehyde reductase
BT_B_ZJU_Singletons99728	ko00052	Galactose metabolism	4.87869	K01187	alpha-glucosidase
BT_Q_ZJU_Singletons14211	ko00052	Galactose metabolism	2.02376	K01187	alpha-glucosidase
BT_Q_ZJU_Singletons28188	ko00052	Galactose metabolism	3.93074	K01187	alpha-glucosidase
BT_Q_ZJU_Singletons33559	ko00052	Galactose metabolism	4.01765	K01187	alpha-glucosidase
BT_Q_ZJU_Singletons163965	ko04540	Gap junction	1.39333	K04634	guanine nucleotide binding protein (G protein), alpha q polypeptide
BT_Q_ZJU_Singletons1845	ko04540	Gap junction	1.92976	K07375	tubulin beta
BT_Q_ZJU_Singletons163965	ko04971	Gastric acid secretion	1.39333	K04634	guanine nucleotide binding protein (G protein), alpha q polypeptide
BT_B_ZJU_Singletons100613	ko00480	Glutathione metabolism	4.76746	K00031	isocitrate dehydrogenase
BT_B_ZJU_Singletons102544	ko00480	Glutathione metabolism	-1.64244	K00799	glutathione S-transferase
BT_B_ZJU_Singletons103209	ko00480	Glutathione metabolism	2.222	K11140	aminopeptidase N
BT_B_ZJU_Singletons103456	ko00480	Glutathione metabolism	-1.27199	K05360	protein-disulfide reductase (glutathione)
BT_B_ZJU_Singletons103956	ko00480	Glutathione metabolism	-2.3531	K00031	isocitrate dehydrogenase
BT_B_ZJU_Singletons23757	ko00480	Glutathione metabolism	5.49428	K05360	protein-disulfide reductase (glutathione)
BT_B_ZJU_Singletons86297	ko00480	Glutathione metabolism	-1.9306	K00797	spermidine synthase
BT_B_ZJU_Singletons102122	ko00561	Glycerolipid metabolism	4.83672	K00011	aldehyde reductase
BT_B_ZJU_Singletons102610	ko00561	Glycerolipid metabolism	2.73708	K00011	aldehyde reductase
BT_B_ZJU_Singletons102646	ko00561	Glycerolipid metabolism	-1.52486	K00128	aldehyde dehydrogenase (NAD+)
BT_B_ZJU_Singletons103808	ko00561	Glycerolipid metabolism	3.17144	K00011	aldehyde reductase
BT_B_ZJU_Singletons103808	ko00561	Glycerolipid metabolism	3.17144	K00011	aldehyde reductase
BT_B_ZJU_Singletons21983	ko00561	Glycerolipid metabolism	4.95208	K01044	carboxylesterase
BT_B_ZJU_Singletons71650	ko00561	Glycerolipid metabolism	5.38095	K00011	aldehyde reductase
BT_Q_ZJU_Singletons14858	ko00564	Glycerophospholipid metabolism	4.05824	K01047	phospholipase A2
BT_B_ZJU_Singletons103833	ko00260	Glycine, serine and threonine metabolism	5.22904	K00643	5-aminolevulinate synthase
BT_B_ZJU_Singletons91096	ko00260	Glycine, serine and threonine metabolism	1.94102	K00115	glucose dehydrogenase (acceptor)
BT_B_ZJU_Singletons94963	ko00260	Glycine, serine and threonine metabolism	2.32193	K00108	choline dehydrogenase
BT_B_ZJU_Singletons96952	ko00260	Glycine, serine and threonine metabolism	3.73779	K00115	glucose dehydrogenase (acceptor)
BT_B_ZJU_Singletons100826	ko00010	Glycolysis /Gluconeogenesis	2.69437	K00121	S-(hydroxymethyl)glutathione dehydrogenase / alcohol dehydrogenase
BT_B_ZJU_Singletons102646	ko00010	Glycolysis /Gluconeogenesis	-1.52486	K00128	aldehyde dehydrogenase (NAD+)
BT_B_ZJU_Singletons103808	ko00010	Glycolysis /Gluconeogenesis	3.17144	K00011	aldehyde reductase
BT_B_ZJU_Singletons90521	ko00010	Glycolysis /Gluconeogenesis	1.11261	K01689	enolase
BT_B_ZJU_Singletons98574	ko00010	Glycolysis /Gluconeogenesis	1.79194	K01834	phosphoglycerate mutase
BT_Q_ZJU_Singletons27043	ko00010	Glycolysis /Gluconeogenesis	-3.00571	K00121	S-(hydroxymethyl)glutathione dehydrogenase / alcohol dehydrogenase
BT_Q_ZJU_Singletons34495	ko00532	Glycosaminoglycan biosynthesis - chondroitin sulfate	3.38919	K09672	carbohydrate 4-sulfotransferase 8
BT_B_ZJU_Singletons101944	ko00563	Glycosylphosphatidylinositol(GPI)-anchor biosynthesis	3.51498	K03861	phosphatidylinositol glycan, class P
BT_B_ZJU_Singletons24709	ko00563	Glycosylphosphatidylinositol(GPI)-anchor biosynthesis	2.12553	K05290	phosphatidylinositol glycan, class K
BT_Q_ZJU_Singletons32643	ko00563	Glycosylphosphatidylinositol(GPI)-anchor biosynthesis	2.83634	K05292	phosphatidylinositol glycan, class T
BT_B_ZJU_Singletons89647	ko00630	Glyoxylate and dicarboxylate metabolism	4.10026	K00026	malate dehydrogenase
BT_Q_ZJU_Singletons160472	ko00630	Glyoxylate and dicarboxylate metabolism	3.33628	K01816	hydroxypyruvate isomerase
BT_B_ZJU_Singletons103594	ko04912	GnRH signaling pathway	-1.12758	K04430	mitogen-activated protein kinase kinase 4
BT_Q_ZJU_Singletons14858	ko04912	GnRH signaling pathway	4.05824	K01047	phospholipase A2
BT_Q_ZJU_Singletons163965	ko04912	GnRH signaling pathway	1.39333	K04634	guanine nucleotide binding protein (G protein), alpha q polypeptide
BT_B_ZJU_Singletons102419	ko04340	Hedgehog signaling pathway	4.43942	K06227	costal 2
BT_B_ZJU_Singletons103209	ko04640	Hematopoietic cell lineage	2.222	K11140	aminopeptidase N
BT_B_ZJU_Singletons85083	ko05160	HepatitisC	2.95983	K04382	protein phosphatase 2 (formerly 2A), catalytic subunit
BT_Q_ZJU_Singletons24570	ko05160	HepatitisC	1.365	K08860	eukaryotic translation initiation factor 2-alpha kinase
BT_Q_ZJU_Singletons41278	ko05160	HepatitisC	1.49485	K03456	protein phosphatase 2 (formerly 2A), regulatory subunit A
BT_B_ZJU_Singletons101676	ko00340	Histidine metabolism	4.81203	K00599
BT_B_ZJU_Singletons102646	ko00340	Histidine metabolism	-1.52486	K00128	aldehyde dehydrogenase (NAD+)
BT_B_ZJU_Singletons26212	ko00340	Histidine metabolism	4.21476	K00599
BT_Q_ZJU_Singletons11444	ko00340	Histidine metabolism	-1.06215	K00599
BT_Q_ZJU_Singletons152261	ko00340	Histidine metabolism	5.89537	K00599
BT_B_ZJU_Singletons26917	ko03440	Homologous recombination	-1.41683	K10880	DNA-repair protein XRCC3
BT_B_ZJU_Singletons100619	ko05016	Huntington's disease	4.90689	K04533	huntingtin
BT_B_ZJU_Singletons100837	ko05016	Huntington's disease	4.15212	K03936	NADH dehydrogenase (ubiquinone) Fe-S protein 3
BT_B_ZJU_Singletons69414	ko05016	Huntington's disease	6.33261	K02263	cytochrome c oxidase subunit IV
BT_B_ZJU_Singletons72614	ko05016	Huntington's disease	3.66894	K03955	NADH dehydrogenase (ubiquinone) 1 alpha/beta subcomplex 1
BT_B_ZJU_Singletons73108	ko05016	Huntington's disease	1.32743	K03016	DNA-directed RNA polymerases I, II, and III subunit RPABC3
BT_B_ZJU_Singletons82806	ko05016	Huntington's disease	-1.33629	K00413	ubiquinol-cytochrome c reductase cytochrome c1 subunit
BT_B_ZJU_Singletons85578	ko05016	Huntington's disease	4.21476	K03009	DNA-directed RNA polymerases I, II, and III subunit RPABC4
BT_B_ZJU_Singletons93308	ko05016	Huntington's disease	3.77099	K03011	DNA-directed RNA polymerase II subunit RPB3
BT_B_ZJU_Singletons93331	ko05016	Huntington's disease	5.81844	K11352	NADH dehydrogenase (ubiquinone) 1 alpha subcomplex 12
BT_B_ZJU_Singletons94869	ko05016	Huntington's disease	4.81795	K00415	ubiquinol-cytochrome c reductase core subunit 2
BT_B_ZJU_Singletons97687	ko05016	Huntington's disease	4.44545	K05862	voltage-dependent anion channel
BT_B_ZJU_Singletons99145	ko05016	Huntington's disease	1.43906	K04565	Cu/Zn superoxide dismutase
BT_B_ZJU_Singletons99712	ko05016	Huntington's disease	5.95208	K03937	NADH dehydrogenase (ubiquinone) Fe-S protein 4
BT_Q_ZJU_Singletons163965	ko05016	Huntington's disease	1.39333	K04634	guanine nucleotide binding protein (G protein), alpha q polypeptide
BT_Q_ZJU_Singletons48784	ko05016	Huntington's disease	-2.44246	K03007	DNA-directed RNA polymerases I, II, and III subunit RPABC5
BT_B_ZJU_Singletons100463	ko00562	Inositol phosphate metabolism	2.20895	K00469	inositol oxygenase
BT_B_ZJU_Singletons89845	ko00562	Inositol phosphate metabolism	5.05922	K01082	3'(2'), 5'-bisphosphate nucleotidase
BT_B_ZJU_Singletons96015	ko00562	Inositol phosphate metabolism	4.71475	K01092	myo-inositol-1(or 4)-monophosphatase
BT_B_ZJU_Singletons102763	ko04910	Insulin signaling pathway	2.15282	K00665	fatty acid synthase, animal type
BT_B_ZJU_Singletons91151	ko04910	Insulin signaling pathway	1.43269	K04739	cAMP-dependent protein kinase regulator
BT_B_ZJU_Singletons95100	ko04910	Insulin signaling pathway	5.79532	K11262	acetyl-CoA carboxylase / biotin carboxylase
BT_B_ZJU_Singletons24898	ko04670	Leukocyte transendothelial migration	5.55877	K05732	glucocorticoid receptor DNA-binding factor 1
BT_Q_ZJU_Singletons33707	ko04670	Leukocyte transendothelial migration	4.73656	K05725	PTK2 protein tyrosine kinase 2
BT_B_ZJU_Singletons102646	ko00903	Limonene and pinene degradation	-1.52486	K00128	aldehyde dehydrogenase (NAD+)
BT_B_ZJU_Singletons103451	ko00903	Limonene and pinene degradation	6.44558	K07424	cytochrome P450, family 3, subfamily A
BT_Q_ZJU_Singletons12425	ko00903	Limonene and pinene degradation	-1.46167	K07427	cytochrome P450, family 4, subfamily V
BT_B_ZJU_Singletons103451	ko00591	Linoleic acid metabolism	6.44558	K07424	cytochrome P450, family 3, subfamily A
BT_B_ZJU_Singletons81386	ko00591	Linoleic acid metabolism	4.20996	K07424	cytochrome P450, family 3, subfamily A
BT_Q_ZJU_Singletons12425	ko00591	Linoleic acid metabolism	-1.46167	K07427	cytochrome P450, family 4, subfamily V
BT_Q_ZJU_Singletons14858	ko00591	Linoleic acid metabolism	4.05824	K01047	phospholipase A2
BT_B_ZJU_Singletons85083	ko04730	Long-term depression	2.95983	K04382	protein phosphatase 2 (formerly 2A), catalytic subunit
BT_Q_ZJU_Singletons14858	ko04730	Long-term depression	4.05824	K01047	phospholipase A2
BT_Q_ZJU_Singletons163965	ko04730	Long-term depression	1.39333	K04634	guanine nucleotide binding protein (G protein), alpha q polypeptide
BT_Q_ZJU_Singletons41278	ko04730	Long-term depression	1.49485	K03456	protein phosphatase 2 (formerly 2A), regulatory subunit A
BT_Q_ZJU_Singletons163965	ko04720	Long-term potentiation	1.39333	K04634	guanine nucleotide binding protein (G protein), alpha q polypeptide
BT_B_ZJU_Singletons102646	ko00310	Lysine degradation	-1.52486	K00128	aldehyde dehydrogenase (NAD+)
BT_B_ZJU_Singletons103269	ko00310	Lysine degradation	5.61972	K07511	enoyl-CoA hydratase
BT_B_ZJU_Singletons91540	ko00310	Lysine degradation	3.68523	K07515	enoyl-CoA hydratase / long-chain 3-hydroxyacyl-CoA dehydrogenase
BT_B_ZJU_Singletons96795	ko00310	Lysine degradation	1.07199	K04984	transient receptor potential cation channel subfamily A member 1
BT_B_ZJU_Singletons100100	ko04142	Lysosome	4.63015	K01373	cathepsin F
BT_B_ZJU_Singletons102495	ko04142	Lysosome	1.84638	K01363	cathepsin B
BT_B_ZJU_Singletons102559	ko04142	Lysosome	4.68523	K01363	cathepsin B
BT_B_ZJU_Singletons102582	ko04142	Lysosome	6.5664	K01373	cathepsin F
BT_B_ZJU_Singletons102924	ko04142	Lysosome	5.42168	K01373	cathepsin F
BT_B_ZJU_Singletons103047	ko04142	Lysosome	1.28493	K01363	cathepsin B
BT_B_ZJU_Singletons103407	ko04142	Lysosome	6.38095	K01369	legumain
BT_B_ZJU_Singletons26635	ko04142	Lysosome	2.98857	K01363	cathepsin B
BT_B_ZJU_Singletons78842	ko04142	Lysosome	4.924	K01363	cathepsin B
BT_B_ZJU_Singletons87852	ko04142	Lysosome	5.76276	K01374	cathepsin O
BT_B_ZJU_Singletons88370	ko04142	Lysosome	2.00727	K01363	cathepsin B
BT_B_ZJU_Singletons93496	ko04142	Lysosome	3.32747	K13443	Niemann-Pick C2 protein
BT_B_ZJU_Singletons93685	ko04142	Lysosome	2.18973	K12382	saposin
BT_Q_ZJU_Singletons12843	ko04142	Lysosome	3.09987	K08569	cathepsin W
BT_Q_ZJU_Singletons23755	ko04142	Lysosome	-1.02559	K01373	cathepsin F
BT_Q_ZJU_Singletons27882	ko04142	Lysosome	1.38333	K03661	V-type H+-transporting ATPase 21kDa proteolipid subunit
BT_Q_ZJU_Singletons4178	ko04142	Lysosome	1.31056	K01373	cathepsin F
BT_Q_ZJU_Singletons5369	ko04142	Lysosome	5.71112	K01363	cathepsin B
BT_B_ZJU_Singletons103594	ko04010	MAPK signaling pathway	-1.12758	K04430	mitogen-activated protein kinase kinase 4
BT_Q_ZJU_Singletons122988	ko04010	MAPK signaling pathway	2.83748	K04381	stathmin
BT_Q_ZJU_Singletons14858	ko04010	MAPK signaling pathway	4.05824	K01047	phospholipase A2
BT_Q_ZJU_Singletons24570	ko05162	Measles	1.365	K08860	eukaryotic translation initiation factor 2-alpha kinase
BT_B_ZJU_Singletons103085	ko04113	Meiosis - yeast	5.80423	K03351	anaphase-promoting complex subunit 4
BT_B_ZJU_Singletons103121	ko04113	Meiosis - yeast	2.55366	K03351	anaphase-promoting complex subunit 4
BT_B_ZJU_Singletons85083	ko04113	Meiosis - yeast	2.95983	K04382	protein phosphatase 2 (formerly 2A), catalytic subunit
BT_B_ZJU_Singletons91085	ko04113	Meiosis - yeast	3.63068	K03363	cell division cycle 20, cofactor of APC complex
BT_Q_ZJU_Cluster1671	ko04113	Meiosis - yeast	-2.18259	K06628	cell division control protein 45
BT_Q_ZJU_Singletons20192	ko04113	Meiosis - yeast	3.13698	K02209	minichromosome maintenance protein 5 (cell division control protein 46)
BT_Q_ZJU_Singletons41278	ko04113	Meiosis - yeast	1.49485	K03456	protein phosphatase 2 (formerly 2A), regulatory subunit A
BT_Q_ZJU_Singletons9404	ko04113	Meiosis - yeast	-1.30173	K03350	anaphase-promoting complex subunit 3
BT_Q_ZJU_Singletons163965	ko04916	Melanogenesis	1.39333	K04634	guanine nucleotide binding protein (G protein), alpha q polypeptide
BT_B_ZJU_Singletons100604	ko01100	Metabolic pathways	1.20413	K01953	asparagine synthase (glutamine-hydrolysing)
BT_B_ZJU_Singletons100613	ko01100	Metabolic pathways	4.76746	K00031	isocitrate dehydrogenase
BT_B_ZJU_Singletons100695	ko01100	Metabolic pathways	1.59608	K01057	6-phosphogluconolactonase
BT_B_ZJU_Singletons100826	ko01100	Metabolic pathways	2.69437	K00121	S-(hydroxymethyl)glutathione dehydrogenase / alcohol dehydrogenase
BT_B_ZJU_Singletons100837	ko01100	Metabolic pathways	4.15212	K03936	NADH dehydrogenase (ubiquinone) Fe-S protein 3
BT_B_ZJU_Singletons101068	ko01100	Metabolic pathways	4.03402	K02258	cytochrome c oxidase subunit XI assembly protein
BT_B_ZJU_Singletons101116	ko01100	Metabolic pathways	5.03842	K01900	succinyl-CoA synthetase beta subunit
BT_B_ZJU_Singletons101287	ko01100	Metabolic pathways	3.61605	K00207	dihydropyrimidine dehydrogenase (NADP+)
BT_B_ZJU_Singletons101944	ko01100	Metabolic pathways	3.51498	K03861	phosphatidylinositol glycan, class P
BT_B_ZJU_Singletons102039	ko01100	Metabolic pathways	4.35595	K01597	diphosphomevalonate decarboxylase
BT_B_ZJU_Singletons102122	ko01100	Metabolic pathways	4.83672	K00011	aldehyde reductase
BT_B_ZJU_Singletons102579	ko01100	Metabolic pathways	4.93888	K13369	estradiol 17beta-dehydrogenase / testosterone 17beta-dehydrogenase / retinol dehydrogenase
BT_B_ZJU_Singletons102584	ko01100	Metabolic pathways	5.7242	K03025	DNA-directed RNA polymerase III subunit RPC6
BT_B_ZJU_Singletons102610	ko01100	Metabolic pathways	2.73708	K00011	aldehyde reductase
BT_B_ZJU_Singletons102646	ko01100	Metabolic pathways	-1.52486	K00128	aldehyde dehydrogenase (NAD+)
BT_B_ZJU_Singletons102674	ko01100	Metabolic pathways	4.46909	K00789	S-adenosylmethionine synthetase
BT_B_ZJU_Singletons102763	ko01100	Metabolic pathways	2.15282	K00665	fatty acid synthase, animal type
BT_B_ZJU_Singletons103090	ko01100	Metabolic pathways	-1.39284	K00654	serine palmitoyltransferase
BT_B_ZJU_Singletons103209	ko01100	Metabolic pathways	2.222	K11140	aminopeptidase N
BT_B_ZJU_Singletons103215	ko01100	Metabolic pathways	5.25172	K00008	L-iditol 2-dehydrogenase
BT_B_ZJU_Singletons103244	ko01100	Metabolic pathways	3.32193	K00088	IMP dehydrogenase
BT_B_ZJU_Singletons103269	ko01100	Metabolic pathways	5.61972	K07511	enoyl-CoA hydratase
BT_B_ZJU_Singletons103315	ko01100	Metabolic pathways	4.67438	K01679	fumarate hydratase, class II
BT_B_ZJU_Singletons103451	ko01100	Metabolic pathways	6.44558	K07424	cytochrome P450, family 3, subfamily A
BT_B_ZJU_Singletons103451	ko01100	Metabolic pathways	6.44558	K07424	cytochrome P450, family 3, subfamily A
BT_B_ZJU_Singletons103639	ko01100	Metabolic pathways	4.35595	K01580	glutamate decarboxylase
BT_B_ZJU_Singletons103651	ko01100	Metabolic pathways	1.06365	K01952	phosphoribosylformylglycinamidine synthase
BT_B_ZJU_Singletons103808	ko01100	Metabolic pathways	3.17144	K00011	aldehyde reductase
BT_B_ZJU_Singletons103808	ko01100	Metabolic pathways	3.17144	K00011	aldehyde reductase
BT_B_ZJU_Singletons103833	ko01100	Metabolic pathways	5.22904	K00643	5-aminolevulinate synthase
BT_B_ZJU_Singletons103912	ko01100	Metabolic pathways	1.1599	K01899	succinyl-CoA synthetase alpha subunit
BT_B_ZJU_Singletons103921	ko01100	Metabolic pathways	4.41709	K03005	DNA-directed RNA polymerase I subunit RPA49
BT_B_ZJU_Singletons103956	ko01100	Metabolic pathways	-2.3531	K00031	isocitrate dehydrogenase
BT_B_ZJU_Singletons103981	ko01100	Metabolic pathways	3.23498	K03781	catalase
BT_B_ZJU_Singletons104008	ko01100	Metabolic pathways	1.59492	K01897	long-chain acyl-CoA synthetase
BT_B_ZJU_Singletons104120	ko01100	Metabolic pathways	4.74269	K00288	methylenetetrahydrofolate dehydrogenase (NADP+) / methenyltetrahydrofolate cyclohydrolase / formyltetrahydrofolate synthetase
BT_B_ZJU_Singletons104121	ko01100	Metabolic pathways	3.25252	K01951	GMP synthase (glutamine-hydrolysing)
BT_B_ZJU_Singletons16265	ko01100	Metabolic pathways	1.77099	K01062	1-alkyl-2-acetylglycerophosphocholine esterase
BT_B_ZJU_Singletons21983	ko01100	Metabolic pathways	4.95208	K01044	carboxylesterase
BT_B_ZJU_Singletons21983	ko01100	Metabolic pathways	4.95208	K01044	carboxylesterase
BT_B_ZJU_Singletons24023	ko01100	Metabolic pathways	3.38919	K00558	DNA (cytosine-5-)-methyltransferase
BT_B_ZJU_Singletons24649	ko01100	Metabolic pathways	2.93074	K01176	alpha-amylase
BT_B_ZJU_Singletons24709	ko01100	Metabolic pathways	2.12553	K05290	phosphatidylinositol glycan, class K
BT_B_ZJU_Singletons25733	ko01100	Metabolic pathways	2.65821	K01937	CTP synthase
BT_B_ZJU_Singletons26640	ko01100	Metabolic pathways	-1.47238	K00699	glucuronosyltransferase
BT_B_ZJU_Singletons69414	ko01100	Metabolic pathways	6.33261	K02263	cytochrome c oxidase subunit IV
BT_B_ZJU_Singletons71650	ko01100	Metabolic pathways	5.38095	K00011	aldehyde reductase
BT_B_ZJU_Singletons72614	ko01100	Metabolic pathways	3.66894	K03955	NADH dehydrogenase (ubiquinone) 1 alpha/beta subcomplex 1
BT_B_ZJU_Singletons73108	ko01100	Metabolic pathways	1.32743	K03016	DNA-directed RNA polymerases I, II, and III subunit RPABC3
BT_B_ZJU_Singletons73981	ko01100	Metabolic pathways	3.41463	K00166	2-oxoisovalerate dehydrogenase E1 component, alpha subunit
BT_B_ZJU_Singletons74969	ko01100	Metabolic pathways	2.95208	K00699	glucuronosyltransferase
BT_B_ZJU_Singletons81386	ko01100	Metabolic pathways	4.20996	K07424	cytochrome P450, family 3, subfamily A
BT_B_ZJU_Singletons82806	ko01100	Metabolic pathways	-1.33629	K00413	ubiquinol-cytochrome c reductase cytochrome c1 subunit
BT_B_ZJU_Singletons85578	ko01100	Metabolic pathways	4.21476	K03009	DNA-directed RNA polymerases I, II, and III subunit RPABC4
BT_B_ZJU_Singletons86297	ko01100	Metabolic pathways	-1.9306	K00797	spermidine synthase
BT_B_ZJU_Singletons88973	ko01100	Metabolic pathways	2.56485	K00500	phenylalanine-4-hydroxylase
BT_B_ZJU_Singletons89368	ko01100	Metabolic pathways	3.88486	K01425	glutaminase
BT_B_ZJU_Singletons89647	ko01100	Metabolic pathways	4.10026	K00026	malate dehydrogenase
BT_B_ZJU_Singletons89845	ko01100	Metabolic pathways	5.05922	K01082	3'(2'), 5'-bisphosphate nucleotidase
BT_B_ZJU_Singletons89845	ko01100	Metabolic pathways	5.05922	K01082	3'(2'), 5'-bisphosphate nucleotidase
BT_B_ZJU_Singletons90521	ko01100	Metabolic pathways	1.11261	K01689	enolase
BT_B_ZJU_Singletons91096	ko01100	Metabolic pathways	1.94102	K00115	glucose dehydrogenase (acceptor)
BT_B_ZJU_Singletons91540	ko01100	Metabolic pathways	3.68523	K07515	enoyl-CoA hydratase / long-chain 3-hydroxyacyl-CoA dehydrogenase
BT_B_ZJU_Singletons92979	ko01100	Metabolic pathways	1.91103	K00286	pyrroline-5-carboxylate reductase
BT_B_ZJU_Singletons93308	ko01100	Metabolic pathways	3.77099	K03011	DNA-directed RNA polymerase II subunit RPB3
BT_B_ZJU_Singletons94869	ko01100	Metabolic pathways	4.81795	K00415	ubiquinol-cytochrome c reductase core subunit 2
BT_B_ZJU_Singletons95100	ko01100	Metabolic pathways	5.79532	K11262	acetyl-CoA carboxylase / biotin carboxylase
BT_B_ZJU_Singletons95304	ko01100	Metabolic pathways	4.52679	K01254	leukotriene-A4 hydrolase
BT_B_ZJU_Singletons95888	ko01100	Metabolic pathways	3.67719	K02153	V-type H+-transporting ATPase subunit H
BT_B_ZJU_Singletons96015	ko01100	Metabolic pathways	4.71475	K01092	myo-inositol-1(or 4)-monophosphatase
BT_B_ZJU_Singletons96157	ko01100	Metabolic pathways	4.13915	K00826	branched-chain amino acid aminotransferase
BT_B_ZJU_Singletons96952	ko01100	Metabolic pathways	3.73779	K00115	glucose dehydrogenase (acceptor)
BT_B_ZJU_Singletons98433	ko01100	Metabolic pathways	8.43359	K00456	cysteine dioxygenase
BT_B_ZJU_Singletons98574	ko01100	Metabolic pathways	1.79194	K01834	phosphoglycerate mutase
BT_B_ZJU_Singletons99696	ko01100	Metabolic pathways	4.53445	K09659	dolichyl-phosphate mannosyltransferase polypeptide 3
BT_B_ZJU_Singletons99712	ko01100	Metabolic pathways	5.95208	K03937	NADH dehydrogenase (ubiquinone) Fe-S protein 4
BT_B_ZJU_Singletons99728	ko01100	Metabolic pathways	4.87869	K01187	alpha-glucosidase
BT_B_ZJU_Singletons99901	ko01100	Metabolic pathways	5.88375	K06134	ubiquinone biosynthesis monooxygenase Coq7
BT_Q_ZJU_Singletons121366	ko01100	Metabolic pathways	6.39738	K00699	glucuronosyltransferase
BT_Q_ZJU_Singletons12425	ko01100	Metabolic pathways	-1.46167	K07427	cytochrome P450, family 4, subfamily V
BT_Q_ZJU_Singletons13648	ko01100	Metabolic pathways	1.60012	K00547	homocysteine S-methyltransferase
BT_Q_ZJU_Singletons14211	ko01100	Metabolic pathways	2.02376	K01187	alpha-glucosidase
BT_Q_ZJU_Singletons14858	ko01100	Metabolic pathways	4.05824	K01047	phospholipase A2
BT_Q_ZJU_Singletons158944	ko01100	Metabolic pathways	5.83634	K03781	catalase
BT_Q_ZJU_Singletons160472	ko01100	Metabolic pathways	3.33628	K01816	hydroxypyruvate isomerase
BT_Q_ZJU_Singletons165721	ko01100	Metabolic pathways	2.8685	K02324	DNA polymerase epsilon subunit 1
BT_Q_ZJU_Singletons166670	ko01100	Metabolic pathways	3.32193	K00699	glucuronosyltransferase
BT_Q_ZJU_Singletons167321	ko01100	Metabolic pathways	5.30461	K00019	3-hydroxybutyrate dehydrogenase
BT_Q_ZJU_Singletons22326	ko01100	Metabolic pathways	-1.08561	K00948	ribose-phosphate pyrophosphokinase
BT_Q_ZJU_Singletons22548	ko01100	Metabolic pathways	1.41847	K03843	alpha-1,3/alpha-1,6-mannosyltransferase
BT_Q_ZJU_Singletons24075	ko01100	Metabolic pathways	4.53492	K01081	5'-nucleotidase
BT_Q_ZJU_Singletons27043	ko01100	Metabolic pathways	-3.00571	K00121	S-(hydroxymethyl)glutathione dehydrogenase / alcohol dehydrogenase
BT_Q_ZJU_Singletons27882	ko01100	Metabolic pathways	1.38333	K03661	V-type H+-transporting ATPase 21kDa proteolipid subunit
BT_Q_ZJU_Singletons28188	ko01100	Metabolic pathways	3.93074	K01187	alpha-glucosidase
BT_Q_ZJU_Singletons3156	ko01100	Metabolic pathways	3.09899	K00318	proline dehydrogenase
BT_Q_ZJU_Singletons32643	ko01100	Metabolic pathways	2.83634	K05292	phosphatidylinositol glycan, class T
BT_Q_ZJU_Singletons33559	ko01100	Metabolic pathways	4.01765	K01187	alpha-glucosidase
BT_Q_ZJU_Singletons35520	ko01100	Metabolic pathways	-2.19649	K00558	DNA (cytosine-5-)-methyltransferase
BT_Q_ZJU_Singletons48784	ko01100	Metabolic pathways	-2.44246	K03007	DNA-directed RNA polymerases I, II, and III subunit RPABC5
BT_Q_ZJU_Singletons7893	ko01100	Metabolic pathways	-1.63724	K13800	UMP-CMP kinase
BT_Q_ZJU_Singletons8274	ko01100	Metabolic pathways	2.19305	K02148	V-type H+-transporting ATPase subunit C
BT_B_ZJU_Singletons100826	ko00980	Metabolism of xenobiotics by cytochromeP450	2.69437	K00121	S-(hydroxymethyl)glutathione dehydrogenase / alcohol dehydrogenase
BT_B_ZJU_Singletons102544	ko00980	Metabolism of xenobiotics by cytochromeP450	-1.64244	K00799	glutathione S-transferase
BT_B_ZJU_Singletons103451	ko00980	Metabolism of xenobiotics by cytochromeP450	6.44558	K07424	cytochrome P450, family 3, subfamily A
BT_B_ZJU_Singletons26640	ko00980	Metabolism of xenobiotics by cytochromeP450	-1.47238	K00699	glucuronosyltransferase
BT_B_ZJU_Singletons74969	ko00980	Metabolism of xenobiotics by cytochromeP450	2.95208	K00699	glucuronosyltransferase
BT_B_ZJU_Singletons81386	ko00980	Metabolism of xenobiotics by cytochromeP450	4.20996	K07424	cytochrome P450, family 3, subfamily A
BT_Q_ZJU_Singletons121366	ko00980	Metabolism of xenobiotics by cytochromeP450	6.39738	K00699	glucuronosyltransferase
BT_Q_ZJU_Singletons12425	ko00980	Metabolism of xenobiotics by cytochromeP450	-1.46167	K07427	cytochrome P450, family 4, subfamily V
BT_Q_ZJU_Singletons166670	ko00980	Metabolism of xenobiotics by cytochromeP450	3.32193	K00699	glucuronosyltransferase
BT_Q_ZJU_Singletons27043	ko00980	Metabolism of xenobiotics by cytochromeP450	-3.00571	K00121	S-(hydroxymethyl)glutathione dehydrogenase / alcohol dehydrogenase
BT_B_ZJU_Singletons100826	ko00680	Methane metabolism	2.69437	K00121	S-(hydroxymethyl)glutathione dehydrogenase / alcohol dehydrogenase
BT_B_ZJU_Singletons103981	ko00680	Methane metabolism	3.23498	K03781	catalase
BT_B_ZJU_Singletons90521	ko00680	Methane metabolism	1.11261	K01689	enolase
BT_B_ZJU_Singletons98574	ko00680	Methane metabolism	1.79194	K01834	phosphoglycerate mutase
BT_Q_ZJU_Singletons158944	ko00680	Methane metabolism	5.83634	K03781	catalase
BT_Q_ZJU_Singletons27043	ko00680	Methane metabolism	-3.00571	K00121	S-(hydroxymethyl)glutathione dehydrogenase / alcohol dehydrogenase
BT_B_ZJU_Singletons100604	ko01120	Microbial metabolism in diverse environments	1.20413	K01953	asparagine synthase (glutamine-hydrolysing)
BT_B_ZJU_Singletons100613	ko01120	Microbial metabolism in diverse environments	4.76746	K00031	isocitrate dehydrogenase
BT_B_ZJU_Singletons100695	ko01120	Microbial metabolism in diverse environments	1.59608	K01057	6-phosphogluconolactonase
BT_B_ZJU_Singletons100826	ko01120	Microbial metabolism in diverse environments	2.69437	K00121	S-(hydroxymethyl)glutathione dehydrogenase / alcohol dehydrogenase
BT_B_ZJU_Singletons101068	ko01120	Microbial metabolism in diverse environments	4.03402	K02258	cytochrome c oxidase subunit XI assembly protein
BT_B_ZJU_Singletons101116	ko01120	Microbial metabolism in diverse environments	5.03842	K01900	succinyl-CoA synthetase beta subunit
BT_B_ZJU_Singletons101676	ko01120	Microbial metabolism in diverse environments	4.81203	K00599
BT_B_ZJU_Singletons102646	ko01120	Microbial metabolism in diverse environments	-1.52486	K00128	aldehyde dehydrogenase (NAD+)
BT_B_ZJU_Singletons103269	ko01120	Microbial metabolism in diverse environments	5.61972	K07511	enoyl-CoA hydratase
BT_B_ZJU_Singletons103315	ko01120	Microbial metabolism in diverse environments	4.67438	K01679	fumarate hydratase, class II
BT_B_ZJU_Singletons103451	ko01120	Microbial metabolism in diverse environments	6.44558	K07424	cytochrome P450, family 3, subfamily A
BT_B_ZJU_Singletons103451	ko01120	Microbial metabolism in diverse environments	6.44558	K07424	cytochrome P450, family 3, subfamily A
BT_B_ZJU_Singletons103808	ko01120	Microbial metabolism in diverse environments	3.17144	K00011	aldehyde reductase
BT_B_ZJU_Singletons103912	ko01120	Microbial metabolism in diverse environments	1.1599	K01899	succinyl-CoA synthetase alpha subunit
BT_B_ZJU_Singletons103956	ko01120	Microbial metabolism in diverse environments	-2.3531	K00031	isocitrate dehydrogenase
BT_B_ZJU_Singletons103981	ko01120	Microbial metabolism in diverse environments	3.23498	K03781	catalase
BT_B_ZJU_Singletons26212	ko01120	Microbial metabolism in diverse environments	4.21476	K00599
BT_B_ZJU_Singletons81386	ko01120	Microbial metabolism in diverse environments	4.20996	K07424	cytochrome P450, family 3, subfamily A
BT_B_ZJU_Singletons89368	ko01120	Microbial metabolism in diverse environments	3.88486	K01425	glutaminase
BT_B_ZJU_Singletons89647	ko01120	Microbial metabolism in diverse environments	4.10026	K00026	malate dehydrogenase
BT_B_ZJU_Singletons89845	ko01120	Microbial metabolism in diverse environments	5.05922	K01082	3'(2'), 5'-bisphosphate nucleotidase
BT_B_ZJU_Singletons90521	ko01120	Microbial metabolism in diverse environments	1.11261	K01689	enolase
BT_B_ZJU_Singletons91540	ko01120	Microbial metabolism in diverse environments	3.68523	K07515	enoyl-CoA hydratase / long-chain 3-hydroxyacyl-CoA dehydrogenase
BT_B_ZJU_Singletons98574	ko01120	Microbial metabolism in diverse environments	1.79194	K01834	phosphoglycerate mutase
BT_Q_ZJU_Singletons11444	ko01120	Microbial metabolism in diverse environments	-1.06215	K00599
BT_Q_ZJU_Singletons12425	ko01120	Microbial metabolism in diverse environments	-1.46167	K07427	cytochrome P450, family 4, subfamily V
BT_Q_ZJU_Singletons146899	ko01120	Microbial metabolism in diverse environments	3.73779	K00387	sulfite oxidase
BT_Q_ZJU_Singletons152261	ko01120	Microbial metabolism in diverse environments	5.89537	K00599
BT_Q_ZJU_Singletons158944	ko01120	Microbial metabolism in diverse environments	5.83634	K03781	catalase
BT_Q_ZJU_Singletons22326	ko01120	Microbial metabolism in diverse environments	-1.08561	K00948	ribose-phosphate pyrophosphokinase
BT_Q_ZJU_Singletons27043	ko01120	Microbial metabolism in diverse environments	-3.00571	K00121	S-(hydroxymethyl)glutathione dehydrogenase / alcohol dehydrogenase
BT_B_ZJU_Singletons103665	ko04978	Mineral absorption	6.01021	K05011	chloride channel 2
BT_B_ZJU_Singletons100921	ko03430	Mismatch repair	1.38857	K10756	replication factor C subunit 3/5
BT_Q_ZJU_Singletons30079	ko03430	Mismatch repair	5.35595	K10747	DNA ligase 1
BT_B_ZJU_Singletons100719	ko03015	mRNA surveillance pathway	-2.18427	K12876	RNA-binding protein 8A
BT_B_ZJU_Singletons85083	ko03015	mRNA surveillance pathway	2.95983	K04382	protein phosphatase 2 (formerly 2A), catalytic subunit
BT_B_ZJU_Singletons92701	ko03015	mRNA surveillance pathway	-1.02017	K12883	nuclear cap-binding protein subunit 2
BT_B_ZJU_Singletons93032	ko03015	mRNA surveillance pathway	-1.08712	K14407	cleavage stimulation factor subunit 2
BT_B_ZJU_Singletons94732	ko03015	mRNA surveillance pathway	-2.44563	K14404	cleavage and polyadenylation specificity factor subunit 4
BT_B_ZJU_Singletons98677	ko03015	mRNA surveillance pathway	4.70233	K13126	polyadenylate-binding protein
BT_B_ZJU_Singletons98991	ko03015	mRNA surveillance pathway	1.71017	K12877	protein mago nashi
BT_Q_ZJU_Singletons17736	ko03015	mRNA surveillance pathway	2.20895	K14326	regulator of nonsense transcripts 1
BT_Q_ZJU_Singletons41278	ko03015	mRNA surveillance pathway	1.49485	K03456	protein phosphatase 2 (formerly 2A), regulatory subunit A
BT_B_ZJU_Singletons100826	ko00626	Naphthalene degradation	2.69437	K00121	S-(hydroxymethyl)glutathione dehydrogenase / alcohol dehydrogenase
BT_Q_ZJU_Singletons27043	ko00626	Naphthalene degradation	-3.00571	K00121	S-(hydroxymethyl)glutathione dehydrogenase / alcohol dehydrogenase
BT_B_ZJU_Singletons15030	ko04080	Neuroactive ligand-receptor interaction	5.11295	K04228	arginine vasopressin receptor 2
BT_Q_ZJU_Singletons32372	ko04080	Neuroactive ligand-receptor interaction	3.88486	K04605	metabotropic glutamate receptor 2/3
BT_B_ZJU_Singletons103701	ko04722	Neurotrophin signaling pathway	1.36712	K06630	tyrosine 3-monooxygenase/tryptophan 5-monooxygenase activation protein
BT_B_ZJU_Singletons99696	ko00510	N-Glycan biosynthesis	4.53445	K09659	dolichyl-phosphate mannosyltransferase polypeptide 3
BT_Q_ZJU_Singletons22548	ko00510	N-Glycan biosynthesis	1.41847	K03843	alpha-1,3/alpha-1,6-mannosyltransferase
BT_Q_ZJU_Singletons24075	ko00760	Nicotinate and nicotinamide metabolism	4.53492	K01081	5'-nucleotidase
BT_B_ZJU_Singletons100604	ko00910	Nitrogen metabolism	1.20413	K01953	asparagine synthase (glutamine-hydrolysing)
BT_B_ZJU_Singletons102598	ko00910	Nitrogen metabolism	1.28171	K01672	carbonic anhydrase
BT_B_ZJU_Singletons89368	ko00910	Nitrogen metabolism	3.88486	K01425	glutaminase
BT_B_ZJU_Singletons26945	ko04330	Notch signaling pathway	-1.06227	K06058	deltex
BT_B_ZJU_Singletons100921	ko03420	Nucleotide excision repair	1.38857	K10756	replication factor C subunit 3/5
BT_B_ZJU_Singletons96558	ko03420	Nucleotide excision repair	1.17415	K06634	cyclin H
BT_Q_ZJU_Singletons165721	ko03420	Nucleotide excision repair	2.8685	K02324	DNA polymerase epsilon subunit 1
BT_Q_ZJU_Singletons30079	ko03420	Nucleotide excision repair	5.35595	K10747	DNA ligase 1
BT_B_ZJU_Singletons104120	ko00670	One carbon pool by folate	4.74269	K00288	methylenetetrahydrofolate dehydrogenase (NADP+) / methenyltetrahydrofolate cyclohydrolase / formyltetrahydrofolate synthetase
BT_B_ZJU_Singletons103085	ko04114	Oocyte meiosis	5.80423	K03351	anaphase-promoting complex subunit 4
BT_B_ZJU_Singletons103121	ko04114	Oocyte meiosis	2.55366	K03351	anaphase-promoting complex subunit 4
BT_B_ZJU_Singletons103701	ko04114	Oocyte meiosis	1.36712	K06630	tyrosine 3-monooxygenase/tryptophan 5-monooxygenase activation protein
BT_B_ZJU_Singletons85083	ko04114	Oocyte meiosis	2.95983	K04382	protein phosphatase 2 (formerly 2A), catalytic subunit
BT_B_ZJU_Singletons91085	ko04114	Oocyte meiosis	3.63068	K03363	cell division cycle 20, cofactor of APC complex
BT_Q_ZJU_Singletons166096	ko04114	Oocyte meiosis	-1.81716	K02602	oo18 RNA-binding protein
BT_Q_ZJU_Singletons41278	ko04114	Oocyte meiosis	1.49485	K03456	protein phosphatase 2 (formerly 2A), regulatory subunit A
BT_Q_ZJU_Singletons9404	ko04114	Oocyte meiosis	-1.30173	K03350	anaphase-promoting complex subunit 3
BT_B_ZJU_Singletons102262	ko00511	Other glycan degradation	-2.23704	K01206	alpha-L-fucosidase
BT_B_ZJU_Singletons26640	ko00514	Other types ofO-glycan biosynthesis	-1.47238	K00699	glucuronosyltransferase
BT_B_ZJU_Singletons74969	ko00514	Other types ofO-glycan biosynthesis	2.95208	K00699	glucuronosyltransferase
BT_Q_ZJU_Singletons121366	ko00514	Other types ofO-glycan biosynthesis	6.39738	K00699	glucuronosyltransferase
BT_Q_ZJU_Singletons166670	ko00514	Other types ofO-glycan biosynthesis	3.32193	K00699	glucuronosyltransferase
BT_Q_ZJU_Singletons34495	ko00514	Other types ofO-glycan biosynthesis	3.38919	K09672	carbohydrate 4-sulfotransferase 8
BT_B_ZJU_Singletons100837	ko00190	Oxidative phosphorylation	4.15212	K03936	NADH dehydrogenase (ubiquinone) Fe-S protein 3
BT_B_ZJU_Singletons101068	ko00190	Oxidative phosphorylation	4.03402	K02258	cytochrome c oxidase subunit XI assembly protein
BT_B_ZJU_Singletons69414	ko00190	Oxidative phosphorylation	6.33261	K02263	cytochrome c oxidase subunit IV
BT_B_ZJU_Singletons72614	ko00190	Oxidative phosphorylation	3.66894	K03955	NADH dehydrogenase (ubiquinone) 1 alpha/beta subcomplex 1
BT_B_ZJU_Singletons82806	ko00190	Oxidative phosphorylation	-1.33629	K00413	ubiquinol-cytochrome c reductase cytochrome c1 subunit
BT_B_ZJU_Singletons93331	ko00190	Oxidative phosphorylation	5.81844	K11352	NADH dehydrogenase (ubiquinone) 1 alpha subcomplex 12
BT_B_ZJU_Singletons94869	ko00190	Oxidative phosphorylation	4.81795	K00415	ubiquinol-cytochrome c reductase core subunit 2
BT_B_ZJU_Singletons95888	ko00190	Oxidative phosphorylation	3.67719	K02153	V-type H+-transporting ATPase subunit H
BT_B_ZJU_Singletons99712	ko00190	Oxidative phosphorylation	5.95208	K03937	NADH dehydrogenase (ubiquinone) Fe-S protein 4
BT_Q_ZJU_Singletons27882	ko00190	Oxidative phosphorylation	1.38333	K03661	V-type H+-transporting ATPase 21kDa proteolipid subunit
BT_Q_ZJU_Singletons8274	ko00190	Oxidative phosphorylation	2.19305	K02148	V-type H+-transporting ATPase subunit C
BT_B_ZJU_Singletons104009	ko04115	p53 signaling pathway	5.28708	K00344	NADPH2:quinone reductase
BT_B_ZJU_Singletons21983	ko04972	Pancreatic secretion	4.95208	K01044	carboxylesterase
BT_Q_ZJU_Singletons14858	ko04972	Pancreatic secretion	4.05824	K01047	phospholipase A2
BT_Q_ZJU_Singletons163965	ko04972	Pancreatic secretion	1.39333	K04634	guanine nucleotide binding protein (G protein), alpha q polypeptide
BT_B_ZJU_Singletons101287	ko00770	Pantothenate andCoA biosynthesis	3.61605	K00207	dihydropyrimidine dehydrogenase (NADP+)
BT_B_ZJU_Singletons96157	ko00770	Pantothenate andCoA biosynthesis	4.13915	K00826	branched-chain amino acid aminotransferase
BT_B_ZJU_Singletons100837	ko05012	Parkinson's disease	4.15212	K03936	NADH dehydrogenase (ubiquinone) Fe-S protein 3
BT_B_ZJU_Singletons25119	ko05012	Parkinson's disease	1.07963	K03178	ubiquitin-activating enzyme E1
BT_B_ZJU_Singletons69414	ko05012	Parkinson's disease	6.33261	K02263	cytochrome c oxidase subunit IV
BT_B_ZJU_Singletons72614	ko05012	Parkinson's disease	3.66894	K03955	NADH dehydrogenase (ubiquinone) 1 alpha/beta subcomplex 1
BT_B_ZJU_Singletons82806	ko05012	Parkinson's disease	-1.33629	K00413	ubiquinol-cytochrome c reductase cytochrome c1 subunit
BT_B_ZJU_Singletons93331	ko05012	Parkinson's disease	5.81844	K11352	NADH dehydrogenase (ubiquinone) 1 alpha subcomplex 12
BT_B_ZJU_Singletons94869	ko05012	Parkinson's disease	4.81795	K00415	ubiquinol-cytochrome c reductase core subunit 2
BT_B_ZJU_Singletons97687	ko05012	Parkinson's disease	4.44545	K05862	voltage-dependent anion channel
BT_B_ZJU_Singletons99712	ko05012	Parkinson's disease	5.95208	K03937	NADH dehydrogenase (ubiquinone) Fe-S protein 4
BT_Q_ZJU_Singletons15274	ko05012	Parkinson's disease	4.09975	K05687	protein DJ-1
BT_B_ZJU_Singletons102571	ko05130	PathogenicEscherichia coli infection	3	K06106	cortactin
BT_B_ZJU_Singletons103734	ko05130	PathogenicEscherichia coli infection	-1.35672	K05758	actin related protein 2/3 complex, subunit 2
BT_B_ZJU_Singletons99011	ko05130	PathogenicEscherichia coli infection	1.03741	K05756	actin related protein 2/3 complex, subunit 3
BT_Q_ZJU_Singletons1845	ko05130	PathogenicEscherichia coli infection	1.92976	K07375	tubulin beta
BT_B_ZJU_Singletons102419	ko05200	Pathways in cancer	4.43942	K06227	costal 2
BT_B_ZJU_Singletons103315	ko05200	Pathways in cancer	4.67438	K01679	fumarate hydratase, class II
BT_B_ZJU_Singletons24898	ko05200	Pathways in cancer	5.55877	K05732	glucocorticoid receptor DNA-binding factor 1
BT_B_ZJU_Singletons25572	ko05200	Pathways in cancer	-1.11258	K02219	cyclin-dependent kinase regulatory subunit CKS1
BT_B_ZJU_Singletons95641	ko05200	Pathways in cancer	3.86024	K09097	hypoxia-inducible factor 1 beta
BT_Q_ZJU_Singletons33707	ko05200	Pathways in cancer	4.73656	K05725	PTK2 protein tyrosine kinase 2
BT_B_ZJU_Singletons102122	ko00040	Pentose and glucuronate interconversions	4.83672	K00011	aldehyde reductase
BT_B_ZJU_Singletons102610	ko00040	Pentose and glucuronate interconversions	2.73708	K00011	aldehyde reductase
BT_B_ZJU_Singletons102646	ko00040	Pentose and glucuronate interconversions	-1.52486	K00128	aldehyde dehydrogenase (NAD+)
BT_B_ZJU_Singletons103808	ko00040	Pentose and glucuronate interconversions	3.17144	K00011	aldehyde reductase
BT_B_ZJU_Singletons26640	ko00040	Pentose and glucuronate interconversions	-1.47238	K00699	glucuronosyltransferase
BT_B_ZJU_Singletons71650	ko00040	Pentose and glucuronate interconversions	5.38095	K00011	aldehyde reductase
BT_B_ZJU_Singletons74969	ko00040	Pentose and glucuronate interconversions	2.95208	K00699	glucuronosyltransferase
BT_Q_ZJU_Singletons121366	ko00040	Pentose and glucuronate interconversions	6.39738	K00699	glucuronosyltransferase
BT_Q_ZJU_Singletons166670	ko00040	Pentose and glucuronate interconversions	3.32193	K00699	glucuronosyltransferase
BT_B_ZJU_Singletons100695	ko00030	Pentose phosphate pathway	1.59608	K01057	6-phosphogluconolactonase
BT_B_ZJU_Singletons91096	ko00030	Pentose phosphate pathway	1.94102	K00115	glucose dehydrogenase (acceptor)
BT_B_ZJU_Singletons96952	ko00030	Pentose phosphate pathway	3.73779	K00115	glucose dehydrogenase (acceptor)
BT_Q_ZJU_Singletons22326	ko00030	Pentose phosphate pathway	-1.08561	K00948	ribose-phosphate pyrophosphokinase
BT_B_ZJU_Singletons100372	ko04146	Peroxisome	-1.23776	K13348	protein Mpv17
BT_B_ZJU_Singletons100613	ko04146	Peroxisome	4.76746	K00031	isocitrate dehydrogenase
BT_B_ZJU_Singletons102386	ko04146	Peroxisome	3.19715	K13356	fatty acyl-CoA reductase
BT_B_ZJU_Singletons103359	ko04146	Peroxisome	-1.36518	K13336	peroxin-3
BT_B_ZJU_Singletons103956	ko04146	Peroxisome	-2.3531	K00031	isocitrate dehydrogenase
BT_B_ZJU_Singletons103981	ko04146	Peroxisome	3.23498	K03781	catalase
BT_B_ZJU_Singletons104008	ko04146	Peroxisome	1.59492	K01897	long-chain acyl-CoA synthetase
BT_B_ZJU_Singletons24089	ko04146	Peroxisome	4.80423	K12261	2-hydroxyacyl-CoA lyase 1
BT_B_ZJU_Singletons99145	ko04146	Peroxisome	1.43906	K04565	Cu/Zn superoxide dismutase
BT_Q_ZJU_Singletons158944	ko04146	Peroxisome	5.83634	K03781	catalase
BT_Q_ZJU_Singletons25625	ko04146	Peroxisome	-1.25448	K03454	mitochondrial carrier protein, MC family
BT_Q_ZJU_Singletons5016	ko04146	Peroxisome	1.87447	K13356	fatty acyl-CoA reductase
BT_B_ZJU_Singletons89104	ko04145	Phagosome	4.28602	K09481	protein transport protein SEC61 subunit beta
BT_B_ZJU_Singletons95888	ko04145	Phagosome	3.67719	K02153	V-type H+-transporting ATPase subunit H
BT_Q_ZJU_Singletons1845	ko04145	Phagosome	1.92976	K07375	tubulin beta
BT_Q_ZJU_Singletons27882	ko04145	Phagosome	1.38333	K03661	V-type H+-transporting ATPase 21kDa proteolipid subunit
BT_Q_ZJU_Singletons4178	ko04145	Phagosome	1.31056	K01373	cathepsin F
BT_Q_ZJU_Singletons8274	ko04145	Phagosome	2.19305	K02148	V-type H+-transporting ATPase subunit C
BT_B_ZJU_Singletons88973	ko00360	Phenylalanine metabolism	2.56485	K00500	phenylalanine-4-hydroxylase
BT_B_ZJU_Singletons88973	ko00400	Phenylalanine, tyrosine and tryptophan biosynthesis	2.56485	K00500	phenylalanine-4-hydroxylase
BT_B_ZJU_Singletons89845	ko04070	Phosphatidylinositol signaling system	5.05922	K01082	3'(2'), 5'-bisphosphate nucleotidase
BT_B_ZJU_Singletons96015	ko04070	Phosphatidylinositol signaling system	4.71475	K01092	myo-inositol-1(or 4)-monophosphatase
BT_B_ZJU_Singletons8230	ko04745	Phototransduction - fly	3.25137	K08834	myosin III
BT_B_ZJU_Singletons97941	ko04745	Phototransduction - fly	3.73779	K13805	arrestin-2
BT_Q_ZJU_Singletons163965	ko04745	Phototransduction - fly	1.39333	K04634	guanine nucleotide binding protein (G protein), alpha q polypeptide
BT_B_ZJU_Singletons101676	ko00624	Polycyclic aromatic hydrocarbon degradation	4.81203	K00599
BT_B_ZJU_Singletons103451	ko00624	Polycyclic aromatic hydrocarbon degradation	6.44558	K07424	cytochrome P450, family 3, subfamily A
BT_B_ZJU_Singletons26212	ko00624	Polycyclic aromatic hydrocarbon degradation	4.21476	K00599
BT_Q_ZJU_Singletons11444	ko00624	Polycyclic aromatic hydrocarbon degradation	-1.06215	K00599
BT_Q_ZJU_Singletons12425	ko00624	Polycyclic aromatic hydrocarbon degradation	-1.46167	K07427	cytochrome P450, family 4, subfamily V
BT_Q_ZJU_Singletons152261	ko00624	Polycyclic aromatic hydrocarbon degradation	5.89537	K00599
BT_B_ZJU_Singletons102486	ko00860	Porphyrin and chlorophyll metabolism	1.17628	K01764	cytochrome c heme-lyase
BT_B_ZJU_Singletons103475	ko00860	Porphyrin and chlorophyll metabolism	-3.90994	K05901	biliverdin reductase / flavin reductase
BT_B_ZJU_Singletons103833	ko00860	Porphyrin and chlorophyll metabolism	5.22904	K00643	5-aminolevulinate synthase
BT_B_ZJU_Singletons26640	ko00860	Porphyrin and chlorophyll metabolism	-1.47238	K00699	glucuronosyltransferase
BT_B_ZJU_Singletons74969	ko00860	Porphyrin and chlorophyll metabolism	2.95208	K00699	glucuronosyltransferase
BT_Q_ZJU_Singletons121366	ko00860	Porphyrin and chlorophyll metabolism	6.39738	K00699	glucuronosyltransferase
BT_Q_ZJU_Singletons166670	ko00860	Porphyrin and chlorophyll metabolism	3.32193	K00699	glucuronosyltransferase
BT_B_ZJU_Singletons104008	ko03320	PPAR signaling pathway	1.59492	K01897	long-chain acyl-CoA synthetase
BT_B_ZJU_Singletons92915	ko03320	PPAR signaling pathway	-1.1578	K08762	diazepam-binding inhibitor (GABA receptor modulator, acyl-CoA-binding protein)
BT_B_ZJU_Singletons96474	ko05020	Prion diseases	4.92976	K09553	stress-induced-phosphoprotein 1
BT_B_ZJU_Singletons99145	ko05020	Prion diseases	1.43906	K04565	Cu/Zn superoxide dismutase
BT_B_ZJU_Singletons103085	ko04914	Progesterone-mediated oocyte maturation	5.80423	K03351	anaphase-promoting complex subunit 4
BT_B_ZJU_Singletons103092	ko04914	Progesterone-mediated oocyte maturation	1.13399	K03364	cell division cycle 20-like protein 1, cofactor of APC complex
BT_B_ZJU_Singletons103121	ko04914	Progesterone-mediated oocyte maturation	2.55366	K03351	anaphase-promoting complex subunit 4
BT_B_ZJU_Singletons15030	ko04914	Progesterone-mediated oocyte maturation	5.11295	K04228	arginine vasopressin receptor 2
BT_Q_ZJU_Singletons166096	ko04914	Progesterone-mediated oocyte maturation	-1.81716	K02602	oo18 RNA-binding protein
BT_Q_ZJU_Singletons9404	ko04914	Progesterone-mediated oocyte maturation	-1.30173	K03350	anaphase-promoting complex subunit 3
BT_B_ZJU_Singletons101116	ko00640	Propanoate metabolism	5.03842	K01900	succinyl-CoA synthetase beta subunit
BT_B_ZJU_Singletons102646	ko00640	Propanoate metabolism	-1.52486	K00128	aldehyde dehydrogenase (NAD+)
BT_B_ZJU_Singletons103269	ko00640	Propanoate metabolism	5.61972	K07511	enoyl-CoA hydratase
BT_B_ZJU_Singletons103912	ko00640	Propanoate metabolism	1.1599	K01899	succinyl-CoA synthetase alpha subunit
BT_B_ZJU_Singletons91540	ko00640	Propanoate metabolism	3.68523	K07515	enoyl-CoA hydratase / long-chain 3-hydroxyacyl-CoA dehydrogenase
BT_B_ZJU_Singletons95100	ko00640	Propanoate metabolism	5.79532	K11262	acetyl-CoA carboxylase / biotin carboxylase
BT_B_ZJU_Singletons100693	ko03050	Proteasome	2.76977	K03038	26S proteasome regulatory subunit N8
BT_B_ZJU_Singletons101448	ko03050	Proteasome	-1.20413	K02729	20S proteasome subunit alpha 5
BT_B_ZJU_Singletons101714	ko03050	Proteasome	4.49651	K03061	26S proteasome regulatory subunit T1
BT_B_ZJU_Singletons103224	ko03050	Proteasome	4.6302	K03030	26S proteasome regulatory subunit N11
BT_B_ZJU_Singletons87272	ko03050	Proteasome	-1.28813	K11599	proteasome maturation protein
BT_B_ZJU_Singletons95662	ko03050	Proteasome	-1.77624	K03062	26S proteasome regulatory subunit T2
BT_B_ZJU_Singletons96891	ko03050	Proteasome	2.42828	K02737	20S proteasome subunit beta 5
BT_B_ZJU_Singletons97160	ko03050	Proteasome	4.44796	K02734	20S proteasome subunit beta 4
BT_B_ZJU_Singletons99294	ko03050	Proteasome	-1.19124	K02731	20S proteasome subunit alpha 4
BT_B_ZJU_Singletons99603	ko03050	Proteasome	4.71965	K03066	26S proteasome regulatory subunit T6
BT_Q_ZJU_Singletons145615	ko03050	Proteasome	1.51489	K03036	26S proteasome regulatory subunit N6
BT_Q_ZJU_Singletons8263	ko03050	Proteasome	1.54061	K02728	20S proteasome subunit alpha 3
BT_B_ZJU_Singletons100193	ko04974	Protein digestion and absorption	5.0917	K01285	lysosomal Pro-X carboxypeptidase
BT_B_ZJU_Singletons100935	ko04974	Protein digestion and absorption	4.05902	K14209	solute carrier family 36 (proton-coupled amino acid transporter), member 1
BT_B_ZJU_Singletons103843	ko04974	Protein digestion and absorption	1.3873	K14209	solute carrier family 36 (proton-coupled amino acid transporter), member 1
BT_B_ZJU_Singletons93648	ko04974	Protein digestion and absorption	-1.58469	K06236	collagen, type I/II/III/V/XI, alpha
BT_B_ZJU_Singletons89104	ko03060	Protein export	4.28602	K09481	protein transport protein SEC61 subunit beta
BT_Q_ZJU_Singletons12786	ko03060	Protein export	-3.38904	K12946	signal peptidase complex subunit 1
BT_B_ZJU_Singletons101587	ko04141	Protein processing in endoplasmic reticulum	-1.05632	K04523	ubiquilin
BT_B_ZJU_Singletons103672	ko04141	Protein processing in endoplasmic reticulum	1.23981	K10080	lectin, mannose-binding 1
BT_B_ZJU_Singletons103892	ko04141	Protein processing in endoplasmic reticulum	4.75577	K09502	DnaJ homolog subfamily A member 1
BT_B_ZJU_Singletons103910	ko04141	Protein processing in endoplasmic reticulum	5.7035	K09485	heat shock protein 110kDa
BT_B_ZJU_Singletons103934	ko04141	Protein processing in endoplasmic reticulum	2.97823	K11718	UDP-glucose:glycoprotein glucosyltransferase
BT_B_ZJU_Singletons26954	ko04141	Protein processing in endoplasmic reticulum	2.27528	K14006	protein transport protein SEC23
BT_B_ZJU_Singletons86095	ko04141	Protein processing in endoplasmic reticulum	1.84487	K06689	ubiquitin-conjugating enzyme E2 D/E
BT_B_ZJU_Singletons89104	ko04141	Protein processing in endoplasmic reticulum	4.28602	K09481	protein transport protein SEC61 subunit beta
BT_B_ZJU_Singletons90824	ko04141	Protein processing in endoplasmic reticulum	4.88412	K07953	GTP-binding protein SAR1
BT_B_ZJU_Singletons93528	ko04141	Protein processing in endoplasmic reticulum	1.84638	K09525	DnaJ homolog subfamily C member 5
BT_B_ZJU_Singletons94527	ko04141	Protein processing in endoplasmic reticulum	3.63015	K13251	translocon-associated protein subunit gamma
BT_B_ZJU_Singletons96164	ko04141	Protein processing in endoplasmic reticulum	6.46365	K13250	translocon-associated protein subunit beta
BT_B_ZJU_Singletons98585	ko04141	Protein processing in endoplasmic reticulum	-1.40845	K14575	AAA family ATPase
BT_B_ZJU_Singletons99313	ko04141	Protein processing in endoplasmic reticulum	5.03402	K09530	DnaJ homolog subfamily C member 10
BT_Q_ZJU_Singletons24570	ko04141	Protein processing in endoplasmic reticulum	1.365	K08860	eukaryotic translation initiation factor 2-alpha kinase
BT_Q_ZJU_Singletons25559	ko04141	Protein processing in endoplasmic reticulum	3.6298	K10597	ubiquitin conjugation factor E4 B
BT_Q_ZJU_Singletons31759	ko04141	Protein processing in endoplasmic reticulum	-1.40565	K10085	ER degradation enhancer, mannosidase alpha-like 2
BT_Q_ZJU_Singletons8640	ko04141	Protein processing in endoplasmic reticulum	2.12338	K08653	membrane-bound transcription factor site-1 protease
BT_B_ZJU_Singletons100699	ko04964	Proximal tubule bicarbonate reclamation	3.69972	K13577	mitochondrial dicarboxylate carrier
BT_B_ZJU_Singletons89368	ko04964	Proximal tubule bicarbonate reclamation	3.88486	K01425	glutaminase
BT_B_ZJU_Singletons102584	ko00230	Purine metabolism	5.7242	K03025	DNA-directed RNA polymerase III subunit RPC6
BT_B_ZJU_Singletons103126	ko00230	Purine metabolism	3.93074	K01120	3',5'-cyclic-nucleotide phosphodiesterase
BT_B_ZJU_Singletons103244	ko00230	Purine metabolism	3.32193	K00088	IMP dehydrogenase
BT_B_ZJU_Singletons103651	ko00230	Purine metabolism	1.06365	K01952	phosphoribosylformylglycinamidine synthase
BT_B_ZJU_Singletons103921	ko00230	Purine metabolism	4.41709	K03005	DNA-directed RNA polymerase I subunit RPA49
BT_B_ZJU_Singletons104121	ko00230	Purine metabolism	3.25252	K01951	GMP synthase (glutamine-hydrolysing)
BT_B_ZJU_Singletons73108	ko00230	Purine metabolism	1.32743	K03016	DNA-directed RNA polymerases I, II, and III subunit RPABC3
BT_B_ZJU_Singletons85578	ko00230	Purine metabolism	4.21476	K03009	DNA-directed RNA polymerases I, II, and III subunit RPABC4
BT_B_ZJU_Singletons93308	ko00230	Purine metabolism	3.77099	K03011	DNA-directed RNA polymerase II subunit RPB3
BT_Q_ZJU_Singletons165721	ko00230	Purine metabolism	2.8685	K02324	DNA polymerase epsilon subunit 1
BT_Q_ZJU_Singletons22326	ko00230	Purine metabolism	-1.08561	K00948	ribose-phosphate pyrophosphokinase
BT_Q_ZJU_Singletons24075	ko00230	Purine metabolism	4.53492	K01081	5'-nucleotidase
BT_Q_ZJU_Singletons48784	ko00230	Purine metabolism	-2.44246	K03007	DNA-directed RNA polymerases I, II, and III subunit RPABC5
BT_B_ZJU_Singletons101287	ko00240	Pyrimidine metabolism	3.61605	K00207	dihydropyrimidine dehydrogenase (NADP+)
BT_B_ZJU_Singletons102584	ko00240	Pyrimidine metabolism	5.7242	K03025	DNA-directed RNA polymerase III subunit RPC6
BT_B_ZJU_Singletons103921	ko00240	Pyrimidine metabolism	4.41709	K03005	DNA-directed RNA polymerase I subunit RPA49
BT_B_ZJU_Singletons25733	ko00240	Pyrimidine metabolism	2.65821	K01937	CTP synthase
BT_B_ZJU_Singletons73108	ko00240	Pyrimidine metabolism	1.32743	K03016	DNA-directed RNA polymerases I, II, and III subunit RPABC3
BT_B_ZJU_Singletons85578	ko00240	Pyrimidine metabolism	4.21476	K03009	DNA-directed RNA polymerases I, II, and III subunit RPABC4
BT_B_ZJU_Singletons93308	ko00240	Pyrimidine metabolism	3.77099	K03011	DNA-directed RNA polymerase II subunit RPB3
BT_Q_ZJU_Singletons165721	ko00240	Pyrimidine metabolism	2.8685	K02324	DNA polymerase epsilon subunit 1
BT_Q_ZJU_Singletons24075	ko00240	Pyrimidine metabolism	4.53492	K01081	5'-nucleotidase
BT_Q_ZJU_Singletons48784	ko00240	Pyrimidine metabolism	-2.44246	K03007	DNA-directed RNA polymerases I, II, and III subunit RPABC5
BT_Q_ZJU_Singletons7893	ko00240	Pyrimidine metabolism	-1.63724	K13800	UMP-CMP kinase
BT_B_ZJU_Singletons102122	ko00620	Pyruvate metabolism	4.83672	K00011	aldehyde reductase
BT_B_ZJU_Singletons102610	ko00620	Pyruvate metabolism	2.73708	K00011	aldehyde reductase
BT_B_ZJU_Singletons102646	ko00620	Pyruvate metabolism	-1.52486	K00128	aldehyde dehydrogenase (NAD+)
BT_B_ZJU_Singletons103808	ko00620	Pyruvate metabolism	3.17144	K00011	aldehyde reductase
BT_B_ZJU_Singletons71650	ko00620	Pyruvate metabolism	5.38095	K00011	aldehyde reductase
BT_B_ZJU_Singletons89647	ko00620	Pyruvate metabolism	4.10026	K00026	malate dehydrogenase
BT_B_ZJU_Singletons95100	ko00620	Pyruvate metabolism	5.79532	K11262	acetyl-CoA carboxylase / biotin carboxylase
BT_Q_ZJU_Singletons163965	ko04970	Ralivary secretion	1.39333	K04634	guanine nucleotide binding protein (G protein), alpha q polypeptide
BT_B_ZJU_Singletons103202	ko04810	Regulation of actin cytoskeleton	1.59301	K05766	slingshot
BT_B_ZJU_Singletons103734	ko04810	Regulation of actin cytoskeleton	-1.35672	K05758	actin related protein 2/3 complex, subunit 2
BT_B_ZJU_Singletons21037	ko04810	Regulation of actin cytoskeleton	2.30787	K05749	cytoplasmic FMR1 interacting protein
BT_B_ZJU_Singletons24898	ko04810	Regulation of actin cytoskeleton	5.55877	K05732	glucocorticoid receptor DNA-binding factor 1
BT_B_ZJU_Singletons99011	ko04810	Regulation of actin cytoskeleton	1.03741	K05756	actin related protein 2/3 complex, subunit 3
BT_Q_ZJU_Singletons33707	ko04810	Regulation of actin cytoskeleton	4.73656	K05725	PTK2 protein tyrosine kinase 2
BT_B_ZJU_Singletons101314	ko04140	Regulation of autophagy	4.29879	K08341	GABA(A) receptor-associated protein (autophagy-related protein 8)
BT_B_ZJU_Singletons103813	ko04140	Regulation of autophagy	3.83634	K08333	phosphoinositide-3-kinase, regulatory subunit 4, p150
BT_B_ZJU_Singletons103315	ko05211	Renal cell carcinoma	4.67438	K01679	fumarate hydratase, class II
BT_B_ZJU_Singletons95641	ko05211	Renal cell carcinoma	3.86024	K09097	hypoxia-inducible factor 1 beta
BT_B_ZJU_Singletons103209	ko04614	Renin-angiotensin system	2.222	K11140	aminopeptidase N
BT_B_ZJU_Singletons100826	ko00830	Retinol metabolism	2.69437	K00121	S-(hydroxymethyl)glutathione dehydrogenase / alcohol dehydrogenase
BT_B_ZJU_Singletons102579	ko00830	Retinol metabolism	4.93888	K13369	estradiol 17beta-dehydrogenase / testosterone 17beta-dehydrogenase / retinol dehydrogenase
BT_B_ZJU_Singletons103451	ko00830	Retinol metabolism	6.44558	K07424	cytochrome P450, family 3, subfamily A
BT_B_ZJU_Singletons26640	ko00830	Retinol metabolism	-1.47238	K00699	glucuronosyltransferase
BT_B_ZJU_Singletons74969	ko00830	Retinol metabolism	2.95208	K00699	glucuronosyltransferase
BT_B_ZJU_Singletons81386	ko00830	Retinol metabolism	4.20996	K07424	cytochrome P450, family 3, subfamily A
BT_Q_ZJU_Singletons121366	ko00830	Retinol metabolism	6.39738	K00699	glucuronosyltransferase
BT_Q_ZJU_Singletons12425	ko00830	Retinol metabolism	-1.46167	K07427	cytochrome P450, family 4, subfamily V
BT_Q_ZJU_Singletons166670	ko00830	Retinol metabolism	3.32193	K00699	glucuronosyltransferase
BT_Q_ZJU_Singletons27043	ko00830	Retinol metabolism	-3.00571	K00121	S-(hydroxymethyl)glutathione dehydrogenase / alcohol dehydrogenase
BT_B_ZJU_Singletons95888	ko05323	Rheumatoid arthritis	3.67719	K02153	V-type H+-transporting ATPase subunit H
BT_Q_ZJU_Singletons27882	ko05323	Rheumatoid arthritis	1.38333	K03661	V-type H+-transporting ATPase 21kDa proteolipid subunit
BT_Q_ZJU_Singletons4178	ko05323	Rheumatoid arthritis	1.31056	K01373	cathepsin F
BT_Q_ZJU_Singletons8274	ko05323	Rheumatoid arthritis	2.19305	K02148	V-type H+-transporting ATPase subunit C
BT_B_ZJU_Singletons102571	ko05131	Rhigellosis	3	K06106	cortactin
BT_B_ZJU_Singletons103734	ko05131	Rhigellosis	-1.35672	K05758	actin related protein 2/3 complex, subunit 2
BT_B_ZJU_Singletons99011	ko05131	Rhigellosis	1.03741	K05756	actin related protein 2/3 complex, subunit 3
BT_B_ZJU_Singletons103475	ko00740	Riboflavin metabolism	-3.90994	K05901	biliverdin reductase / flavin reductase
BT_B_ZJU_Singletons91723	ko00740	Riboflavin metabolism	2.15528	K14410	acid phosphatase
BT_B_ZJU_Singletons99868	ko00740	Riboflavin metabolism	3.53704	K14394	low molecular weight phosphotyrosine protein phosphatase
BT_B_ZJU_Singletons77737	ko03010	Ribosome	3.2024	K02962	small subunit ribosomal protein S17e
BT_B_ZJU_Singletons85570	ko03010	Ribosome	-1.09902	K02924	large subunit ribosomal protein L39e
BT_B_ZJU_Singletons96678	ko03010	Ribosome	3.1781	K02973	small subunit ribosomal protein S23e
BT_B_ZJU_Singletons100077	ko03008	Ribosome biogenesis in eukaryotes	-1.5894	K14566	U3 small nucleolar RNA-associated protein 24
BT_B_ZJU_Singletons101607	ko03008	Ribosome biogenesis in eukaryotes	3.80031	K14561	U3 small nucleolar ribonucleoprotein protein IMP4
BT_B_ZJU_Singletons102635	ko03008	Ribosome biogenesis in eukaryotes	4.31041	K14549	U3 small nucleolar RNA-associated protein 15
BT_B_ZJU_Singletons102834	ko03008	Ribosome biogenesis in eukaryotes	-1.41471	K03264	translation initiation factor eIF-6
BT_B_ZJU_Singletons103167	ko03008	Ribosome biogenesis in eukaryotes	3.93213	K14565	nucleolar protein 58
BT_B_ZJU_Singletons103208	ko03008	Ribosome biogenesis in eukaryotes	-1.04241	K14536	ribosome assembly protein 1
BT_B_ZJU_Singletons103620	ko03008	Ribosome biogenesis in eukaryotes	3.73656	K14553	U3 small nucleolar RNA-associated protein 18
BT_B_ZJU_Singletons104046	ko03008	Ribosome biogenesis in eukaryotes	1.8625	K14572	midasin
BT_B_ZJU_Singletons15831	ko03008	Ribosome biogenesis in eukaryotes	1.30044	K14539	large subunit GTPase 1
BT_B_ZJU_Singletons77651	ko03008	Ribosome biogenesis in eukaryotes	4.83634	K14561	U3 small nucleolar ribonucleoprotein protein IMP4
BT_B_ZJU_Singletons86455	ko03008	Ribosome biogenesis in eukaryotes	2.42303	K07936	GTP-binding nuclear protein Ran
BT_B_ZJU_Singletons98585	ko03008	Ribosome biogenesis in eukaryotes	-1.40845	K14575	AAA family ATPase
BT_B_ZJU_Singletons98611	ko03008	Ribosome biogenesis in eukaryotes	1.56663	K14564	nucleolar protein 56
BT_B_ZJU_Singletons99250	ko03008	Ribosome biogenesis in eukaryotes	1.14102	K14569	ribosome biogenesis protein BMS1
BT_Q_ZJU_Singletons11979	ko03008	Ribosome biogenesis in eukaryotes	3.60773	K07936	GTP-binding nuclear protein Ran
BT_Q_ZJU_Singletons31086	ko03008	Ribosome biogenesis in eukaryotes	-1.34023	K14560	U3 small nucleolar ribonucleoprotein protein IMP3
BT_B_ZJU_Singletons25572	ko05222	Rmall cell lung cancer	-1.11258	K02219	cyclin-dependent kinase regulatory subunit CKS1
BT_Q_ZJU_Singletons33707	ko05222	Rmall cell lung cancer	4.73656	K05725	PTK2 protein tyrosine kinase 2
BT_B_ZJU_Singletons100881	ko03018	RNA degradation	5.09995	K12620	U6 snRNA-associated Sm-like protein LSm1
BT_B_ZJU_Singletons102366	ko03018	RNA degradation	4.4001	K12592	exosome complex protein LRP1
BT_B_ZJU_Singletons102465	ko03018	RNA degradation	5.45346	K12605	CCR4-NOT transcription complex subunit 2
BT_B_ZJU_Singletons103239	ko03018	RNA degradation	4.07325	K12598	ATP-dependent RNA helicase DOB1
BT_B_ZJU_Singletons90521	ko03018	RNA degradation	1.11261	K01689	enolase
BT_B_ZJU_Singletons95645	ko03018	RNA degradation	-1.59588	K12624	U6 snRNA-associated Sm-like protein LSm5
BT_B_ZJU_Singletons97855	ko03018	RNA degradation	5.20021	K12571	PAB-dependent poly(A)-specific ribonuclease subunit 2
BT_B_ZJU_Singletons98677	ko03018	RNA degradation	4.70233	K13126	polyadenylate-binding protein
BT_B_ZJU_Singletons102584	ko03020	RNA polymerase	5.7242	K03025	DNA-directed RNA polymerase III subunit RPC6
BT_B_ZJU_Singletons103921	ko03020	RNA polymerase	4.41709	K03005	DNA-directed RNA polymerase I subunit RPA49
BT_B_ZJU_Singletons73108	ko03020	RNA polymerase	1.32743	K03016	DNA-directed RNA polymerases I, II, and III subunit RPABC3
BT_B_ZJU_Singletons85578	ko03020	RNA polymerase	4.21476	K03009	DNA-directed RNA polymerases I, II, and III subunit RPABC4
BT_B_ZJU_Singletons93308	ko03020	RNA polymerase	3.77099	K03011	DNA-directed RNA polymerase II subunit RPB3
BT_Q_ZJU_Singletons48784	ko03020	RNA polymerase	-2.44246	K03007	DNA-directed RNA polymerases I, II, and III subunit RPABC5
BT_B_ZJU_Singletons100719	ko03013	RNA transport	-2.18427	K12876	RNA-binding protein 8A
BT_B_ZJU_Singletons101999	ko03013	RNA transport	3.51462	K03238	translation initiation factor eIF-2 beta subunit
BT_B_ZJU_Singletons102439	ko03013	RNA transport	-1.48317	K03246	translation initiation factor eIF-3 subunit 2
BT_B_ZJU_Singletons102532	ko03013	RNA transport	-1.55885	K14313	nuclear pore complex protein Nup53
BT_B_ZJU_Singletons103768	ko03013	RNA transport	4.28708	K14299	nucleoporin SEH1
BT_B_ZJU_Singletons86455	ko03013	RNA transport	2.42303	K07936	GTP-binding nuclear protein Ran
BT_B_ZJU_Singletons92701	ko03013	RNA transport	-1.02017	K12883	nuclear cap-binding protein subunit 2
BT_B_ZJU_Singletons98677	ko03013	RNA transport	4.70233	K13126	polyadenylate-binding protein
BT_B_ZJU_Singletons98991	ko03013	RNA transport	1.71017	K12877	protein mago nashi
BT_B_ZJU_Singletons99763	ko03013	RNA transport	4.17719	K03260	translation initiation factor eIF-4F
BT_Q_ZJU_Singletons11979	ko03013	RNA transport	3.60773	K07936	GTP-binding nuclear protein Ran
BT_Q_ZJU_Singletons154775	ko03013	RNA transport	-2.60533	K13174	THO complex subunit 5
BT_Q_ZJU_Singletons15884	ko03013	RNA transport	2.58184	K03260	translation initiation factor eIF-4F
BT_Q_ZJU_Singletons17736	ko03013	RNA transport	2.20895	K14326	regulator of nonsense transcripts 1
BT_B_ZJU_Singletons103090	ko00600	Rphingolipid metabolism	-1.39284	K00654	serine palmitoyltransferase
BT_B_ZJU_Singletons26640	ko00500	Rtarch and sucrose metabolism	-1.47238	K00699	glucuronosyltransferase
BT_B_ZJU_Singletons74969	ko00500	Rtarch and sucrose metabolism	2.95208	K00699	glucuronosyltransferase
BT_B_ZJU_Singletons99728	ko00500	Rtarch and sucrose metabolism	4.87869	K01187	alpha-glucosidase
BT_Q_ZJU_Singletons121366	ko00500	Rtarch and sucrose metabolism	6.39738	K00699	glucuronosyltransferase
BT_Q_ZJU_Singletons14211	ko00500	Rtarch and sucrose metabolism	2.02376	K01187	alpha-glucosidase
BT_Q_ZJU_Singletons166670	ko00500	Rtarch and sucrose metabolism	3.32193	K00699	glucuronosyltransferase
BT_Q_ZJU_Singletons28188	ko00500	Rtarch and sucrose metabolism	3.93074	K01187	alpha-glucosidase
BT_Q_ZJU_Singletons33559	ko00500	Rtarch and sucrose metabolism	4.01765	K01187	alpha-glucosidase
BT_B_ZJU_Singletons21983	ko00100	Rteroid biosynthesis	4.95208	K01044	carboxylesterase
BT_B_ZJU_Singletons103451	ko00140	Rteroid hormone biosynthesis	6.44558	K07424	cytochrome P450, family 3, subfamily A
BT_B_ZJU_Singletons26640	ko00140	Rteroid hormone biosynthesis	-1.47238	K00699	glucuronosyltransferase
BT_B_ZJU_Singletons74969	ko00140	Rteroid hormone biosynthesis	2.95208	K00699	glucuronosyltransferase
BT_B_ZJU_Singletons81386	ko00140	Rteroid hormone biosynthesis	4.20996	K07424	cytochrome P450, family 3, subfamily A
BT_Q_ZJU_Singletons121366	ko00140	Rteroid hormone biosynthesis	6.39738	K00699	glucuronosyltransferase
BT_Q_ZJU_Singletons12425	ko00140	Rteroid hormone biosynthesis	-1.46167	K07427	cytochrome P450, family 4, subfamily V
BT_Q_ZJU_Singletons166670	ko00140	Rteroid hormone biosynthesis	3.32193	K00699	glucuronosyltransferase
BT_B_ZJU_Singletons103451	ko00945	Rtilbenoid, diarylheptanoid and gingerol biosynthesis	6.44558	K07424	cytochrome P450, family 3, subfamily A
BT_Q_ZJU_Singletons12425	ko00945	Rtilbenoid, diarylheptanoid and gingerol biosynthesis	-1.46167	K07427	cytochrome P450, family 4, subfamily V
BT_B_ZJU_Singletons89845	ko00920	Rulfur metabolism	5.05922	K01082	3'(2'), 5'-bisphosphate nucleotidase
BT_Q_ZJU_Singletons146899	ko00920	Rulfur metabolism	3.73779	K00387	sulfite oxidase
BT_Q_ZJU_Singletons167321	ko00072	Rynthesis and degradation of ketone bodies	5.30461	K00019	3-hydroxybutyrate dehydrogenase
BT_Q_ZJU_Singletons29725	ko04130	SNARE interactions in vesicular transport	2.48829	K08508	synaptosomal-associated protein, 23kDa
BT_B_ZJU_Singletons100719	ko03040	Spliceosome	-2.18427	K12876	RNA-binding protein 8A
BT_B_ZJU_Singletons101347	ko03040	Spliceosome	-1.89373	K12848	U4/U6.U5 tri-snRNP component SNU23
BT_B_ZJU_Singletons101382	ko03040	Spliceosome	4.13862	K12859	U5 snRNP protein, DIM1 family
BT_B_ZJU_Singletons103236	ko03040	Spliceosome	2.8685	K12862	pleiotropic regulator 1
BT_B_ZJU_Singletons103871	ko03040	Spliceosome	4.3447	K11094	U2 small nuclear ribonucleoprotein B''
BT_B_ZJU_Singletons103871	ko03040	Spliceosome	4.3447	K11094	U2 small nuclear ribonucleoprotein B''
BT_B_ZJU_Singletons22893	ko03040	Spliceosome	5.54479	K12818	ATP-dependent RNA helicase DHX8/PRP22
BT_B_ZJU_Singletons26236	ko03040	Spliceosome	1.04213	K12852	116 kDa U5 small nuclear ribonucleoprotein component
BT_B_ZJU_Singletons26949	ko03040	Spliceosome	3.1668	K12860	pre-mRNA-splicing factor CDC5/CEF1
BT_B_ZJU_Singletons82588	ko03040	Spliceosome	2.20645	K12863	protein CWC15
BT_B_ZJU_Singletons92432	ko03040	Spliceosome	2.00787	K12823	ATP-dependent RNA helicase DDX5/DBP2
BT_B_ZJU_Singletons92701	ko03040	Spliceosome	-1.02017	K12883	nuclear cap-binding protein subunit 2
BT_B_ZJU_Singletons95645	ko03040	Spliceosome	-1.59588	K12624	U6 snRNA-associated Sm-like protein LSm5
BT_B_ZJU_Singletons96991	ko03040	Spliceosome	-1.55817	K12834	PHD finger-like domain-containing protein 5A
BT_B_ZJU_Singletons98738	ko03040	Spliceosome	-1.12399	K11096	small nuclear ribonucleoprotein D2
BT_B_ZJU_Singletons98991	ko03040	Spliceosome	1.71017	K12877	protein mago nashi
BT_Q_ZJU_Singletons10414	ko03040	Spliceosome	2.62307	K12869	crooked neck
BT_Q_ZJU_Singletons131135	ko03040	Spliceosome	-1.97309	K12832	splicing factor 3B subunit 5
BT_Q_ZJU_Singletons154881	ko03040	Spliceosome	1.72379	K11092	U2 small nuclear ribonucleoprotein A'
BT_Q_ZJU_Singletons163331	ko03040	Spliceosome	-1.3251	K12816	pre-mRNA-processing factor 17
BT_Q_ZJU_Singletons165103	ko03040	Spliceosome	-3.20536	K12871	coiled-coil domain-containing protein 12
BT_B_ZJU_Singletons24649	ko00500	Starch and sucrose metabolism	2.93074	K01176	alpha-amylase
BT_Q_ZJU_Singletons31908	ko00500	Starch and sucrose metabolism	5.76276	K00697	alpha,alpha-trehalose-phosphate synthase (UDP-forming)
BT_Q_ZJU_Singletons5431	ko00500	Starch and sucrose metabolism	2.02277	K01194	alpha,alpha-trehalase
BT_B_ZJU_Singletons102579	ko00140	Steroid hormone biosynthesis	4.93888	K13369	estradiol 17beta-dehydrogenase / testosterone 17beta-dehydrogenase / retinol dehydrogenase
BT_B_ZJU_Singletons89845	ko00521	Streptomycin biosynthesis	5.05922	K01082	3'(2'), 5'-bisphosphate nucleotidase
BT_B_ZJU_Singletons96015	ko00521	Streptomycin biosynthesis	4.71475	K01092	myo-inositol-1(or 4)-monophosphatase
BT_Q_ZJU_Singletons34495	ko00920	Sulfur metabolism	3.38919	K09672	carbohydrate 4-sulfotransferase 8
BT_B_ZJU_Singletons83844	ko05322	Systemic lupus erythematosus	4.35595	K11251	histone H2A
BT_B_ZJU_Singletons95176	ko05322	Systemic lupus erythematosus	-1.53548	K11251	histone H2A
BT_B_ZJU_Singletons103639	ko00430	Taurine and hypotaurine metabolism	4.35595	K01580	glutamate decarboxylase
BT_B_ZJU_Singletons98433	ko00430	Taurine and hypotaurine metabolism	8.43359	K00456	cysteine dioxygenase
BT_B_ZJU_Singletons102039	ko00900	Terpenoid backbone biosynthesis	4.35595	K01597	diphosphomevalonate decarboxylase
BT_B_ZJU_Singletons102960	ko00900	Terpenoid backbone biosynthesis	2.51403	K11778	cis-prenyltransferase, dehydrodolichyl diphosphate synthase
BT_B_ZJU_Singletons85083	ko04350	TGF-beta signaling pathway	2.95983	K04382	protein phosphatase 2 (formerly 2A), catalytic subunit
BT_Q_ZJU_Singletons41278	ko04350	TGF-beta signaling pathway	1.49485	K03456	protein phosphatase 2 (formerly 2A), regulatory subunit A
BT_B_ZJU_Singletons101956	ko04530	Tight junction	1.65821	K10352	myosin heavy chain
BT_B_ZJU_Singletons102571	ko04530	Tight junction	3	K06106	cortactin
BT_B_ZJU_Singletons6250	ko04530	Tight junction	1.75141	K10352	myosin heavy chain
BT_B_ZJU_Singletons85083	ko04530	Tight junction	2.95983	K04382	protein phosphatase 2 (formerly 2A), catalytic subunit
BT_Q_ZJU_Singletons29374	ko04530	Tight junction	2.54479	K11498	centromeric protein E
BT_Q_ZJU_Singletons41278	ko04530	Tight junction	1.49485	K03456	protein phosphatase 2 (formerly 2A), regulatory subunit A
BT_B_ZJU_Singletons103594	ko04620	Toll-like receptor signaling pathway	-1.12758	K04430	mitogen-activated protein kinase kinase 4
BT_B_ZJU_Singletons96892	ko04620	Toll-like receptor signaling pathway	6.42969	K05409	TRIF-related adaptor molecule
BT_Q_ZJU_Singletons14858	ko05145	Toxoplasmosis	4.05824	K01047	phospholipase A2
BT_B_ZJU_Singletons21983	ko00960	Tropane, piperidine and pyridine alkaloid biosynthesis	4.95208	K01044	carboxylesterase
BT_B_ZJU_Singletons102646	ko00380	Tryptophan metabolism	-1.52486	K00128	aldehyde dehydrogenase (NAD+)
BT_B_ZJU_Singletons103269	ko00380	Tryptophan metabolism	5.61972	K07511	enoyl-CoA hydratase
BT_B_ZJU_Singletons103981	ko00380	Tryptophan metabolism	3.23498	K03781	catalase
BT_B_ZJU_Singletons91540	ko00380	Tryptophan metabolism	3.68523	K07515	enoyl-CoA hydratase / long-chain 3-hydroxyacyl-CoA dehydrogenase
BT_Q_ZJU_Singletons158944	ko00380	Tryptophan metabolism	5.83634	K03781	catalase
BT_B_ZJU_Singletons103639	ko04940	TypeI diabetes mellitus	4.35595	K01580	glutamate decarboxylase
BT_B_ZJU_Singletons100826	ko00350	Tyrosine metabolism	2.69437	K00121	S-(hydroxymethyl)glutathione dehydrogenase / alcohol dehydrogenase
BT_B_ZJU_Singletons101676	ko00350	Tyrosine metabolism	4.81203	K00599
BT_B_ZJU_Singletons26212	ko00350	Tyrosine metabolism	4.21476	K00599
BT_Q_ZJU_Singletons11444	ko00350	Tyrosine metabolism	-1.06215	K00599
BT_Q_ZJU_Singletons152261	ko00350	Tyrosine metabolism	5.89537	K00599
BT_Q_ZJU_Singletons27043	ko00350	Tyrosine metabolism	-3.00571	K00121	S-(hydroxymethyl)glutathione dehydrogenase / alcohol dehydrogenase
BT_B_ZJU_Singletons99901	ko00130	Ubiquinone and other terpenoid-quinone biosynthesis	5.88375	K06134	ubiquinone biosynthesis monooxygenase Coq7
BT_B_ZJU_Singletons102663	ko04120	Ubiquitin mediated proteolysis	3.72219	K06688	ubiquitin-conjugating enzyme E2 C
BT_B_ZJU_Singletons103085	ko04120	Ubiquitin mediated proteolysis	5.80423	K03351	anaphase-promoting complex subunit 4
BT_B_ZJU_Singletons103092	ko04120	Ubiquitin mediated proteolysis	1.13399	K03364	cell division cycle 20-like protein 1, cofactor of APC complex
BT_B_ZJU_Singletons103121	ko04120	Ubiquitin mediated proteolysis	2.55366	K03351	anaphase-promoting complex subunit 4
BT_B_ZJU_Singletons15030	ko04120	Ubiquitin mediated proteolysis	5.11295	K04228	arginine vasopressin receptor 2
BT_B_ZJU_Singletons25119	ko04120	Ubiquitin mediated proteolysis	1.07963	K03178	ubiquitin-activating enzyme E1
BT_B_ZJU_Singletons25427	ko04120	Ubiquitin mediated proteolysis	2.55459	K10586	baculoviral IAP repeat-containing protein 6 (apollon)
BT_B_ZJU_Singletons26956	ko04120	Ubiquitin mediated proteolysis	2.33563	K10595	E3 ubiquitin-protein ligase HERC2
BT_B_ZJU_Singletons86095	ko04120	Ubiquitin mediated proteolysis	1.84487	K06689	ubiquitin-conjugating enzyme E2 D/E
BT_B_ZJU_Singletons91085	ko04120	Ubiquitin mediated proteolysis	3.63068	K03363	cell division cycle 20, cofactor of APC complex
BT_Q_ZJU_Singletons146899	ko04120	Ubiquitin mediated proteolysis	3.73779	K00387	sulfite oxidase
BT_Q_ZJU_Singletons166667	ko04120	Ubiquitin mediated proteolysis	-1.92795	K10606	E3 ubiquitin-protein ligase FANCL
BT_Q_ZJU_Singletons25559	ko04120	Ubiquitin mediated proteolysis	3.6298	K10597	ubiquitin conjugation factor E4 B
BT_Q_ZJU_Singletons9404	ko04120	Ubiquitin mediated proteolysis	-1.30173	K03350	anaphase-promoting complex subunit 3
BT_B_ZJU_Singletons96157	ko00290	Valine, leucine and isoleucine biosynthesis	4.13915	K00826	branched-chain amino acid aminotransferase
BT_B_ZJU_Singletons102646	ko00280	Valine, leucine and isoleucine degradation	-1.52486	K00128	aldehyde dehydrogenase (NAD+)
BT_B_ZJU_Singletons103269	ko00280	Valine, leucine and isoleucine degradation	5.61972	K07511	enoyl-CoA hydratase
BT_B_ZJU_Singletons73981	ko00280	Valine, leucine and isoleucine degradation	3.41463	K00166	2-oxoisovalerate dehydrogenase E1 component, alpha subunit
BT_B_ZJU_Singletons91540	ko00280	Valine, leucine and isoleucine degradation	3.68523	K07515	enoyl-CoA hydratase / long-chain 3-hydroxyacyl-CoA dehydrogenase
BT_B_ZJU_Singletons96157	ko00280	Valine, leucine and isoleucine degradation	4.13915	K00826	branched-chain amino acid aminotransferase
BT_Q_ZJU_Singletons22548	ko00513	Various types ofN-glycan biosynthesis	1.41847	K03843	alpha-1,3/alpha-1,6-mannosyltransferase
BT_Q_ZJU_Singletons34495	ko00513	Various types ofN-glycan biosynthesis	3.38919	K09672	carbohydrate 4-sulfotransferase 8
BT_Q_ZJU_Singletons14858	ko04270	Vascular smooth muscle contraction	4.05824	K01047	phospholipase A2
BT_Q_ZJU_Singletons163965	ko04270	Vascular smooth muscle contraction	1.39333	K04634	guanine nucleotide binding protein (G protein), alpha q polypeptide
BT_B_ZJU_Singletons15030	ko04962	Vasopressin-regulated water reabsorption	5.11295	K04228	arginine vasopressin receptor 2
BT_Q_ZJU_Singletons14858	ko04370	VEGF signaling pathway	4.05824	K01047	phospholipase A2
BT_Q_ZJU_Singletons33707	ko04370	VEGF signaling pathway	4.73656	K05725	PTK2 protein tyrosine kinase 2
BT_B_ZJU_Singletons89104	ko05110	Vibrio cholerae infection	4.28602	K09481	protein transport protein SEC61 subunit beta
BT_B_ZJU_Singletons95888	ko05110	Vibrio cholerae infection	3.67719	K02153	V-type H+-transporting ATPase subunit H
BT_Q_ZJU_Singletons27882	ko05110	Vibrio cholerae infection	1.38333	K03661	V-type H+-transporting ATPase 21kDa proteolipid subunit
BT_Q_ZJU_Singletons8274	ko05110	Vibrio cholerae infection	2.19305	K02148	V-type H+-transporting ATPase subunit C
BT_B_ZJU_Singletons101956	ko05416	Viral myocarditis	1.65821	K10352	myosin heavy chain
BT_B_ZJU_Singletons6250	ko05416	Viral myocarditis	1.75141	K10352	myosin heavy chain
BT_B_ZJU_Singletons99763	ko05416	Viral myocarditis	4.17719	K03260	translation initiation factor eIF-4F
BT_Q_ZJU_Singletons15884	ko05416	Viral myocarditis	2.58184	K03260	translation initiation factor eIF-4F
BT_Q_ZJU_Singletons29374	ko05416	Viral myocarditis	2.54479	K11498	centromeric protein E
BT_B_ZJU_Singletons103726	ko04310	Wnt signaling pathway	3.97415	K04508	transducin (beta)-like 1
BT_B_ZJU_Singletons85083	ko04310	Wnt signaling pathway	2.95983	K04382	protein phosphatase 2 (formerly 2A), catalytic subunit
BT_Q_ZJU_Singletons41278	ko04310	Wnt signaling pathway	1.49485	K03456	protein phosphatase 2 (formerly 2A), regulatory subunit A

## Sheet: MED vs. Asia II 3
Genes	KEGG Orthology ID	Pathways	Log2 Ratio (MED/Asia II 3)	Orthology entry	KEGG annotation
BT_B_ZJU_Singletons24112	ko04520	Adherens junction	-3.30743	K05691	catenin (cadherin-associated protein), alpha
BT_B_ZJU_Singletons104008	ko04920	Adipocytokine signaling pathway	-4.26679	K01897	long-chain acyl-CoA synthetase
BT_B_ZJU_Singletons98023	ko04920	Adipocytokine signaling pathway	-6.06354	K01897	long-chain acyl-CoA synthetase
BT_Q_ZJU_Singletons31677	ko04920	Adipocytokine signaling pathway	3.33498	K07293	protein tyrosine phosphatase, non-receptor type 11
BT_Q_ZJU_Singletons163965	ko05143	African trypanosomiasis	1.25756	K04634	guanine nucleotide binding protein (G protein), alpha q polypeptide
BT_B_ZJU_Singletons100604	ko00250	Alanine, aspartate and glutamate metabolism	1.35893	K01953	asparagine synthase (glutamine-hydrolysing)
BT_B_ZJU_Singletons103639	ko00250	Alanine, aspartate and glutamate metabolism	2.22567	K01580	glutamate decarboxylase
BT_B_ZJU_Singletons89368	ko00250	Alanine, aspartate and glutamate metabolism	3.52071	K01425	glutaminase
BT_ZHJ1_ZJU_Unigene28153	ko00250	Alanine, aspartate and glutamate metabolism	1.78215	K00820	glucosamine--fructose-6-phosphate aminotransferase (isomerizing)
BT_Q_ZJU_Singletons14858	ko00592	alpha-Linolenic acid metabolism	4.39855	K01047	phospholipase A2
BT_Q_ZJU_Singletons48268	ko00592	alpha-Linolenic acid metabolism	2.30875	K01047	phospholipase A2
BT_B_ZJU_Singletons100837	ko05010	Alzheimer's disease	5.06823	K03936	NADH dehydrogenase (ubiquinone) Fe-S protein 3
BT_B_ZJU_Singletons102019	ko05010	Alzheimer's disease	-6.54094	K03954	NADH dehydrogenase (ubiquinone) 1 alpha subcomplex 10
BT_B_ZJU_Singletons69414	ko05010	Alzheimer's disease	7.47837	K02263	cytochrome c oxidase subunit IV
BT_B_ZJU_Singletons71887	ko05010	Alzheimer's disease	-4.65535	K03962	NADH dehydrogenase (ubiquinone) 1 beta subcomplex 6
BT_B_ZJU_Singletons72614	ko05010	Alzheimer's disease	5.58094	K03955	NADH dehydrogenase (ubiquinone) 1 alpha/beta subcomplex 1
BT_B_ZJU_Singletons82806	ko05010	Alzheimer's disease	-6.74874	K00413	ubiquinol-cytochrome c reductase cytochrome c1 subunit
BT_B_ZJU_Singletons93331	ko05010	Alzheimer's disease	6.211	K11352	NADH dehydrogenase (ubiquinone) 1 alpha subcomplex 12
BT_B_ZJU_Singletons94869	ko05010	Alzheimer's disease	5.62435	K00415	ubiquinol-cytochrome c reductase core subunit 2
BT_B_ZJU_Singletons96425	ko05010	Alzheimer's disease	-1.60457	K04532	amyloid beta precursor protein binding protein 1
BT_B_ZJU_Singletons99712	ko05010	Alzheimer's disease	4.43007	K03937	NADH dehydrogenase (ubiquinone) Fe-S protein 4
BT_Q_ZJU_Singletons163965	ko05010	Alzheimer's disease	1.25756	K04634	guanine nucleotide binding protein (G protein), alpha q polypeptide
BT_ZHJ1_ZJU_Unigene40076	ko05010	Alzheimer's disease	-11.2417	K02266	cytochrome c oxidase subunit VIa
BT_ZHJ1_ZJU_Unigene42974	ko05010	Alzheimer's disease	-5.72008	K02265	cytochrome c oxidase subunit Vb
BT_ZHJ1_ZJU_Unigene43240	ko05010	Alzheimer's disease	-1.09962	K03957	NADH dehydrogenase (ubiquinone) 1 beta subcomplex 1
BT_ZHJ1_ZJU_Unigene47174	ko05010	Alzheimer's disease	-1.12762	K00419	ubiquinol-cytochrome c reductase subunit 9
BT_ZHJ1_ZJU_Unigene48933	ko05010	Alzheimer's disease	-1.78815	K00420	ubiquinol-cytochrome c reductase subunit 10
BT_ZHJ1_ZJU_Unigene49241	ko05010	Alzheimer's disease	-1.86549	K00415	ubiquinol-cytochrome c reductase core subunit 2
BT_ZHJ1_ZJU_Unigene50475	ko05010	Alzheimer's disease	-5.92751	K03959	NADH dehydrogenase (ubiquinone) 1 beta subcomplex 3
BT_ZHJ1_ZJU_Unigene50555	ko05010	Alzheimer's disease	-1.94199	K02137	F-type H+-transporting ATPase oligomycin sensitivity conferral protein
BT_ZHJ1_ZJU_Unigene51074	ko05010	Alzheimer's disease	-9.03414	K11353	NADH dehydrogenase (ubiquinone) 1 alpha subcomplex 13
BT_ZHJ1_ZJU_Unigene51301	ko05010	Alzheimer's disease	2.26017	K03952	NADH dehydrogenase (ubiquinone) 1 alpha subcomplex 8
BT_ZHJ1_ZJU_Unigene52006	ko05010	Alzheimer's disease	-1.03022	K03956	NADH dehydrogenase (ubiquinone) 1 alpha subcomplex 11
BT_ZHJ1_ZJU_Unigene52099	ko05010	Alzheimer's disease	-2.9305	K03940	NADH dehydrogenase (ubiquinone) Fe-S protein 7
BT_B_ZJU_Singletons26573	ko00520	Amino sugar and nucleotide sugar metabolism	2.81359	K00326	cytochrome-b5 reductase
BT_B_ZJU_Singletons81781	ko00520	Amino sugar and nucleotide sugar metabolism	2.3882	K00326	cytochrome-b5 reductase
BT_B_ZJU_Singletons96447	ko00520	Amino sugar and nucleotide sugar metabolism	-1.159	K00963	UTP--glucose-1-phosphate uridylyltransferase
BT_Q_ZJU_Singletons7782	ko00520	Amino sugar and nucleotide sugar metabolism	2.2534	K01835	phosphoglucomutase
BT_Q_ZJU_Singletons89073	ko00520	Amino sugar and nucleotide sugar metabolism	1.5058	K00844	hexokinase
BT_ZHJ1_ZJU_Unigene28153	ko00520	Amino sugar and nucleotide sugar metabolism	1.78215	K00820	glucosamine--fructose-6-phosphate aminotransferase (isomerizing)
BT_B_ZJU_Singletons100851	ko00970	Aminoacyl-tRNA biosynthesis	1.14999	K01887	arginyl-tRNA synthetase
BT_B_ZJU_Singletons103192	ko00970	Aminoacyl-tRNA biosynthesis	1.01741	K01866	tyrosyl-tRNA synthetase
BT_B_ZJU_Singletons103904	ko00970	Aminoacyl-tRNA biosynthesis	4.9842	K01887	arginyl-tRNA synthetase
BT_B_ZJU_Singletons14641	ko00970	Aminoacyl-tRNA biosynthesis	-1.72787	K01868	threonyl-tRNA synthetase
BT_B_ZJU_Singletons24152	ko00970	Aminoacyl-tRNA biosynthesis	1.0138	K01892	histidyl-tRNA synthetase
BT_B_ZJU_Singletons25599	ko00970	Aminoacyl-tRNA biosynthesis	2.15419	K01881	prolyl-tRNA synthetase
BT_Q_ZJU_Singletons14880	ko00970	Aminoacyl-tRNA biosynthesis	-1.68497	K04567	lysyl-tRNA synthetase, class II
BT_Q_ZJU_Singletons150402	ko00970	Aminoacyl-tRNA biosynthesis	-2.34792	K03027	DNA-directed RNA polymerases I and III subunit RPAC1
BT_ZHJ1_ZJU_Unigene51626	ko00970	Aminoacyl-tRNA biosynthesis	-1.47238	K01889	phenylalanyl-tRNA synthetase alpha chain
BT_B_ZJU_Singletons103269	ko00627	Aminobenzoate degradation	4.93637	K07511	enoyl-CoA hydratase
BT_B_ZJU_Singletons103451	ko00627	Aminobenzoate degradation	5.06511	K07424	cytochrome P450, family 3, subfamily A
BT_B_ZJU_Singletons103451	ko00627	Aminobenzoate degradation	5.06511	K07424	cytochrome P450, family 3, subfamily A
BT_B_ZJU_Singletons81386	ko00627	Aminobenzoate degradation	4.0105	K07424	cytochrome P450, family 3, subfamily A
BT_B_ZJU_Singletons91540	ko00627	Aminobenzoate degradation	4.63068	K07515	enoyl-CoA hydratase / long-chain 3-hydroxyacyl-CoA dehydrogenase
BT_Q_ZJU_Singletons12425	ko00627	Aminobenzoate degradation	-6.25739	K07427	cytochrome P450, family 4, subfamily V
BT_Q_ZJU_Singletons6014	ko00627	Aminobenzoate degradation	2.33498	K07424	cytochrome P450, family 3, subfamily A
BT_ZHJ1_ZJU_Unigene33322	ko00627	Aminobenzoate degradation	-2.71484	K00517
BT_B_ZJU_Singletons83429	ko05146	Amoebiasis	-3.79635	K06236	collagen, type I/II/III/V/XI, alpha
BT_B_ZJU_Singletons93648	ko05146	Amoebiasis	-4.72395	K06236	collagen, type I/II/III/V/XI, alpha
BT_Q_ZJU_Singletons163965	ko05146	Amoebiasis	1.25756	K04634	guanine nucleotide binding protein (G protein), alpha q polypeptide
BT_Q_ZJU_Singletons33707	ko05146	Amoebiasis	4.75853	K05725	PTK2 protein tyrosine kinase 2
BT_B_ZJU_Singletons99145	ko05014	Amyotrophic lateral sclerosis (ALS)	2.31566	K04565	Cu/Zn superoxide dismutase
BT_Q_ZJU_Singletons158944	ko05014	Amyotrophic lateral sclerosis (ALS)	6.43804	K03781	catalase
BT_B_ZJU_Singletons101136	ko04612	Antigen processing and presentation	-5.23501	K01365	cathepsin L
BT_B_ZJU_Singletons102559	ko04612	Antigen processing and presentation	3.57674	K01363	cathepsin B
BT_B_ZJU_Singletons103407	ko04612	Antigen processing and presentation	6.50491	K01369	legumain
BT_B_ZJU_Singletons99085	ko04612	Antigen processing and presentation	-4.34856	K08065	nuclear transcription factor Y, beta
BT_B_ZJU_Singletons99343	ko04612	Antigen processing and presentation	-2.85062	K06698	proteasome activator subunit 3 (PA28 gamma)
BT_Q_ZJU_Singletons5369	ko04612	Antigen processing and presentation	4.65691	K01363	cathepsin B
BT_ZHJ1_ZJU_Unigene19363	ko04612	Antigen processing and presentation	-3.28358	K01363	cathepsin B
BT_ZHJ1_ZJU_Unigene46144	ko04612	Antigen processing and presentation	2.67499	K01363	cathepsin B
BT_ZHJ1_ZJU_Unigene51477	ko04612	Antigen processing and presentation	-1.59335	K04079	molecular chaperone HtpG
BT_ZHJ1_ZJU_Unigene51883	ko04612	Antigen processing and presentation	-2.78568	K06698	proteasome activator subunit 3 (PA28 gamma)
BT_B_ZJU_Singletons94295	ko04210	Apoptosis	-1.8538	K04739	cAMP-dependent protein kinase regulator
BT_B_ZJU_Singletons95304	ko00590	Arachidonic acid metabolism	5.35352	K01254	leukotriene-A4 hydrolase
BT_Q_ZJU_Singletons14858	ko00590	Arachidonic acid metabolism	4.39855	K01047	phospholipase A2
BT_Q_ZJU_Singletons48268	ko00590	Arachidonic acid metabolism	2.30875	K01047	phospholipase A2
BT_ZHJ1_ZJU_Unigene31596	ko00590	Arachidonic acid metabolism	-1.87756	K01830	prostaglandin-H2 D-isomerase
BT_B_ZJU_Singletons102646	ko00330	Arginine and proline metabolism	-3.2982	K00128	aldehyde dehydrogenase (NAD+)
BT_B_ZJU_Singletons86297	ko00330	Arginine and proline metabolism	-1.12275	K00797	spermidine synthase
BT_B_ZJU_Singletons89368	ko00330	Arginine and proline metabolism	3.52071	K01425	glutaminase
BT_B_ZJU_Singletons92555	ko00330	Arginine and proline metabolism	-3.47758	K00819	ornithine--oxo-acid transaminase
BT_B_ZJU_Singletons24112	ko05412	Arrhythmogenic right ventricular cardiomyopathy (ARVC)	-3.30743	K05691	catenin (cadherin-associated protein), alpha
BT_B_ZJU_Singletons102646	ko00053	Ascorbate and aldarate metabolism	-3.2982	K00128	aldehyde dehydrogenase (NAD+)
BT_B_ZJU_Singletons26640	ko00053	Ascorbate and aldarate metabolism	-1.52635	K00699	glucuronosyltransferase
BT_B_ZJU_Singletons74969	ko00053	Ascorbate and aldarate metabolism	3.23318	K00699	glucuronosyltransferase
BT_Q_ZJU_Singletons121366	ko00053	Ascorbate and aldarate metabolism	6.88681	K00699	glucuronosyltransferase
BT_Q_ZJU_Singletons166670	ko00053	Ascorbate and aldarate metabolism	3.68268	K00699	glucuronosyltransferase
BT_Q_ZJU_Singletons29450	ko00053	Ascorbate and aldarate metabolism	-1.87141	K00699	glucuronosyltransferase
BT_Q_ZJU_Singletons34238	ko00053	Ascorbate and aldarate metabolism	1.83417	K00699	glucuronosyltransferase
BT_ZHJ1_ZJU_Unigene39602	ko00053	Ascorbate and aldarate metabolism	3.64822	K00699	glucuronosyltransferase
BT_B_ZJU_Singletons93470	ko04360	Axon guidance	3.91995	K07520	actin-binding LIM protein
BT_Q_ZJU_Singletons33707	ko04360	Axon guidance	4.75853	K05725	PTK2 protein tyrosine kinase 2
BT_B_ZJU_Singletons102571	ko05100	Bacterial invasion of epithelial cells	3.57619	K06106	cortactin
BT_B_ZJU_Singletons24112	ko05100	Bacterial invasion of epithelial cells	-3.30743	K05691	catenin (cadherin-associated protein), alpha
BT_B_ZJU_Singletons99011	ko05100	Bacterial invasion of epithelial cells	1.13247	K05756	actin related protein 2/3 complex, subunit 3
BT_Q_ZJU_Singletons111196	ko05100	Bacterial invasion of epithelial cells	4.39855	K05758	actin related protein 2/3 complex, subunit 2
BT_Q_ZJU_Singletons33707	ko05100	Bacterial invasion of epithelial cells	4.75853	K05725	PTK2 protein tyrosine kinase 2
BT_Q_ZJU_Singletons21125	ko03070	Bacterial secretion system	-1.59335	K03106	signal recognition particle subunit SRP54
BT_B_ZJU_Singletons102419	ko05217	Basal cell carcinoma	2.95373	K06227	costal 2
BT_B_ZJU_Singletons103194	ko03022	Basal transcription factors	5.00477	K03133	transcription initiation factor TFIID subunit 9B
BT_B_ZJU_Singletons103691	ko03022	Basal transcription factors	1.77383	K03124	transcription initiation factor TFIIB
BT_B_ZJU_Singletons13276	ko03022	Basal transcription factors	5.19759	K03130	transcription initiation factor TFIID subunit 5
BT_B_ZJU_Singletons26812	ko03022	Basal transcription factors	-4.54661	K03143	transcription initiation factor TFIIH subunit 3
BT_B_ZJU_Singletons94715	ko03022	Basal transcription factors	1.08895	K03127	transcription initiation factor TFIID subunit 13
BT_Q_ZJU_Singletons25988	ko03022	Basal transcription factors	5.22444	K03126	transcription initiation factor TFIID subunit 12
BT_Q_ZJU_Singletons30327	ko03022	Basal transcription factors	4.46042	K03130	transcription initiation factor TFIID subunit 5
BT_Q_ZJU_Singletons80314	ko03022	Basal transcription factors	3.00149	K03127	transcription initiation factor TFIID subunit 13
BT_Q_ZJU_Singletons8205	ko03022	Basal transcription factors	-3.11958	K03132	transcription initiation factor TFIID subunit 7
BT_Q_ZJU_Singletons30079	ko03410	Base excision repair	4.98455	K10747	DNA ligase 1
BT_B_ZJU_Singletons103269	ko00362	Benzoate degradation	4.93637	K07511	enoyl-CoA hydratase
BT_B_ZJU_Singletons76547	ko00362	Benzoate degradation	1.127	K07508	acetyl-CoA acyltransferase 2
BT_B_ZJU_Singletons91540	ko00362	Benzoate degradation	4.63068	K07515	enoyl-CoA hydratase / long-chain 3-hydroxyacyl-CoA dehydrogenase
BT_ZHJ1_ZJU_Unigene17138	ko00362	Benzoate degradation	-5.83476	K07509	acetyl-CoA acyltransferase
BT_B_ZJU_Singletons101287	ko00410	beta-Alanine metabolism	4.00511	K00207	dihydropyrimidine dehydrogenase (NADP+)
BT_B_ZJU_Singletons102646	ko00410	beta-Alanine metabolism	-3.2982	K00128	aldehyde dehydrogenase (NAD+)
BT_B_ZJU_Singletons103269	ko00410	beta-Alanine metabolism	4.93637	K07511	enoyl-CoA hydratase
BT_B_ZJU_Singletons103639	ko00410	beta-Alanine metabolism	2.22567	K01580	glutamate decarboxylase
BT_B_ZJU_Singletons86297	ko00410	beta-Alanine metabolism	-1.12275	K00797	spermidine synthase
BT_B_ZJU_Singletons91540	ko00410	beta-Alanine metabolism	4.63068	K07515	enoyl-CoA hydratase / long-chain 3-hydroxyacyl-CoA dehydrogenase
BT_Q_ZJU_Singletons152808	ko00410	beta-Alanine metabolism	-1.81989	K01464	dihydropyrimidinase
BT_Q_ZJU_Singletons20696	ko01051	Biosynthesis of ansamycins	-4.2848	K00615	transketolase
BT_B_ZJU_Cluster399	ko01110	Biosynthesis of secondary metabolites	1.11952	K01834	phosphoglycerate mutase
BT_B_ZJU_Singletons100419	ko01110	Biosynthesis of secondary metabolites	1.15916	K00939	adenylate kinase
BT_B_ZJU_Singletons100604	ko01110	Biosynthesis of secondary metabolites	1.35893	K01953	asparagine synthase (glutamine-hydrolysing)
BT_B_ZJU_Singletons100613	ko01110	Biosynthesis of secondary metabolites	4.36075	K00031	isocitrate dehydrogenase
BT_B_ZJU_Singletons100695	ko01110	Biosynthesis of secondary metabolites	1.34818	K01057	6-phosphogluconolactonase
BT_B_ZJU_Singletons101116	ko01110	Biosynthesis of secondary metabolites	6.24187	K01900	succinyl-CoA synthetase beta subunit
BT_B_ZJU_Singletons101743	ko01110	Biosynthesis of secondary metabolites	-2.38618	K00227	lathosterol oxidase
BT_B_ZJU_Singletons102039	ko01110	Biosynthesis of secondary metabolites	4.26849	K01597	diphosphomevalonate decarboxylase
BT_B_ZJU_Singletons102646	ko01110	Biosynthesis of secondary metabolites	-3.2982	K00128	aldehyde dehydrogenase (NAD+)
BT_B_ZJU_Singletons102674	ko01110	Biosynthesis of secondary metabolites	4.23318	K00789	S-adenosylmethionine synthetase
BT_B_ZJU_Singletons102733	ko01110	Biosynthesis of secondary metabolites	-1.17373	K00658	2-oxoglutarate dehydrogenase E2 component (dihydrolipoamide succinyltransferase)
BT_B_ZJU_Singletons102960	ko01110	Biosynthesis of secondary metabolites	3.79874	K11778	cis-prenyltransferase, dehydrodolichyl diphosphate synthase
BT_B_ZJU_Singletons103199	ko01110	Biosynthesis of secondary metabolites	-2.44499	K01681	aconitate hydratase 1
BT_B_ZJU_Singletons103205	ko01110	Biosynthesis of secondary metabolites	1.19651	K01772	ferrochelatase
BT_B_ZJU_Singletons103269	ko01110	Biosynthesis of secondary metabolites	4.93637	K07511	enoyl-CoA hydratase
BT_B_ZJU_Singletons103315	ko01110	Biosynthesis of secondary metabolites	4.37511	K01679	fumarate hydratase, class II
BT_B_ZJU_Singletons103350	ko01110	Biosynthesis of secondary metabolites	1.61444	K00033	6-phosphogluconate dehydrogenase
BT_B_ZJU_Singletons103451	ko01110	Biosynthesis of secondary metabolites	5.06511	K07424	cytochrome P450, family 3, subfamily A
BT_B_ZJU_Singletons103639	ko01110	Biosynthesis of secondary metabolites	2.22567	K01580	glutamate decarboxylase
BT_B_ZJU_Singletons103808	ko01110	Biosynthesis of secondary metabolites	1.93432	K00011	aldehyde reductase
BT_B_ZJU_Singletons103956	ko01110	Biosynthesis of secondary metabolites	-2.04403	K00031	isocitrate dehydrogenase
BT_B_ZJU_Singletons21983	ko01110	Biosynthesis of secondary metabolites	4.39855	K01044	carboxylesterase
BT_B_ZJU_Singletons73981	ko01110	Biosynthesis of secondary metabolites	3.50751	K00166	2-oxoisovalerate dehydrogenase E1 component, alpha subunit
BT_B_ZJU_Singletons76547	ko01110	Biosynthesis of secondary metabolites	1.127	K07508	acetyl-CoA acyltransferase 2
BT_B_ZJU_Singletons89647	ko01110	Biosynthesis of secondary metabolites	4.71716	K00026	malate dehydrogenase
BT_B_ZJU_Singletons89845	ko01110	Biosynthesis of secondary metabolites	5.5483	K01082	3'(2'), 5'-bisphosphate nucleotidase
BT_B_ZJU_Singletons90521	ko01110	Biosynthesis of secondary metabolites	1.7468	K01689	enolase
BT_B_ZJU_Singletons91540	ko01110	Biosynthesis of secondary metabolites	4.63068	K07515	enoyl-CoA hydratase / long-chain 3-hydroxyacyl-CoA dehydrogenase
BT_B_ZJU_Singletons92555	ko01110	Biosynthesis of secondary metabolites	-3.47758	K00819	ornithine--oxo-acid transaminase
BT_B_ZJU_Singletons96157	ko01110	Biosynthesis of secondary metabolites	5.56214	K00826	branched-chain amino acid aminotransferase
BT_B_ZJU_Singletons96447	ko01110	Biosynthesis of secondary metabolites	-1.159	K00963	UTP--glucose-1-phosphate uridylyltransferase
BT_B_ZJU_Singletons97068	ko01110	Biosynthesis of secondary metabolites	-1.629	K11259	acetolactate synthase-like protein
BT_Q_ZJU_Singletons12425	ko01110	Biosynthesis of secondary metabolites	-6.25739	K07427	cytochrome P450, family 4, subfamily V
BT_Q_ZJU_Singletons13648	ko01110	Biosynthesis of secondary metabolites	1.30569	K00547	homocysteine S-methyltransferase
BT_Q_ZJU_Singletons150402	ko01110	Biosynthesis of secondary metabolites	-2.34792	K03027	DNA-directed RNA polymerases I and III subunit RPAC1
BT_Q_ZJU_Singletons20696	ko01110	Biosynthesis of secondary metabolites	-4.2848	K00615	transketolase
BT_Q_ZJU_Singletons22326	ko01110	Biosynthesis of secondary metabolites	-2.2656	K00948	ribose-phosphate pyrophosphokinase
BT_Q_ZJU_Singletons24075	ko01110	Biosynthesis of secondary metabolites	4.59404	K01081	5'-nucleotidase
BT_Q_ZJU_Singletons7782	ko01110	Biosynthesis of secondary metabolites	2.2534	K01835	phosphoglucomutase
BT_Q_ZJU_Singletons89073	ko01110	Biosynthesis of secondary metabolites	1.5058	K00844	hexokinase
BT_ZHJ1_ZJU_Unigene17138	ko01110	Biosynthesis of secondary metabolites	-5.83476	K07509	acetyl-CoA acyltransferase
BT_ZHJ1_ZJU_Unigene2469	ko01110	Biosynthesis of secondary metabolites	-1.37908	K01081	5'-nucleotidase
BT_ZHJ1_ZJU_Unigene33322	ko01110	Biosynthesis of secondary metabolites	-2.71484	K00517
BT_ZHJ1_ZJU_Unigene512	ko01110	Biosynthesis of secondary metabolites	2.0686	K01754	threonine dehydratase
BT_ZHJ1_ZJU_Unigene51552	ko01110	Biosynthesis of secondary metabolites	2.0686	K00115	glucose dehydrogenase (acceptor)
BT_ZHJ1_ZJU_Unigene52119	ko01110	Biosynthesis of secondary metabolites	-1.21185	K01803	triosephosphate isomerase (TIM)
BT_ZHJ1_ZJU_Unigene52305	ko01110	Biosynthesis of secondary metabolites	-1.06732	K00939	adenylate kinase
BT_ZHJ1_ZJU_Unigene52441	ko01110	Biosynthesis of secondary metabolites	2.53831	K00025	malate dehydrogenase
BT_B_ZJU_Singletons90955	ko01040	Biosynthesis of unsaturated fatty acids	2.20903	K00507	stearoyl-CoA desaturase (delta-9 desaturase)
BT_B_ZJU_Singletons91540	ko01040	Biosynthesis of unsaturated fatty acids	4.63068	K07515	enoyl-CoA hydratase / long-chain 3-hydroxyacyl-CoA dehydrogenase
BT_Q_ZJU_Singletons146899	ko01040	Biosynthesis of unsaturated fatty acids	5.95261	K00387	sulfite oxidase
BT_B_ZJU_Singletons103451	ko00363	Bisphenol degradation	5.06511	K07424	cytochrome P450, family 3, subfamily A
BT_Q_ZJU_Singletons12425	ko00363	Bisphenol degradation	-6.25739	K07427	cytochrome P450, family 4, subfamily V
BT_ZHJ1_ZJU_Unigene33322	ko00363	Bisphenol degradation	-2.71484	K00517
BT_B_ZJU_Singletons1669	ko05219	Bladder cancer	-2.71484	K00758	thymidine phosphorylase
BT_B_ZJU_Singletons103269	ko00650	Butanoate metabolism	4.93637	K07511	enoyl-CoA hydratase
BT_B_ZJU_Singletons103639	ko00650	Butanoate metabolism	2.22567	K01580	glutamate decarboxylase
BT_B_ZJU_Singletons91540	ko00650	Butanoate metabolism	4.63068	K07515	enoyl-CoA hydratase / long-chain 3-hydroxyacyl-CoA dehydrogenase
BT_B_ZJU_Singletons97068	ko00650	Butanoate metabolism	-1.629	K11259	acetolactate synthase-like protein
BT_Q_ZJU_Singletons167321	ko00650	Butanoate metabolism	6.28498	K00019	3-hydroxybutyrate dehydrogenase
BT_Q_ZJU_Singletons89073	ko00524	Butirosin and neomycin biosynthesis	1.5058	K00844	hexokinase
BT_B_ZJU_Singletons97068	ko00660	C5-Branched dibasic acid metabolism	-1.629	K11259	acetolactate synthase-like protein
BT_B_ZJU_Singletons97687	ko04020	Calcium signaling pathway	6.54095	K05862	voltage-dependent anion channel
BT_Q_ZJU_Singletons163965	ko04020	Calcium signaling pathway	1.25756	K04634	guanine nucleotide binding protein (G protein), alpha q polypeptide
BT_ZHJ1_ZJU_Unigene40759	ko04020	Calcium signaling pathway	-5.15141	K05863	solute carrier family 25 (mitochondrial carrier; adenine nucleotide translocator)
BT_B_ZJU_Singletons103269	ko00930	Caprolactam degradation	4.93637	K07511	enoyl-CoA hydratase
BT_B_ZJU_Singletons103808	ko00930	Caprolactam degradation	1.93432	K00011	aldehyde reductase
BT_B_ZJU_Singletons91540	ko00930	Caprolactam degradation	4.63068	K07515	enoyl-CoA hydratase / long-chain 3-hydroxyacyl-CoA dehydrogenase
BT_Q_ZJU_Singletons89073	ko04973	Carbohydrate digestion and absorption	1.5058	K00844	hexokinase
BT_B_ZJU_Singletons89647	ko00710	Carbon fixation in photosynthetic organisms	4.71716	K00026	malate dehydrogenase
BT_Q_ZJU_Singletons20696	ko00710	Carbon fixation in photosynthetic organisms	-4.2848	K00615	transketolase
BT_ZHJ1_ZJU_Unigene52119	ko00710	Carbon fixation in photosynthetic organisms	-1.21185	K01803	triosephosphate isomerase (TIM)
BT_ZHJ1_ZJU_Unigene52441	ko00710	Carbon fixation in photosynthetic organisms	2.53831	K00025	malate dehydrogenase
BT_B_ZJU_Singletons100613	ko00720	Carbon fixation pathways in prokaryotes	4.36075	K00031	isocitrate dehydrogenase
BT_B_ZJU_Singletons103199	ko00720	Carbon fixation pathways in prokaryotes	-2.44499	K01681	aconitate hydratase 1
BT_B_ZJU_Singletons103315	ko00720	Carbon fixation pathways in prokaryotes	4.37511	K01679	fumarate hydratase, class II
BT_B_ZJU_Singletons103956	ko00720	Carbon fixation pathways in prokaryotes	-2.04403	K00031	isocitrate dehydrogenase
BT_B_ZJU_Singletons69414	ko04260	Cardiac muscle contraction	7.47837	K02263	cytochrome c oxidase subunit IV
BT_B_ZJU_Singletons82806	ko04260	Cardiac muscle contraction	-6.74874	K00413	ubiquinol-cytochrome c reductase cytochrome c1 subunit
BT_B_ZJU_Singletons94869	ko04260	Cardiac muscle contraction	5.62435	K00415	ubiquinol-cytochrome c reductase core subunit 2
BT_ZHJ1_ZJU_Unigene40076	ko04260	Cardiac muscle contraction	-11.2417	K02266	cytochrome c oxidase subunit VIa
BT_ZHJ1_ZJU_Unigene42974	ko04260	Cardiac muscle contraction	-5.72008	K02265	cytochrome c oxidase subunit Vb
BT_ZHJ1_ZJU_Unigene47174	ko04260	Cardiac muscle contraction	-1.12762	K00419	ubiquinol-cytochrome c reductase subunit 9
BT_ZHJ1_ZJU_Unigene48933	ko04260	Cardiac muscle contraction	-1.78815	K00420	ubiquinol-cytochrome c reductase subunit 10
BT_ZHJ1_ZJU_Unigene49241	ko04260	Cardiac muscle contraction	-1.86549	K00415	ubiquinol-cytochrome c reductase core subunit 2
BT_B_ZJU_Singletons103002	ko04514	Cell adhesion molecules (CAMs)	1.28924	K06775	neuronal growth regulator 1
BT_B_ZJU_Singletons103085	ko04110	Cell cycle	5.9489	K03351	anaphase-promoting complex subunit 4
BT_B_ZJU_Singletons103092	ko04110	Cell cycle	1.60438	K03364	cell division cycle 20-like protein 1, cofactor of APC complex
BT_B_ZJU_Singletons103121	ko04110	Cell cycle	3.07195	K03351	anaphase-promoting complex subunit 4
BT_B_ZJU_Singletons103701	ko04110	Cell cycle	1.33498	K06630	tyrosine 3-monooxygenase/tryptophan 5-monooxygenase activation protein
BT_B_ZJU_Singletons103866	ko04110	Cell cycle	-2.76344	K02542	minichromosome maintenance protein 6
BT_B_ZJU_Singletons15030	ko04110	Cell cycle	2.75002	K04228	arginine vasopressin receptor 2
BT_B_ZJU_Singletons91085	ko04110	Cell cycle	5.179	K03363	cell division cycle 20, cofactor of APC complex
BT_Q_ZJU_Singletons20192	ko04110	Cell cycle	3.98789	K02209	minichromosome maintenance protein 5 (cell division control protein 46)
BT_Q_ZJU_Singletons9404	ko04110	Cell cycle	-5.17169	K03350	anaphase-promoting complex subunit 3
BT_ZHJ1_ZJU_Unigene47641	ko04110	Cell cycle	-1.05393	K03094	S-phase kinase-associated protein 1
BT_ZHJ1_ZJU_Unigene51213	ko04110	Cell cycle	-1.17844	K06630	tyrosine 3-monooxygenase/tryptophan 5-monooxygenase activation protein
BT_B_ZJU_Singletons103085	ko04111	Cell cycle - yeast	5.9489	K03351	anaphase-promoting complex subunit 4
BT_B_ZJU_Singletons103092	ko04111	Cell cycle - yeast	1.60438	K03364	cell division cycle 20-like protein 1, cofactor of APC complex
BT_B_ZJU_Singletons103121	ko04111	Cell cycle - yeast	3.07195	K03351	anaphase-promoting complex subunit 4
BT_B_ZJU_Singletons103866	ko04111	Cell cycle - yeast	-2.76344	K02542	minichromosome maintenance protein 6
BT_B_ZJU_Singletons15030	ko04111	Cell cycle - yeast	2.75002	K04228	arginine vasopressin receptor 2
BT_B_ZJU_Singletons25572	ko04111	Cell cycle - yeast	-4.68479	K02219	cyclin-dependent kinase regulatory subunit CKS1
BT_B_ZJU_Singletons85083	ko04111	Cell cycle - yeast	5.42499	K04382	protein phosphatase 2 (formerly 2A), catalytic subunit
BT_B_ZJU_Singletons91085	ko04111	Cell cycle - yeast	5.179	K03363	cell division cycle 20, cofactor of APC complex
BT_B_ZJU_Singletons95485	ko04111	Cell cycle - yeast	2.36712	K06685	maintenance of ploidy protein MOB1 (MPS1 binder 1)
BT_Q_ZJU_Singletons20192	ko04111	Cell cycle - yeast	3.98789	K02209	minichromosome maintenance protein 5 (cell division control protein 46)
BT_Q_ZJU_Singletons41278	ko04111	Cell cycle - yeast	1.58328	K03456	protein phosphatase 2 (formerly 2A), regulatory subunit A
BT_Q_ZJU_Singletons9404	ko04111	Cell cycle - yeast	-5.17169	K03350	anaphase-promoting complex subunit 3
BT_ZHJ1_ZJU_Unigene47641	ko04111	Cell cycle - yeast	-1.05393	K03094	S-phase kinase-associated protein 1
BT_Q_ZJU_Singletons27249	ko04112	Cell cycle -Caulobacter	-1.70957	K01358	ATP-dependent Clp protease, protease subunit
BT_B_ZJU_Singletons85083	ko05142	Chagas disease (American trypanosomiasis)	5.42499	K04382	protein phosphatase 2 (formerly 2A), catalytic subunit
BT_Q_ZJU_Singletons163965	ko05142	Chagas disease (American trypanosomiasis)	1.25756	K04634	guanine nucleotide binding protein (G protein), alpha q polypeptide
BT_Q_ZJU_Singletons41278	ko05142	Chagas disease (American trypanosomiasis)	1.58328	K03456	protein phosphatase 2 (formerly 2A), regulatory subunit A
BT_Q_ZJU_Singletons33707	ko04062	Chemokine signaling pathway	4.75853	K05725	PTK2 protein tyrosine kinase 2
BT_B_ZJU_Singletons102646	ko00625	Chloroalkane and chloroalkene degradation	-3.2982	K00128	aldehyde dehydrogenase (NAD+)
BT_B_ZJU_Singletons24898	ko05220	Chronic myeloid leukemia	6.2591	K05732	glucocorticoid receptor DNA-binding factor 1
BT_Q_ZJU_Singletons31677	ko05220	Chronic myeloid leukemia	3.33498	K07293	protein tyrosine phosphatase, non-receptor type 11
BT_ZHJ1_ZJU_Unigene47641	ko04710	Circadian rhythm - mammal	-1.05393	K03094	S-phase kinase-associated protein 1
BT_B_ZJU_Singletons100613	ko00020	Citrate cycle (TCA cycle)	4.36075	K00031	isocitrate dehydrogenase
BT_B_ZJU_Singletons101116	ko00020	Citrate cycle (TCA cycle)	6.24187	K01900	succinyl-CoA synthetase beta subunit
BT_B_ZJU_Singletons102733	ko00020	Citrate cycle (TCA cycle)	-1.17373	K00658	2-oxoglutarate dehydrogenase E2 component (dihydrolipoamide succinyltransferase)
BT_B_ZJU_Singletons103199	ko00020	Citrate cycle (TCA cycle)	-2.44499	K01681	aconitate hydratase 1
BT_B_ZJU_Singletons103315	ko00020	Citrate cycle (TCA cycle)	4.37511	K01679	fumarate hydratase, class II
BT_B_ZJU_Singletons103956	ko00020	Citrate cycle (TCA cycle)	-2.04403	K00031	isocitrate dehydrogenase
BT_B_ZJU_Singletons89647	ko00020	Citrate cycle (TCA cycle)	4.71716	K00026	malate dehydrogenase
BT_ZHJ1_ZJU_Unigene52441	ko00020	Citrate cycle (TCA cycle)	2.53831	K00025	malate dehydrogenase
BT_B_ZJU_Singletons100484	ko04966	Collecting duct acid secretion	2.48202	K02155	V-type H+-transporting ATPase 16kDa proteolipid subunit
BT_B_ZJU_Singletons103616	ko04966	Collecting duct acid secretion	6.02539	K02147	V-type H+-transporting ATPase subunit B
BT_B_ZJU_Singletons92906	ko04610	Complement and coagulation cascades	3.09771	K08648	hyaluronan binding protein 2
BT_B_ZJU_Singletons102674	ko00270	Cysteine and methionine metabolism	4.23318	K00789	S-adenosylmethionine synthetase
BT_B_ZJU_Singletons24023	ko00270	Cysteine and methionine metabolism	4.80618	K00558	DNA (cytosine-5-)-methyltransferase
BT_B_ZJU_Singletons86297	ko00270	Cysteine and methionine metabolism	-1.12275	K00797	spermidine synthase
BT_B_ZJU_Singletons98433	ko00270	Cysteine and methionine metabolism	3.63068	K00456	cysteine dioxygenase
BT_Q_ZJU_Singletons13648	ko00270	Cysteine and methionine metabolism	1.30569	K00547	homocysteine S-methyltransferase
BT_Q_ZJU_Singletons16207	ko00270	Cysteine and methionine metabolism	1.15127	K01251	adenosylhomocysteinase
BT_Q_ZJU_Singletons35520	ko00270	Cysteine and methionine metabolism	-5.06932	K00558	DNA (cytosine-5-)-methyltransferase
BT_ZHJ1_ZJU_Unigene43243	ko00270	Cysteine and methionine metabolism	-1.19196	K01251	adenosylhomocysteinase
BT_B_ZJU_Singletons73108	ko04623	CytosolicDNA-sensing pathway	1.34014	K03016	DNA-directed RNA polymerases I, II, and III subunit RPABC3
BT_B_ZJU_Singletons85578	ko04623	CytosolicDNA-sensing pathway	4.89812	K03009	DNA-directed RNA polymerases I, II, and III subunit RPABC4
BT_B_ZJU_Singletons98132	ko04623	CytosolicDNA-sensing pathway	-2.00693	K03020	DNA-directed RNA polymerases I and III subunit RPAC2
BT_Q_ZJU_Singletons150402	ko04623	CytosolicDNA-sensing pathway	-2.34792	K03027	DNA-directed RNA polymerases I and III subunit RPAC1
BT_Q_ZJU_Singletons164180	ko04623	CytosolicDNA-sensing pathway	3.52071	K03022	DNA-directed RNA polymerase III subunit RPC8
BT_Q_ZJU_Singletons48784	ko04623	CytosolicDNA-sensing pathway	-5.42461	K03007	DNA-directed RNA polymerases I, II, and III subunit RPABC5
BT_Q_ZJU_Singletons67699	ko04623	CytosolicDNA-sensing pathway	2.1089	K03013	DNA-directed RNA polymerases I, II, and III subunit RPABC1
BT_ZHJ1_ZJU_Unigene49290	ko04623	CytosolicDNA-sensing pathway	2.30474	K03020	DNA-directed RNA polymerases I and III subunit RPAC2
BT_B_ZJU_Singletons89368	ko00471	D-Glutamine andD-glutamate metabolism	3.52071	K01425	glutaminase
BT_B_ZJU_Singletons100921	ko03030	DNA replication	1.46062	K10756	replication factor C subunit 3/5
BT_B_ZJU_Singletons103866	ko03030	DNA replication	-2.76344	K02542	minichromosome maintenance protein 6
BT_B_ZJU_Singletons12494	ko03030	DNA replication	4.53869	K10743	ribonuclease H2 subunit A
BT_Q_ZJU_Singletons20192	ko03030	DNA replication	3.98789	K02209	minichromosome maintenance protein 5 (cell division control protein 46)
BT_Q_ZJU_Singletons30079	ko03030	DNA replication	4.98455	K10747	DNA ligase 1
BT_B_ZJU_Singletons103481	ko04320	Dorso-ventral axis formation	-2.80675	K02156	aubergine
BT_Q_ZJU_Singletons166096	ko04320	Dorso-ventral axis formation	-1.01818	K02602	oo18 RNA-binding protein
BT_B_ZJU_Singletons103451	ko00982	Drug metabolism - cytochromeP450	5.06511	K07424	cytochrome P450, family 3, subfamily A
BT_B_ZJU_Singletons26640	ko00982	Drug metabolism - cytochromeP450	-1.52635	K00699	glucuronosyltransferase
BT_B_ZJU_Singletons74969	ko00982	Drug metabolism - cytochromeP450	3.23318	K00699	glucuronosyltransferase
BT_B_ZJU_Singletons81386	ko00982	Drug metabolism - cytochromeP450	4.0105	K07424	cytochrome P450, family 3, subfamily A
BT_Q_ZJU_Singletons121366	ko00982	Drug metabolism - cytochromeP450	6.88681	K00699	glucuronosyltransferase
BT_Q_ZJU_Singletons12425	ko00982	Drug metabolism - cytochromeP450	-6.25739	K07427	cytochrome P450, family 4, subfamily V
BT_Q_ZJU_Singletons166670	ko00982	Drug metabolism - cytochromeP450	3.68268	K00699	glucuronosyltransferase
BT_Q_ZJU_Singletons29450	ko00982	Drug metabolism - cytochromeP450	-1.87141	K00699	glucuronosyltransferase
BT_Q_ZJU_Singletons34238	ko00982	Drug metabolism - cytochromeP450	1.83417	K00699	glucuronosyltransferase
BT_Q_ZJU_Singletons6014	ko00982	Drug metabolism - cytochromeP450	2.33498	K07424	cytochrome P450, family 3, subfamily A
BT_ZHJ1_ZJU_Unigene31596	ko00982	Drug metabolism - cytochromeP450	-1.87756	K01830	prostaglandin-H2 D-isomerase
BT_ZHJ1_ZJU_Unigene39602	ko00982	Drug metabolism - cytochromeP450	3.64822	K00699	glucuronosyltransferase
BT_B_ZJU_Singletons101287	ko00983	Drug metabolism - other enzymes	4.00511	K00207	dihydropyrimidine dehydrogenase (NADP+)
BT_B_ZJU_Singletons103451	ko00983	Drug metabolism - other enzymes	5.06511	K07424	cytochrome P450, family 3, subfamily A
BT_B_ZJU_Singletons104121	ko00983	Drug metabolism - other enzymes	2.87447	K01951	GMP synthase (glutamine-hydrolysing)
BT_B_ZJU_Singletons1669	ko00983	Drug metabolism - other enzymes	-2.71484	K00758	thymidine phosphorylase
BT_B_ZJU_Singletons21983	ko00983	Drug metabolism - other enzymes	4.39855	K01044	carboxylesterase
BT_B_ZJU_Singletons26640	ko00983	Drug metabolism - other enzymes	-1.52635	K00699	glucuronosyltransferase
BT_B_ZJU_Singletons74969	ko00983	Drug metabolism - other enzymes	3.23318	K00699	glucuronosyltransferase
BT_B_ZJU_Singletons81386	ko00983	Drug metabolism - other enzymes	4.0105	K07424	cytochrome P450, family 3, subfamily A
BT_Q_ZJU_Singletons121366	ko00983	Drug metabolism - other enzymes	6.88681	K00699	glucuronosyltransferase
BT_Q_ZJU_Singletons12425	ko00983	Drug metabolism - other enzymes	-6.25739	K07427	cytochrome P450, family 4, subfamily V
BT_Q_ZJU_Singletons152808	ko00983	Drug metabolism - other enzymes	-1.81989	K01464	dihydropyrimidinase
BT_Q_ZJU_Singletons166670	ko00983	Drug metabolism - other enzymes	3.68268	K00699	glucuronosyltransferase
BT_Q_ZJU_Singletons29450	ko00983	Drug metabolism - other enzymes	-1.87141	K00699	glucuronosyltransferase
BT_Q_ZJU_Singletons34238	ko00983	Drug metabolism - other enzymes	1.83417	K00699	glucuronosyltransferase
BT_Q_ZJU_Singletons6014	ko00983	Drug metabolism - other enzymes	2.33498	K07424	cytochrome P450, family 3, subfamily A
BT_ZHJ1_ZJU_Unigene25036	ko00983	Drug metabolism - other enzymes	4.5476	K00876	uridine kinase
BT_ZHJ1_ZJU_Unigene39602	ko00983	Drug metabolism - other enzymes	3.64822	K00699	glucuronosyltransferase
BT_B_ZJU_Singletons83429	ko04512	ECM-receptor interaction	-3.79635	K06236	collagen, type I/II/III/V/XI, alpha
BT_B_ZJU_Singletons93648	ko04512	ECM-receptor interaction	-4.72395	K06236	collagen, type I/II/III/V/XI, alpha
BT_B_ZJU_Singletons102561	ko04144	Endocytosis	4.9489	K12190	ESCRT-II complex subunit VPS36
BT_B_ZJU_Singletons103193	ko04144	Endocytosis	1.97364	K12493	ADP-ribosylation factor GTPase-activating protein 2/3
BT_Q_ZJU_Singletons167554	ko04144	Endocytosis	5.51928	K12479	vacuolar protein sorting-associated protein 45
BT_Q_ZJU_Singletons4493	ko04144	Endocytosis	1.33164	K11498	centromeric protein E
BT_B_ZJU_Singletons24112	ko05213	Endometrial cancer	-3.30743	K05691	catenin (cadherin-associated protein), alpha
BT_B_ZJU_Singletons100484	ko05120	Epithelial cell signaling inHelicobacter pylori infection	2.48202	K02155	V-type H+-transporting ATPase 16kDa proteolipid subunit
BT_B_ZJU_Singletons103616	ko05120	Epithelial cell signaling inHelicobacter pylori infection	6.02539	K02147	V-type H+-transporting ATPase subunit B
BT_Q_ZJU_Singletons27882	ko05120	Epithelial cell signaling inHelicobacter pylori infection	2.23496	K03661	V-type H+-transporting ATPase 21kDa proteolipid subunit
BT_Q_ZJU_Singletons31677	ko05120	Epithelial cell signaling inHelicobacter pylori infection	3.33498	K07293	protein tyrosine phosphatase, non-receptor type 11
BT_ZHJ1_ZJU_Unigene4709	ko05120	Epithelial cell signaling inHelicobacter pylori infection	2.37767	K03662	V-type H+-transporting ATPase S1 subunit
BT_Q_ZJU_Singletons33707	ko04012	ErbB signaling pathway	4.75853	K05725	PTK2 protein tyrosine kinase 2
BT_B_ZJU_Singletons26943	ko00565	Ether lipid metabolism	-1.67392	K01062	1-alkyl-2-acetylglycerophosphocholine esterase
BT_Q_ZJU_Singletons14858	ko00565	Ether lipid metabolism	4.39855	K01047	phospholipase A2
BT_Q_ZJU_Singletons48268	ko00565	Ether lipid metabolism	2.30875	K01047	phospholipase A2
BT_B_ZJU_Singletons102510	ko04975	Fat digestion and absorption	2.57674	K14457	2-acylglycerol O-acyltransferase 2
BT_B_ZJU_Singletons21983	ko04975	Fat digestion and absorption	4.39855	K01044	carboxylesterase
BT_Q_ZJU_Singletons14858	ko04975	Fat digestion and absorption	4.39855	K01047	phospholipase A2
BT_Q_ZJU_Singletons48268	ko04975	Fat digestion and absorption	2.30875	K01047	phospholipase A2
BT_B_ZJU_Singletons95100	ko00061	Fatty acid biosynthesis	5.24925	K11262	acetyl-CoA carboxylase / biotin carboxylase
BT_B_ZJU_Singletons103269	ko00062	Fatty acid elongation in mitochondria	4.93637	K07511	enoyl-CoA hydratase
BT_B_ZJU_Singletons76547	ko00062	Fatty acid elongation in mitochondria	1.127	K07508	acetyl-CoA acyltransferase 2
BT_B_ZJU_Singletons91540	ko00062	Fatty acid elongation in mitochondria	4.63068	K07515	enoyl-CoA hydratase / long-chain 3-hydroxyacyl-CoA dehydrogenase
BT_ZHJ1_ZJU_Unigene17138	ko00062	Fatty acid elongation in mitochondria	-5.83476	K07509	acetyl-CoA acyltransferase
BT_B_ZJU_Singletons102646	ko00071	Fatty acid metabolism	-3.2982	K00128	aldehyde dehydrogenase (NAD+)
BT_B_ZJU_Singletons103269	ko00071	Fatty acid metabolism	4.93637	K07511	enoyl-CoA hydratase
BT_B_ZJU_Singletons104008	ko00071	Fatty acid metabolism	-4.26679	K01897	long-chain acyl-CoA synthetase
BT_B_ZJU_Singletons76547	ko00071	Fatty acid metabolism	1.127	K07508	acetyl-CoA acyltransferase 2
BT_B_ZJU_Singletons91540	ko00071	Fatty acid metabolism	4.63068	K07515	enoyl-CoA hydratase / long-chain 3-hydroxyacyl-CoA dehydrogenase
BT_B_ZJU_Singletons98023	ko00071	Fatty acid metabolism	-6.06354	K01897	long-chain acyl-CoA synthetase
BT_ZHJ1_ZJU_Unigene17138	ko00071	Fatty acid metabolism	-5.83476	K07509	acetyl-CoA acyltransferase
BT_Q_ZJU_Singletons14858	ko04664	Fc epsilonRI signaling pathway	4.39855	K01047	phospholipase A2
BT_Q_ZJU_Singletons48268	ko04664	Fc epsilonRI signaling pathway	2.30875	K01047	phospholipase A2
BT_B_ZJU_Singletons99011	ko04666	Fc gammaR-mediated phagocytosis	1.13247	K05756	actin related protein 2/3 complex, subunit 3
BT_Q_ZJU_Singletons111196	ko04666	Fc gammaR-mediated phagocytosis	4.39855	K05758	actin related protein 2/3 complex, subunit 2
BT_B_ZJU_Singletons102988	ko04510	Focal adhesion	-1.54193	K06275	parvin
BT_B_ZJU_Singletons24898	ko04510	Focal adhesion	6.2591	K05732	glucocorticoid receptor DNA-binding factor 1
BT_B_ZJU_Singletons83429	ko04510	Focal adhesion	-3.79635	K06236	collagen, type I/II/III/V/XI, alpha
BT_B_ZJU_Singletons93648	ko04510	Focal adhesion	-4.72395	K06236	collagen, type I/II/III/V/XI, alpha
BT_Q_ZJU_Singletons33707	ko04510	Focal adhesion	4.75853	K05725	PTK2 protein tyrosine kinase 2
BT_B_ZJU_Singletons100311	ko00790	Folate biosynthesis	1.63454	K01495	GTP cyclohydrolase I
BT_B_ZJU_Singletons102122	ko00051	Fructose and mannose metabolism	2.81359	K00011	aldehyde reductase
BT_B_ZJU_Singletons102610	ko00051	Fructose and mannose metabolism	3.13436	K00011	aldehyde reductase
BT_B_ZJU_Singletons103215	ko00051	Fructose and mannose metabolism	2.55403	K00008	L-iditol 2-dehydrogenase
BT_B_ZJU_Singletons103808	ko00051	Fructose and mannose metabolism	1.93432	K00011	aldehyde reductase
BT_B_ZJU_Singletons21731	ko00051	Fructose and mannose metabolism	-6.45121	K00011	aldehyde reductase
BT_B_ZJU_Singletons94583	ko00051	Fructose and mannose metabolism	1.10572	K01112
BT_Q_ZJU_Singletons89073	ko00051	Fructose and mannose metabolism	1.5058	K00844	hexokinase
BT_ZHJ1_ZJU_Unigene52119	ko00051	Fructose and mannose metabolism	-1.21185	K01803	triosephosphate isomerase (TIM)
BT_B_ZJU_Singletons100982	ko00052	Galactose metabolism	-1.03359	K01187	alpha-glucosidase
BT_B_ZJU_Singletons102122	ko00052	Galactose metabolism	2.81359	K00011	aldehyde reductase
BT_B_ZJU_Singletons102610	ko00052	Galactose metabolism	3.13436	K00011	aldehyde reductase
BT_B_ZJU_Singletons103808	ko00052	Galactose metabolism	1.93432	K00011	aldehyde reductase
BT_B_ZJU_Singletons21731	ko00052	Galactose metabolism	-6.45121	K00011	aldehyde reductase
BT_B_ZJU_Singletons26741	ko00052	Galactose metabolism	-1.46876	K01189	alpha-galactosidase
BT_B_ZJU_Singletons75097	ko00052	Galactose metabolism	-1.33374	K12316	lysosomal alpha-glucosidase
BT_B_ZJU_Singletons80027	ko00052	Galactose metabolism	-6.52972	K01187	alpha-glucosidase
BT_B_ZJU_Singletons96447	ko00052	Galactose metabolism	-1.159	K00963	UTP--glucose-1-phosphate uridylyltransferase
BT_B_ZJU_Singletons99728	ko00052	Galactose metabolism	5.31664	K01187	alpha-glucosidase
BT_Q_ZJU_Singletons14211	ko00052	Galactose metabolism	2.09398	K01187	alpha-glucosidase
BT_Q_ZJU_Singletons33559	ko00052	Galactose metabolism	5.19759	K01187	alpha-glucosidase
BT_Q_ZJU_Singletons7782	ko00052	Galactose metabolism	2.2534	K01835	phosphoglucomutase
BT_Q_ZJU_Singletons89073	ko00052	Galactose metabolism	1.5058	K00844	hexokinase
BT_Q_ZJU_Singletons163965	ko04540	Gap junction	1.25756	K04634	guanine nucleotide binding protein (G protein), alpha q polypeptide
BT_Q_ZJU_Singletons1845	ko04540	Gap junction	2.05985	K07375	tubulin beta
BT_ZHJ1_ZJU_Unigene21726	ko04540	Gap junction	-10.6009	K07374	tubulin alpha
BT_ZHJ1_ZJU_Unigene52498	ko04540	Gap junction	1.50751	K07375	tubulin beta
BT_Q_ZJU_Singletons163965	ko04971	Gastric acid secretion	1.25756	K04634	guanine nucleotide binding protein (G protein), alpha q polypeptide
BT_B_ZJU_Singletons100613	ko00480	Glutathione metabolism	4.36075	K00031	isocitrate dehydrogenase
BT_B_ZJU_Singletons103350	ko00480	Glutathione metabolism	1.61444	K00033	6-phosphogluconate dehydrogenase
BT_B_ZJU_Singletons103956	ko00480	Glutathione metabolism	-2.04403	K00031	isocitrate dehydrogenase
BT_B_ZJU_Singletons86297	ko00480	Glutathione metabolism	-1.12275	K00797	spermidine synthase
BT_Q_ZJU_Singletons10574	ko00480	Glutathione metabolism	8.16787	K05360	protein-disulfide reductase (glutathione)
BT_ZHJ1_ZJU_Unigene31596	ko00480	Glutathione metabolism	-1.87756	K01830	prostaglandin-H2 D-isomerase
BT_ZHJ1_ZJU_Unigene50305	ko00480	Glutathione metabolism	-5.77161	K05360	protein-disulfide reductase (glutathione)
BT_B_ZJU_Singletons102122	ko00561	Glycerolipid metabolism	2.81359	K00011	aldehyde reductase
BT_B_ZJU_Singletons102610	ko00561	Glycerolipid metabolism	3.13436	K00011	aldehyde reductase
BT_B_ZJU_Singletons102646	ko00561	Glycerolipid metabolism	-3.2982	K00128	aldehyde dehydrogenase (NAD+)
BT_B_ZJU_Singletons103808	ko00561	Glycerolipid metabolism	1.93432	K00011	aldehyde reductase
BT_B_ZJU_Singletons103808	ko00561	Glycerolipid metabolism	1.93432	K00011	aldehyde reductase
BT_B_ZJU_Singletons21731	ko00561	Glycerolipid metabolism	-6.45121	K00011	aldehyde reductase
BT_B_ZJU_Singletons21983	ko00561	Glycerolipid metabolism	4.39855	K01044	carboxylesterase
BT_B_ZJU_Singletons26741	ko00561	Glycerolipid metabolism	-1.46876	K01189	alpha-galactosidase
BT_B_ZJU_Singletons102562	ko00564	Glycerophospholipid metabolism	1.4881	K00649	glyceronephosphate O-acyltransferase
BT_Q_ZJU_Singletons14858	ko00564	Glycerophospholipid metabolism	4.39855	K01047	phospholipase A2
BT_Q_ZJU_Singletons18511	ko00564	Glycerophospholipid metabolism	2.23903	K00894	ethanolamine kinase
BT_Q_ZJU_Singletons48268	ko00564	Glycerophospholipid metabolism	2.30875	K01047	phospholipase A2
BT_B_ZJU_Singletons103833	ko00260	Glycine, serine and threonine metabolism	5.05553	K00643	5-aminolevulinate synthase
BT_ZHJ1_ZJU_Unigene48297	ko00260	Glycine, serine and threonine metabolism	2.00409	K00108	choline dehydrogenase
BT_ZHJ1_ZJU_Unigene49847	ko00260	Glycine, serine and threonine metabolism	-1.73086	K00058	D-3-phosphoglycerate dehydrogenase
BT_ZHJ1_ZJU_Unigene512	ko00260	Glycine, serine and threonine metabolism	2.0686	K01754	threonine dehydratase
BT_ZHJ1_ZJU_Unigene51552	ko00260	Glycine, serine and threonine metabolism	2.0686	K00115	glucose dehydrogenase (acceptor)
BT_B_ZJU_Cluster399	ko00010	Glycolysis /Gluconeogenesis	1.11952	K01834	phosphoglycerate mutase
BT_B_ZJU_Singletons102646	ko00010	Glycolysis /Gluconeogenesis	-3.2982	K00128	aldehyde dehydrogenase (NAD+)
BT_B_ZJU_Singletons103808	ko00010	Glycolysis /Gluconeogenesis	1.93432	K00011	aldehyde reductase
BT_B_ZJU_Singletons90521	ko00010	Glycolysis /Gluconeogenesis	1.7468	K01689	enolase
BT_Q_ZJU_Singletons7782	ko00010	Glycolysis /Gluconeogenesis	2.2534	K01835	phosphoglucomutase
BT_Q_ZJU_Singletons89073	ko00010	Glycolysis /Gluconeogenesis	1.5058	K00844	hexokinase
BT_ZHJ1_ZJU_Unigene52119	ko00010	Glycolysis /Gluconeogenesis	-1.21185	K01803	triosephosphate isomerase (TIM)
BT_Q_ZJU_Singletons34495	ko00532	Glycosaminoglycan biosynthesis - chondroitin sulfate	3.26849	K09672	carbohydrate 4-sulfotransferase 8
BT_B_ZJU_Singletons101576	ko00531	Glycosaminoglycan degradation	1.74273	K01137	N-acetylglucosamine-6-sulfatase
BT_B_ZJU_Singletons26741	ko00603	Glycosphingolipid biosynthesis - globo series	-1.46876	K01189	alpha-galactosidase
BT_B_ZJU_Singletons24709	ko00563	Glycosylphosphatidylinositol(GPI)-anchor biosynthesis	2.82982	K05290	phosphatidylinositol glycan, class K
BT_Q_ZJU_Singletons32643	ko00563	Glycosylphosphatidylinositol(GPI)-anchor biosynthesis	3.26764	K05292	phosphatidylinositol glycan, class T
BT_B_ZJU_Singletons103199	ko00630	Glyoxylate and dicarboxylate metabolism	-2.44499	K01681	aconitate hydratase 1
BT_B_ZJU_Singletons89647	ko00630	Glyoxylate and dicarboxylate metabolism	4.71716	K00026	malate dehydrogenase
BT_Q_ZJU_Singletons160472	ko00630	Glyoxylate and dicarboxylate metabolism	3.19735	K01816	hydroxypyruvate isomerase
BT_Q_ZJU_Singletons164970	ko00630	Glyoxylate and dicarboxylate metabolism	-2.57901	K01816	hydroxypyruvate isomerase
BT_ZHJ1_ZJU_Unigene52441	ko00630	Glyoxylate and dicarboxylate metabolism	2.53831	K00025	malate dehydrogenase
BT_Q_ZJU_Singletons14858	ko04912	GnRH signaling pathway	4.39855	K01047	phospholipase A2
BT_Q_ZJU_Singletons163965	ko04912	GnRH signaling pathway	1.25756	K04634	guanine nucleotide binding protein (G protein), alpha q polypeptide
BT_Q_ZJU_Singletons48268	ko04912	GnRH signaling pathway	2.30875	K01047	phospholipase A2
BT_B_ZJU_Singletons102419	ko04340	Hedgehog signaling pathway	2.95373	K06227	costal 2
BT_B_ZJU_Singletons85083	ko05160	HepatitisC	5.42499	K04382	protein phosphatase 2 (formerly 2A), catalytic subunit
BT_B_ZJU_Singletons99343	ko05160	HepatitisC	-2.85062	K06698	proteasome activator subunit 3 (PA28 gamma)
BT_Q_ZJU_Singletons41278	ko05160	HepatitisC	1.58328	K03456	protein phosphatase 2 (formerly 2A), regulatory subunit A
BT_ZHJ1_ZJU_Unigene51883	ko05160	HepatitisC	-2.78568	K06698	proteasome activator subunit 3 (PA28 gamma)
BT_B_ZJU_Singletons102646	ko00340	Histidine metabolism	-3.2982	K00128	aldehyde dehydrogenase (NAD+)
BT_B_ZJU_Singletons26212	ko00340	Histidine metabolism	6.36751	K00599
BT_Q_ZJU_Singletons11444	ko00340	Histidine metabolism	-1.42881	K00599
BT_Q_ZJU_Singletons152261	ko00340	Histidine metabolism	4.26849	K00599
BT_B_ZJU_Singletons100619	ko05016	Huntington's disease	4.81786	K04533	huntingtin
BT_B_ZJU_Singletons100837	ko05016	Huntington's disease	5.06823	K03936	NADH dehydrogenase (ubiquinone) Fe-S protein 3
BT_B_ZJU_Singletons102019	ko05016	Huntington's disease	-6.54094	K03954	NADH dehydrogenase (ubiquinone) 1 alpha subcomplex 10
BT_B_ZJU_Singletons69414	ko05016	Huntington's disease	7.47837	K02263	cytochrome c oxidase subunit IV
BT_B_ZJU_Singletons71887	ko05016	Huntington's disease	-4.65535	K03962	NADH dehydrogenase (ubiquinone) 1 beta subcomplex 6
BT_B_ZJU_Singletons72614	ko05016	Huntington's disease	5.58094	K03955	NADH dehydrogenase (ubiquinone) 1 alpha/beta subcomplex 1
BT_B_ZJU_Singletons73108	ko05016	Huntington's disease	1.34014	K03016	DNA-directed RNA polymerases I, II, and III subunit RPABC3
BT_B_ZJU_Singletons82806	ko05016	Huntington's disease	-6.74874	K00413	ubiquinol-cytochrome c reductase cytochrome c1 subunit
BT_B_ZJU_Singletons85578	ko05016	Huntington's disease	4.89812	K03009	DNA-directed RNA polymerases I, II, and III subunit RPABC4
BT_B_ZJU_Singletons93308	ko05016	Huntington's disease	5.71674	K03011	DNA-directed RNA polymerase II subunit RPB3
BT_B_ZJU_Singletons93331	ko05016	Huntington's disease	6.211	K11352	NADH dehydrogenase (ubiquinone) 1 alpha subcomplex 12
BT_B_ZJU_Singletons94869	ko05016	Huntington's disease	5.62435	K00415	ubiquinol-cytochrome c reductase core subunit 2
BT_B_ZJU_Singletons97687	ko05016	Huntington's disease	6.54095	K05862	voltage-dependent anion channel
BT_B_ZJU_Singletons98444	ko05016	Huntington's disease	-3.33605	K03015	DNA-directed RNA polymerase II subunit RPB7
BT_B_ZJU_Singletons99145	ko05016	Huntington's disease	2.31566	K04565	Cu/Zn superoxide dismutase
BT_B_ZJU_Singletons99712	ko05016	Huntington's disease	4.43007	K03937	NADH dehydrogenase (ubiquinone) Fe-S protein 4
BT_Q_ZJU_Singletons163965	ko05016	Huntington's disease	1.25756	K04634	guanine nucleotide binding protein (G protein), alpha q polypeptide
BT_Q_ZJU_Singletons48784	ko05016	Huntington's disease	-5.42461	K03007	DNA-directed RNA polymerases I, II, and III subunit RPABC5
BT_Q_ZJU_Singletons67699	ko05016	Huntington's disease	2.1089	K03013	DNA-directed RNA polymerases I, II, and III subunit RPABC1
BT_ZHJ1_ZJU_Unigene40076	ko05016	Huntington's disease	-11.2417	K02266	cytochrome c oxidase subunit VIa
BT_ZHJ1_ZJU_Unigene40759	ko05016	Huntington's disease	-5.15141	K05863	solute carrier family 25 (mitochondrial carrier; adenine nucleotide translocator)
BT_ZHJ1_ZJU_Unigene42974	ko05016	Huntington's disease	-5.72008	K02265	cytochrome c oxidase subunit Vb
BT_ZHJ1_ZJU_Unigene43240	ko05016	Huntington's disease	-1.09962	K03957	NADH dehydrogenase (ubiquinone) 1 beta subcomplex 1
BT_ZHJ1_ZJU_Unigene47174	ko05016	Huntington's disease	-1.12762	K00419	ubiquinol-cytochrome c reductase subunit 9
BT_ZHJ1_ZJU_Unigene48933	ko05016	Huntington's disease	-1.78815	K00420	ubiquinol-cytochrome c reductase subunit 10
BT_ZHJ1_ZJU_Unigene49241	ko05016	Huntington's disease	-1.86549	K00415	ubiquinol-cytochrome c reductase core subunit 2
BT_ZHJ1_ZJU_Unigene50475	ko05016	Huntington's disease	-5.92751	K03959	NADH dehydrogenase (ubiquinone) 1 beta subcomplex 3
BT_ZHJ1_ZJU_Unigene50555	ko05016	Huntington's disease	-1.94199	K02137	F-type H+-transporting ATPase oligomycin sensitivity conferral protein
BT_ZHJ1_ZJU_Unigene51074	ko05016	Huntington's disease	-9.03414	K11353	NADH dehydrogenase (ubiquinone) 1 alpha subcomplex 13
BT_ZHJ1_ZJU_Unigene51301	ko05016	Huntington's disease	2.26017	K03952	NADH dehydrogenase (ubiquinone) 1 alpha subcomplex 8
BT_ZHJ1_ZJU_Unigene52006	ko05016	Huntington's disease	-1.03022	K03956	NADH dehydrogenase (ubiquinone) 1 alpha subcomplex 11
BT_ZHJ1_ZJU_Unigene52099	ko05016	Huntington's disease	-2.9305	K03940	NADH dehydrogenase (ubiquinone) Fe-S protein 7
BT_B_ZJU_Singletons89845	ko00562	Inositol phosphate metabolism	5.5483	K01082	3'(2'), 5'-bisphosphate nucleotidase
BT_ZHJ1_ZJU_Unigene52119	ko00562	Inositol phosphate metabolism	-1.21185	K01803	triosephosphate isomerase (TIM)
BT_B_ZJU_Singletons103973	ko04910	Insulin signaling pathway	-5.37532	K07207	tuberous sclerosis 2
BT_B_ZJU_Singletons94295	ko04910	Insulin signaling pathway	-1.8538	K04739	cAMP-dependent protein kinase regulator
BT_B_ZJU_Singletons95100	ko04910	Insulin signaling pathway	5.24925	K11262	acetyl-CoA carboxylase / biotin carboxylase
BT_Q_ZJU_Singletons89073	ko04910	Insulin signaling pathway	1.5058	K00844	hexokinase
BT_ZHJ1_ZJU_Unigene48279	ko04910	Insulin signaling pathway	1.49738	K02991	small subunit ribosomal protein S6e
BT_ZHJ1_ZJU_Unigene52526	ko04910	Insulin signaling pathway	-7.42658	K00688	starch phosphorylase
BT_Q_ZJU_Singletons31677	ko04630	Jak-STAT signaling pathway	3.33498	K07293	protein tyrosine phosphatase, non-receptor type 11
BT_B_ZJU_Singletons24112	ko04670	Leukocyte transendothelial migration	-3.30743	K05691	catenin (cadherin-associated protein), alpha
BT_B_ZJU_Singletons24898	ko04670	Leukocyte transendothelial migration	6.2591	K05732	glucocorticoid receptor DNA-binding factor 1
BT_Q_ZJU_Singletons31677	ko04670	Leukocyte transendothelial migration	3.33498	K07293	protein tyrosine phosphatase, non-receptor type 11
BT_Q_ZJU_Singletons33707	ko04670	Leukocyte transendothelial migration	4.75853	K05725	PTK2 protein tyrosine kinase 2
BT_B_ZJU_Singletons102646	ko00903	Limonene and pinene degradation	-3.2982	K00128	aldehyde dehydrogenase (NAD+)
BT_B_ZJU_Singletons103451	ko00903	Limonene and pinene degradation	5.06511	K07424	cytochrome P450, family 3, subfamily A
BT_Q_ZJU_Singletons12425	ko00903	Limonene and pinene degradation	-6.25739	K07427	cytochrome P450, family 4, subfamily V
BT_ZHJ1_ZJU_Unigene33322	ko00903	Limonene and pinene degradation	-2.71484	K00517
BT_B_ZJU_Singletons103451	ko00591	Linoleic acid metabolism	5.06511	K07424	cytochrome P450, family 3, subfamily A
BT_B_ZJU_Singletons81386	ko00591	Linoleic acid metabolism	4.0105	K07424	cytochrome P450, family 3, subfamily A
BT_Q_ZJU_Singletons12425	ko00591	Linoleic acid metabolism	-6.25739	K07427	cytochrome P450, family 4, subfamily V
BT_Q_ZJU_Singletons14858	ko00591	Linoleic acid metabolism	4.39855	K01047	phospholipase A2
BT_Q_ZJU_Singletons48268	ko00591	Linoleic acid metabolism	2.30875	K01047	phospholipase A2
BT_Q_ZJU_Singletons6014	ko00591	Linoleic acid metabolism	2.33498	K07424	cytochrome P450, family 3, subfamily A
BT_B_ZJU_Singletons85083	ko04730	Long-term depression	5.42499	K04382	protein phosphatase 2 (formerly 2A), catalytic subunit
BT_Q_ZJU_Singletons14858	ko04730	Long-term depression	4.39855	K01047	phospholipase A2
BT_Q_ZJU_Singletons163965	ko04730	Long-term depression	1.25756	K04634	guanine nucleotide binding protein (G protein), alpha q polypeptide
BT_Q_ZJU_Singletons41278	ko04730	Long-term depression	1.58328	K03456	protein phosphatase 2 (formerly 2A), regulatory subunit A
BT_Q_ZJU_Singletons48268	ko04730	Long-term depression	2.30875	K01047	phospholipase A2
BT_Q_ZJU_Singletons163965	ko04720	Long-term potentiation	1.25756	K04634	guanine nucleotide binding protein (G protein), alpha q polypeptide
BT_B_ZJU_Singletons102646	ko00310	Lysine degradation	-3.2982	K00128	aldehyde dehydrogenase (NAD+)
BT_B_ZJU_Singletons102733	ko00310	Lysine degradation	-1.17373	K00658	2-oxoglutarate dehydrogenase E2 component (dihydrolipoamide succinyltransferase)
BT_B_ZJU_Singletons103269	ko00310	Lysine degradation	4.93637	K07511	enoyl-CoA hydratase
BT_B_ZJU_Singletons91540	ko00310	Lysine degradation	4.63068	K07515	enoyl-CoA hydratase / long-chain 3-hydroxyacyl-CoA dehydrogenase
BT_B_ZJU_Singletons100484	ko04142	Lysosome	2.48202	K02155	V-type H+-transporting ATPase 16kDa proteolipid subunit
BT_B_ZJU_Singletons101136	ko04142	Lysosome	-5.23501	K01365	cathepsin L
BT_B_ZJU_Singletons101576	ko04142	Lysosome	1.74273	K01137	N-acetylglucosamine-6-sulfatase
BT_B_ZJU_Singletons102484	ko04142	Lysosome	1.23524	K12397	AP-3 complex subunit beta
BT_B_ZJU_Singletons102559	ko04142	Lysosome	3.57674	K01363	cathepsin B
BT_B_ZJU_Singletons102924	ko04142	Lysosome	2.91038	K01373	cathepsin F
BT_B_ZJU_Singletons103050	ko04142	Lysosome	-2.08043	K12396	AP-3 complex subunit delta-1
BT_B_ZJU_Singletons103407	ko04142	Lysosome	6.50491	K01369	legumain
BT_B_ZJU_Singletons103962	ko04142	Lysosome	1.55051	K12393	AP-1 complex subunit mu
BT_B_ZJU_Singletons26741	ko04142	Lysosome	-1.46876	K01189	alpha-galactosidase
BT_B_ZJU_Singletons75097	ko04142	Lysosome	-1.33374	K12316	lysosomal alpha-glucosidase
BT_B_ZJU_Singletons85380	ko04142	Lysosome	4.78255	K01379	cathepsin D
BT_B_ZJU_Singletons89468	ko04142	Lysosome	-3.89944	K01373	cathepsin F
BT_B_ZJU_Singletons99582	ko04142	Lysosome	-3.90213	K08569	cathepsin W
BT_Q_ZJU_Singletons23755	ko04142	Lysosome	-4.08377	K01373	cathepsin F
BT_Q_ZJU_Singletons27882	ko04142	Lysosome	2.23496	K03661	V-type H+-transporting ATPase 21kDa proteolipid subunit
BT_Q_ZJU_Singletons5369	ko04142	Lysosome	4.65691	K01363	cathepsin B
BT_ZHJ1_ZJU_Unigene19363	ko04142	Lysosome	-3.28358	K01363	cathepsin B
BT_ZHJ1_ZJU_Unigene46144	ko04142	Lysosome	2.67499	K01363	cathepsin B
BT_ZHJ1_ZJU_Unigene4709	ko04142	Lysosome	2.37767	K03662	V-type H+-transporting ATPase S1 subunit
BT_Q_ZJU_Singletons122988	ko04010	MAPK signaling pathway	2.78136	K04381	stathmin
BT_Q_ZJU_Singletons129752	ko04010	MAPK signaling pathway	-1.37851	K04457	protein phosphatase 1A (formerly 2C)
BT_Q_ZJU_Singletons14858	ko04010	MAPK signaling pathway	4.39855	K01047	phospholipase A2
BT_Q_ZJU_Singletons48268	ko04010	MAPK signaling pathway	2.30875	K01047	phospholipase A2
BT_Q_ZJU_Singletons5973	ko04010	MAPK signaling pathway	1.71872	K04378	serum response factor
BT_Q_ZJU_Singletons31677	ko04013	MAPK signaling pathway - fly	3.33498	K07293	protein tyrosine phosphatase, non-receptor type 11
BT_B_ZJU_Singletons103085	ko04113	Meiosis - yeast	5.9489	K03351	anaphase-promoting complex subunit 4
BT_B_ZJU_Singletons103121	ko04113	Meiosis - yeast	3.07195	K03351	anaphase-promoting complex subunit 4
BT_B_ZJU_Singletons103866	ko04113	Meiosis - yeast	-2.76344	K02542	minichromosome maintenance protein 6
BT_B_ZJU_Singletons85083	ko04113	Meiosis - yeast	5.42499	K04382	protein phosphatase 2 (formerly 2A), catalytic subunit
BT_B_ZJU_Singletons91085	ko04113	Meiosis - yeast	5.179	K03363	cell division cycle 20, cofactor of APC complex
BT_Q_ZJU_Singletons20192	ko04113	Meiosis - yeast	3.98789	K02209	minichromosome maintenance protein 5 (cell division control protein 46)
BT_Q_ZJU_Singletons41278	ko04113	Meiosis - yeast	1.58328	K03456	protein phosphatase 2 (formerly 2A), regulatory subunit A
BT_Q_ZJU_Singletons9404	ko04113	Meiosis - yeast	-5.17169	K03350	anaphase-promoting complex subunit 3
BT_Q_ZJU_Singletons163965	ko04916	Melanogenesis	1.25756	K04634	guanine nucleotide binding protein (G protein), alpha q polypeptide
BT_B_ZJU_Cluster399	ko01100	Metabolic pathways	1.11952	K01834	phosphoglycerate mutase
BT_B_ZJU_Singletons100311	ko01100	Metabolic pathways	1.63454	K01495	GTP cyclohydrolase I
BT_B_ZJU_Singletons100419	ko01100	Metabolic pathways	1.15916	K00939	adenylate kinase
BT_B_ZJU_Singletons100484	ko01100	Metabolic pathways	2.48202	K02155	V-type H+-transporting ATPase 16kDa proteolipid subunit
BT_B_ZJU_Singletons100604	ko01100	Metabolic pathways	1.35893	K01953	asparagine synthase (glutamine-hydrolysing)
BT_B_ZJU_Singletons100613	ko01100	Metabolic pathways	4.36075	K00031	isocitrate dehydrogenase
BT_B_ZJU_Singletons100695	ko01100	Metabolic pathways	1.34818	K01057	6-phosphogluconolactonase
BT_B_ZJU_Singletons100837	ko01100	Metabolic pathways	5.06823	K03936	NADH dehydrogenase (ubiquinone) Fe-S protein 3
BT_B_ZJU_Singletons100982	ko01100	Metabolic pathways	-1.03359	K01187	alpha-glucosidase
BT_B_ZJU_Singletons101116	ko01100	Metabolic pathways	6.24187	K01900	succinyl-CoA synthetase beta subunit
BT_B_ZJU_Singletons101287	ko01100	Metabolic pathways	4.00511	K00207	dihydropyrimidine dehydrogenase (NADP+)
BT_B_ZJU_Singletons101576	ko01100	Metabolic pathways	1.74273	K01137	N-acetylglucosamine-6-sulfatase
BT_B_ZJU_Singletons101743	ko01100	Metabolic pathways	-2.38618	K00227	lathosterol oxidase
BT_B_ZJU_Singletons101743	ko01100	Metabolic pathways	-2.38618	K00227	lathosterol oxidase
BT_B_ZJU_Singletons102019	ko01100	Metabolic pathways	-6.54094	K03954	NADH dehydrogenase (ubiquinone) 1 alpha subcomplex 10
BT_B_ZJU_Singletons102039	ko01100	Metabolic pathways	4.26849	K01597	diphosphomevalonate decarboxylase
BT_B_ZJU_Singletons102122	ko01100	Metabolic pathways	2.81359	K00011	aldehyde reductase
BT_B_ZJU_Singletons102579	ko01100	Metabolic pathways	6.24014	K13369	estradiol 17beta-dehydrogenase / testosterone 17beta-dehydrogenase / retinol dehydrogenase
BT_B_ZJU_Singletons102610	ko01100	Metabolic pathways	3.13436	K00011	aldehyde reductase
BT_B_ZJU_Singletons102646	ko01100	Metabolic pathways	-3.2982	K00128	aldehyde dehydrogenase (NAD+)
BT_B_ZJU_Singletons102674	ko01100	Metabolic pathways	4.23318	K00789	S-adenosylmethionine synthetase
BT_B_ZJU_Singletons102733	ko01100	Metabolic pathways	-1.17373	K00658	2-oxoglutarate dehydrogenase E2 component (dihydrolipoamide succinyltransferase)
BT_B_ZJU_Singletons103090	ko01100	Metabolic pathways	-2.69834	K00654	serine palmitoyltransferase
BT_B_ZJU_Singletons103199	ko01100	Metabolic pathways	-2.44499	K01681	aconitate hydratase 1
BT_B_ZJU_Singletons103205	ko01100	Metabolic pathways	1.19651	K01772	ferrochelatase
BT_B_ZJU_Singletons103215	ko01100	Metabolic pathways	2.55403	K00008	L-iditol 2-dehydrogenase
BT_B_ZJU_Singletons103269	ko01100	Metabolic pathways	4.93637	K07511	enoyl-CoA hydratase
BT_B_ZJU_Singletons103315	ko01100	Metabolic pathways	4.37511	K01679	fumarate hydratase, class II
BT_B_ZJU_Singletons103350	ko01100	Metabolic pathways	1.61444	K00033	6-phosphogluconate dehydrogenase
BT_B_ZJU_Singletons103451	ko01100	Metabolic pathways	5.06511	K07424	cytochrome P450, family 3, subfamily A
BT_B_ZJU_Singletons103451	ko01100	Metabolic pathways	5.06511	K07424	cytochrome P450, family 3, subfamily A
BT_B_ZJU_Singletons103616	ko01100	Metabolic pathways	6.02539	K02147	V-type H+-transporting ATPase subunit B
BT_B_ZJU_Singletons103639	ko01100	Metabolic pathways	2.22567	K01580	glutamate decarboxylase
BT_B_ZJU_Singletons103773	ko01100	Metabolic pathways	1.84716	K11151	retinol dehydrogenase 10
BT_B_ZJU_Singletons103808	ko01100	Metabolic pathways	1.93432	K00011	aldehyde reductase
BT_B_ZJU_Singletons103808	ko01100	Metabolic pathways	1.93432	K00011	aldehyde reductase
BT_B_ZJU_Singletons103833	ko01100	Metabolic pathways	5.05553	K00643	5-aminolevulinate synthase
BT_B_ZJU_Singletons103921	ko01100	Metabolic pathways	4.72651	K03005	DNA-directed RNA polymerase I subunit RPA49
BT_B_ZJU_Singletons103956	ko01100	Metabolic pathways	-2.04403	K00031	isocitrate dehydrogenase
BT_B_ZJU_Singletons104008	ko01100	Metabolic pathways	-4.26679	K01897	long-chain acyl-CoA synthetase
BT_B_ZJU_Singletons104053	ko01100	Metabolic pathways	4.78255	K01634	sphinganine-1-phosphate aldolase
BT_B_ZJU_Singletons104120	ko01100	Metabolic pathways	5.11085	K00288	methylenetetrahydrofolate dehydrogenase (NADP+) / methenyltetrahydrofolate cyclohydrolase / formyltetrahydrofolate synthetase
BT_B_ZJU_Singletons104121	ko01100	Metabolic pathways	2.87447	K01951	GMP synthase (glutamine-hydrolysing)
BT_B_ZJU_Singletons1669	ko01100	Metabolic pathways	-2.71484	K00758	thymidine phosphorylase
BT_B_ZJU_Singletons21575	ko01100	Metabolic pathways	-1.2004	K12353	sphingomyelin phosphodiesterase 4
BT_B_ZJU_Singletons21731	ko01100	Metabolic pathways	-6.45121	K00011	aldehyde reductase
BT_B_ZJU_Singletons21983	ko01100	Metabolic pathways	4.39855	K01044	carboxylesterase
BT_B_ZJU_Singletons21983	ko01100	Metabolic pathways	4.39855	K01044	carboxylesterase
BT_B_ZJU_Singletons24023	ko01100	Metabolic pathways	4.80618	K00558	DNA (cytosine-5-)-methyltransferase
BT_B_ZJU_Singletons24709	ko01100	Metabolic pathways	2.82982	K05290	phosphatidylinositol glycan, class K
BT_B_ZJU_Singletons25733	ko01100	Metabolic pathways	2.51928	K01937	CTP synthase
BT_B_ZJU_Singletons26640	ko01100	Metabolic pathways	-1.52635	K00699	glucuronosyltransferase
BT_B_ZJU_Singletons26943	ko01100	Metabolic pathways	-1.67392	K01062	1-alkyl-2-acetylglycerophosphocholine esterase
BT_B_ZJU_Singletons6675	ko01100	Metabolic pathways	3.39855	K00858	NAD+ kinase
BT_B_ZJU_Singletons69414	ko01100	Metabolic pathways	7.47837	K02263	cytochrome c oxidase subunit IV
BT_B_ZJU_Singletons71887	ko01100	Metabolic pathways	-4.65535	K03962	NADH dehydrogenase (ubiquinone) 1 beta subcomplex 6
BT_B_ZJU_Singletons72614	ko01100	Metabolic pathways	5.58094	K03955	NADH dehydrogenase (ubiquinone) 1 alpha/beta subcomplex 1
BT_B_ZJU_Singletons73108	ko01100	Metabolic pathways	1.34014	K03016	DNA-directed RNA polymerases I, II, and III subunit RPABC3
BT_B_ZJU_Singletons73981	ko01100	Metabolic pathways	3.50751	K00166	2-oxoisovalerate dehydrogenase E1 component, alpha subunit
BT_B_ZJU_Singletons74969	ko01100	Metabolic pathways	3.23318	K00699	glucuronosyltransferase
BT_B_ZJU_Singletons75097	ko01100	Metabolic pathways	-1.33374	K12316	lysosomal alpha-glucosidase
BT_B_ZJU_Singletons76547	ko01100	Metabolic pathways	1.127	K07508	acetyl-CoA acyltransferase 2
BT_B_ZJU_Singletons80027	ko01100	Metabolic pathways	-6.52972	K01187	alpha-glucosidase
BT_B_ZJU_Singletons81386	ko01100	Metabolic pathways	4.0105	K07424	cytochrome P450, family 3, subfamily A
BT_B_ZJU_Singletons82806	ko01100	Metabolic pathways	-6.74874	K00413	ubiquinol-cytochrome c reductase cytochrome c1 subunit
BT_B_ZJU_Singletons85578	ko01100	Metabolic pathways	4.89812	K03009	DNA-directed RNA polymerases I, II, and III subunit RPABC4
BT_B_ZJU_Singletons86297	ko01100	Metabolic pathways	-1.12275	K00797	spermidine synthase
BT_B_ZJU_Singletons88973	ko01100	Metabolic pathways	2.84742	K00500	phenylalanine-4-hydroxylase
BT_B_ZJU_Singletons89368	ko01100	Metabolic pathways	3.52071	K01425	glutaminase
BT_B_ZJU_Singletons89647	ko01100	Metabolic pathways	4.71716	K00026	malate dehydrogenase
BT_B_ZJU_Singletons89845	ko01100	Metabolic pathways	5.5483	K01082	3'(2'), 5'-bisphosphate nucleotidase
BT_B_ZJU_Singletons89845	ko01100	Metabolic pathways	5.5483	K01082	3'(2'), 5'-bisphosphate nucleotidase
BT_B_ZJU_Singletons90521	ko01100	Metabolic pathways	1.7468	K01689	enolase
BT_B_ZJU_Singletons91540	ko01100	Metabolic pathways	4.63068	K07515	enoyl-CoA hydratase / long-chain 3-hydroxyacyl-CoA dehydrogenase
BT_B_ZJU_Singletons92555	ko01100	Metabolic pathways	-3.47758	K00819	ornithine--oxo-acid transaminase
BT_B_ZJU_Singletons93308	ko01100	Metabolic pathways	5.71674	K03011	DNA-directed RNA polymerase II subunit RPB3
BT_B_ZJU_Singletons94869	ko01100	Metabolic pathways	5.62435	K00415	ubiquinol-cytochrome c reductase core subunit 2
BT_B_ZJU_Singletons95100	ko01100	Metabolic pathways	5.24925	K11262	acetyl-CoA carboxylase / biotin carboxylase
BT_B_ZJU_Singletons95304	ko01100	Metabolic pathways	5.35352	K01254	leukotriene-A4 hydrolase
BT_B_ZJU_Singletons96157	ko01100	Metabolic pathways	5.56214	K00826	branched-chain amino acid aminotransferase
BT_B_ZJU_Singletons96447	ko01100	Metabolic pathways	-1.159	K00963	UTP--glucose-1-phosphate uridylyltransferase
BT_B_ZJU_Singletons97068	ko01100	Metabolic pathways	-1.629	K11259	acetolactate synthase-like protein
BT_B_ZJU_Singletons98023	ko01100	Metabolic pathways	-6.06354	K01897	long-chain acyl-CoA synthetase
BT_B_ZJU_Singletons98132	ko01100	Metabolic pathways	-2.00693	K03020	DNA-directed RNA polymerases I and III subunit RPAC2
BT_B_ZJU_Singletons98433	ko01100	Metabolic pathways	3.63068	K00456	cysteine dioxygenase
BT_B_ZJU_Singletons98444	ko01100	Metabolic pathways	-3.33605	K03015	DNA-directed RNA polymerase II subunit RPB7
BT_B_ZJU_Singletons99696	ko01100	Metabolic pathways	4.9489	K09659	dolichyl-phosphate mannosyltransferase polypeptide 3
BT_B_ZJU_Singletons99712	ko01100	Metabolic pathways	4.43007	K03937	NADH dehydrogenase (ubiquinone) Fe-S protein 4
BT_B_ZJU_Singletons99724	ko01100	Metabolic pathways	-5.59652	K01800	maleylacetoacetate isomerase
BT_B_ZJU_Singletons99728	ko01100	Metabolic pathways	5.31664	K01187	alpha-glucosidase
BT_B_ZJU_Singletons99887	ko01100	Metabolic pathways	-1.30811	K02260	cytochrome c oxidase subunit XVII assembly protein
BT_B_ZJU_Singletons99979	ko01100	Metabolic pathways	-1.36477	K12667	oligosaccharyltransferase complex subunit delta (ribophorin II)
BT_Q_ZJU_Singletons121366	ko01100	Metabolic pathways	6.88681	K00699	glucuronosyltransferase
BT_Q_ZJU_Singletons12183	ko01100	Metabolic pathways	-1.86909	K00515	beta-carotene 15,15'-monooxygenase
BT_Q_ZJU_Singletons12425	ko01100	Metabolic pathways	-6.25739	K07427	cytochrome P450, family 4, subfamily V
BT_Q_ZJU_Singletons13648	ko01100	Metabolic pathways	1.30569	K00547	homocysteine S-methyltransferase
BT_Q_ZJU_Singletons14211	ko01100	Metabolic pathways	2.09398	K01187	alpha-glucosidase
BT_Q_ZJU_Singletons14858	ko01100	Metabolic pathways	4.39855	K01047	phospholipase A2
BT_Q_ZJU_Singletons150402	ko01100	Metabolic pathways	-2.34792	K03027	DNA-directed RNA polymerases I and III subunit RPAC1
BT_Q_ZJU_Singletons152808	ko01100	Metabolic pathways	-1.81989	K01464	dihydropyrimidinase
BT_Q_ZJU_Singletons158944	ko01100	Metabolic pathways	6.43804	K03781	catalase
BT_Q_ZJU_Singletons160472	ko01100	Metabolic pathways	3.19735	K01816	hydroxypyruvate isomerase
BT_Q_ZJU_Singletons16207	ko01100	Metabolic pathways	1.15127	K01251	adenosylhomocysteinase
BT_Q_ZJU_Singletons164180	ko01100	Metabolic pathways	3.52071	K03022	DNA-directed RNA polymerase III subunit RPC8
BT_Q_ZJU_Singletons164970	ko01100	Metabolic pathways	-2.57901	K01816	hydroxypyruvate isomerase
BT_Q_ZJU_Singletons166670	ko01100	Metabolic pathways	3.68268	K00699	glucuronosyltransferase
BT_Q_ZJU_Singletons166924	ko01100	Metabolic pathways	3.70799	K00253	isovaleryl-CoA dehydrogenase
BT_Q_ZJU_Singletons167321	ko01100	Metabolic pathways	6.28498	K00019	3-hydroxybutyrate dehydrogenase
BT_Q_ZJU_Singletons18511	ko01100	Metabolic pathways	2.23903	K00894	ethanolamine kinase
BT_Q_ZJU_Singletons20696	ko01100	Metabolic pathways	-4.2848	K00615	transketolase
BT_Q_ZJU_Singletons22326	ko01100	Metabolic pathways	-2.2656	K00948	ribose-phosphate pyrophosphokinase
BT_Q_ZJU_Singletons24075	ko01100	Metabolic pathways	4.59404	K01081	5'-nucleotidase
BT_Q_ZJU_Singletons27882	ko01100	Metabolic pathways	2.23496	K03661	V-type H+-transporting ATPase 21kDa proteolipid subunit
BT_Q_ZJU_Singletons29450	ko01100	Metabolic pathways	-1.87141	K00699	glucuronosyltransferase
BT_Q_ZJU_Singletons32643	ko01100	Metabolic pathways	3.26764	K05292	phosphatidylinositol glycan, class T
BT_Q_ZJU_Singletons33559	ko01100	Metabolic pathways	5.19759	K01187	alpha-glucosidase
BT_Q_ZJU_Singletons34238	ko01100	Metabolic pathways	1.83417	K00699	glucuronosyltransferase
BT_Q_ZJU_Singletons35520	ko01100	Metabolic pathways	-5.06932	K00558	DNA (cytosine-5-)-methyltransferase
BT_Q_ZJU_Singletons48268	ko01100	Metabolic pathways	2.30875	K01047	phospholipase A2
BT_Q_ZJU_Singletons48784	ko01100	Metabolic pathways	-5.42461	K03007	DNA-directed RNA polymerases I, II, and III subunit RPABC5
BT_Q_ZJU_Singletons6014	ko01100	Metabolic pathways	2.33498	K07424	cytochrome P450, family 3, subfamily A
BT_Q_ZJU_Singletons67699	ko01100	Metabolic pathways	2.1089	K03013	DNA-directed RNA polymerases I, II, and III subunit RPABC1
BT_Q_ZJU_Singletons7782	ko01100	Metabolic pathways	2.2534	K01835	phosphoglucomutase
BT_Q_ZJU_Singletons7893	ko01100	Metabolic pathways	-6.43296	K13800	UMP-CMP kinase
BT_Q_ZJU_Singletons89073	ko01100	Metabolic pathways	1.5058	K00844	hexokinase
BT_ZHJ1_ZJU_Unigene17138	ko01100	Metabolic pathways	-5.83476	K07509	acetyl-CoA acyltransferase
BT_ZHJ1_ZJU_Unigene2469	ko01100	Metabolic pathways	-1.37908	K01081	5'-nucleotidase
BT_ZHJ1_ZJU_Unigene25036	ko01100	Metabolic pathways	4.5476	K00876	uridine kinase
BT_ZHJ1_ZJU_Unigene28153	ko01100	Metabolic pathways	1.78215	K00820	glucosamine--fructose-6-phosphate aminotransferase (isomerizing)
BT_ZHJ1_ZJU_Unigene31596	ko01100	Metabolic pathways	-1.87756	K01830	prostaglandin-H2 D-isomerase
BT_ZHJ1_ZJU_Unigene33322	ko01100	Metabolic pathways	-2.71484	K00517
BT_ZHJ1_ZJU_Unigene39280	ko01100	Metabolic pathways	-1.34718	K02140	F-type H+-transporting ATPase subunit g
BT_ZHJ1_ZJU_Unigene39602	ko01100	Metabolic pathways	3.64822	K00699	glucuronosyltransferase
BT_ZHJ1_ZJU_Unigene40076	ko01100	Metabolic pathways	-11.2417	K02266	cytochrome c oxidase subunit VIa
BT_ZHJ1_ZJU_Unigene42105	ko01100	Metabolic pathways	-10.6962	K03879	NADH dehydrogenase I subunit 2
BT_ZHJ1_ZJU_Unigene42974	ko01100	Metabolic pathways	-5.72008	K02265	cytochrome c oxidase subunit Vb
BT_ZHJ1_ZJU_Unigene43240	ko01100	Metabolic pathways	-1.09962	K03957	NADH dehydrogenase (ubiquinone) 1 beta subcomplex 1
BT_ZHJ1_ZJU_Unigene43243	ko01100	Metabolic pathways	-1.19196	K01251	adenosylhomocysteinase
BT_ZHJ1_ZJU_Unigene4709	ko01100	Metabolic pathways	2.37767	K03662	V-type H+-transporting ATPase S1 subunit
BT_ZHJ1_ZJU_Unigene47174	ko01100	Metabolic pathways	-1.12762	K00419	ubiquinol-cytochrome c reductase subunit 9
BT_ZHJ1_ZJU_Unigene48933	ko01100	Metabolic pathways	-1.78815	K00420	ubiquinol-cytochrome c reductase subunit 10
BT_ZHJ1_ZJU_Unigene49241	ko01100	Metabolic pathways	-1.86549	K00415	ubiquinol-cytochrome c reductase core subunit 2
BT_ZHJ1_ZJU_Unigene49290	ko01100	Metabolic pathways	2.30474	K03020	DNA-directed RNA polymerases I and III subunit RPAC2
BT_ZHJ1_ZJU_Unigene49847	ko01100	Metabolic pathways	-1.73086	K00058	D-3-phosphoglycerate dehydrogenase
BT_ZHJ1_ZJU_Unigene50475	ko01100	Metabolic pathways	-5.92751	K03959	NADH dehydrogenase (ubiquinone) 1 beta subcomplex 3
BT_ZHJ1_ZJU_Unigene50555	ko01100	Metabolic pathways	-1.94199	K02137	F-type H+-transporting ATPase oligomycin sensitivity conferral protein
BT_ZHJ1_ZJU_Unigene512	ko01100	Metabolic pathways	2.0686	K01754	threonine dehydratase
BT_ZHJ1_ZJU_Unigene51301	ko01100	Metabolic pathways	2.26017	K03952	NADH dehydrogenase (ubiquinone) 1 alpha subcomplex 8
BT_ZHJ1_ZJU_Unigene51552	ko01100	Metabolic pathways	2.0686	K00115	glucose dehydrogenase (acceptor)
BT_ZHJ1_ZJU_Unigene52006	ko01100	Metabolic pathways	-1.03022	K03956	NADH dehydrogenase (ubiquinone) 1 alpha subcomplex 11
BT_ZHJ1_ZJU_Unigene52067	ko01100	Metabolic pathways	-5.83648	K00288	methylenetetrahydrofolate dehydrogenase (NADP+) / methenyltetrahydrofolate cyclohydrolase / formyltetrahydrofolate synthetase
BT_ZHJ1_ZJU_Unigene52099	ko01100	Metabolic pathways	-2.9305	K03940	NADH dehydrogenase (ubiquinone) Fe-S protein 7
BT_ZHJ1_ZJU_Unigene52119	ko01100	Metabolic pathways	-1.21185	K01803	triosephosphate isomerase (TIM)
BT_ZHJ1_ZJU_Unigene52305	ko01100	Metabolic pathways	-1.06732	K00939	adenylate kinase
BT_ZHJ1_ZJU_Unigene52441	ko01100	Metabolic pathways	2.53831	K00025	malate dehydrogenase
BT_ZHJ1_ZJU_Unigene5566	ko01100	Metabolic pathways	-3.35782	K11153	retinol dehydrogenase 12
BT_B_ZJU_Singletons103451	ko00980	Metabolism of xenobiotics by cytochromeP450	5.06511	K07424	cytochrome P450, family 3, subfamily A
BT_B_ZJU_Singletons26640	ko00980	Metabolism of xenobiotics by cytochromeP450	-1.52635	K00699	glucuronosyltransferase
BT_B_ZJU_Singletons74969	ko00980	Metabolism of xenobiotics by cytochromeP450	3.23318	K00699	glucuronosyltransferase
BT_B_ZJU_Singletons81386	ko00980	Metabolism of xenobiotics by cytochromeP450	4.0105	K07424	cytochrome P450, family 3, subfamily A
BT_Q_ZJU_Singletons121366	ko00980	Metabolism of xenobiotics by cytochromeP450	6.88681	K00699	glucuronosyltransferase
BT_Q_ZJU_Singletons12425	ko00980	Metabolism of xenobiotics by cytochromeP450	-6.25739	K07427	cytochrome P450, family 4, subfamily V
BT_Q_ZJU_Singletons166670	ko00980	Metabolism of xenobiotics by cytochromeP450	3.68268	K00699	glucuronosyltransferase
BT_Q_ZJU_Singletons29450	ko00980	Metabolism of xenobiotics by cytochromeP450	-1.87141	K00699	glucuronosyltransferase
BT_Q_ZJU_Singletons34238	ko00980	Metabolism of xenobiotics by cytochromeP450	1.83417	K00699	glucuronosyltransferase
BT_Q_ZJU_Singletons6014	ko00980	Metabolism of xenobiotics by cytochromeP450	2.33498	K07424	cytochrome P450, family 3, subfamily A
BT_ZHJ1_ZJU_Unigene31596	ko00980	Metabolism of xenobiotics by cytochromeP450	-1.87756	K01830	prostaglandin-H2 D-isomerase
BT_ZHJ1_ZJU_Unigene39602	ko00980	Metabolism of xenobiotics by cytochromeP450	3.64822	K00699	glucuronosyltransferase
BT_B_ZJU_Cluster399	ko00680	Methane metabolism	1.11952	K01834	phosphoglycerate mutase
BT_B_ZJU_Singletons90521	ko00680	Methane metabolism	1.7468	K01689	enolase
BT_Q_ZJU_Singletons158944	ko00680	Methane metabolism	6.43804	K03781	catalase
BT_ZHJ1_ZJU_Unigene49847	ko00680	Methane metabolism	-1.73086	K00058	D-3-phosphoglycerate dehydrogenase
BT_B_ZJU_Cluster399	ko01120	Microbial metabolism in diverse environments	1.11952	K01834	phosphoglycerate mutase
BT_B_ZJU_Singletons100604	ko01120	Microbial metabolism in diverse environments	1.35893	K01953	asparagine synthase (glutamine-hydrolysing)
BT_B_ZJU_Singletons100613	ko01120	Microbial metabolism in diverse environments	4.36075	K00031	isocitrate dehydrogenase
BT_B_ZJU_Singletons100695	ko01120	Microbial metabolism in diverse environments	1.34818	K01057	6-phosphogluconolactonase
BT_B_ZJU_Singletons101116	ko01120	Microbial metabolism in diverse environments	6.24187	K01900	succinyl-CoA synthetase beta subunit
BT_B_ZJU_Singletons102646	ko01120	Microbial metabolism in diverse environments	-3.2982	K00128	aldehyde dehydrogenase (NAD+)
BT_B_ZJU_Singletons102733	ko01120	Microbial metabolism in diverse environments	-1.17373	K00658	2-oxoglutarate dehydrogenase E2 component (dihydrolipoamide succinyltransferase)
BT_B_ZJU_Singletons103199	ko01120	Microbial metabolism in diverse environments	-2.44499	K01681	aconitate hydratase 1
BT_B_ZJU_Singletons103269	ko01120	Microbial metabolism in diverse environments	4.93637	K07511	enoyl-CoA hydratase
BT_B_ZJU_Singletons103315	ko01120	Microbial metabolism in diverse environments	4.37511	K01679	fumarate hydratase, class II
BT_B_ZJU_Singletons103350	ko01120	Microbial metabolism in diverse environments	1.61444	K00033	6-phosphogluconate dehydrogenase
BT_B_ZJU_Singletons103451	ko01120	Microbial metabolism in diverse environments	5.06511	K07424	cytochrome P450, family 3, subfamily A
BT_B_ZJU_Singletons103451	ko01120	Microbial metabolism in diverse environments	5.06511	K07424	cytochrome P450, family 3, subfamily A
BT_B_ZJU_Singletons103808	ko01120	Microbial metabolism in diverse environments	1.93432	K00011	aldehyde reductase
BT_B_ZJU_Singletons103956	ko01120	Microbial metabolism in diverse environments	-2.04403	K00031	isocitrate dehydrogenase
BT_B_ZJU_Singletons26212	ko01120	Microbial metabolism in diverse environments	6.36751	K00599
BT_B_ZJU_Singletons76547	ko01120	Microbial metabolism in diverse environments	1.127	K07508	acetyl-CoA acyltransferase 2
BT_B_ZJU_Singletons81386	ko01120	Microbial metabolism in diverse environments	4.0105	K07424	cytochrome P450, family 3, subfamily A
BT_B_ZJU_Singletons89368	ko01120	Microbial metabolism in diverse environments	3.52071	K01425	glutaminase
BT_B_ZJU_Singletons89647	ko01120	Microbial metabolism in diverse environments	4.71716	K00026	malate dehydrogenase
BT_B_ZJU_Singletons89845	ko01120	Microbial metabolism in diverse environments	5.5483	K01082	3'(2'), 5'-bisphosphate nucleotidase
BT_B_ZJU_Singletons90521	ko01120	Microbial metabolism in diverse environments	1.7468	K01689	enolase
BT_B_ZJU_Singletons91540	ko01120	Microbial metabolism in diverse environments	4.63068	K07515	enoyl-CoA hydratase / long-chain 3-hydroxyacyl-CoA dehydrogenase
BT_B_ZJU_Singletons99724	ko01120	Microbial metabolism in diverse environments	-5.59652	K01800	maleylacetoacetate isomerase
BT_Q_ZJU_Singletons11444	ko01120	Microbial metabolism in diverse environments	-1.42881	K00599
BT_Q_ZJU_Singletons12425	ko01120	Microbial metabolism in diverse environments	-6.25739	K07427	cytochrome P450, family 4, subfamily V
BT_Q_ZJU_Singletons146899	ko01120	Microbial metabolism in diverse environments	5.95261	K00387	sulfite oxidase
BT_Q_ZJU_Singletons152261	ko01120	Microbial metabolism in diverse environments	4.26849	K00599
BT_Q_ZJU_Singletons158944	ko01120	Microbial metabolism in diverse environments	6.43804	K03781	catalase
BT_Q_ZJU_Singletons20696	ko01120	Microbial metabolism in diverse environments	-4.2848	K00615	transketolase
BT_Q_ZJU_Singletons22326	ko01120	Microbial metabolism in diverse environments	-2.2656	K00948	ribose-phosphate pyrophosphokinase
BT_Q_ZJU_Singletons6014	ko01120	Microbial metabolism in diverse environments	2.33498	K07424	cytochrome P450, family 3, subfamily A
BT_Q_ZJU_Singletons7782	ko01120	Microbial metabolism in diverse environments	2.2534	K01835	phosphoglucomutase
BT_Q_ZJU_Singletons89073	ko01120	Microbial metabolism in diverse environments	1.5058	K00844	hexokinase
BT_ZHJ1_ZJU_Unigene17138	ko01120	Microbial metabolism in diverse environments	-5.83476	K07509	acetyl-CoA acyltransferase
BT_ZHJ1_ZJU_Unigene33322	ko01120	Microbial metabolism in diverse environments	-2.71484	K00517
BT_ZHJ1_ZJU_Unigene49847	ko01120	Microbial metabolism in diverse environments	-1.73086	K00058	D-3-phosphoglycerate dehydrogenase
BT_ZHJ1_ZJU_Unigene52119	ko01120	Microbial metabolism in diverse environments	-1.21185	K01803	triosephosphate isomerase (TIM)
BT_ZHJ1_ZJU_Unigene52441	ko01120	Microbial metabolism in diverse environments	2.53831	K00025	malate dehydrogenase
BT_B_ZJU_Singletons103665	ko04978	Mineral absorption	5.12365	K05011	chloride channel 2
BT_B_ZJU_Singletons100921	ko03430	Mismatch repair	1.46062	K10756	replication factor C subunit 3/5
BT_Q_ZJU_Singletons30079	ko03430	Mismatch repair	4.98455	K10747	DNA ligase 1
BT_B_ZJU_Singletons100719	ko03015	mRNA surveillance pathway	-2.82765	K12876	RNA-binding protein 8A
BT_B_ZJU_Singletons85083	ko03015	mRNA surveillance pathway	5.42499	K04382	protein phosphatase 2 (formerly 2A), catalytic subunit
BT_B_ZJU_Singletons93032	ko03015	mRNA surveillance pathway	-1.27631	K14407	cleavage stimulation factor subunit 2
BT_B_ZJU_Singletons98991	ko03015	mRNA surveillance pathway	2.16765	K12877	protein mago nashi
BT_Q_ZJU_Singletons143053	ko03015	mRNA surveillance pathway	2.26764	K12881	THO complex subunit 4
BT_Q_ZJU_Singletons25575	ko03015	mRNA surveillance pathway	2.06239	K14325	RNA-binding protein with serine-rich domain 1
BT_Q_ZJU_Singletons27189	ko03015	mRNA surveillance pathway	2.36075	K12857	Prp8 binding protein
BT_Q_ZJU_Singletons41278	ko03015	mRNA surveillance pathway	1.58328	K03456	protein phosphatase 2 (formerly 2A), regulatory subunit A
BT_B_ZJU_Singletons103973	ko04150	mTOR signaling pathway	-5.37532	K07207	tuberous sclerosis 2
BT_ZHJ1_ZJU_Unigene48279	ko04150	mTOR signaling pathway	1.49738	K02991	small subunit ribosomal protein S6e
BT_Q_ZJU_Singletons31677	ko04650	Natural killer cell mediated cytotoxicity	3.33498	K07293	protein tyrosine phosphatase, non-receptor type 11
BT_B_ZJU_Singletons15030	ko04080	Neuroactive ligand-receptor interaction	2.75002	K04228	arginine vasopressin receptor 2
BT_B_ZJU_Singletons92906	ko04080	Neuroactive ligand-receptor interaction	3.09771	K08648	hyaluronan binding protein 2
BT_B_ZJU_Singletons103701	ko04722	Neurotrophin signaling pathway	1.33498	K06630	tyrosine 3-monooxygenase/tryptophan 5-monooxygenase activation protein
BT_Q_ZJU_Singletons31677	ko04722	Neurotrophin signaling pathway	3.33498	K07293	protein tyrosine phosphatase, non-receptor type 11
BT_ZHJ1_ZJU_Unigene51213	ko04722	Neurotrophin signaling pathway	-1.17844	K06630	tyrosine 3-monooxygenase/tryptophan 5-monooxygenase activation protein
BT_B_ZJU_Singletons99696	ko00510	N-Glycan biosynthesis	4.9489	K09659	dolichyl-phosphate mannosyltransferase polypeptide 3
BT_B_ZJU_Singletons99979	ko00510	N-Glycan biosynthesis	-1.36477	K12667	oligosaccharyltransferase complex subunit delta (ribophorin II)
BT_B_ZJU_Singletons6675	ko00760	Nicotinate and nicotinamide metabolism	3.39855	K00858	NAD+ kinase
BT_Q_ZJU_Singletons24075	ko00760	Nicotinate and nicotinamide metabolism	4.59404	K01081	5'-nucleotidase
BT_ZHJ1_ZJU_Unigene2469	ko00760	Nicotinate and nicotinamide metabolism	-1.37908	K01081	5'-nucleotidase
BT_B_ZJU_Singletons100604	ko00910	Nitrogen metabolism	1.35893	K01953	asparagine synthase (glutamine-hydrolysing)
BT_B_ZJU_Singletons89368	ko00910	Nitrogen metabolism	3.52071	K01425	glutaminase
BT_B_ZJU_Singletons104063	ko04621	NOD-like receptor signaling pathway	-2.57901	K09487	heat shock protein 90kDa beta
BT_ZHJ1_ZJU_Unigene51477	ko04621	NOD-like receptor signaling pathway	-1.59335	K04079	molecular chaperone HtpG
BT_B_ZJU_Singletons26945	ko04330	Notch signaling pathway	-1.4195	K06058	deltex
BT_B_ZJU_Singletons100921	ko03420	Nucleotide excision repair	1.46062	K10756	replication factor C subunit 3/5
BT_B_ZJU_Singletons26812	ko03420	Nucleotide excision repair	-4.54661	K03143	transcription initiation factor TFIIH subunit 3
BT_Q_ZJU_Singletons167002	ko03420	Nucleotide excision repair	2.04572	K10841	DNA excision repair protein ERCC-6
BT_Q_ZJU_Singletons30079	ko03420	Nucleotide excision repair	4.98455	K10747	DNA ligase 1
BT_ZHJ1_ZJU_Unigene1840	ko03420	Nucleotide excision repair	-1.61735	K10609	cullin 4
BT_ZHJ1_ZJU_Unigene51545	ko03420	Nucleotide excision repair	-7.14415	K10847	DNA-repair protein complementing XP-A cells
BT_B_ZJU_Singletons104120	ko00670	One carbon pool by folate	5.11085	K00288	methylenetetrahydrofolate dehydrogenase (NADP+) / methenyltetrahydrofolate cyclohydrolase / formyltetrahydrofolate synthetase
BT_ZHJ1_ZJU_Unigene52067	ko00670	One carbon pool by folate	-5.83648	K00288	methylenetetrahydrofolate dehydrogenase (NADP+) / methenyltetrahydrofolate cyclohydrolase / formyltetrahydrofolate synthetase
BT_B_ZJU_Singletons103085	ko04114	Oocyte meiosis	5.9489	K03351	anaphase-promoting complex subunit 4
BT_B_ZJU_Singletons103121	ko04114	Oocyte meiosis	3.07195	K03351	anaphase-promoting complex subunit 4
BT_B_ZJU_Singletons103701	ko04114	Oocyte meiosis	1.33498	K06630	tyrosine 3-monooxygenase/tryptophan 5-monooxygenase activation protein
BT_B_ZJU_Singletons85083	ko04114	Oocyte meiosis	5.42499	K04382	protein phosphatase 2 (formerly 2A), catalytic subunit
BT_B_ZJU_Singletons91085	ko04114	Oocyte meiosis	5.179	K03363	cell division cycle 20, cofactor of APC complex
BT_Q_ZJU_Singletons166096	ko04114	Oocyte meiosis	-1.01818	K02602	oo18 RNA-binding protein
BT_Q_ZJU_Singletons41278	ko04114	Oocyte meiosis	1.58328	K03456	protein phosphatase 2 (formerly 2A), regulatory subunit A
BT_Q_ZJU_Singletons9404	ko04114	Oocyte meiosis	-5.17169	K03350	anaphase-promoting complex subunit 3
BT_ZHJ1_ZJU_Unigene47641	ko04114	Oocyte meiosis	-1.05393	K03094	S-phase kinase-associated protein 1
BT_ZHJ1_ZJU_Unigene51213	ko04114	Oocyte meiosis	-1.17844	K06630	tyrosine 3-monooxygenase/tryptophan 5-monooxygenase activation protein
BT_B_ZJU_Singletons102262	ko00511	Other glycan degradation	-2.07477	K01206	alpha-L-fucosidase
BT_B_ZJU_Singletons26640	ko00514	Other types ofO-glycan biosynthesis	-1.52635	K00699	glucuronosyltransferase
BT_B_ZJU_Singletons74969	ko00514	Other types ofO-glycan biosynthesis	3.23318	K00699	glucuronosyltransferase
BT_Q_ZJU_Singletons121366	ko00514	Other types ofO-glycan biosynthesis	6.88681	K00699	glucuronosyltransferase
BT_Q_ZJU_Singletons166670	ko00514	Other types ofO-glycan biosynthesis	3.68268	K00699	glucuronosyltransferase
BT_Q_ZJU_Singletons29450	ko00514	Other types ofO-glycan biosynthesis	-1.87141	K00699	glucuronosyltransferase
BT_Q_ZJU_Singletons34238	ko00514	Other types ofO-glycan biosynthesis	1.83417	K00699	glucuronosyltransferase
BT_Q_ZJU_Singletons34495	ko00514	Other types ofO-glycan biosynthesis	3.26849	K09672	carbohydrate 4-sulfotransferase 8
BT_ZHJ1_ZJU_Unigene39602	ko00514	Other types ofO-glycan biosynthesis	3.64822	K00699	glucuronosyltransferase
BT_B_ZJU_Singletons100484	ko00190	Oxidative phosphorylation	2.48202	K02155	V-type H+-transporting ATPase 16kDa proteolipid subunit
BT_B_ZJU_Singletons100837	ko00190	Oxidative phosphorylation	5.06823	K03936	NADH dehydrogenase (ubiquinone) Fe-S protein 3
BT_B_ZJU_Singletons102019	ko00190	Oxidative phosphorylation	-6.54094	K03954	NADH dehydrogenase (ubiquinone) 1 alpha subcomplex 10
BT_B_ZJU_Singletons103616	ko00190	Oxidative phosphorylation	6.02539	K02147	V-type H+-transporting ATPase subunit B
BT_B_ZJU_Singletons69414	ko00190	Oxidative phosphorylation	7.47837	K02263	cytochrome c oxidase subunit IV
BT_B_ZJU_Singletons71887	ko00190	Oxidative phosphorylation	-4.65535	K03962	NADH dehydrogenase (ubiquinone) 1 beta subcomplex 6
BT_B_ZJU_Singletons72614	ko00190	Oxidative phosphorylation	5.58094	K03955	NADH dehydrogenase (ubiquinone) 1 alpha/beta subcomplex 1
BT_B_ZJU_Singletons82806	ko00190	Oxidative phosphorylation	-6.74874	K00413	ubiquinol-cytochrome c reductase cytochrome c1 subunit
BT_B_ZJU_Singletons93331	ko00190	Oxidative phosphorylation	6.211	K11352	NADH dehydrogenase (ubiquinone) 1 alpha subcomplex 12
BT_B_ZJU_Singletons94869	ko00190	Oxidative phosphorylation	5.62435	K00415	ubiquinol-cytochrome c reductase core subunit 2
BT_B_ZJU_Singletons99712	ko00190	Oxidative phosphorylation	4.43007	K03937	NADH dehydrogenase (ubiquinone) Fe-S protein 4
BT_B_ZJU_Singletons99887	ko00190	Oxidative phosphorylation	-1.30811	K02260	cytochrome c oxidase subunit XVII assembly protein
BT_Q_ZJU_Singletons27882	ko00190	Oxidative phosphorylation	2.23496	K03661	V-type H+-transporting ATPase 21kDa proteolipid subunit
BT_ZHJ1_ZJU_Unigene39280	ko00190	Oxidative phosphorylation	-1.34718	K02140	F-type H+-transporting ATPase subunit g
BT_ZHJ1_ZJU_Unigene40076	ko00190	Oxidative phosphorylation	-11.2417	K02266	cytochrome c oxidase subunit VIa
BT_ZHJ1_ZJU_Unigene42105	ko00190	Oxidative phosphorylation	-10.6962	K03879	NADH dehydrogenase I subunit 2
BT_ZHJ1_ZJU_Unigene42974	ko00190	Oxidative phosphorylation	-5.72008	K02265	cytochrome c oxidase subunit Vb
BT_ZHJ1_ZJU_Unigene43240	ko00190	Oxidative phosphorylation	-1.09962	K03957	NADH dehydrogenase (ubiquinone) 1 beta subcomplex 1
BT_ZHJ1_ZJU_Unigene4709	ko00190	Oxidative phosphorylation	2.37767	K03662	V-type H+-transporting ATPase S1 subunit
BT_ZHJ1_ZJU_Unigene47174	ko00190	Oxidative phosphorylation	-1.12762	K00419	ubiquinol-cytochrome c reductase subunit 9
BT_ZHJ1_ZJU_Unigene48933	ko00190	Oxidative phosphorylation	-1.78815	K00420	ubiquinol-cytochrome c reductase subunit 10
BT_ZHJ1_ZJU_Unigene49241	ko00190	Oxidative phosphorylation	-1.86549	K00415	ubiquinol-cytochrome c reductase core subunit 2
BT_ZHJ1_ZJU_Unigene50475	ko00190	Oxidative phosphorylation	-5.92751	K03959	NADH dehydrogenase (ubiquinone) 1 beta subcomplex 3
BT_ZHJ1_ZJU_Unigene50555	ko00190	Oxidative phosphorylation	-1.94199	K02137	F-type H+-transporting ATPase oligomycin sensitivity conferral protein
BT_ZHJ1_ZJU_Unigene51074	ko00190	Oxidative phosphorylation	-9.03414	K11353	NADH dehydrogenase (ubiquinone) 1 alpha subcomplex 13
BT_ZHJ1_ZJU_Unigene51301	ko00190	Oxidative phosphorylation	2.26017	K03952	NADH dehydrogenase (ubiquinone) 1 alpha subcomplex 8
BT_ZHJ1_ZJU_Unigene52006	ko00190	Oxidative phosphorylation	-1.03022	K03956	NADH dehydrogenase (ubiquinone) 1 alpha subcomplex 11
BT_ZHJ1_ZJU_Unigene52099	ko00190	Oxidative phosphorylation	-2.9305	K03940	NADH dehydrogenase (ubiquinone) Fe-S protein 7
BT_B_ZJU_Singletons103973	ko04115	p53 signaling pathway	-5.37532	K07207	tuberous sclerosis 2
BT_B_ZJU_Singletons21983	ko04972	Pancreatic secretion	4.39855	K01044	carboxylesterase
BT_Q_ZJU_Singletons14858	ko04972	Pancreatic secretion	4.39855	K01047	phospholipase A2
BT_Q_ZJU_Singletons163965	ko04972	Pancreatic secretion	1.25756	K04634	guanine nucleotide binding protein (G protein), alpha q polypeptide
BT_Q_ZJU_Singletons48268	ko04972	Pancreatic secretion	2.30875	K01047	phospholipase A2
BT_B_ZJU_Singletons101287	ko00770	Pantothenate andCoA biosynthesis	4.00511	K00207	dihydropyrimidine dehydrogenase (NADP+)
BT_B_ZJU_Singletons96157	ko00770	Pantothenate andCoA biosynthesis	5.56214	K00826	branched-chain amino acid aminotransferase
BT_B_ZJU_Singletons97068	ko00770	Pantothenate andCoA biosynthesis	-1.629	K11259	acetolactate synthase-like protein
BT_Q_ZJU_Singletons152808	ko00770	Pantothenate andCoA biosynthesis	-1.81989	K01464	dihydropyrimidinase
BT_B_ZJU_Singletons100837	ko05012	Parkinson's disease	5.06823	K03936	NADH dehydrogenase (ubiquinone) Fe-S protein 3
BT_B_ZJU_Singletons102019	ko05012	Parkinson's disease	-6.54094	K03954	NADH dehydrogenase (ubiquinone) 1 alpha subcomplex 10
BT_B_ZJU_Singletons103844	ko05012	Parkinson's disease	1.52572	K05688	PTEN induced putative kinase 1
BT_B_ZJU_Singletons69414	ko05012	Parkinson's disease	7.47837	K02263	cytochrome c oxidase subunit IV
BT_B_ZJU_Singletons71887	ko05012	Parkinson's disease	-4.65535	K03962	NADH dehydrogenase (ubiquinone) 1 beta subcomplex 6
BT_B_ZJU_Singletons72614	ko05012	Parkinson's disease	5.58094	K03955	NADH dehydrogenase (ubiquinone) 1 alpha/beta subcomplex 1
BT_B_ZJU_Singletons82806	ko05012	Parkinson's disease	-6.74874	K00413	ubiquinol-cytochrome c reductase cytochrome c1 subunit
BT_B_ZJU_Singletons93331	ko05012	Parkinson's disease	6.211	K11352	NADH dehydrogenase (ubiquinone) 1 alpha subcomplex 12
BT_B_ZJU_Singletons94869	ko05012	Parkinson's disease	5.62435	K00415	ubiquinol-cytochrome c reductase core subunit 2
BT_B_ZJU_Singletons97687	ko05012	Parkinson's disease	6.54095	K05862	voltage-dependent anion channel
BT_B_ZJU_Singletons99712	ko05012	Parkinson's disease	4.43007	K03937	NADH dehydrogenase (ubiquinone) Fe-S protein 4
BT_Q_ZJU_Singletons15274	ko05012	Parkinson's disease	4.16847	K05687	protein DJ-1
BT_ZHJ1_ZJU_Unigene40076	ko05012	Parkinson's disease	-11.2417	K02266	cytochrome c oxidase subunit VIa
BT_ZHJ1_ZJU_Unigene40759	ko05012	Parkinson's disease	-5.15141	K05863	solute carrier family 25 (mitochondrial carrier; adenine nucleotide translocator)
BT_ZHJ1_ZJU_Unigene42105	ko05012	Parkinson's disease	-10.6962	K03879	NADH dehydrogenase I subunit 2
BT_ZHJ1_ZJU_Unigene42974	ko05012	Parkinson's disease	-5.72008	K02265	cytochrome c oxidase subunit Vb
BT_ZHJ1_ZJU_Unigene43240	ko05012	Parkinson's disease	-1.09962	K03957	NADH dehydrogenase (ubiquinone) 1 beta subcomplex 1
BT_ZHJ1_ZJU_Unigene47174	ko05012	Parkinson's disease	-1.12762	K00419	ubiquinol-cytochrome c reductase subunit 9
BT_ZHJ1_ZJU_Unigene48933	ko05012	Parkinson's disease	-1.78815	K00420	ubiquinol-cytochrome c reductase subunit 10
BT_ZHJ1_ZJU_Unigene49241	ko05012	Parkinson's disease	-1.86549	K00415	ubiquinol-cytochrome c reductase core subunit 2
BT_ZHJ1_ZJU_Unigene50475	ko05012	Parkinson's disease	-5.92751	K03959	NADH dehydrogenase (ubiquinone) 1 beta subcomplex 3
BT_ZHJ1_ZJU_Unigene50555	ko05012	Parkinson's disease	-1.94199	K02137	F-type H+-transporting ATPase oligomycin sensitivity conferral protein
BT_ZHJ1_ZJU_Unigene51074	ko05012	Parkinson's disease	-9.03414	K11353	NADH dehydrogenase (ubiquinone) 1 alpha subcomplex 13
BT_ZHJ1_ZJU_Unigene51301	ko05012	Parkinson's disease	2.26017	K03952	NADH dehydrogenase (ubiquinone) 1 alpha subcomplex 8
BT_ZHJ1_ZJU_Unigene52006	ko05012	Parkinson's disease	-1.03022	K03956	NADH dehydrogenase (ubiquinone) 1 alpha subcomplex 11
BT_ZHJ1_ZJU_Unigene52099	ko05012	Parkinson's disease	-2.9305	K03940	NADH dehydrogenase (ubiquinone) Fe-S protein 7
BT_B_ZJU_Singletons102571	ko05130	PathogenicEscherichia coli infection	3.57619	K06106	cortactin
BT_B_ZJU_Singletons99011	ko05130	PathogenicEscherichia coli infection	1.13247	K05756	actin related protein 2/3 complex, subunit 3
BT_Q_ZJU_Singletons111196	ko05130	PathogenicEscherichia coli infection	4.39855	K05758	actin related protein 2/3 complex, subunit 2
BT_Q_ZJU_Singletons1845	ko05130	PathogenicEscherichia coli infection	2.05985	K07375	tubulin beta
BT_ZHJ1_ZJU_Unigene21726	ko05130	PathogenicEscherichia coli infection	-10.6009	K07374	tubulin alpha
BT_ZHJ1_ZJU_Unigene52498	ko05130	PathogenicEscherichia coli infection	1.50751	K07375	tubulin beta
BT_B_ZJU_Singletons102419	ko05200	Pathways in cancer	2.95373	K06227	costal 2
BT_B_ZJU_Singletons103315	ko05200	Pathways in cancer	4.37511	K01679	fumarate hydratase, class II
BT_B_ZJU_Singletons104063	ko05200	Pathways in cancer	-2.57901	K09487	heat shock protein 90kDa beta
BT_B_ZJU_Singletons24112	ko05200	Pathways in cancer	-3.30743	K05691	catenin (cadherin-associated protein), alpha
BT_B_ZJU_Singletons24898	ko05200	Pathways in cancer	6.2591	K05732	glucocorticoid receptor DNA-binding factor 1
BT_B_ZJU_Singletons25572	ko05200	Pathways in cancer	-4.68479	K02219	cyclin-dependent kinase regulatory subunit CKS1
BT_B_ZJU_Singletons95641	ko05200	Pathways in cancer	3.12365	K09097	hypoxia-inducible factor 1 beta
BT_Q_ZJU_Singletons32637	ko05200	Pathways in cancer	2.81359	K03871	von Hippel-Lindau disease tumor supressor
BT_Q_ZJU_Singletons33707	ko05200	Pathways in cancer	4.75853	K05725	PTK2 protein tyrosine kinase 2
BT_ZHJ1_ZJU_Unigene51477	ko05200	Pathways in cancer	-1.59335	K04079	molecular chaperone HtpG
BT_B_ZJU_Singletons102122	ko00040	Pentose and glucuronate interconversions	2.81359	K00011	aldehyde reductase
BT_B_ZJU_Singletons102610	ko00040	Pentose and glucuronate interconversions	3.13436	K00011	aldehyde reductase
BT_B_ZJU_Singletons102646	ko00040	Pentose and glucuronate interconversions	-3.2982	K00128	aldehyde dehydrogenase (NAD+)
BT_B_ZJU_Singletons103808	ko00040	Pentose and glucuronate interconversions	1.93432	K00011	aldehyde reductase
BT_B_ZJU_Singletons21731	ko00040	Pentose and glucuronate interconversions	-6.45121	K00011	aldehyde reductase
BT_B_ZJU_Singletons26640	ko00040	Pentose and glucuronate interconversions	-1.52635	K00699	glucuronosyltransferase
BT_B_ZJU_Singletons74969	ko00040	Pentose and glucuronate interconversions	3.23318	K00699	glucuronosyltransferase
BT_B_ZJU_Singletons96447	ko00040	Pentose and glucuronate interconversions	-1.159	K00963	UTP--glucose-1-phosphate uridylyltransferase
BT_Q_ZJU_Singletons121366	ko00040	Pentose and glucuronate interconversions	6.88681	K00699	glucuronosyltransferase
BT_Q_ZJU_Singletons166670	ko00040	Pentose and glucuronate interconversions	3.68268	K00699	glucuronosyltransferase
BT_Q_ZJU_Singletons29450	ko00040	Pentose and glucuronate interconversions	-1.87141	K00699	glucuronosyltransferase
BT_Q_ZJU_Singletons34238	ko00040	Pentose and glucuronate interconversions	1.83417	K00699	glucuronosyltransferase
BT_ZHJ1_ZJU_Unigene39602	ko00040	Pentose and glucuronate interconversions	3.64822	K00699	glucuronosyltransferase
BT_B_ZJU_Singletons100695	ko00030	Pentose phosphate pathway	1.34818	K01057	6-phosphogluconolactonase
BT_B_ZJU_Singletons103350	ko00030	Pentose phosphate pathway	1.61444	K00033	6-phosphogluconate dehydrogenase
BT_Q_ZJU_Singletons20696	ko00030	Pentose phosphate pathway	-4.2848	K00615	transketolase
BT_Q_ZJU_Singletons22326	ko00030	Pentose phosphate pathway	-2.2656	K00948	ribose-phosphate pyrophosphokinase
BT_Q_ZJU_Singletons7782	ko00030	Pentose phosphate pathway	2.2534	K01835	phosphoglucomutase
BT_ZHJ1_ZJU_Unigene51552	ko00030	Pentose phosphate pathway	2.0686	K00115	glucose dehydrogenase (acceptor)
BT_B_ZJU_Cluster399	ko04146	Peroxisome	1.11952	K01834	phosphoglycerate mutase
BT_B_ZJU_Singletons100372	ko04146	Peroxisome	-2.09988	K13348	protein Mpv17
BT_B_ZJU_Singletons100613	ko04146	Peroxisome	4.36075	K00031	isocitrate dehydrogenase
BT_B_ZJU_Singletons102386	ko04146	Peroxisome	-3.24886	K13356	fatty acyl-CoA reductase
BT_B_ZJU_Singletons102562	ko04146	Peroxisome	1.4881	K00649	glyceronephosphate O-acyltransferase
BT_B_ZJU_Singletons103359	ko04146	Peroxisome	-1.20812	K13336	peroxin-3
BT_B_ZJU_Singletons103956	ko04146	Peroxisome	-2.04403	K00031	isocitrate dehydrogenase
BT_B_ZJU_Singletons104008	ko04146	Peroxisome	-4.26679	K01897	long-chain acyl-CoA synthetase
BT_B_ZJU_Singletons24089	ko04146	Peroxisome	5.89812	K12261	2-hydroxyacyl-CoA lyase 1
BT_B_ZJU_Singletons92282	ko04146	Peroxisome	-1.13916	K13355	nucleoside diphosphate-linked moiety X motif 19, mitochondrial
BT_B_ZJU_Singletons98023	ko04146	Peroxisome	-6.06354	K01897	long-chain acyl-CoA synthetase
BT_B_ZJU_Singletons99145	ko04146	Peroxisome	2.31566	K04565	Cu/Zn superoxide dismutase
BT_Q_ZJU_Singletons158944	ko04146	Peroxisome	6.43804	K03781	catalase
BT_Q_ZJU_Singletons16346	ko04146	Peroxisome	2.37767	K06664	peroxin-2
BT_Q_ZJU_Singletons5016	ko04146	Peroxisome	1.47086	K13356	fatty acyl-CoA reductase
BT_ZHJ1_ZJU_Unigene20940	ko04146	Peroxisome	-1.35755	K13356	fatty acyl-CoA reductase
BT_B_ZJU_Singletons100484	ko04145	Phagosome	2.48202	K02155	V-type H+-transporting ATPase 16kDa proteolipid subunit
BT_B_ZJU_Singletons101136	ko04145	Phagosome	-5.23501	K01365	cathepsin L
BT_B_ZJU_Singletons103616	ko04145	Phagosome	6.02539	K02147	V-type H+-transporting ATPase subunit B
BT_Q_ZJU_Singletons1845	ko04145	Phagosome	2.05985	K07375	tubulin beta
BT_Q_ZJU_Singletons27882	ko04145	Phagosome	2.23496	K03661	V-type H+-transporting ATPase 21kDa proteolipid subunit
BT_Q_ZJU_Singletons4493	ko04145	Phagosome	1.33164	K11498	centromeric protein E
BT_ZHJ1_ZJU_Unigene21726	ko04145	Phagosome	-10.6009	K07374	tubulin alpha
BT_ZHJ1_ZJU_Unigene4709	ko04145	Phagosome	2.37767	K03662	V-type H+-transporting ATPase S1 subunit
BT_ZHJ1_ZJU_Unigene50850	ko04145	Phagosome	-1.67392	K09481	protein transport protein SEC61 subunit beta
BT_ZHJ1_ZJU_Unigene52498	ko04145	Phagosome	1.50751	K07375	tubulin beta
BT_B_ZJU_Singletons88973	ko00360	Phenylalanine metabolism	2.84742	K00500	phenylalanine-4-hydroxylase
BT_ZHJ1_ZJU_Unigene49488	ko00360	Phenylalanine metabolism	-1.2447	K07253	phenylpyruvate tautomerase
BT_B_ZJU_Singletons88973	ko00400	Phenylalanine, tyrosine and tryptophan biosynthesis	2.84742	K00500	phenylalanine-4-hydroxylase
BT_B_ZJU_Singletons89845	ko04070	Phosphatidylinositol signaling system	5.5483	K01082	3'(2'), 5'-bisphosphate nucleotidase
BT_B_ZJU_Singletons8230	ko04745	Phototransduction - fly	3.19878	K08834	myosin III
BT_B_ZJU_Singletons97941	ko04745	Phototransduction - fly	4.91995	K13805	arrestin-2
BT_Q_ZJU_Singletons163965	ko04745	Phototransduction - fly	1.25756	K04634	guanine nucleotide binding protein (G protein), alpha q polypeptide
BT_B_ZJU_Singletons102620	ko04626	Plant-pathogen interaction	-1.17679	K02358	elongation factor EF-Tu
BT_B_ZJU_Singletons104063	ko04626	Plant-pathogen interaction	-2.57901	K09487	heat shock protein 90kDa beta
BT_ZHJ1_ZJU_Unigene51477	ko04626	Plant-pathogen interaction	-1.59335	K04079	molecular chaperone HtpG
BT_B_ZJU_Singletons103451	ko00624	Polycyclic aromatic hydrocarbon degradation	5.06511	K07424	cytochrome P450, family 3, subfamily A
BT_B_ZJU_Singletons26212	ko00624	Polycyclic aromatic hydrocarbon degradation	6.36751	K00599
BT_Q_ZJU_Singletons11444	ko00624	Polycyclic aromatic hydrocarbon degradation	-1.42881	K00599
BT_Q_ZJU_Singletons12425	ko00624	Polycyclic aromatic hydrocarbon degradation	-6.25739	K07427	cytochrome P450, family 4, subfamily V
BT_Q_ZJU_Singletons152261	ko00624	Polycyclic aromatic hydrocarbon degradation	4.26849	K00599
BT_ZHJ1_ZJU_Unigene33322	ko00624	Polycyclic aromatic hydrocarbon degradation	-2.71484	K00517
BT_B_ZJU_Singletons103205	ko00860	Porphyrin and chlorophyll metabolism	1.19651	K01772	ferrochelatase
BT_B_ZJU_Singletons103475	ko00860	Porphyrin and chlorophyll metabolism	-4.56529	K05901	biliverdin reductase / flavin reductase
BT_B_ZJU_Singletons103833	ko00860	Porphyrin and chlorophyll metabolism	5.05553	K00643	5-aminolevulinate synthase
BT_B_ZJU_Singletons26640	ko00860	Porphyrin and chlorophyll metabolism	-1.52635	K00699	glucuronosyltransferase
BT_B_ZJU_Singletons74969	ko00860	Porphyrin and chlorophyll metabolism	3.23318	K00699	glucuronosyltransferase
BT_Q_ZJU_Singletons121366	ko00860	Porphyrin and chlorophyll metabolism	6.88681	K00699	glucuronosyltransferase
BT_Q_ZJU_Singletons150402	ko00860	Porphyrin and chlorophyll metabolism	-2.34792	K03027	DNA-directed RNA polymerases I and III subunit RPAC1
BT_Q_ZJU_Singletons166670	ko00860	Porphyrin and chlorophyll metabolism	3.68268	K00699	glucuronosyltransferase
BT_Q_ZJU_Singletons29450	ko00860	Porphyrin and chlorophyll metabolism	-1.87141	K00699	glucuronosyltransferase
BT_Q_ZJU_Singletons34238	ko00860	Porphyrin and chlorophyll metabolism	1.83417	K00699	glucuronosyltransferase
BT_ZHJ1_ZJU_Unigene39602	ko00860	Porphyrin and chlorophyll metabolism	3.64822	K00699	glucuronosyltransferase
BT_B_ZJU_Singletons104008	ko03320	PPAR signaling pathway	-4.26679	K01897	long-chain acyl-CoA synthetase
BT_B_ZJU_Singletons90955	ko03320	PPAR signaling pathway	2.20903	K00507	stearoyl-CoA desaturase (delta-9 desaturase)
BT_B_ZJU_Singletons92915	ko03320	PPAR signaling pathway	1.05882	K08762	diazepam-binding inhibitor (GABA receptor modulator, acyl-CoA-binding protein)
BT_B_ZJU_Singletons98023	ko03320	PPAR signaling pathway	-6.06354	K01897	long-chain acyl-CoA synthetase
BT_B_ZJU_Singletons96474	ko05020	Prion diseases	4.89191	K09553	stress-induced-phosphoprotein 1
BT_B_ZJU_Singletons99145	ko05020	Prion diseases	2.31566	K04565	Cu/Zn superoxide dismutase
BT_B_ZJU_Singletons103085	ko04914	Progesterone-mediated oocyte maturation	5.9489	K03351	anaphase-promoting complex subunit 4
BT_B_ZJU_Singletons103092	ko04914	Progesterone-mediated oocyte maturation	1.60438	K03364	cell division cycle 20-like protein 1, cofactor of APC complex
BT_B_ZJU_Singletons103121	ko04914	Progesterone-mediated oocyte maturation	3.07195	K03351	anaphase-promoting complex subunit 4
BT_B_ZJU_Singletons15030	ko04914	Progesterone-mediated oocyte maturation	2.75002	K04228	arginine vasopressin receptor 2
BT_Q_ZJU_Singletons166096	ko04914	Progesterone-mediated oocyte maturation	-1.01818	K02602	oo18 RNA-binding protein
BT_Q_ZJU_Singletons9404	ko04914	Progesterone-mediated oocyte maturation	-5.17169	K03350	anaphase-promoting complex subunit 3
BT_ZHJ1_ZJU_Unigene51477	ko04914	Progesterone-mediated oocyte maturation	-1.59335	K04079	molecular chaperone HtpG
BT_B_ZJU_Singletons101116	ko00640	Propanoate metabolism	6.24187	K01900	succinyl-CoA synthetase beta subunit
BT_B_ZJU_Singletons102646	ko00640	Propanoate metabolism	-3.2982	K00128	aldehyde dehydrogenase (NAD+)
BT_B_ZJU_Singletons103269	ko00640	Propanoate metabolism	4.93637	K07511	enoyl-CoA hydratase
BT_B_ZJU_Singletons91540	ko00640	Propanoate metabolism	4.63068	K07515	enoyl-CoA hydratase / long-chain 3-hydroxyacyl-CoA dehydrogenase
BT_B_ZJU_Singletons95100	ko00640	Propanoate metabolism	5.24925	K11262	acetyl-CoA carboxylase / biotin carboxylase
BT_B_ZJU_Singletons104063	ko05215	Prostate cancer	-2.57901	K09487	heat shock protein 90kDa beta
BT_ZHJ1_ZJU_Unigene51477	ko05215	Prostate cancer	-1.59335	K04079	molecular chaperone HtpG
BT_B_ZJU_Singletons100693	ko03050	Proteasome	2.026	K03038	26S proteasome regulatory subunit N8
BT_B_ZJU_Singletons101448	ko03050	Proteasome	-2.50724	K02729	20S proteasome subunit alpha 5
BT_B_ZJU_Singletons101714	ko03050	Proteasome	5.00491	K03061	26S proteasome regulatory subunit T1
BT_B_ZJU_Singletons102873	ko03050	Proteasome	-1.52327	K03064	26S proteasome regulatory subunit T4
BT_B_ZJU_Singletons103224	ko03050	Proteasome	5.30499	K03030	26S proteasome regulatory subunit N11
BT_B_ZJU_Singletons95662	ko03050	Proteasome	-4.03091	K03062	26S proteasome regulatory subunit T2
BT_B_ZJU_Singletons96891	ko03050	Proteasome	1.83427	K02737	20S proteasome subunit beta 5
BT_B_ZJU_Singletons98813	ko03050	Proteasome	-1.34166	K03065	26S proteasome regulatory subunit T5
BT_B_ZJU_Singletons99294	ko03050	Proteasome	-1.12529	K02731	20S proteasome subunit alpha 4
BT_B_ZJU_Singletons99343	ko03050	Proteasome	-2.85062	K06698	proteasome activator subunit 3 (PA28 gamma)
BT_Q_ZJU_Singletons145615	ko03050	Proteasome	1.44513	K03036	26S proteasome regulatory subunit N6
BT_Q_ZJU_Singletons8263	ko03050	Proteasome	2.60176	K02728	20S proteasome subunit alpha 3
BT_ZHJ1_ZJU_Unigene40454	ko03050	Proteasome	-2.74456	K03038	26S proteasome regulatory subunit N8
BT_ZHJ1_ZJU_Unigene51066	ko03050	Proteasome	-2.72621	K02735	20S proteasome subunit beta 3
BT_ZHJ1_ZJU_Unigene51883	ko03050	Proteasome	-2.78568	K06698	proteasome activator subunit 3 (PA28 gamma)
BT_B_ZJU_Singletons100193	ko04974	Protein digestion and absorption	5.31536	K01285	lysosomal Pro-X carboxypeptidase
BT_B_ZJU_Singletons100935	ko04974	Protein digestion and absorption	6.75949	K14209	solute carrier family 36 (proton-coupled amino acid transporter), member 1
BT_B_ZJU_Singletons103843	ko04974	Protein digestion and absorption	-3.43124	K14209	solute carrier family 36 (proton-coupled amino acid transporter), member 1
BT_B_ZJU_Singletons83429	ko04974	Protein digestion and absorption	-3.79635	K06236	collagen, type I/II/III/V/XI, alpha
BT_B_ZJU_Singletons93648	ko04974	Protein digestion and absorption	-4.72395	K06236	collagen, type I/II/III/V/XI, alpha
BT_Q_ZJU_Singletons107400	ko04974	Protein digestion and absorption	1.55394	K01285	lysosomal Pro-X carboxypeptidase
BT_ZHJ1_ZJU_Unigene51047	ko04974	Protein digestion and absorption	-5.51841	K14209	solute carrier family 36 (proton-coupled amino acid transporter), member 1
BT_B_ZJU_Singletons85987	ko03060	Protein export	-1.67857	K03107	signal recognition particle subunit SRP68
BT_B_ZJU_Singletons94697	ko03060	Protein export	1.91995	K12946	signal peptidase complex subunit 1
BT_Q_ZJU_Singletons21125	ko03060	Protein export	-1.59335	K03106	signal recognition particle subunit SRP54
BT_ZHJ1_ZJU_Unigene50850	ko03060	Protein export	-1.67392	K09481	protein transport protein SEC61 subunit beta
BT_B_ZJU_Singletons103223	ko04141	Protein processing in endoplasmic reticulum	-1.53457	K14016	ubiquitin fusion degradation protein 1
BT_B_ZJU_Singletons103672	ko04141	Protein processing in endoplasmic reticulum	1.40982	K10080	lectin, mannose-binding 1
BT_B_ZJU_Singletons103892	ko04141	Protein processing in endoplasmic reticulum	4.45509	K09502	DnaJ homolog subfamily A member 1
BT_B_ZJU_Singletons103910	ko04141	Protein processing in endoplasmic reticulum	3.3163	K09485	heat shock protein 110kDa
BT_B_ZJU_Singletons103934	ko04141	Protein processing in endoplasmic reticulum	3.00149	K11718	UDP-glucose:glycoprotein glucosyltransferase
BT_B_ZJU_Singletons104063	ko04141	Protein processing in endoplasmic reticulum	-2.57901	K09487	heat shock protein 90kDa beta
BT_B_ZJU_Singletons25371	ko04141	Protein processing in endoplasmic reticulum	-1.43127	K14009	B-cell receptor-associated protein 31
BT_B_ZJU_Singletons26954	ko04141	Protein processing in endoplasmic reticulum	2.09771	K14006	protein transport protein SEC23
BT_B_ZJU_Singletons3926	ko04141	Protein processing in endoplasmic reticulum	1.43907	K14012	UBX domain-containing protein 1
BT_B_ZJU_Singletons8253	ko04141	Protein processing in endoplasmic reticulum	-1.23119	K14015	nuclear protein localization protein 4 homolog
BT_B_ZJU_Singletons86095	ko04141	Protein processing in endoplasmic reticulum	1.79066	K06689	ubiquitin-conjugating enzyme E2 D/E
BT_B_ZJU_Singletons90824	ko04141	Protein processing in endoplasmic reticulum	4.04572	K07953	GTP-binding protein SAR1
BT_B_ZJU_Singletons94527	ko04141	Protein processing in endoplasmic reticulum	4.91343	K13251	translocon-associated protein subunit gamma
BT_B_ZJU_Singletons97775	ko04141	Protein processing in endoplasmic reticulum	-1.29388	K09542	crystallin, alpha B
BT_B_ZJU_Singletons98585	ko04141	Protein processing in endoplasmic reticulum	-4.70523	K14575	AAA family ATPase
BT_B_ZJU_Singletons99313	ko04141	Protein processing in endoplasmic reticulum	6.37393	K09530	DnaJ homolog subfamily C member 10
BT_B_ZJU_Singletons99979	ko04141	Protein processing in endoplasmic reticulum	-1.36477	K12667	oligosaccharyltransferase complex subunit delta (ribophorin II)
BT_Q_ZJU_Singletons25559	ko04141	Protein processing in endoplasmic reticulum	3.61203	K10597	ubiquitin conjugation factor E4 B
BT_Q_ZJU_Singletons31759	ko04141	Protein processing in endoplasmic reticulum	-3.39968	K10085	ER degradation enhancer, mannosidase alpha-like 2
BT_Q_ZJU_Singletons35804	ko04141	Protein processing in endoplasmic reticulum	2.03365	K10085	ER degradation enhancer, mannosidase alpha-like 2
BT_Q_ZJU_Singletons8640	ko04141	Protein processing in endoplasmic reticulum	2.15528	K08653	membrane-bound transcription factor site-1 protease
BT_Q_ZJU_Singletons9156	ko04141	Protein processing in endoplasmic reticulum	2.41093	K11863	Ataxin-3
BT_ZHJ1_ZJU_Unigene23167	ko04141	Protein processing in endoplasmic reticulum	-4.10126	K09584	protein disulfide-isomerase A6
BT_ZHJ1_ZJU_Unigene30158	ko04141	Protein processing in endoplasmic reticulum	-2.55611	K13719	ubiquitin thioesterase OTU1
BT_ZHJ1_ZJU_Unigene47641	ko04141	Protein processing in endoplasmic reticulum	-1.05393	K03094	S-phase kinase-associated protein 1
BT_ZHJ1_ZJU_Unigene50850	ko04141	Protein processing in endoplasmic reticulum	-1.67392	K09481	protein transport protein SEC61 subunit beta
BT_ZHJ1_ZJU_Unigene51477	ko04141	Protein processing in endoplasmic reticulum	-1.59335	K04079	molecular chaperone HtpG
BT_ZHJ1_ZJU_Unigene52223	ko04141	Protein processing in endoplasmic reticulum	-2.11871	K13525	transitional endoplasmic reticulum ATPase
BT_B_ZJU_Singletons89368	ko04964	Proximal tubule bicarbonate reclamation	3.52071	K01425	glutaminase
BT_ZHJ1_ZJU_Unigene52441	ko04964	Proximal tubule bicarbonate reclamation	2.53831	K00025	malate dehydrogenase
BT_B_ZJU_Singletons100419	ko00230	Purine metabolism	1.15916	K00939	adenylate kinase
BT_B_ZJU_Singletons103921	ko00230	Purine metabolism	4.72651	K03005	DNA-directed RNA polymerase I subunit RPA49
BT_B_ZJU_Singletons104121	ko00230	Purine metabolism	2.87447	K01951	GMP synthase (glutamine-hydrolysing)
BT_B_ZJU_Singletons73108	ko00230	Purine metabolism	1.34014	K03016	DNA-directed RNA polymerases I, II, and III subunit RPABC3
BT_B_ZJU_Singletons85578	ko00230	Purine metabolism	4.89812	K03009	DNA-directed RNA polymerases I, II, and III subunit RPABC4
BT_B_ZJU_Singletons93308	ko00230	Purine metabolism	5.71674	K03011	DNA-directed RNA polymerase II subunit RPB3
BT_B_ZJU_Singletons98132	ko00230	Purine metabolism	-2.00693	K03020	DNA-directed RNA polymerases I and III subunit RPAC2
BT_B_ZJU_Singletons98444	ko00230	Purine metabolism	-3.33605	K03015	DNA-directed RNA polymerase II subunit RPB7
BT_Q_ZJU_Singletons150402	ko00230	Purine metabolism	-2.34792	K03027	DNA-directed RNA polymerases I and III subunit RPAC1
BT_Q_ZJU_Singletons164180	ko00230	Purine metabolism	3.52071	K03022	DNA-directed RNA polymerase III subunit RPC8
BT_Q_ZJU_Singletons22326	ko00230	Purine metabolism	-2.2656	K00948	ribose-phosphate pyrophosphokinase
BT_Q_ZJU_Singletons24075	ko00230	Purine metabolism	4.59404	K01081	5'-nucleotidase
BT_Q_ZJU_Singletons48784	ko00230	Purine metabolism	-5.42461	K03007	DNA-directed RNA polymerases I, II, and III subunit RPABC5
BT_Q_ZJU_Singletons67699	ko00230	Purine metabolism	2.1089	K03013	DNA-directed RNA polymerases I, II, and III subunit RPABC1
BT_Q_ZJU_Singletons7782	ko00230	Purine metabolism	2.2534	K01835	phosphoglucomutase
BT_ZHJ1_ZJU_Unigene2469	ko00230	Purine metabolism	-1.37908	K01081	5'-nucleotidase
BT_ZHJ1_ZJU_Unigene49290	ko00230	Purine metabolism	2.30474	K03020	DNA-directed RNA polymerases I and III subunit RPAC2
BT_ZHJ1_ZJU_Unigene52305	ko00230	Purine metabolism	-1.06732	K00939	adenylate kinase
BT_B_ZJU_Singletons101287	ko00240	Pyrimidine metabolism	4.00511	K00207	dihydropyrimidine dehydrogenase (NADP+)
BT_B_ZJU_Singletons103921	ko00240	Pyrimidine metabolism	4.72651	K03005	DNA-directed RNA polymerase I subunit RPA49
BT_B_ZJU_Singletons1669	ko00240	Pyrimidine metabolism	-2.71484	K00758	thymidine phosphorylase
BT_B_ZJU_Singletons25733	ko00240	Pyrimidine metabolism	2.51928	K01937	CTP synthase
BT_B_ZJU_Singletons73108	ko00240	Pyrimidine metabolism	1.34014	K03016	DNA-directed RNA polymerases I, II, and III subunit RPABC3
BT_B_ZJU_Singletons85578	ko00240	Pyrimidine metabolism	4.89812	K03009	DNA-directed RNA polymerases I, II, and III subunit RPABC4
BT_B_ZJU_Singletons93308	ko00240	Pyrimidine metabolism	5.71674	K03011	DNA-directed RNA polymerase II subunit RPB3
BT_B_ZJU_Singletons98132	ko00240	Pyrimidine metabolism	-2.00693	K03020	DNA-directed RNA polymerases I and III subunit RPAC2
BT_B_ZJU_Singletons98444	ko00240	Pyrimidine metabolism	-3.33605	K03015	DNA-directed RNA polymerase II subunit RPB7
BT_Q_ZJU_Singletons150402	ko00240	Pyrimidine metabolism	-2.34792	K03027	DNA-directed RNA polymerases I and III subunit RPAC1
BT_Q_ZJU_Singletons152808	ko00240	Pyrimidine metabolism	-1.81989	K01464	dihydropyrimidinase
BT_Q_ZJU_Singletons164180	ko00240	Pyrimidine metabolism	3.52071	K03022	DNA-directed RNA polymerase III subunit RPC8
BT_Q_ZJU_Singletons24075	ko00240	Pyrimidine metabolism	4.59404	K01081	5'-nucleotidase
BT_Q_ZJU_Singletons48784	ko00240	Pyrimidine metabolism	-5.42461	K03007	DNA-directed RNA polymerases I, II, and III subunit RPABC5
BT_Q_ZJU_Singletons67699	ko00240	Pyrimidine metabolism	2.1089	K03013	DNA-directed RNA polymerases I, II, and III subunit RPABC1
BT_Q_ZJU_Singletons7893	ko00240	Pyrimidine metabolism	-6.43296	K13800	UMP-CMP kinase
BT_ZHJ1_ZJU_Unigene2469	ko00240	Pyrimidine metabolism	-1.37908	K01081	5'-nucleotidase
BT_ZHJ1_ZJU_Unigene25036	ko00240	Pyrimidine metabolism	4.5476	K00876	uridine kinase
BT_ZHJ1_ZJU_Unigene49290	ko00240	Pyrimidine metabolism	2.30474	K03020	DNA-directed RNA polymerases I and III subunit RPAC2
BT_B_ZJU_Singletons100851	ko00620	Pyruvate metabolism	1.14999	K01887	arginyl-tRNA synthetase
BT_B_ZJU_Singletons102122	ko00620	Pyruvate metabolism	2.81359	K00011	aldehyde reductase
BT_B_ZJU_Singletons102610	ko00620	Pyruvate metabolism	3.13436	K00011	aldehyde reductase
BT_B_ZJU_Singletons102646	ko00620	Pyruvate metabolism	-3.2982	K00128	aldehyde dehydrogenase (NAD+)
BT_B_ZJU_Singletons103808	ko00620	Pyruvate metabolism	1.93432	K00011	aldehyde reductase
BT_B_ZJU_Singletons21731	ko00620	Pyruvate metabolism	-6.45121	K00011	aldehyde reductase
BT_B_ZJU_Singletons89647	ko00620	Pyruvate metabolism	4.71716	K00026	malate dehydrogenase
BT_B_ZJU_Singletons95100	ko00620	Pyruvate metabolism	5.24925	K11262	acetyl-CoA carboxylase / biotin carboxylase
BT_ZHJ1_ZJU_Unigene52441	ko00620	Pyruvate metabolism	2.53831	K00025	malate dehydrogenase
BT_Q_ZJU_Singletons163965	ko04970	Ralivary secretion	1.25756	K04634	guanine nucleotide binding protein (G protein), alpha q polypeptide
BT_B_ZJU_Singletons100702	ko04810	Regulation of actin cytoskeleton	-4.29042	K14165	dual specificity phosphatase
BT_B_ZJU_Singletons103811	ko04810	Regulation of actin cytoskeleton	-5.59642	K05767	IQ motif containing GTPase activating protein
BT_B_ZJU_Singletons24898	ko04810	Regulation of actin cytoskeleton	6.2591	K05732	glucocorticoid receptor DNA-binding factor 1
BT_B_ZJU_Singletons99011	ko04810	Regulation of actin cytoskeleton	1.13247	K05756	actin related protein 2/3 complex, subunit 3
BT_Q_ZJU_Singletons111196	ko04810	Regulation of actin cytoskeleton	4.39855	K05758	actin related protein 2/3 complex, subunit 2
BT_Q_ZJU_Singletons33707	ko04810	Regulation of actin cytoskeleton	4.75853	K05725	PTK2 protein tyrosine kinase 2
BT_B_ZJU_Singletons101314	ko04140	Regulation of autophagy	6.15497	K08341	GABA(A) receptor-associated protein (autophagy-related protein 8)
BT_B_ZJU_Singletons103813	ko04140	Regulation of autophagy	4.75853	K08333	phosphoinositide-3-kinase, regulatory subunit 4, p150
BT_Q_ZJU_Singletons163362	ko04140	Regulation of autophagy	1.61239	K08343	autophagy-related protein 3
BT_B_ZJU_Singletons103315	ko05211	Renal cell carcinoma	4.37511	K01679	fumarate hydratase, class II
BT_B_ZJU_Singletons95641	ko05211	Renal cell carcinoma	3.12365	K09097	hypoxia-inducible factor 1 beta
BT_Q_ZJU_Singletons31677	ko05211	Renal cell carcinoma	3.33498	K07293	protein tyrosine phosphatase, non-receptor type 11
BT_Q_ZJU_Singletons32637	ko05211	Renal cell carcinoma	2.81359	K03871	von Hippel-Lindau disease tumor supressor
BT_B_ZJU_Singletons102579	ko00830	Retinol metabolism	6.24014	K13369	estradiol 17beta-dehydrogenase / testosterone 17beta-dehydrogenase / retinol dehydrogenase
BT_B_ZJU_Singletons103451	ko00830	Retinol metabolism	5.06511	K07424	cytochrome P450, family 3, subfamily A
BT_B_ZJU_Singletons103773	ko00830	Retinol metabolism	1.84716	K11151	retinol dehydrogenase 10
BT_B_ZJU_Singletons26640	ko00830	Retinol metabolism	-1.52635	K00699	glucuronosyltransferase
BT_B_ZJU_Singletons74969	ko00830	Retinol metabolism	3.23318	K00699	glucuronosyltransferase
BT_B_ZJU_Singletons81386	ko00830	Retinol metabolism	4.0105	K07424	cytochrome P450, family 3, subfamily A
BT_Q_ZJU_Singletons121366	ko00830	Retinol metabolism	6.88681	K00699	glucuronosyltransferase
BT_Q_ZJU_Singletons12183	ko00830	Retinol metabolism	-1.86909	K00515	beta-carotene 15,15'-monooxygenase
BT_Q_ZJU_Singletons12425	ko00830	Retinol metabolism	-6.25739	K07427	cytochrome P450, family 4, subfamily V
BT_Q_ZJU_Singletons166670	ko00830	Retinol metabolism	3.68268	K00699	glucuronosyltransferase
BT_Q_ZJU_Singletons29450	ko00830	Retinol metabolism	-1.87141	K00699	glucuronosyltransferase
BT_Q_ZJU_Singletons34238	ko00830	Retinol metabolism	1.83417	K00699	glucuronosyltransferase
BT_Q_ZJU_Singletons6014	ko00830	Retinol metabolism	2.33498	K07424	cytochrome P450, family 3, subfamily A
BT_ZHJ1_ZJU_Unigene39602	ko00830	Retinol metabolism	3.64822	K00699	glucuronosyltransferase
BT_ZHJ1_ZJU_Unigene5566	ko00830	Retinol metabolism	-3.35782	K11153	retinol dehydrogenase 12
BT_B_ZJU_Singletons100484	ko05323	Rheumatoid arthritis	2.48202	K02155	V-type H+-transporting ATPase 16kDa proteolipid subunit
BT_B_ZJU_Singletons101136	ko05323	Rheumatoid arthritis	-5.23501	K01365	cathepsin L
BT_B_ZJU_Singletons103616	ko05323	Rheumatoid arthritis	6.02539	K02147	V-type H+-transporting ATPase subunit B
BT_Q_ZJU_Singletons27882	ko05323	Rheumatoid arthritis	2.23496	K03661	V-type H+-transporting ATPase 21kDa proteolipid subunit
BT_ZHJ1_ZJU_Unigene4709	ko05323	Rheumatoid arthritis	2.37767	K03662	V-type H+-transporting ATPase S1 subunit
BT_B_ZJU_Singletons102571	ko05131	Rhigellosis	3.57619	K06106	cortactin
BT_B_ZJU_Singletons99011	ko05131	Rhigellosis	1.13247	K05756	actin related protein 2/3 complex, subunit 3
BT_Q_ZJU_Singletons111196	ko05131	Rhigellosis	4.39855	K05758	actin related protein 2/3 complex, subunit 2
BT_B_ZJU_Singletons103475	ko00740	Riboflavin metabolism	-4.56529	K05901	biliverdin reductase / flavin reductase
BT_B_ZJU_Singletons91723	ko00740	Riboflavin metabolism	2.42124	K14410	acid phosphatase
BT_B_ZJU_Singletons99868	ko00740	Riboflavin metabolism	4.25932	K14394	low molecular weight phosphotyrosine protein phosphatase
BT_Q_ZJU_Singletons163993	ko00740	Riboflavin metabolism	-3.59694	K14410	acid phosphatase
BT_B_ZJU_Singletons77737	ko03010	Ribosome	4.40248	K02962	small subunit ribosomal protein S17e
BT_B_ZJU_Singletons96678	ko03010	Ribosome	4.89234	K02973	small subunit ribosomal protein S23e
BT_ZHJ1_ZJU_Unigene34065	ko03010	Ribosome	-1.67566	K02993	small subunit ribosomal protein S7e
BT_ZHJ1_ZJU_Unigene43997	ko03010	Ribosome	5.75342	K02908	large subunit ribosomal protein L30e
BT_ZHJ1_ZJU_Unigene45181	ko03010	Ribosome	2.05057	K02938	large subunit ribosomal protein L8e
BT_ZHJ1_ZJU_Unigene48279	ko03010	Ribosome	1.49738	K02991	small subunit ribosomal protein S6e
BT_ZHJ1_ZJU_Unigene49480	ko03010	Ribosome	-1.74059	K02920	large subunit ribosomal protein L36e
BT_ZHJ1_ZJU_Unigene49501	ko03010	Ribosome	-1.97854	K02912	large subunit ribosomal protein L32e
BT_ZHJ1_ZJU_Unigene49619	ko03010	Ribosome	-1.2732	K02957	small subunit ribosomal protein S15Ae
BT_ZHJ1_ZJU_Unigene49651	ko03010	Ribosome	2.22188	K02900	large subunit ribosomal protein L27Ae
BT_ZHJ1_ZJU_Unigene49876	ko03010	Ribosome	1.2705	K02877	large subunit ribosomal protein L15e
BT_ZHJ1_ZJU_Unigene50362	ko03010	Ribosome	-1.0869	K02870	large subunit ribosomal protein L12e
BT_ZHJ1_ZJU_Unigene50812	ko03010	Ribosome	-3.62009	K02937	large subunit ribosomal protein L7e
BT_ZHJ1_ZJU_Unigene51212	ko03010	Ribosome	3.24562	K02896	large subunit ribosomal protein L24e
BT_ZHJ1_ZJU_Unigene51957	ko03010	Ribosome	-1.53068	K02893	large subunit ribosomal protein L23Ae
BT_B_ZJU_Singletons100077	ko03008	Ribosome biogenesis in eukaryotes	-1.67177	K14566	U3 small nucleolar RNA-associated protein 24
BT_B_ZJU_Singletons101607	ko03008	Ribosome biogenesis in eukaryotes	3.88708	K14561	U3 small nucleolar ribonucleoprotein protein IMP4
BT_B_ZJU_Singletons102635	ko03008	Ribosome biogenesis in eukaryotes	4.33498	K14549	U3 small nucleolar RNA-associated protein 15
BT_B_ZJU_Singletons102695	ko03008	Ribosome biogenesis in eukaryotes	-1.37554	K07178	RIO kinase 1
BT_B_ZJU_Singletons102834	ko03008	Ribosome biogenesis in eukaryotes	-3.99702	K03264	translation initiation factor eIF-6
BT_B_ZJU_Singletons103167	ko03008	Ribosome biogenesis in eukaryotes	3.95442	K14565	nucleolar protein 58
BT_B_ZJU_Singletons77651	ko03008	Ribosome biogenesis in eukaryotes	4.65691	K14561	U3 small nucleolar ribonucleoprotein protein IMP4
BT_B_ZJU_Singletons86455	ko03008	Ribosome biogenesis in eukaryotes	2.2472	K07936	GTP-binding nuclear protein Ran
BT_B_ZJU_Singletons98585	ko03008	Ribosome biogenesis in eukaryotes	-4.70523	K14575	AAA family ATPase
BT_B_ZJU_Singletons99250	ko03008	Ribosome biogenesis in eukaryotes	-1.88693	K14569	ribosome biogenesis protein BMS1
BT_Q_ZJU_Singletons11979	ko03008	Ribosome biogenesis in eukaryotes	5.39917	K07936	GTP-binding nuclear protein Ran
BT_Q_ZJU_Singletons165679	ko03008	Ribosome biogenesis in eukaryotes	2.35621	K03537	ribonuclease P/MRP protein subunit POP5
BT_ZHJ1_ZJU_Unigene2198	ko03008	Ribosome biogenesis in eukaryotes	-1.23316	K14558	periodic tryptophan protein 2
BT_ZHJ1_ZJU_Unigene5602	ko03008	Ribosome biogenesis in eukaryotes	2.34062	K14525	ribonucleases P/MRP protein subunit RPP25
BT_ZHJ1_ZJU_Unigene7516	ko03008	Ribosome biogenesis in eukaryotes	-5.76797	K14570	RNA exonuclease 1
BT_B_ZJU_Singletons25572	ko05222	Rmall cell lung cancer	-4.68479	K02219	cyclin-dependent kinase regulatory subunit CKS1
BT_Q_ZJU_Singletons33707	ko05222	Rmall cell lung cancer	4.75853	K05725	PTK2 protein tyrosine kinase 2
BT_B_ZJU_Singletons100851	ko03018	RNA degradation	1.14999	K01887	arginyl-tRNA synthetase
BT_B_ZJU_Singletons100881	ko03018	RNA degradation	5.36712	K12620	U6 snRNA-associated Sm-like protein LSm1
BT_B_ZJU_Singletons102465	ko03018	RNA degradation	7.10448	K12605	CCR4-NOT transcription complex subunit 2
BT_B_ZJU_Singletons103239	ko03018	RNA degradation	2.81359	K12598	ATP-dependent RNA helicase DOB1
BT_B_ZJU_Singletons90521	ko03018	RNA degradation	1.7468	K01689	enolase
BT_B_ZJU_Singletons95645	ko03018	RNA degradation	-1.0252	K12624	U6 snRNA-associated Sm-like protein LSm5
BT_B_ZJU_Singletons97855	ko03018	RNA degradation	4.82967	K12571	PAB-dependent poly(A)-specific ribonuclease subunit 2
BT_Q_ZJU_Singletons167115	ko03018	RNA degradation	1.6613	K12602	WD repeat-containing protein 61
BT_Q_ZJU_Singletons7878	ko03018	RNA degradation	1.52992	K12581	CCR4-NOT transcription complex subunit 7/8
BT_ZHJ1_ZJU_Unigene44126	ko03018	RNA degradation	-3.06886	K12598	ATP-dependent RNA helicase DOB1
BT_ZHJ1_ZJU_Unigene48607	ko03018	RNA degradation	-3.17255	K12622	U6 snRNA-associated Sm-like protein LSm3
BT_ZHJ1_ZJU_Unigene51834	ko03018	RNA degradation	-1.08925	K04077	chaperonin GroEL
BT_B_ZJU_Singletons103921	ko03020	RNA polymerase	4.72651	K03005	DNA-directed RNA polymerase I subunit RPA49
BT_B_ZJU_Singletons73108	ko03020	RNA polymerase	1.34014	K03016	DNA-directed RNA polymerases I, II, and III subunit RPABC3
BT_B_ZJU_Singletons85578	ko03020	RNA polymerase	4.89812	K03009	DNA-directed RNA polymerases I, II, and III subunit RPABC4
BT_B_ZJU_Singletons93308	ko03020	RNA polymerase	5.71674	K03011	DNA-directed RNA polymerase II subunit RPB3
BT_B_ZJU_Singletons98132	ko03020	RNA polymerase	-2.00693	K03020	DNA-directed RNA polymerases I and III subunit RPAC2
BT_B_ZJU_Singletons98444	ko03020	RNA polymerase	-3.33605	K03015	DNA-directed RNA polymerase II subunit RPB7
BT_Q_ZJU_Singletons150402	ko03020	RNA polymerase	-2.34792	K03027	DNA-directed RNA polymerases I and III subunit RPAC1
BT_Q_ZJU_Singletons164180	ko03020	RNA polymerase	3.52071	K03022	DNA-directed RNA polymerase III subunit RPC8
BT_Q_ZJU_Singletons48784	ko03020	RNA polymerase	-5.42461	K03007	DNA-directed RNA polymerases I, II, and III subunit RPABC5
BT_Q_ZJU_Singletons67699	ko03020	RNA polymerase	2.1089	K03013	DNA-directed RNA polymerases I, II, and III subunit RPABC1
BT_ZHJ1_ZJU_Unigene49290	ko03020	RNA polymerase	2.30474	K03020	DNA-directed RNA polymerases I and III subunit RPAC2
BT_B_ZJU_Singletons100719	ko03013	RNA transport	-2.82765	K12876	RNA-binding protein 8A
BT_B_ZJU_Singletons101359	ko03013	RNA transport	1.5068	K14529	ribonuclease P protein subunit RPP14
BT_B_ZJU_Singletons101999	ko03013	RNA transport	4.6504	K03238	translation initiation factor eIF-2 beta subunit
BT_B_ZJU_Singletons102024	ko03013	RNA transport	2.68268	K03260	translation initiation factor eIF-4F
BT_B_ZJU_Singletons102532	ko03013	RNA transport	-2.8258	K14313	nuclear pore complex protein Nup53
BT_B_ZJU_Singletons103582	ko03013	RNA transport	-1.88769	K03262	translation initiation factor eIF-5
BT_B_ZJU_Singletons103768	ko03013	RNA transport	3.26849	K14299	nucleoporin SEH1
BT_B_ZJU_Singletons75595	ko03013	RNA transport	1.13337	K03251	translation initiation factor eIF-3 subunit 7
BT_B_ZJU_Singletons86455	ko03013	RNA transport	2.2472	K07936	GTP-binding nuclear protein Ran
BT_B_ZJU_Singletons98991	ko03013	RNA transport	2.16765	K12877	protein mago nashi
BT_Q_ZJU_Singletons11979	ko03013	RNA transport	5.39917	K07936	GTP-binding nuclear protein Ran
BT_Q_ZJU_Singletons143053	ko03013	RNA transport	2.26764	K12881	THO complex subunit 4
BT_Q_ZJU_Singletons165679	ko03013	RNA transport	2.35621	K03537	ribonuclease P/MRP protein subunit POP5
BT_Q_ZJU_Singletons25575	ko03013	RNA transport	2.06239	K14325	RNA-binding protein with serine-rich domain 1
BT_ZHJ1_ZJU_Unigene10514	ko03013	RNA transport	-2.50166	K14289	exportin-5
BT_ZHJ1_ZJU_Unigene42468	ko03013	RNA transport	2.2335	K03231	elongation factor EF-1 alpha subunit
BT_ZHJ1_ZJU_Unigene46848	ko03013	RNA transport	5.08489	K12160	small ubiquitin-related modifier
BT_ZHJ1_ZJU_Unigene49794	ko03013	RNA transport	2.36075	K03257	translation initiation factor eIF-4A
BT_ZHJ1_ZJU_Unigene52245	ko03013	RNA transport	1.13379	K13137	serine-threonine kinase receptor-associated protein
BT_ZHJ1_ZJU_Unigene5602	ko03013	RNA transport	2.34062	K14525	ribonucleases P/MRP protein subunit RPP25
BT_B_ZJU_Singletons103090	ko00600	Rphingolipid metabolism	-2.69834	K00654	serine palmitoyltransferase
BT_B_ZJU_Singletons104053	ko00600	Rphingolipid metabolism	4.78255	K01634	sphinganine-1-phosphate aldolase
BT_B_ZJU_Singletons21575	ko00600	Rphingolipid metabolism	-1.2004	K12353	sphingomyelin phosphodiesterase 4
BT_B_ZJU_Singletons26741	ko00600	Rphingolipid metabolism	-1.46876	K01189	alpha-galactosidase
BT_B_ZJU_Singletons92906	ko05150	Rtaphylococcus aureus infection	3.09771	K08648	hyaluronan binding protein 2
BT_B_ZJU_Singletons100982	ko00500	Rtarch and sucrose metabolism	-1.03359	K01187	alpha-glucosidase
BT_B_ZJU_Singletons26640	ko00500	Rtarch and sucrose metabolism	-1.52635	K00699	glucuronosyltransferase
BT_B_ZJU_Singletons74969	ko00500	Rtarch and sucrose metabolism	3.23318	K00699	glucuronosyltransferase
BT_B_ZJU_Singletons75097	ko00500	Rtarch and sucrose metabolism	-1.33374	K12316	lysosomal alpha-glucosidase
BT_B_ZJU_Singletons80027	ko00500	Rtarch and sucrose metabolism	-6.52972	K01187	alpha-glucosidase
BT_B_ZJU_Singletons96447	ko00500	Rtarch and sucrose metabolism	-1.159	K00963	UTP--glucose-1-phosphate uridylyltransferase
BT_B_ZJU_Singletons99728	ko00500	Rtarch and sucrose metabolism	5.31664	K01187	alpha-glucosidase
BT_Q_ZJU_Singletons121366	ko00500	Rtarch and sucrose metabolism	6.88681	K00699	glucuronosyltransferase
BT_Q_ZJU_Singletons14211	ko00500	Rtarch and sucrose metabolism	2.09398	K01187	alpha-glucosidase
BT_Q_ZJU_Singletons166670	ko00500	Rtarch and sucrose metabolism	3.68268	K00699	glucuronosyltransferase
BT_Q_ZJU_Singletons29450	ko00500	Rtarch and sucrose metabolism	-1.87141	K00699	glucuronosyltransferase
BT_Q_ZJU_Singletons33559	ko00500	Rtarch and sucrose metabolism	5.19759	K01187	alpha-glucosidase
BT_Q_ZJU_Singletons34238	ko00500	Rtarch and sucrose metabolism	1.83417	K00699	glucuronosyltransferase
BT_Q_ZJU_Singletons7782	ko00500	Rtarch and sucrose metabolism	2.2534	K01835	phosphoglucomutase
BT_Q_ZJU_Singletons89073	ko00500	Rtarch and sucrose metabolism	1.5058	K00844	hexokinase
BT_ZHJ1_ZJU_Unigene39602	ko00500	Rtarch and sucrose metabolism	3.64822	K00699	glucuronosyltransferase
BT_B_ZJU_Singletons101743	ko00100	Rteroid biosynthesis	-2.38618	K00227	lathosterol oxidase
BT_B_ZJU_Singletons101743	ko00100	Rteroid biosynthesis	-2.38618	K00227	lathosterol oxidase
BT_B_ZJU_Singletons21983	ko00100	Rteroid biosynthesis	4.39855	K01044	carboxylesterase
BT_B_ZJU_Singletons103451	ko00140	Rteroid hormone biosynthesis	5.06511	K07424	cytochrome P450, family 3, subfamily A
BT_B_ZJU_Singletons26640	ko00140	Rteroid hormone biosynthesis	-1.52635	K00699	glucuronosyltransferase
BT_B_ZJU_Singletons74969	ko00140	Rteroid hormone biosynthesis	3.23318	K00699	glucuronosyltransferase
BT_B_ZJU_Singletons81386	ko00140	Rteroid hormone biosynthesis	4.0105	K07424	cytochrome P450, family 3, subfamily A
BT_Q_ZJU_Singletons121366	ko00140	Rteroid hormone biosynthesis	6.88681	K00699	glucuronosyltransferase
BT_Q_ZJU_Singletons12425	ko00140	Rteroid hormone biosynthesis	-6.25739	K07427	cytochrome P450, family 4, subfamily V
BT_Q_ZJU_Singletons166670	ko00140	Rteroid hormone biosynthesis	3.68268	K00699	glucuronosyltransferase
BT_Q_ZJU_Singletons29450	ko00140	Rteroid hormone biosynthesis	-1.87141	K00699	glucuronosyltransferase
BT_Q_ZJU_Singletons34238	ko00140	Rteroid hormone biosynthesis	1.83417	K00699	glucuronosyltransferase
BT_Q_ZJU_Singletons6014	ko00140	Rteroid hormone biosynthesis	2.33498	K07424	cytochrome P450, family 3, subfamily A
BT_ZHJ1_ZJU_Unigene39602	ko00140	Rteroid hormone biosynthesis	3.64822	K00699	glucuronosyltransferase
BT_B_ZJU_Singletons103451	ko00945	Rtilbenoid, diarylheptanoid and gingerol biosynthesis	5.06511	K07424	cytochrome P450, family 3, subfamily A
BT_Q_ZJU_Singletons12425	ko00945	Rtilbenoid, diarylheptanoid and gingerol biosynthesis	-6.25739	K07427	cytochrome P450, family 4, subfamily V
BT_ZHJ1_ZJU_Unigene33322	ko00945	Rtilbenoid, diarylheptanoid and gingerol biosynthesis	-2.71484	K00517
BT_Q_ZJU_Singletons7782	ko00521	Rtreptomycin biosynthesis	2.2534	K01835	phosphoglucomutase
BT_Q_ZJU_Singletons89073	ko00521	Rtreptomycin biosynthesis	1.5058	K00844	hexokinase
BT_B_ZJU_Singletons99724	ko00643	Rtyrene degradation	-5.59652	K01800	maleylacetoacetate isomerase
BT_B_ZJU_Singletons89845	ko00920	Rulfur metabolism	5.5483	K01082	3'(2'), 5'-bisphosphate nucleotidase
BT_Q_ZJU_Singletons146899	ko00920	Rulfur metabolism	5.95261	K00387	sulfite oxidase
BT_Q_ZJU_Singletons167321	ko00072	Rynthesis and degradation of ketone bodies	6.28498	K00019	3-hydroxybutyrate dehydrogenase
BT_B_ZJU_Singletons24644	ko04130	SNARE interactions in vesicular transport	-1.28616	K08489	syntaxin 16
BT_Q_ZJU_Singletons29725	ko04130	SNARE interactions in vesicular transport	2.06239	K08508	synaptosomal-associated protein, 23kDa
BT_B_ZJU_Singletons100166	ko03040	Spliceosome	-1.47315	K12829	splicing factor 3B subunit 2
BT_B_ZJU_Singletons100719	ko03040	Spliceosome	-2.82765	K12876	RNA-binding protein 8A
BT_B_ZJU_Singletons101347	ko03040	Spliceosome	-1.35138	K12848	U4/U6.U5 tri-snRNP component SNU23
BT_B_ZJU_Singletons103236	ko03040	Spliceosome	4.62139	K12862	pleiotropic regulator 1
BT_B_ZJU_Singletons103871	ko03040	Spliceosome	4.75002	K11094	U2 small nuclear ribonucleoprotein B''
BT_B_ZJU_Singletons103871	ko03040	Spliceosome	4.75002	K11094	U2 small nuclear ribonucleoprotein B''
BT_B_ZJU_Singletons103940	ko03040	Spliceosome	2.2294	K12857	Prp8 binding protein
BT_B_ZJU_Singletons103970	ko03040	Spliceosome	-1.47341	K12890	splicing factor, arginine/serine-rich 1/9
BT_B_ZJU_Singletons103970	ko03040	Spliceosome	-1.47341	K12890	splicing factor, arginine/serine-rich 1/9
BT_B_ZJU_Singletons11470	ko03040	Spliceosome	-2.88061	K12869	crooked neck
BT_B_ZJU_Singletons22893	ko03040	Spliceosome	5.74575	K12818	ATP-dependent RNA helicase DHX8/PRP22
BT_B_ZJU_Singletons82588	ko03040	Spliceosome	1.69811	K12863	protein CWC15
BT_B_ZJU_Singletons93972	ko03040	Spliceosome	-6.23699	K11098	small nuclear ribonucleoprotein F
BT_B_ZJU_Singletons95534	ko03040	Spliceosome	-1.49829	K13178	ATP-dependent RNA helicase DDX17
BT_B_ZJU_Singletons95645	ko03040	Spliceosome	-1.0252	K12624	U6 snRNA-associated Sm-like protein LSm5
BT_B_ZJU_Singletons98960	ko03040	Spliceosome	-4.05139	K12820	pre-mRNA-splicing factor ATP-dependent RNA helicase DHX15/PRP43
BT_B_ZJU_Singletons98991	ko03040	Spliceosome	2.16765	K12877	protein mago nashi
BT_Q_ZJU_Singletons131135	ko03040	Spliceosome	-3.88784	K12832	splicing factor 3B subunit 5
BT_Q_ZJU_Singletons143053	ko03040	Spliceosome	2.26764	K12881	THO complex subunit 4
BT_Q_ZJU_Singletons154881	ko03040	Spliceosome	2.17864	K11092	U2 small nuclear ribonucleoprotein A'
BT_Q_ZJU_Singletons162289	ko03040	Spliceosome	3.019	K12839	survival of motor neuron-related-splicing factor 30
BT_Q_ZJU_Singletons27189	ko03040	Spliceosome	2.36075	K12857	Prp8 binding protein
BT_Q_ZJU_Singletons5420	ko03040	Spliceosome	3.96263	K12838	poly(U)-binding-splicing factor PUF60
BT_ZHJ1_ZJU_Unigene48607	ko03040	Spliceosome	-3.17255	K12622	U6 snRNA-associated Sm-like protein LSm3
BT_ZHJ1_ZJU_Unigene52085	ko03040	Spliceosome	-1.73413	K12741	heterogeneous nuclear ribonucleoprotein A1/A3
BT_Q_ZJU_Singletons31908	ko00500	Starch and sucrose metabolism	5.8754	K00697	alpha,alpha-trehalose-phosphate synthase (UDP-forming)
BT_ZHJ1_ZJU_Unigene52526	ko00500	Starch and sucrose metabolism	-7.42658	K00688	starch phosphorylase
BT_B_ZJU_Singletons102579	ko00140	Steroid hormone biosynthesis	6.24014	K13369	estradiol 17beta-dehydrogenase / testosterone 17beta-dehydrogenase / retinol dehydrogenase
BT_B_ZJU_Singletons89845	ko00521	Streptomycin biosynthesis	5.5483	K01082	3'(2'), 5'-bisphosphate nucleotidase
BT_Q_ZJU_Singletons34495	ko00920	Sulfur metabolism	3.26849	K09672	carbohydrate 4-sulfotransferase 8
BT_B_ZJU_Singletons95176	ko05322	Systemic lupus erythematosus	-4.63817	K11251	histone H2A
BT_B_ZJU_Singletons103639	ko00430	Taurine and hypotaurine metabolism	2.22567	K01580	glutamate decarboxylase
BT_B_ZJU_Singletons98433	ko00430	Taurine and hypotaurine metabolism	3.63068	K00456	cysteine dioxygenase
BT_B_ZJU_Singletons102039	ko00900	Terpenoid backbone biosynthesis	4.26849	K01597	diphosphomevalonate decarboxylase
BT_B_ZJU_Singletons102960	ko00900	Terpenoid backbone biosynthesis	3.79874	K11778	cis-prenyltransferase, dehydrodolichyl diphosphate synthase
BT_B_ZJU_Singletons101016	ko04350	TGF-beta signaling pathway	-1.80122	K04680	inhibitor of DNA binding, dominant negative helix-loop-helix protein
BT_B_ZJU_Singletons85083	ko04350	TGF-beta signaling pathway	5.42499	K04382	protein phosphatase 2 (formerly 2A), catalytic subunit
BT_Q_ZJU_Singletons41278	ko04350	TGF-beta signaling pathway	1.58328	K03456	protein phosphatase 2 (formerly 2A), regulatory subunit A
BT_ZHJ1_ZJU_Unigene47641	ko04350	TGF-beta signaling pathway	-1.05393	K03094	S-phase kinase-associated protein 1
BT_B_ZJU_Singletons102571	ko04530	Tight junction	3.57619	K06106	cortactin
BT_B_ZJU_Singletons24112	ko04530	Tight junction	-3.30743	K05691	catenin (cadherin-associated protein), alpha
BT_B_ZJU_Singletons26926	ko04530	Tight junction	-1.93262	K10352	myosin heavy chain
BT_B_ZJU_Singletons85083	ko04530	Tight junction	5.42499	K04382	protein phosphatase 2 (formerly 2A), catalytic subunit
BT_Q_ZJU_Singletons165808	ko04530	Tight junction	-3.38543	K06105	tight junction protein 4 (peripheral)
BT_Q_ZJU_Singletons29374	ko04530	Tight junction	3.33498	K11498	centromeric protein E
BT_Q_ZJU_Singletons41278	ko04530	Tight junction	1.58328	K03456	protein phosphatase 2 (formerly 2A), regulatory subunit A
BT_B_ZJU_Singletons96892	ko04620	Toll-like receptor signaling pathway	5.81786	K05409	TRIF-related adaptor molecule
BT_Q_ZJU_Singletons14858	ko05145	Toxoplasmosis	4.39855	K01047	phospholipase A2
BT_Q_ZJU_Singletons48268	ko05145	Toxoplasmosis	2.30875	K01047	phospholipase A2
BT_B_ZJU_Singletons21983	ko00960	Tropane, piperidine and pyridine alkaloid biosynthesis	4.39855	K01044	carboxylesterase
BT_B_ZJU_Singletons102646	ko00380	Tryptophan metabolism	-3.2982	K00128	aldehyde dehydrogenase (NAD+)
BT_B_ZJU_Singletons103269	ko00380	Tryptophan metabolism	4.93637	K07511	enoyl-CoA hydratase
BT_B_ZJU_Singletons91540	ko00380	Tryptophan metabolism	4.63068	K07515	enoyl-CoA hydratase / long-chain 3-hydroxyacyl-CoA dehydrogenase
BT_Q_ZJU_Singletons158944	ko00380	Tryptophan metabolism	6.43804	K03781	catalase
BT_B_ZJU_Singletons103639	ko04940	TypeI diabetes mellitus	2.22567	K01580	glutamate decarboxylase
BT_ZHJ1_ZJU_Unigene51834	ko04940	TypeI diabetes mellitus	-1.08925	K04077	chaperonin GroEL
BT_Q_ZJU_Singletons89073	ko04930	TypeII diabetes mellitus	1.5058	K00844	hexokinase
BT_B_ZJU_Singletons26212	ko00350	Tyrosine metabolism	6.36751	K00599
BT_B_ZJU_Singletons99724	ko00350	Tyrosine metabolism	-5.59652	K01800	maleylacetoacetate isomerase
BT_Q_ZJU_Singletons11444	ko00350	Tyrosine metabolism	-1.42881	K00599
BT_Q_ZJU_Singletons152261	ko00350	Tyrosine metabolism	4.26849	K00599
BT_ZHJ1_ZJU_Unigene49488	ko00350	Tyrosine metabolism	-1.2447	K07253	phenylpyruvate tautomerase
BT_B_ZJU_Singletons103085	ko04120	Ubiquitin mediated proteolysis	5.9489	K03351	anaphase-promoting complex subunit 4
BT_B_ZJU_Singletons103092	ko04120	Ubiquitin mediated proteolysis	1.60438	K03364	cell division cycle 20-like protein 1, cofactor of APC complex
BT_B_ZJU_Singletons103121	ko04120	Ubiquitin mediated proteolysis	3.07195	K03351	anaphase-promoting complex subunit 4
BT_B_ZJU_Singletons15030	ko04120	Ubiquitin mediated proteolysis	2.75002	K04228	arginine vasopressin receptor 2
BT_B_ZJU_Singletons25427	ko04120	Ubiquitin mediated proteolysis	4.20945	K10586	baculoviral IAP repeat-containing protein 6 (apollon)
BT_B_ZJU_Singletons26956	ko04120	Ubiquitin mediated proteolysis	2.59802	K10595	E3 ubiquitin-protein ligase HERC2
BT_B_ZJU_Singletons86095	ko04120	Ubiquitin mediated proteolysis	1.79066	K06689	ubiquitin-conjugating enzyme E2 D/E
BT_B_ZJU_Singletons91085	ko04120	Ubiquitin mediated proteolysis	5.179	K03363	cell division cycle 20, cofactor of APC complex
BT_B_ZJU_Singletons98703	ko04120	Ubiquitin mediated proteolysis	6.20945	K10600	U-box domain-containing protein 5
BT_Q_ZJU_Singletons146899	ko04120	Ubiquitin mediated proteolysis	5.95261	K00387	sulfite oxidase
BT_Q_ZJU_Singletons164060	ko04120	Ubiquitin mediated proteolysis	4.26849	K10600	U-box domain-containing protein 5
BT_Q_ZJU_Singletons245	ko04120	Ubiquitin mediated proteolysis	4.08553	K10590	E3 ubiquitin-protein ligase TRIP12
BT_Q_ZJU_Singletons25559	ko04120	Ubiquitin mediated proteolysis	3.61203	K10597	ubiquitin conjugation factor E4 B
BT_Q_ZJU_Singletons32637	ko04120	Ubiquitin mediated proteolysis	2.81359	K03871	von Hippel-Lindau disease tumor supressor
BT_Q_ZJU_Singletons9404	ko04120	Ubiquitin mediated proteolysis	-5.17169	K03350	anaphase-promoting complex subunit 3
BT_ZHJ1_ZJU_Unigene1840	ko04120	Ubiquitin mediated proteolysis	-1.61735	K10609	cullin 4
BT_ZHJ1_ZJU_Unigene47641	ko04120	Ubiquitin mediated proteolysis	-1.05393	K03094	S-phase kinase-associated protein 1
BT_B_ZJU_Singletons96157	ko00290	Valine, leucine and isoleucine biosynthesis	5.56214	K00826	branched-chain amino acid aminotransferase
BT_B_ZJU_Singletons97068	ko00290	Valine, leucine and isoleucine biosynthesis	-1.629	K11259	acetolactate synthase-like protein
BT_ZHJ1_ZJU_Unigene512	ko00290	Valine, leucine and isoleucine biosynthesis	2.0686	K01754	threonine dehydratase
BT_B_ZJU_Singletons102646	ko00280	Valine, leucine and isoleucine degradation	-3.2982	K00128	aldehyde dehydrogenase (NAD+)
BT_B_ZJU_Singletons103269	ko00280	Valine, leucine and isoleucine degradation	4.93637	K07511	enoyl-CoA hydratase
BT_B_ZJU_Singletons73981	ko00280	Valine, leucine and isoleucine degradation	3.50751	K00166	2-oxoisovalerate dehydrogenase E1 component, alpha subunit
BT_B_ZJU_Singletons76547	ko00280	Valine, leucine and isoleucine degradation	1.127	K07508	acetyl-CoA acyltransferase 2
BT_B_ZJU_Singletons91540	ko00280	Valine, leucine and isoleucine degradation	4.63068	K07515	enoyl-CoA hydratase / long-chain 3-hydroxyacyl-CoA dehydrogenase
BT_B_ZJU_Singletons96157	ko00280	Valine, leucine and isoleucine degradation	5.56214	K00826	branched-chain amino acid aminotransferase
BT_Q_ZJU_Singletons166924	ko00280	Valine, leucine and isoleucine degradation	3.70799	K00253	isovaleryl-CoA dehydrogenase
BT_ZHJ1_ZJU_Unigene17138	ko00280	Valine, leucine and isoleucine degradation	-5.83476	K07509	acetyl-CoA acyltransferase
BT_B_ZJU_Singletons99979	ko00513	Various types ofN-glycan biosynthesis	-1.36477	K12667	oligosaccharyltransferase complex subunit delta (ribophorin II)
BT_Q_ZJU_Singletons34495	ko00513	Various types ofN-glycan biosynthesis	3.26849	K09672	carbohydrate 4-sulfotransferase 8
BT_Q_ZJU_Singletons14858	ko04270	Vascular smooth muscle contraction	4.39855	K01047	phospholipase A2
BT_Q_ZJU_Singletons163965	ko04270	Vascular smooth muscle contraction	1.25756	K04634	guanine nucleotide binding protein (G protein), alpha q polypeptide
BT_Q_ZJU_Singletons48268	ko04270	Vascular smooth muscle contraction	2.30875	K01047	phospholipase A2
BT_B_ZJU_Singletons15030	ko04962	Vasopressin-regulated water reabsorption	2.75002	K04228	arginine vasopressin receptor 2
BT_B_ZJU_Singletons99389	ko04962	Vasopressin-regulated water reabsorption	3.74188	K10428	dynactin 6
BT_Q_ZJU_Singletons14858	ko04370	VEGF signaling pathway	4.39855	K01047	phospholipase A2
BT_Q_ZJU_Singletons33707	ko04370	VEGF signaling pathway	4.75853	K05725	PTK2 protein tyrosine kinase 2
BT_Q_ZJU_Singletons48268	ko04370	VEGF signaling pathway	2.30875	K01047	phospholipase A2
BT_B_ZJU_Singletons100484	ko05110	Vibrio cholerae infection	2.48202	K02155	V-type H+-transporting ATPase 16kDa proteolipid subunit
BT_B_ZJU_Singletons103616	ko05110	Vibrio cholerae infection	6.02539	K02147	V-type H+-transporting ATPase subunit B
BT_Q_ZJU_Singletons27882	ko05110	Vibrio cholerae infection	2.23496	K03661	V-type H+-transporting ATPase 21kDa proteolipid subunit
BT_ZHJ1_ZJU_Unigene4709	ko05110	Vibrio cholerae infection	2.37767	K03662	V-type H+-transporting ATPase S1 subunit
BT_ZHJ1_ZJU_Unigene50850	ko05110	Vibrio cholerae infection	-1.67392	K09481	protein transport protein SEC61 subunit beta
BT_B_ZJU_Singletons102024	ko05416	Viral myocarditis	2.68268	K03260	translation initiation factor eIF-4F
BT_B_ZJU_Singletons26926	ko05416	Viral myocarditis	-1.93262	K10352	myosin heavy chain
BT_Q_ZJU_Singletons29374	ko05416	Viral myocarditis	3.33498	K11498	centromeric protein E
BT_B_ZJU_Singletons103769	ko04310	Wnt signaling pathway	-1.37169	K04499	RuvB-like protein 1 (pontin 52)
BT_B_ZJU_Singletons85083	ko04310	Wnt signaling pathway	5.42499	K04382	protein phosphatase 2 (formerly 2A), catalytic subunit
BT_Q_ZJU_Singletons41278	ko04310	Wnt signaling pathway	1.58328	K03456	protein phosphatase 2 (formerly 2A), regulatory subunit A
BT_ZHJ1_ZJU_Unigene47641	ko04310	Wnt signaling pathway	-1.05393	K03094	S-phase kinase-associated protein 1
